# Supplementary material for: A trimetallic bismuth(I)-based allyl cation
Source: Nat Chem. 2025 Jan 6;17(2):265–70. doi: 10.1038/s41557-024-01691-x (PMC11794141; doi:10.1038/s41557-024-01691-x)
Supplement: Supplementary file 2 — Crystallographic data for compound 2 (CCDC 2336523). [file 41557_2024_1691_MOESM2_ESM.cif]

data_15006sadabs
_publ_requested_journal          'Nature'
# start Validation Reply Form
_vrf_PLAT910_15006sadabs
;
PROBLEM: Missing # of FCF Reflection(s) Below Theta(Min).         13 Note  
RESPONSE: Some low index reflexes were slightly affected by the 
beam stop and were excluded before the final refinement cycles.
;
# end Validation Reply Form
_publ_section_title              
;
A trimetallic bismuth(I)-based allyl cation
;

loop_
_publ_author_name
_publ_author_address
'Davide Spinnato'
;     Max-Planck-Institut f\"ur Kohlenforschung
      Kaiser-Wilhelm-Platz 1
      45470 M\"ulheim an der Ruhr
      Germany
;
'Nils N\"othling'
;     Max-Planck-Institut f\"ur Kohlenforschung
      Kaiser-Wilhelm-Platz 1
      45470 M\"ulheim an der Ruhr
      Germany
;
'Markus Leutzsch'
;     Max-Planck-Institut f\"ur Kohlenforschung
      Kaiser-Wilhelm-Platz 1
      45470 M\"ulheim an der Ruhr
      Germany
;
'Maurice van Gastel'
;     Max-Planck-Institut f\"ur Kohlenforschung
      Kaiser-Wilhelm-Platz 1
      45470 M\"ulheim an der Ruhr
      Germany
;
'Lucas Wagner'
;     Max-Planck-Institut f\"ur Kohlenforschung
      Kaiser-Wilhelm-Platz 1
      45470 M\"ulheim an der Ruhr
      Germany
;
'Frank Neese'
;     Max-Planck-Institut f\"ur Kohlenforschung
      Kaiser-Wilhelm-Platz 1
      45470 M\"ulheim an der Ruhr
      Germany
;
'Josep Cornella'
;     Max-Planck-Institut f\"ur Kohlenforschung
      Kaiser-Wilhelm-Platz 1
      45470 M\"ulheim an der Ruhr
      Germany
;

_audit_block_code                15006
_audit_creation_date             2023-04-14
_audit_creation_method           
;
Olex2 1.5
(compiled 2021.08.20 svn.r13c46975 for OlexSys, GUI svn.r6396)
;
_shelx_SHELXL_version_number     2018/3
_audit_contact_author_address    ?
_audit_contact_author_email      ?
_audit_contact_author_phone      ?
_publ_contact_author_id_orcid    ?
_publ_section_references         
;
D. Kratzert, I. Krossing, (2018), J. Appl. Cryst. 51, 928-934.

Dolomanov, O.V., Bourhis, L.J., Gildea, R.J, Howard, J.A.K. & Puschmann, H.
 (2009), J. Appl. Cryst. 42, 339-341.

Kratzert, D., Holstein, J.J. & Krossing, I. (2015). J. Appl. Cryst. 48, 933-938.

Sheldrick, G.M. (2015). Acta Cryst. C71, 3-8.
;
_chemical_name_common            '2 x 2 toluene-d8 solvate'
_chemical_name_systematic        
;
1,3-bis(2,2'',7,7''-tetra-tert-butyl-3',3',5',5'-tetramethyl-2',3',5',6'-
tetrahydrodispiro[fluorene-9,1'-[s]-indacene-7',9''-fluoren]-8'-yl)
tribismutha-1,2-dien-2-ium 1,1,1,3,3,3-hexakis(pentafluorophenyl)
diboroxan-2-ium-1,3-diide 
;
_chemical_formula_moiety         'C112 H130 Bi3, C36 H B2 F30 O, 2(C7 D8)'
_chemical_formula_sum            'C162 H131 D16 B2 Bi3 F30 O'
_chemical_formula_weight         3344.45
_chemical_melting_point          ?
_chemical_properties_physical    'air-sensitive, moisture-sensitive'
loop_
_atom_type_symbol
_atom_type_description
_atom_type_scat_dispersion_real
_atom_type_scat_dispersion_imag
_atom_type_scat_source
C C 0.0033 0.0016 'International Tables Vol C Tables 4.2.6.8 and 6.1.1.4'
H H 0.0000 0.0000 'International Tables Vol C Tables 4.2.6.8 and 6.1.1.4'
B B 0.0013 0.0007 'International Tables Vol C Tables 4.2.6.8 and 6.1.1.4'
Bi Bi -4.1077 10.2566 'International Tables Vol C Tables 4.2.6.8 and 6.1.1.4'
D D 0.0000 0.0000 'International Tables Vol C Tables 4.2.6.8 and 6.1.1.4'
F F 0.0171 0.0103 'International Tables Vol C Tables 4.2.6.8 and 6.1.1.4'
O O 0.0106 0.0060 'International Tables Vol C Tables 4.2.6.8 and 6.1.1.4'

_shelx_space_group_comment       
;
The symmetry employed for this shelxl refinement is uniquely defined
by the following loop, which should always be used as a source of
symmetry information in preference to the above space-group names.
They are only intended as comments.
;
_space_group_crystal_system      triclinic
_space_group_IT_number           2
_space_group_name_H-M_alt        'P -1'
_space_group_name_Hall           '-P 1'
loop_
_space_group_symop_operation_xyz
'x, y, z'
'-x, -y, -z'

_cell_length_a                   11.9290(3)
_cell_length_b                   22.8775(5)
_cell_length_c                   28.7042(7)
_cell_angle_alpha                112.7350(10)
_cell_angle_beta                 94.5760(10)
_cell_angle_gamma                96.3540(10)
_cell_volume                     7116.0(3)
_cell_formula_units_Z            2
_cell_measurement_reflns_used    9986
_cell_measurement_theta_min      2.3288
_cell_measurement_theta_max      34.8929
_cell_measurement_temperature    100(2)

loop_
_exptl_crystal_face_index_h
_exptl_crystal_face_index_k
_exptl_crystal_face_index_l
_exptl_crystal_face_perp_dist
-1.00 1.00 0.00 0.140
0.00 -1.00 1.00 0.010
0.00 1.00 -1.00 0.025
0.00 1.00 1.00 0.080
0.00 -1.00 -1.00 0.120
1.00 -5.00 -4.00 0.100
3.00 -2.00 0.00 0.170

_shelx_estimated_absorpt_T_max   0.833
_shelx_estimated_absorpt_T_min   0.299
_exptl_absorpt_coefficient_mu    3.793
_exptl_absorpt_correction_T_max  0.9763
_exptl_absorpt_correction_T_min  0.3829
_exptl_absorpt_correction_type   Numerical
_exptl_absorpt_process_details   
;
Krause, L., Herbst-Irmer, R., Sheldrick, G. M., Stalke, D. (2015).
"Comparison of silver and molybdenum microfocus X-ray sources for
single-crystal structure determination"
J. Appl. Cryst. 48, 3-10.
doi:10.1107/S1600576714022985
;
_exptl_absorpt_special_details   ?
_exptl_crystal_colour            red
_exptl_crystal_colour_primary    red
_exptl_crystal_density_diffrn    1.561
_exptl_crystal_density_meas      ?
_exptl_crystal_density_method    ?
_exptl_crystal_description       plate
_exptl_crystal_F_000             3312
_exptl_crystal_recrystallization_method 
'Re-crystallisation from solvent:  d8 toluene'
_exptl_crystal_size_max          0.419
_exptl_crystal_size_mid          0.23
_exptl_crystal_size_min          0.05
_exptl_special_details           
;
Crystal mounted on a MiTeGen loop using Perfluoropolyether PFO-XR75
;
_exptl_transmission_factor_max   ?
_exptl_transmission_factor_min   ?
_diffrn_reflns_av_R_equivalents  0.0759
_diffrn_reflns_av_unetI/netI     0.0256
_diffrn_reflns_Laue_measured_fraction_full 0.999
_diffrn_reflns_Laue_measured_fraction_max 1.000
_diffrn_reflns_limit_h_max       18
_diffrn_reflns_limit_h_min       -18
_diffrn_reflns_limit_k_max       35
_diffrn_reflns_limit_k_min       -35
_diffrn_reflns_limit_l_max       44
_diffrn_reflns_limit_l_min       -44
_diffrn_reflns_number            1313320
_diffrn_reflns_point_group_measured_fraction_full 0.999
_diffrn_reflns_point_group_measured_fraction_max 1.000
_diffrn_reflns_theta_full        25.242
_diffrn_reflns_theta_max         33.142
_diffrn_reflns_theta_min         1.992

_diffrn_ambient_temperature      100(2)
_diffrn_detector_area_resol_mean 7.391
_diffrn_measured_fraction_theta_full 0.999
_diffrn_measured_fraction_theta_max 1.000
_diffrn_measurement_device_type  'Bruker-AXS Kappa K3-System'
_diffrn_measurement_method       'CCD \f- and \w-scans'
_diffrn_radiation_type           Mo-K\a
_diffrn_radiation_wavelength     0.71073
_diffrn_radiation_source         '1\mS Diamond'
_diffrn_radiation_monochromator  'Incoatec Montel multilayer mirrors'
_diffrn_source_current           1.4
_diffrn_source_power             0.07
_diffrn_source_voltage           50.0
_reflns_Friedel_coverage         0.000
_reflns_Friedel_fraction_full    .
_reflns_Friedel_fraction_max     .
_reflns_number_gt                46812
_reflns_number_total             54258
_reflns_special_details          
;
 Reflections were merged by SHELXL according to the crystal
 class for the calculation of statistics and refinement.
 
 _reflns_Friedel_fraction is defined as the number of unique
 Friedel pairs measured divided by the number that would be
 possible theoretically, ignoring centric projections and
 systematic absences.
;
_reflns_threshold_expression     'I > 2\s(I)'
_computing_cell_refinement       'SAINT V8.40B (Bruker AXS LLC, 2019)'

_computing_data_collection       'Bruker Instrument Service vV6.2.16'
_computing_data_reduction        'SAINT V8.40B (Bruker AXS LLC, 2019)'
_computing_molecular_graphics    'DIAMOND (Crystal Impact GbR, 1997-2022)'
_computing_publication_material  'Olex2 1.5 (Dolomanov et al., 2009)'
_computing_structure_refinement  'SHELXL 2018/3 (Sheldrick, 2015)'
_computing_structure_solution    'SHELXT 2018/2 (Sheldrick, 2018)'
_refine_diff_density_max         1.397
_refine_diff_density_min         -0.981
_refine_diff_density_rms         0.096
_refine_ls_extinction_coef       .
_refine_ls_extinction_method     none
_refine_ls_goodness_of_fit_ref   1.028
_refine_ls_hydrogen_treatment    mixed
_refine_ls_matrix_type           full
_refine_ls_number_parameters     1815
_refine_ls_number_reflns         54258
_refine_ls_number_restraints     112
_refine_ls_R_factor_all          0.0344
_refine_ls_R_factor_gt           0.0247
_refine_ls_restrained_S_all      1.032
_refine_ls_shift/su_max          0.010
_refine_ls_shift/su_mean         0.000
_refine_ls_structure_factor_coef Fsqd
_refine_ls_weighting_details     
'w=1/[\s^2^(Fo^2^)+(0.0178P)^2^+10.1521P] where P=(Fo^2^+2Fc^2^)/3'
_refine_ls_weighting_scheme      calc
_refine_ls_wR_factor_gt          0.0537
_refine_ls_wR_factor_ref         0.0574
_refine_special_details          
;
-------------------------------------------------------------------------------

INTENSITY STATISTICS FOR DATASET # 1  15006sadabs.raw

 Resolution   #Data #Theory %Complete Redundancy Mean I Mean I/s Rmerge  Rsigma

  Inf - 2.50     941    954     98.6    30.95     77.68   70.61  0.0322  0.0267
 2.50 - 1.67    2249   2251     99.9    37.94     52.11   73.77  0.0331  0.0139
 1.67 - 1.33    3111   3112    100.0    39.20     35.69   66.45  0.0409  0.0114
 1.33 - 1.16    3246   3246    100.0    37.92     29.60   58.42  0.0511  0.0121
 1.16 - 1.05    3319   3319    100.0    31.70     21.89   46.02  0.0644  0.0152
 1.05 - 0.98    2954   2954    100.0    28.30     17.25   38.55  0.0779  0.0184
 0.98 - 0.92    3253   3253    100.0    26.15     16.19   34.26  0.0850  0.0205
 0.92 - 0.87    3543   3543    100.0    24.60     14.46   30.81  0.0949  0.0231
 0.87 - 0.84    2517   2517    100.0    23.26     12.26   26.56  0.1085  0.0269
 0.84 - 0.80    3949   3949    100.0    22.07     10.14   22.64  0.1261  0.0319
 0.80 - 0.78    2302   2302    100.0    21.56      8.92   20.60  0.1413  0.0361
 0.78 - 0.75    3940   3940    100.0    20.00      8.16   17.94  0.1479  0.0411
 0.75 - 0.73    2990   2990    100.0    18.33      7.93   16.40  0.1567  0.0459
 0.73 - 0.71    3310   3310    100.0    17.56      7.38   14.90  0.1657  0.0504
 0.71 - 0.69    3726   3726    100.0    17.16      6.51   13.60  0.1838  0.0576
 0.69 - 0.68    2075   2075    100.0    16.69      5.98   12.28  0.1996  0.0640
 0.68 - 0.66    4403   4403    100.0    15.77      5.09   10.16  0.2311  0.0788
 0.66 - 0.65    2436   2436    100.0    15.31      4.92    9.51  0.2403  0.0843
 0.65 - 0.64    2579   2579    100.0    15.04      4.22    8.18  0.2696  0.0984
 0.64 - 0.62    5870   6163     95.2    11.21      3.95    6.62  0.2851  0.1350
------------------------------------------------------------------------------
 0.72 - 0.62   22793  23086     98.7    14.85      5.15   10.03  0.2224  0.0835
  Inf - 0.62   62713  63022     99.5    22.55     14.38   26.99  0.0775  0.0288

Merged [A],  lowest resolution = 11.75 Angstroms                              

-------------------------------------------------------------------------------

INTENSITY STATISTICS FOR DATASET # 1  15006sadabs.raw

 Resolution   #Data #Theory   %Comp Redundancy  Rrim    Rpim

  Inf - 2.50     941    954    98.64    30.95  0.0332  0.0070
 2.50 - 1.67    2249   2251    99.91    37.94  0.0336  0.0057
 1.67 - 1.33    3111   3112    99.97    39.20  0.0414  0.0066
 1.33 - 1.16    3246   3246   100.00    37.92  0.0518  0.0083
 1.16 - 1.05    3319   3319   100.00    31.70  0.0654  0.0116
 1.05 - 0.98    2954   2954   100.00    28.30  0.0793  0.0149
 0.98 - 0.92    3253   3253   100.00    26.15  0.0867  0.0169
 0.92 - 0.87    3543   3543   100.00    24.60  0.0969  0.0194
 0.87 - 0.84    2517   2517   100.00    23.26  0.1109  0.0229
 0.84 - 0.80    3949   3949   100.00    22.07  0.1291  0.0274
 0.80 - 0.78    2302   2302   100.00    21.56  0.1447  0.0310
 0.78 - 0.75    3940   3940   100.00    20.00  0.1518  0.0338
 0.75 - 0.73    2990   2990   100.00    18.33  0.1611  0.0373
 0.73 - 0.71    3310   3310   100.00    17.56  0.1706  0.0404
 0.71 - 0.69    3726   3726   100.00    17.16  0.1894  0.0452
 0.69 - 0.68    2075   2075   100.00    16.69  0.2059  0.0501
 0.68 - 0.66    4403   4403   100.00    15.77  0.2388  0.0596
 0.66 - 0.65    2436   2436   100.00    15.31  0.2486  0.0632
 0.65 - 0.64    2579   2579   100.00    15.04  0.2790  0.0714
 0.64 - 0.62    5870   6163    95.25    11.21  0.2978  0.0843
--------------------------------------------------------
 0.72 - 0.62   22793  23086    98.73    14.85  0.2302  0.0584
  Inf - 0.62   62713  63022    99.51    22.55  0.0792  0.0162

Merged [P],  lowest resolution = 11.75 Angstroms                              

-------------------------------------------------------------------------------

Some low index reflections were slightly affected by the beam 
stop and were excluded before the final refinement cycles. 
A resolution cut-off was applied to exclude incompletely 
observed shells at high diffraction angles. The structure 
contains a disordered d8-toluene molecule. It was described 
using the 'toluene' fragment from the FragmentDB implemented 
in Olex2-1.5. The occupancy was set to 60:40% for both 
positions and isotropic displacement parameters where applied. 

 Highest peak    1.39  at  0.4068  0.5400  0.6602  [  1.34 A from H92A ]
 Deepest hole   -0.98  at  0.2567  0.3429  0.2221  [  1.97 A from H90A ]
;
_olex2_refinement_description    
;
1. Fixed Uiso
 At 1.2 times of:
  All C(H) groups, All C(H,H) groups
 At 1.5 times of:
  All C(H,H,H) groups
2. Restrained distances
 C31A-C32A
 1.51 with sigma of 0.02
 C32A-C37A = C32A-C33A = C36A-C35A
 1.39 with sigma of 0.02
 C37A-C36A = C35A-C34A = C34A-C33A
 1.38 with sigma of 0.02
 C31B-C32B
 1.51 with sigma of 0.02
 C32B-C37B = C32B-C33B = C36B-C35B
 1.39 with sigma of 0.02
 C37B-C36B = C35B-C34B = C34B-C33B
 1.38 with sigma of 0.02
 C32A-C36A
 2.42 with sigma of 0.04
 C37A-C35A
 2.39 with sigma of 0.04
 C32A-C34A
 2.41 with sigma of 0.04
 C36A-C34A = C35A-C33A
 2.4 with sigma of 0.04
 C31A-C37A = C31A-C33A
 2.52 with sigma of 0.04
 C36B-C34B = C35B-C33B
 2.4 with sigma of 0.04
 C32B-C34B
 2.41 with sigma of 0.04
 C31B-C37B = C31B-C33B
 2.52 with sigma of 0.04
 C32B-C36B
 2.42 with sigma of 0.04
 C37B-C35B
 2.39 with sigma of 0.04
 C32A-C37A \\sim C37A-C36A \\sim C36A-C35A \\sim C35A-C34A \\sim C34A-C33A
\\sim C33A-C32A
 with sigma of 0.02
 C32A-C34A \\sim C32A-C36A \\sim C33A-C35A \\sim C37A-C33A \\sim C36A-C34A
\\sim C37A-C35A
 with sigma of 0.04
 C31A-C33A \\sim C31A-C37A
 with sigma of 0.04
 C32B-C34B \\sim C32B-C36B \\sim C33B-C35B \\sim C37B-C33B \\sim C36B-C34B
\\sim C37B-C35B
 with sigma of 0.04
 C31B-C33B \\sim C31B-C37B
 with sigma of 0.04
 C32B-C37B \\sim C37B-C36B \\sim C36B-C35B \\sim C35B-C34B \\sim C34B-C33B
\\sim C33B-C32B
 with sigma of 0.02
3. Restrained planarity
 C31A, C32A, C33A, C34A, C35A, C36A, C37A
 with sigma of 0.1
 C31B, C32B, C33B, C34B, C35B, C36B, C37B
 with sigma of 0.1
4. Uiso/Uaniso restraints and constraints
C31A \\sim C32A \\sim C33A \\sim C34A \\sim C35A \\sim C36A \\sim C37A: within
2A with sigma of 0.04 and sigma for terminal atoms of 0.08 within 2A
C31B \\sim C32B \\sim C33B \\sim C34B \\sim C35B \\sim C36B \\sim C37B: within
2A with sigma of 0.04 and sigma for terminal atoms of 0.08 within 2A
5. Rigid body (RIGU) restrains
 C31A, C32A, C33A, C34A, C35A, C36A, C37A
 with sigma for 1-2 distances of 0.004 and sigma for 1-3 distances of 0.004
 C31B, C32B, C33B, C34B, C35B, C36B, C37B
 with sigma for 1-2 distances of 0.004 and sigma for 1-3 distances of 0.004
6. Others
 Fixed Sof: C31A(0.6) D31A(0.6) D31B(0.6) D31C(0.6) C31B(0.4) D31D(0.4)
 D31E(0.4) D31F(0.4) C32A(0.6) C32B(0.4) C33A(0.6) D33A(0.6) C33B(0.4)
 D33B(0.4) C34A(0.6) D34A(0.6) C34B(0.4) D34B(0.4) C35A(0.6) D35A(0.6)
 C35B(0.4) D35B(0.4) C36A(0.6) D36A(0.6) C36B(0.4) D36B(0.4) C37A(0.6)
 D37A(0.6) C37B(0.4) D37B(0.4)
7.a Secondary CH2 refined with riding coordinates:
 C8(H8A,H8B), C11(H11A,H11B), C64(H64A,H64B), C67(H67A,H67B)
7.b Aromatic/amide H refined with riding coordinates:
 C4(H4), C18(H18), C20(H20), C21(H21), C24(H24), C25(H25), C27(H27), C38(H38),
 C40(H40), C41(H41), C44(H44), C45(H45), C47(H47), C60(H60), C74(H74), C76(H76),
  C77(H77), C80(H80), C81(H81), C83(H83), C94(H94), C96(H96), C97(H97),
 C100(H100), C101(H101), C103(H103), C33A(D33A), C33B(D33B), C34A(D34A),
 C34B(D34B), C35A(D35A), C35B(D35B), C36A(D36A), C36B(D36B), C37A(D37A),
 C37B(D37B), C149(D149), C150(D150), C151(D151), C153(D153), C154(D154)
7.c Idealised Me refined as rotating group:
 C13(H13A,H13B,H13C), C14(H14A,H14B,H14C), C15(H15A,H15B,H15C), C16(H16A,H16B,
 H16C), C30(H30A,H30B,H30C), C31(H31A,H31B,H31C), C32(H32A,H32B,H32C), C34(H34A,
 H34B,H34C), C35(H35A,H35B,H35C), C36(H36A,H36B,H36C), C50(H50A,H50B,H50C),
 C51(H51A,H51B,H51C), C52(H52A,H52B,H52C), C54(H54A,H54B,H54C), C55(H55A,H55B,
 H55C), C56(H56A,H56B,H56C), C69(H69A,H69B,H69C), C70(H70A,H70B,H70C), C71(H71A,
 H71B,H71C), C72(H72A,H72B,H72C), C86(H86A,H86B,H86C), C87(H87A,H87B,H87C),
 C88(H88A,H88B,H88C), C90(H90A,H90B,H90C), C91(H91A,H91B,H91C), C92(H92A,H92B,
 H92C), C106(H10A,H10B,H10C), C107(H10D,H10E,H10F), C108(H10G,H10H,H10I),
 C110(H11C,H11D,H11E), C111(H11F,H11G,H11H), C112(H11I,H11J,H11K), C31A(D31A,
 D31B,D31C), C31B(D31D,D31E,D31F), C155(D15A,D15B,D15C)
;
_atom_sites_solution_hydrogens   geom

_atom_sites_solution_primary     dual
_atom_sites_solution_secondary   difmap
loop_
_atom_site_label
_atom_site_type_symbol
_atom_site_fract_x
_atom_site_fract_y
_atom_site_fract_z
_atom_site_U_iso_or_equiv
_atom_site_adp_type
_atom_site_occupancy
_atom_site_site_symmetry_order
_atom_site_calc_flag
_atom_site_refinement_flags_posn
_atom_site_refinement_flags_adp
_atom_site_refinement_flags_occupancy
_atom_site_disorder_assembly
_atom_site_disorder_group
Bi1 Bi 0.75600(2) 0.82467(2) 0.81120(2) 0.01328(1) Uani 1 1 d . . . . .
Bi2 Bi 0.75908(2) 0.83370(2) 0.71208(2) 0.01602(1) Uani 1 1 d . . . . .
Bi3 Bi 0.75383(2) 0.69497(2) 0.67938(2) 0.01394(1) Uani 1 1 d . . . . .
C1 C 0.79549(14) 0.93027(8) 0.86565(6) 0.0126(3) Uani 1 1 d . . . . .
C2 C 0.90901(14) 0.96059(8) 0.87666(6) 0.0117(3) Uani 1 1 d . . . . .
C3 C 0.94386(14) 1.02068(8) 0.91656(6) 0.0133(3) Uani 1 1 d . . . . .
C4 C 0.86525(15) 1.05352(8) 0.94526(7) 0.0153(3) Uani 1 1 d . . . . .
H4 H 0.888034 1.095133 0.971469 0.018 Uiso 1 1 calc R U . . .
C5 C 0.75239(14) 1.02423(8) 0.93485(6) 0.0136(3) Uani 1 1 d . . . . .
C6 C 0.71737(14) 0.96296(8) 0.89583(6) 0.0117(3) Uani 1 1 d . . . . .
C7 C 1.07182(14) 1.04146(8) 0.92512(6) 0.0139(3) Uani 1 1 d . . . . .
C8 C 1.11377(15) 0.98081(8) 0.88792(7) 0.0159(3) Uani 1 1 d . . . . .
H8A H 1.147568 0.957718 0.907077 0.019 Uiso 1 1 calc R U . . .
H8B H 1.172560 0.993171 0.869554 0.019 Uiso 1 1 calc R U . . .
C9 C 1.00898(14) 0.93668(8) 0.84916(6) 0.0128(3) Uani 1 1 d . . . . .
C10 C 0.65706(15) 1.05128(8) 0.96439(7) 0.0155(3) Uani 1 1 d . . . . .
C11 C 0.56437(15) 0.99116(8) 0.94560(7) 0.0154(3) Uani 1 1 d . . . . .
H11A H 0.488362 1.003319 0.941206 0.018 Uiso 1 1 calc R U . . .
H11B H 0.564420 0.971620 0.970941 0.018 Uiso 1 1 calc R U . . .
C13 C 1.10470(17) 1.10076(9) 0.91375(8) 0.0201(3) Uani 1 1 d . . . . .
H13A H 1.071430 1.136725 0.936554 0.030 Uiso 1 1 calc R U . . .
H13B H 1.075947 1.091480 0.878275 0.030 Uiso 1 1 calc R U . . .
H13C H 1.187765 1.112029 0.919132 0.030 Uiso 1 1 calc R U . . .
C14 C 1.12087(16) 1.05635(9) 0.98024(7) 0.0188(3) Uani 1 1 d . . . . .
H14A H 1.204110 1.065302 0.984005 0.028 Uiso 1 1 calc R U . . .
H14B H 1.097926 1.019374 0.988491 0.028 Uiso 1 1 calc R U . . .
H14C H 1.091905 1.093877 1.003441 0.028 Uiso 1 1 calc R U . . .
C15 C 0.61907(18) 1.10669(9) 0.95289(9) 0.0249(4) Uani 1 1 d . . . . .
H15A H 0.553863 1.120611 0.970706 0.037 Uiso 1 1 calc R U . . .
H15B H 0.597127 1.092309 0.916099 0.037 Uiso 1 1 calc R U . . .
H15C H 0.681937 1.142604 0.964519 0.037 Uiso 1 1 calc R U . . .
C16 C 0.69207(16) 1.07606(10) 1.02214(7) 0.0216(4) Uani 1 1 d . . . . .
H16A H 0.758317 1.109856 1.032499 0.032 Uiso 1 1 calc R U . . .
H16B H 0.711495 1.040694 1.030879 0.032 Uiso 1 1 calc R U . . .
H16C H 0.628744 1.093451 1.039913 0.032 Uiso 1 1 calc R U . . .
C17 C 1.00642(14) 0.94112(8) 0.79735(6) 0.0140(3) Uani 1 1 d . . . . .
C18 C 0.98546(15) 0.99153(8) 0.78477(7) 0.0156(3) Uani 1 1 d . . . . .
H18 H 0.965055 1.028859 0.809721 0.019 Uiso 1 1 calc R U . . .
C19 C 0.99406(15) 0.98816(9) 0.73521(7) 0.0170(3) Uani 1 1 d . . . . .
C20 C 1.01799(16) 0.93097(10) 0.69893(7) 0.0202(3) Uani 1 1 d . . . . .
H20 H 1.023501 0.927833 0.665236 0.024 Uiso 1 1 calc R U . . .
C21 C 1.03406(16) 0.87837(9) 0.71050(7) 0.0188(3) Uani 1 1 d . . . . .
H21 H 1.047934 0.839611 0.684869 0.023 Uiso 1 1 calc R U . . .
C22 C 1.02942(14) 0.88362(8) 0.76028(7) 0.0148(3) Uani 1 1 d . . . . .
C23 C 1.03643(14) 0.83716(8) 0.78360(7) 0.0152(3) Uani 1 1 d . . . . .
C24 C 1.04923(15) 0.77281(9) 0.76362(7) 0.0193(3) Uani 1 1 d . . . . .
H24 H 1.061705 0.752125 0.729141 0.023 Uiso 1 1 calc R U . . .
C25 C 1.04347(16) 0.73906(9) 0.79494(8) 0.0211(4) Uani 1 1 d . . . . .
H25 H 1.051198 0.694919 0.781008 0.025 Uiso 1 1 calc R U . . .
C26 C 1.02668(15) 0.76784(9) 0.84638(8) 0.0185(3) Uani 1 1 d . . . . .
C27 C 1.01434(15) 0.83269(8) 0.86580(7) 0.0162(3) Uani 1 1 d . . . . .
H27 H 1.003363 0.853742 0.900445 0.019 Uiso 1 1 calc R U . . .
C28 C 1.01807(14) 0.86654(8) 0.83460(7) 0.0142(3) Uani 1 1 d . . . . .
C29 C 0.97205(18) 1.04556(10) 0.72277(8) 0.0222(4) Uani 1 1 d . . . . .
C30 C 1.0057(2) 1.03898(13) 0.67082(9) 0.0341(5) Uani 1 1 d . . . . .
H30A H 0.992624 1.077238 0.664887 0.051 Uiso 1 1 calc R U . . .
H30B H 0.959498 1.000971 0.644019 0.051 Uiso 1 1 calc R U . . .
H30C H 1.086357 1.034511 0.670285 0.051 Uiso 1 1 calc R U . . .
C31 C 1.0398(2) 1.10830(10) 0.76354(9) 0.0276(4) Uani 1 1 d . . . . .
H31A H 1.121348 1.105770 0.764473 0.041 Uiso 1 1 calc R U . . .
H31B H 1.016811 1.114528 0.796957 0.041 Uiso 1 1 calc R U . . .
H31C H 1.024229 1.144498 0.755108 0.041 Uiso 1 1 calc R U . . .
C32 C 0.8441(2) 1.05025(12) 0.72286(10) 0.0321(5) Uani 1 1 d . . . . .
H32A H 0.822954 1.055961 0.756478 0.048 Uiso 1 1 calc R U . . .
H32B H 0.799733 1.010810 0.696939 0.048 Uiso 1 1 calc R U . . .
H32C H 0.828252 1.086980 0.715228 0.048 Uiso 1 1 calc R U . . .
C33 C 1.01328(17) 0.72772(9) 0.87812(8) 0.0218(4) Uani 1 1 d . . . . .
C34 C 1.0992(2) 0.68080(13) 0.86842(13) 0.0407(6) Uani 1 1 d . . . . .
H34A H 1.087435 0.651675 0.832305 0.061 Uiso 1 1 calc R U . . .
H34B H 1.088515 0.655905 0.889312 0.061 Uiso 1 1 calc R U . . .
H34C H 1.176586 0.704744 0.877417 0.061 Uiso 1 1 calc R U . . .
C35 C 0.89251(18) 0.68988(11) 0.86277(10) 0.0284(4) Uani 1 1 d . . . . .
H35A H 0.837146 0.719707 0.868138 0.043 Uiso 1 1 calc R U . . .
H35B H 0.880299 0.665066 0.883633 0.043 Uiso 1 1 calc R U . . .
H35C H 0.882834 0.660644 0.826717 0.043 Uiso 1 1 calc R U . . .
C36 C 1.0272(3) 0.76930(12) 0.93562(10) 0.0387(6) Uani 1 1 d . . . . .
H36A H 1.103010 0.795202 0.946380 0.058 Uiso 1 1 calc R U . . .
H36B H 1.018187 0.741548 0.954331 0.058 Uiso 1 1 calc R U . . .
H36C H 0.969159 0.797634 0.942809 0.058 Uiso 1 1 calc R U . . .
C37 C 0.51153(14) 0.94455(8) 0.84981(6) 0.0134(3) Uani 1 1 d . . . . .
C38 C 0.51387(15) 0.99078(8) 0.82997(7) 0.0157(3) Uani 1 1 d . . . . .
H38 H 0.578517 1.023137 0.839170 0.019 Uiso 1 1 calc R U . . .
C39 C 0.42126(15) 0.99032(9) 0.79625(7) 0.0164(3) Uani 1 1 d . . . . .
C40 C 0.32926(15) 0.94067(9) 0.78223(7) 0.0176(3) Uani 1 1 d . . . . .
H40 H 0.265381 0.940219 0.760033 0.021 Uiso 1 1 calc R U . . .
C41 C 0.32870(15) 0.89188(9) 0.79993(7) 0.0162(3) Uani 1 1 d . . . . .
H41 H 0.266486 0.857806 0.788983 0.019 Uiso 1 1 calc R U . . .
C42 C 0.42027(14) 0.89372(8) 0.83376(6) 0.0137(3) Uani 1 1 d . . . . .
C43 C 0.44359(14) 0.85020(8) 0.85856(6) 0.0138(3) Uani 1 1 d . . . . .
C44 C 0.38014(15) 0.79378(9) 0.85595(7) 0.0161(3) Uani 1 1 d . . . . .
H44 H 0.307853 0.777716 0.835637 0.019 Uiso 1 1 calc R U . . .
C45 C 0.42460(15) 0.76155(9) 0.88359(7) 0.0165(3) Uani 1 1 d . . . . .
H45 H 0.381453 0.723124 0.881873 0.020 Uiso 1 1 calc R U . . .
C46 C 0.53139(15) 0.78380(8) 0.91409(7) 0.0150(3) Uani 1 1 d . . . . .
C47 C 0.59186(15) 0.84172(8) 0.91735(6) 0.0146(3) Uani 1 1 d . . . . .
H47 H 0.663085 0.858649 0.938453 0.018 Uiso 1 1 calc R U . . .
C48 C 0.54822(14) 0.87449(8) 0.88991(6) 0.0133(3) Uani 1 1 d . . . . .
C49 C 0.41882(16) 1.04584(9) 0.77898(8) 0.0196(3) Uani 1 1 d . . . . .
C50 C 0.33570(18) 1.02745(11) 0.73025(9) 0.0279(4) Uani 1 1 d . . . . .
H50A H 0.358025 0.991121 0.702745 0.042 Uiso 1 1 calc R U . . .
H50B H 0.337339 1.064089 0.720478 0.042 Uiso 1 1 calc R U . . .
H50C H 0.258568 1.015390 0.736356 0.042 Uiso 1 1 calc R U . . .
C51 C 0.3794(2) 1.10159(12) 0.82190(10) 0.0354(5) Uani 1 1 d . . . . .
H51A H 0.304140 1.087162 0.828511 0.053 Uiso 1 1 calc R U . . .
H51B H 0.375058 1.137455 0.811528 0.053 Uiso 1 1 calc R U . . .
H51C H 0.433858 1.115585 0.852959 0.053 Uiso 1 1 calc R U . . .
C52 C 0.53732(17) 1.06861(10) 0.76948(8) 0.0238(4) Uani 1 1 d . . . . .
H52A H 0.588243 1.088061 0.801843 0.036 Uiso 1 1 calc R U . . .
H52B H 0.531813 1.100396 0.754634 0.036 Uiso 1 1 calc R U . . .
H52C H 0.567641 1.031925 0.745906 0.036 Uiso 1 1 calc R U . . .
C53 C 0.57682(16) 0.74367(9) 0.94146(7) 0.0174(3) Uani 1 1 d . . . . .
C54 C 0.69627(18) 0.77328(10) 0.97027(8) 0.0245(4) Uani 1 1 d . . . . .
H54A H 0.747597 0.777968 0.946505 0.037 Uiso 1 1 calc R U . . .
H54B H 0.724112 0.745327 0.985771 0.037 Uiso 1 1 calc R U . . .
H54C H 0.693661 0.815502 0.996997 0.037 Uiso 1 1 calc R U . . .
C55 C 0.49709(19) 0.73723(10) 0.97941(8) 0.0243(4) Uani 1 1 d . . . . .
H55A H 0.497407 0.779499 1.006627 0.036 Uiso 1 1 calc R U . . .
H55B H 0.523514 0.708256 0.994175 0.036 Uiso 1 1 calc R U . . .
H55C H 0.419608 0.719822 0.961572 0.036 Uiso 1 1 calc R U . . .
C56 C 0.58288(19) 0.67612(10) 0.90192(8) 0.0241(4) Uani 1 1 d . . . . .
H56A H 0.506132 0.654887 0.884839 0.036 Uiso 1 1 calc R U . . .
H56B H 0.615381 0.651009 0.919084 0.036 Uiso 1 1 calc R U . . .
H56C H 0.630991 0.679393 0.876645 0.036 Uiso 1 1 calc R U . . .
C57 C 0.71937(14) 0.66090(8) 0.59273(6) 0.0127(3) Uani 1 1 d . . . . .
C58 C 0.60716(14) 0.65609(8) 0.57112(6) 0.0125(3) Uani 1 1 d . . . . .
C59 C 0.57298(14) 0.62497(8) 0.51863(6) 0.0132(3) Uani 1 1 d . . . . .
C60 C 0.65135(15) 0.59919(9) 0.48598(6) 0.0157(3) Uani 1 1 d . . . . .
H60 H 0.629117 0.579083 0.450172 0.019 Uiso 1 1 calc R U . . .
C61 C 0.76239(14) 0.60337(8) 0.50664(6) 0.0144(3) Uani 1 1 d . . . . .
C62 C 0.79704(14) 0.63381(8) 0.55943(6) 0.0132(3) Uani 1 1 d . . . . .
C63 C 0.44648(14) 0.62061(8) 0.50374(6) 0.0148(3) Uani 1 1 d . . . . .
C64 C 0.40268(14) 0.64667(9) 0.55648(7) 0.0158(3) Uani 1 1 d . . . . .
H64A H 0.363471 0.610815 0.563186 0.019 Uiso 1 1 calc R U . . .
H64B H 0.348105 0.676462 0.557041 0.019 Uiso 1 1 calc R U . . .
C65 C 0.50805(14) 0.68257(8) 0.59800(6) 0.0129(3) Uani 1 1 d . . . . .
C66 C 0.85597(15) 0.57428(9) 0.47692(7) 0.0166(3) Uani 1 1 d . . . . .
C67 C 0.94746(15) 0.57897(9) 0.52020(7) 0.0174(3) Uani 1 1 d . . . . .
H67A H 1.024132 0.591620 0.513030 0.021 Uiso 1 1 calc R U . . .
H67B H 0.945193 0.536811 0.522545 0.021 Uiso 1 1 calc R U . . .
C68 C 0.92221(14) 0.63060(8) 0.57183(6) 0.0140(3) Uani 1 1 d . . . . .
C69 C 0.42273(16) 0.66033(10) 0.47243(7) 0.0201(3) Uani 1 1 d . . . . .
H69A H 0.457714 0.644219 0.441017 0.030 Uiso 1 1 calc R U . . .
H69B H 0.454972 0.705404 0.492460 0.030 Uiso 1 1 calc R U . . .
H69C H 0.340370 0.656703 0.463858 0.030 Uiso 1 1 calc R U . . .
C70 C 0.39119(16) 0.55061(9) 0.47303(7) 0.0189(3) Uani 1 1 d . . . . .
H70A H 0.308353 0.548290 0.467813 0.028 Uiso 1 1 calc R U . . .
H70B H 0.410618 0.524467 0.491768 0.028 Uiso 1 1 calc R U . . .
H70C H 0.419327 0.534416 0.439895 0.028 Uiso 1 1 calc R U . . .
C71 C 0.89743(18) 0.61120(11) 0.44519(8) 0.0251(4) Uani 1 1 d . . . . .
H71A H 0.926808 0.655852 0.467861 0.038 Uiso 1 1 calc R U . . .
H71B H 0.833882 0.609990 0.420831 0.038 Uiso 1 1 calc R U . . .
H71C H 0.958056 0.591294 0.426659 0.038 Uiso 1 1 calc R U . . .
C72 C 0.81679(17) 0.50390(10) 0.44075(7) 0.0223(4) Uani 1 1 d . . . . .
H72A H 0.881180 0.485691 0.424430 0.033 Uiso 1 1 calc R U . . .
H72B H 0.756181 0.501357 0.414583 0.033 Uiso 1 1 calc R U . . .
H72C H 0.787978 0.479700 0.460122 0.033 Uiso 1 1 calc R U . . .
C73 C 0.51693(14) 0.75509(8) 0.61673(6) 0.0136(3) Uani 1 1 d . . . . .
C74 C 0.54974(14) 0.79413(9) 0.59223(7) 0.0149(3) Uani 1 1 d . . . . .
H74 H 0.572850 0.775887 0.559367 0.018 Uiso 1 1 calc R U . . .
C75 C 0.54945(15) 0.86061(9) 0.61524(7) 0.0157(3) Uani 1 1 d . . . . .
C76 C 0.51608(16) 0.88574(9) 0.66387(7) 0.0181(3) Uani 1 1 d . . . . .
H76 H 0.512755 0.930357 0.679482 0.022 Uiso 1 1 calc R U . . .
C77 C 0.48740(15) 0.84711(9) 0.69030(7) 0.0168(3) Uani 1 1 d . . . . .
H77 H 0.468371 0.865510 0.723925 0.020 Uiso 1 1 calc R U . . .
C78 C 0.48729(14) 0.78140(8) 0.66641(6) 0.0137(3) Uani 1 1 d . . . . .
C79 C 0.47156(14) 0.73025(8) 0.68488(6) 0.0140(3) Uani 1 1 d . . . . .
C80 C 0.45035(16) 0.73060(9) 0.73214(7) 0.0173(3) Uani 1 1 d . . . . .
H80 H 0.436848 0.768770 0.758566 0.021 Uiso 1 1 calc R U . . .
C81 C 0.44932(16) 0.67413(9) 0.73994(7) 0.0180(3) Uani 1 1 d . . . . .
H81 H 0.434668 0.674603 0.772120 0.022 Uiso 1 1 calc R U . . .
C82 C 0.46906(15) 0.61640(9) 0.70212(7) 0.0154(3) Uani 1 1 d . . . . .
C83 C 0.48970(15) 0.61691(9) 0.65483(7) 0.0150(3) Uani 1 1 d . . . . .
H83 H 0.502469 0.578704 0.628227 0.018 Uiso 1 1 calc R U . . .
C84 C 0.49156(14) 0.67330(8) 0.64671(6) 0.0134(3) Uani 1 1 d . . . . .
C85 C 0.59064(16) 0.90257(9) 0.58769(7) 0.0195(3) Uani 1 1 d . . . . .
C86 C 0.71826(18) 0.90059(11) 0.58458(9) 0.0282(4) Uani 1 1 d . . . . .
H86A H 0.759418 0.915329 0.619019 0.042 Uiso 1 1 calc R U . . .
H86B H 0.747000 0.928646 0.568206 0.042 Uiso 1 1 calc R U . . .
H86C H 0.729741 0.856544 0.564523 0.042 Uiso 1 1 calc R U . . .
C87 C 0.5267(2) 0.87646(11) 0.53332(8) 0.0277(4) Uani 1 1 d . . . . .
H87A H 0.542325 0.833012 0.514137 0.042 Uiso 1 1 calc R U . . .
H87B H 0.552203 0.904389 0.516331 0.042 Uiso 1 1 calc R U . . .
H87C H 0.444722 0.875326 0.534837 0.042 Uiso 1 1 calc R U . . .
C88 C 0.57219(19) 0.97248(10) 0.61500(9) 0.0252(4) Uani 1 1 d . . . . .
H88A H 0.490980 0.973913 0.617435 0.038 Uiso 1 1 calc R U . . .
H88B H 0.598743 0.997266 0.595694 0.038 Uiso 1 1 calc R U . . .
H88C H 0.615054 0.990874 0.649319 0.038 Uiso 1 1 calc R U . . .
C89 C 0.46563(16) 0.55578(9) 0.71250(7) 0.0188(3) Uani 1 1 d . . . . .
C90 C 0.5379(2) 0.56948(12) 0.76314(8) 0.0319(5) Uani 1 1 d . . . . .
H90A H 0.616229 0.586992 0.762396 0.048 Uiso 1 1 calc R U . . .
H90B H 0.537576 0.529590 0.768366 0.048 Uiso 1 1 calc R U . . .
H90C H 0.506266 0.600644 0.791095 0.048 Uiso 1 1 calc R U . . .
C91 C 0.3412(2) 0.53246(12) 0.71523(10) 0.0315(5) Uani 1 1 d . . . . .
H91A H 0.312537 0.565880 0.742762 0.047 Uiso 1 1 calc R U . . .
H91B H 0.337180 0.493429 0.721896 0.047 Uiso 1 1 calc R U . . .
H91C H 0.294736 0.523224 0.682752 0.047 Uiso 1 1 calc R U . . .
C92 C 0.5093(2) 0.50208(10) 0.67035(8) 0.0244(4) Uani 1 1 d . . . . .
H92A H 0.457082 0.488143 0.638618 0.037 Uiso 1 1 calc R U . . .
H92B H 0.513676 0.465794 0.680196 0.037 Uiso 1 1 calc R U . . .
H92C H 0.585106 0.517900 0.665229 0.037 Uiso 1 1 calc R U . . .
C93 C 1.00707(14) 0.69243(9) 0.58736(7) 0.0154(3) Uani 1 1 d . . . . .
C94 C 1.01453(16) 0.73766(9) 0.56621(7) 0.0181(3) Uani 1 1 d . . . . .
H94 H 0.954035 0.736614 0.542139 0.022 Uiso 1 1 calc R U . . .
C95 C 1.11095(16) 0.78505(9) 0.58012(7) 0.0198(3) Uani 1 1 d . . . . .
C96 C 1.19636(16) 0.78658(10) 0.61713(8) 0.0217(4) Uani 1 1 d . . . . .
H96 H 1.262573 0.817960 0.626593 0.026 Uiso 1 1 calc R U . . .
C97 C 1.18694(15) 0.74341(9) 0.64044(7) 0.0197(3) Uani 1 1 d . . . . .
H97 H 1.244734 0.746272 0.666332 0.024 Uiso 1 1 calc R U . . .
C98 C 1.09216(14) 0.69609(9) 0.62546(7) 0.0158(3) Uani 1 1 d . . . . .
C99 C 1.05974(14) 0.64469(8) 0.64256(7) 0.0154(3) Uani 1 1 d . . . . .
C100 C 1.11320(15) 0.62760(9) 0.67936(7) 0.0175(3) Uani 1 1 d . . . . .
H100 H 1.184907 0.650470 0.697958 0.021 Uiso 1 1 calc R U . . .
C101 C 1.06002(16) 0.57668(9) 0.68839(7) 0.0180(3) Uani 1 1 d . . . . .
H101 H 1.096190 0.565508 0.713818 0.022 Uiso 1 1 calc R U . . .
C102 C 0.95473(15) 0.54097(9) 0.66140(7) 0.0163(3) Uani 1 1 d . . . . .
C103 C 0.90371(15) 0.55787(9) 0.62348(7) 0.0164(3) Uani 1 1 d . . . . .
H103 H 0.833345 0.534108 0.603959 0.020 Uiso 1 1 calc R U . . .
C104 C 0.95577(14) 0.60924(8) 0.61439(6) 0.0143(3) Uani 1 1 d . . . . .
C105 C 1.12601(19) 0.82997(10) 0.55219(8) 0.0257(4) Uani 1 1 d . . . . .
C106 C 1.0127(2) 0.84919(13) 0.53888(11) 0.0387(6) Uani 1 1 d . . . . .
H10A H 0.977062 0.867713 0.569858 0.058 Uiso 1 1 calc R U . . .
H10B H 0.962174 0.811212 0.514223 0.058 Uiso 1 1 calc R U . . .
H10C H 1.026498 0.880959 0.524045 0.058 Uiso 1 1 calc R U . . .
C107 C 1.2079(2) 0.89210(11) 0.58411(10) 0.0321(5) Uani 1 1 d . . . . .
H10D H 1.211036 0.920548 0.565863 0.048 Uiso 1 1 calc R U . . .
H10E H 1.284024 0.881886 0.589870 0.048 Uiso 1 1 calc R U . . .
H10F H 1.180758 0.913524 0.616957 0.048 Uiso 1 1 calc R U . . .
C108 C 1.1766(3) 0.79404(13) 0.50327(11) 0.0471(7) Uani 1 1 d . . . . .
H10G H 1.186239 0.821187 0.484096 0.071 Uiso 1 1 calc R U . . .
H10H H 1.125114 0.754311 0.482294 0.071 Uiso 1 1 calc R U . . .
H10I H 1.250716 0.783726 0.512247 0.071 Uiso 1 1 calc R U . . .
C109 C 0.89548(16) 0.48832(9) 0.67546(7) 0.0193(3) Uani 1 1 d . . . . .
C110 C 0.8309(2) 0.52174(12) 0.72048(9) 0.0320(5) Uani 1 1 d . . . . .
H11C H 0.885437 0.550815 0.749880 0.048 Uiso 1 1 calc R U . . .
H11D H 0.788047 0.489396 0.729459 0.048 Uiso 1 1 calc R U . . .
H11E H 0.778202 0.546285 0.710733 0.048 Uiso 1 1 calc R U . . .
C111 C 0.9806(2) 0.45164(12) 0.69125(9) 0.0293(4) Uani 1 1 d . . . . .
H11F H 1.028923 0.435399 0.664435 0.044 Uiso 1 1 calc R U . . .
H11G H 0.939103 0.415581 0.696322 0.044 Uiso 1 1 calc R U . . .
H11H H 1.028089 0.480486 0.723086 0.044 Uiso 1 1 calc R U . . .
C112 C 0.80945(18) 0.43946(10) 0.63131(8) 0.0247(4) Uani 1 1 d . . . . .
H11I H 0.748623 0.460966 0.623336 0.037 Uiso 1 1 calc R U . . .
H11J H 0.776755 0.405373 0.641144 0.037 Uiso 1 1 calc R U . . .
H11K H 0.847990 0.420833 0.601240 0.037 Uiso 1 1 calc R U . . .
C165 C 0.59081(14) 0.94188(8) 0.89332(6) 0.0126(3) Uani 1 1 d . . . . .
F1 F 0.42333(11) 0.42554(6) 0.90414(5) 0.0275(3) Uani 1 1 d . . . . .
F2 F 0.39305(14) 0.54683(7) 0.95283(6) 0.0427(4) Uani 1 1 d . . . . .
F3 F 0.27351(13) 0.60580(6) 0.90344(6) 0.0356(3) Uani 1 1 d . . . . .
F4 F 0.18222(11) 0.53893(6) 0.80441(5) 0.0262(3) Uani 1 1 d . . . . .
F5 F 0.21297(10) 0.41885(6) 0.75432(5) 0.0226(2) Uani 1 1 d . . . . .
F6 F 0.43995(11) 0.39441(6) 0.73182(5) 0.0234(2) Uani 1 1 d . . . . .
F7 F 0.38540(16) 0.35086(8) 0.63060(6) 0.0442(4) Uani 1 1 d . . . . .
F8 F 0.23570(18) 0.24108(10) 0.57932(6) 0.0578(5) Uani 1 1 d . . . . .
F9 F 0.14541(15) 0.17397(8) 0.63150(7) 0.0506(4) Uani 1 1 d . . . . .
F10 F 0.20132(13) 0.21400(6) 0.73073(6) 0.0347(3) Uani 1 1 d . . . . .
F11 F 0.42541(10) 0.27361(6) 0.86976(5) 0.0262(3) Uani 1 1 d . . . . .
F12 F 0.28683(13) 0.22570(7) 0.91780(5) 0.0332(3) Uani 1 1 d . . . . .
F13 F 0.05813(13) 0.22947(8) 0.90602(7) 0.0407(4) Uani 1 1 d . . . . .
F14 F -0.02700(12) 0.28059(8) 0.84211(8) 0.0478(4) Uani 1 1 d . . . . .
F15 F 0.11104(11) 0.32685(7) 0.79142(6) 0.0349(3) Uani 1 1 d . . . . .
F16 F 0.45785(11) 0.20283(6) 0.75685(5) 0.0231(2) Uani 1 1 d . . . . .
F17 F 0.40725(15) 0.11930(7) 0.65943(6) 0.0408(4) Uani 1 1 d . . . . .
F18 F 0.48975(18) 0.14874(9) 0.58434(6) 0.0537(5) Uani 1 1 d . . . . .
F19 F 0.62538(16) 0.26254(9) 0.60822(6) 0.0493(4) Uani 1 1 d . . . . .
F20 F 0.67447(13) 0.34655(7) 0.70346(5) 0.0337(3) Uani 1 1 d . . . . .
F21 F 0.56738(10) 0.46862(6) 0.83989(5) 0.0255(3) Uani 1 1 d . . . . .
F22 F 0.73109(11) 0.56521(6) 0.85950(6) 0.0319(3) Uani 1 1 d . . . . .
F23 F 0.94747(11) 0.54453(6) 0.84065(6) 0.0325(3) Uani 1 1 d . . . . .
F24 F 0.99196(11) 0.42286(7) 0.79826(6) 0.0317(3) Uani 1 1 d . . . . .
F25 F 0.82667(11) 0.32337(6) 0.77671(6) 0.0281(3) Uani 1 1 d . . . . .
F26 F 0.61946(11) 0.38021(6) 0.90540(5) 0.0249(2) Uani 1 1 d . . . . .
F27 F 0.71641(12) 0.33840(7) 0.97113(5) 0.0334(3) Uani 1 1 d . . . . .
F28 F 0.80925(12) 0.22794(7) 0.93656(6) 0.0329(3) Uani 1 1 d . . . . .
F29 F 0.80123(11) 0.16091(6) 0.83473(6) 0.0295(3) Uani 1 1 d . . . . .
F30 F 0.70488(11) 0.20062(6) 0.76823(5) 0.0243(2) Uani 1 1 d . . . . .
O1 O 0.48130(11) 0.34394(7) 0.81521(6) 0.0174(2) Uani 1 1 d . . . . .
H1 H 0.492(2) 0.3627(13) 0.8442(10) 0.020(6) Uiso 1 1 d . . . . .
C113 C 0.32505(15) 0.41601(9) 0.82585(7) 0.0178(3) Uani 1 1 d . . . . .
C114 C 0.36382(17) 0.45223(10) 0.87716(8) 0.0221(4) Uani 1 1 d . . . . .
C115 C 0.34949(19) 0.51512(11) 0.90388(8) 0.0269(4) Uani 1 1 d . . . . .
C116 C 0.28906(19) 0.54472(10) 0.87884(9) 0.0259(4) Uani 1 1 d . . . . .
C117 C 0.24371(16) 0.51070(9) 0.82860(8) 0.0208(4) Uani 1 1 d . . . . .
C118 C 0.26188(16) 0.44795(9) 0.80332(7) 0.0185(3) Uani 1 1 d . . . . .
C119 C 0.32084(16) 0.30876(9) 0.73768(8) 0.0202(3) Uani 1 1 d . . . . .
C120 C 0.36531(17) 0.33965(10) 0.70829(8) 0.0220(4) Uani 1 1 d . . . . .
C121 C 0.3386(2) 0.31826(12) 0.65624(9) 0.0303(5) Uani 1 1 d . . . . .
C122 C 0.2627(2) 0.26253(13) 0.63007(9) 0.0375(5) Uani 1 1 d . . . . .
C123 C 0.2174(2) 0.22919(12) 0.65659(10) 0.0349(5) Uani 1 1 d . . . . .
C124 C 0.24740(18) 0.25178(10) 0.70883(9) 0.0262(4) Uani 1 1 d . . . . .
C125 C 0.27544(16) 0.30375(9) 0.82819(8) 0.0199(3) Uani 1 1 d . . . . .
C126 C 0.31377(17) 0.27652(9) 0.86078(8) 0.0199(3) Uani 1 1 d . . . . .
C127 C 0.24287(19) 0.25132(10) 0.88676(8) 0.0232(4) Uani 1 1 d . . . . .
C128 C 0.1284(2) 0.25316(11) 0.88094(9) 0.0286(4) Uani 1 1 d . . . . .
C129 C 0.08511(18) 0.27943(11) 0.84893(10) 0.0302(5) Uani 1 1 d . . . . .
C130 C 0.15824(17) 0.30323(10) 0.82337(9) 0.0256(4) Uani 1 1 d . . . . .
C131 C 0.57177(17) 0.27803(9) 0.73618(7) 0.0198(3) Uani 1 1 d . . . . .
C132 C 0.50325(17) 0.21896(10) 0.72118(8) 0.0210(3) Uani 1 1 d . . . . .
C133 C 0.4760(2) 0.17503(11) 0.67131(9) 0.0292(4) Uani 1 1 d . . . . .
C134 C 0.5180(2) 0.19006(13) 0.63314(9) 0.0362(5) Uani 1 1 d . . . . .
C135 C 0.5853(2) 0.24759(13) 0.64533(9) 0.0333(5) Uani 1 1 d . . . . .
C136 C 0.61081(19) 0.29031(11) 0.69580(8) 0.0258(4) Uani 1 1 d . . . . .
C137 C 0.68887(16) 0.39023(9) 0.80813(8) 0.0188(3) Uani 1 1 d . . . . .
C138 C 0.67100(16) 0.45346(9) 0.82860(8) 0.0195(3) Uani 1 1 d . . . . .
C139 C 0.75512(17) 0.50517(9) 0.83950(8) 0.0224(4) Uani 1 1 d . . . . .
C140 C 0.86411(17) 0.49520(10) 0.82993(9) 0.0238(4) Uani 1 1 d . . . . .
C141 C 0.88648(17) 0.43319(10) 0.80890(9) 0.0232(4) Uani 1 1 d . . . . .
C142 C 0.80041(17) 0.38296(9) 0.79871(8) 0.0215(4) Uani 1 1 d . . . . .
C143 C 0.65288(15) 0.29207(9) 0.83301(7) 0.0177(3) Uani 1 1 d . . . . .
C144 C 0.66248(16) 0.32446(9) 0.88586(8) 0.0198(3) Uani 1 1 d . . . . .
C145 C 0.71228(17) 0.30441(10) 0.92095(8) 0.0230(4) Uani 1 1 d . . . . .
C146 C 0.75883(17) 0.24848(10) 0.90355(9) 0.0240(4) Uani 1 1 d . . . . .
C147 C 0.75368(16) 0.21457(9) 0.85189(8) 0.0221(4) Uani 1 1 d . . . . .
C148 C 0.70243(16) 0.23646(9) 0.81802(8) 0.0192(3) Uani 1 1 d . . . . .
B1 B 0.35065(17) 0.34098(10) 0.79967(9) 0.0179(4) Uani 1 1 d . . . . .
B2 B 0.59728(18) 0.32531(10) 0.79619(8) 0.0174(4) Uani 1 1 d . . . . .
C31A C 1.0476(7) 0.4946(4) 0.9328(3) 0.092(2) Uiso 0.6 1 d D U P A 1
D31A D 1.050333 0.461801 0.946728 0.137 Uiso 0.6 1 calc R U P A 1
D31B D 1.120291 0.523658 0.943470 0.137 Uiso 0.6 1 calc R U P A 1
D31C D 1.033665 0.473923 0.895482 0.137 Uiso 0.6 1 calc R U P A 1
C31B C 1.0414(7) 0.4508(4) 0.9186(3) 0.0519(19) Uiso 0.4 1 d D U P B 2
D31D D 1.092299 0.446114 0.945108 0.078 Uiso 0.4 1 calc R U P B 2
D31E D 1.086632 0.461393 0.895141 0.078 Uiso 0.4 1 calc R U P B 2
D31F D 0.989639 0.410463 0.899803 0.078 Uiso 0.4 1 calc R U P B 2
C32A C 0.9489(6) 0.5338(3) 0.9531(2) 0.0730(19) Uiso 0.6 1 d D U P A 1
C32B C 0.9732(5) 0.5038(3) 0.9431(2) 0.0379(14) Uiso 0.4 1 d D U P B 2
C33A C 0.9654(7) 0.6034(4) 0.9761(3) 0.082(2) Uiso 0.6 1 d D U P A 1
D33A D 1.037661 0.628566 0.981073 0.098 Uiso 0.6 1 calc R U P A 1
C33B C 1.0268(7) 0.5706(4) 0.9669(3) 0.056(2) Uiso 0.4 1 d D U P B 2
D33B D 1.103720 0.581355 0.963005 0.068 Uiso 0.4 1 calc R U P B 2
C34A C 0.8714(6) 0.6300(4) 0.9902(3) 0.0644(17) Uiso 0.6 1 d D U P A 1
D34A D 0.877186 0.675258 1.001141 0.077 Uiso 0.6 1 calc R U P A 1
C34B C 0.9646(10) 0.6226(6) 0.9973(5) 0.095(4) Uiso 0.4 1 d D U P B 2
D34B D 1.003265 0.663862 1.019560 0.113 Uiso 0.4 1 calc R U P B 2
C35A C 0.7689(6) 0.5969(3) 0.9897(3) 0.0731(19) Uiso 0.6 1 d D U P A 1
D35A D 0.709048 0.619835 1.002923 0.088 Uiso 0.6 1 calc R U P A 1
C35B C 0.8466(10) 0.6073(6) 0.9913(5) 0.091(4) Uiso 0.4 1 d D U P B 2
D35B D 0.802239 0.640910 1.002689 0.109 Uiso 0.4 1 calc R U P B 2
C36A C 0.7505(8) 0.5329(4) 0.9711(4) 0.091(3) Uiso 0.6 1 d D U P A 1
D36A D 0.679992 0.509382 0.971474 0.110 Uiso 0.6 1 calc R U P A 1
C36B C 0.7920(10) 0.5440(5) 0.9689(5) 0.081(4) Uiso 0.4 1 d D U P B 2
D36B D 0.712273 0.535014 0.968740 0.097 Uiso 0.4 1 calc R U P B 2
C37A C 0.8399(7) 0.5033(4) 0.9515(4) 0.078(3) Uiso 0.6 1 d D U P A 1
D37A D 0.826509 0.457823 0.935247 0.094 Uiso 0.6 1 calc R U P A 1
C37B C 0.8556(7) 0.4910(4) 0.9456(4) 0.045(2) Uiso 0.4 1 d D U P B 2
D37B D 0.817739 0.447995 0.932189 0.054 Uiso 0.4 1 calc R U P B 2
C149 C 0.7468(3) -0.03923(16) 0.46628(13) 0.0473(7) Uani 1 1 d . . . . .
D149 D 0.733808 -0.076643 0.435464 0.057 Uiso 1 1 calc R U . . .
C150 C 0.6636(2) -0.00039(16) 0.48066(13) 0.0466(7) Uani 1 1 d . . . . .
D150 D 0.592552 -0.011254 0.459533 0.056 Uiso 1 1 calc R U . . .
C151 C 0.6832(2) 0.05391(17) 0.52541(13) 0.0461(7) Uani 1 1 d . . . . .
D151 D 0.625094 0.079916 0.534489 0.055 Uiso 1 1 calc R U . . .
C152 C 0.7859(2) 0.07166(16) 0.55765(12) 0.0446(7) Uani 1 1 d . . . . .
C153 C 0.8689(2) 0.03245(18) 0.54284(13) 0.0477(7) Uani 1 1 d . . . . .
D153 D 0.940009 0.043440 0.563933 0.057 Uiso 1 1 calc R U . . .
C154 C 0.8503(3) -0.02196(18) 0.49827(13) 0.0496(8) Uani 1 1 d . . . . .
D154 D 0.908377 -0.047989 0.489189 0.059 Uiso 1 1 calc R U . . .
C155 C 0.8057(4) 0.1308(2) 0.60681(14) 0.0639(10) Uani 1 1 d . . . . .
D15A D 0.887502 0.143112 0.618748 0.096 Uiso 1 1 calc R U . . .
D15B D 0.766723 0.121632 0.632598 0.096 Uiso 1 1 calc R U . . .
D15C D 0.775702 0.165934 0.601030 0.096 Uiso 1 1 calc R U . . .

loop_
_atom_site_aniso_label
_atom_site_aniso_U_11
_atom_site_aniso_U_22
_atom_site_aniso_U_33
_atom_site_aniso_U_23
_atom_site_aniso_U_13
_atom_site_aniso_U_12
Bi1 0.01258(3) 0.01064(3) 0.01313(3) 0.00143(2) 0.00114(2) 0.00054(2)
Bi2 0.01359(3) 0.01700(3) 0.01534(3) 0.00493(2) -0.00007(2) 0.00093(2)
Bi3 0.01368(3) 0.01615(3) 0.00969(2) 0.00299(2) 0.00036(2) 0.00197(2)
C1 0.0117(7) 0.0110(7) 0.0122(7) 0.0019(5) 0.0016(5) 0.0004(5)
C2 0.0119(7) 0.0105(6) 0.0108(6) 0.0022(5) 0.0027(5) 0.0013(5)
C3 0.0122(7) 0.0125(7) 0.0135(7) 0.0038(6) 0.0021(5) -0.0002(5)
C4 0.0150(7) 0.0108(7) 0.0154(7) 0.0008(6) 0.0031(6) -0.0009(6)
C5 0.0133(7) 0.0118(7) 0.0135(7) 0.0023(6) 0.0031(5) 0.0014(5)
C6 0.0105(6) 0.0115(7) 0.0123(7) 0.0040(5) 0.0023(5) 0.0016(5)
C7 0.0110(7) 0.0144(7) 0.0136(7) 0.0036(6) 0.0011(5) -0.0015(5)
C8 0.0125(7) 0.0155(7) 0.0157(7) 0.0023(6) 0.0014(6) 0.0009(6)
C9 0.0109(6) 0.0123(7) 0.0132(7) 0.0026(6) 0.0033(5) 0.0015(5)
C10 0.0139(7) 0.0128(7) 0.0163(7) 0.0011(6) 0.0053(6) 0.0025(6)
C11 0.0128(7) 0.0155(7) 0.0145(7) 0.0022(6) 0.0043(6) 0.0011(6)
C13 0.0200(8) 0.0165(8) 0.0219(8) 0.0075(7) 0.0019(7) -0.0027(6)
C14 0.0181(8) 0.0182(8) 0.0152(7) 0.0029(6) -0.0003(6) -0.0010(6)
C15 0.0251(9) 0.0159(8) 0.0320(10) 0.0059(8) 0.0085(8) 0.0071(7)
C16 0.0180(8) 0.0218(9) 0.0159(8) -0.0014(7) 0.0049(6) -0.0018(7)
C17 0.0102(6) 0.0153(7) 0.0139(7) 0.0032(6) 0.0029(5) 0.0004(5)
C18 0.0142(7) 0.0151(7) 0.0151(7) 0.0035(6) 0.0028(6) 0.0009(6)
C19 0.0140(7) 0.0203(8) 0.0159(7) 0.0068(6) 0.0020(6) 0.0006(6)
C20 0.0190(8) 0.0251(9) 0.0147(8) 0.0058(7) 0.0040(6) 0.0030(7)
C21 0.0159(8) 0.0220(8) 0.0142(7) 0.0019(6) 0.0039(6) 0.0038(6)
C22 0.0095(6) 0.0160(7) 0.0149(7) 0.0019(6) 0.0023(5) 0.0017(6)
C23 0.0090(6) 0.0155(7) 0.0169(7) 0.0021(6) 0.0019(6) 0.0011(6)
C24 0.0141(7) 0.0172(8) 0.0202(8) 0.0002(6) 0.0033(6) 0.0034(6)
C25 0.0161(8) 0.0139(8) 0.0284(9) 0.0029(7) 0.0023(7) 0.0041(6)
C26 0.0132(7) 0.0142(7) 0.0249(9) 0.0053(7) 0.0008(6) 0.0004(6)
C27 0.0134(7) 0.0150(7) 0.0186(8) 0.0049(6) 0.0025(6) 0.0026(6)
C28 0.0091(6) 0.0132(7) 0.0171(7) 0.0027(6) 0.0022(5) 0.0010(5)
C29 0.0234(9) 0.0252(9) 0.0198(8) 0.0109(7) 0.0012(7) 0.0052(7)
C30 0.0500(15) 0.0370(12) 0.0239(10) 0.0187(9) 0.0086(10) 0.0140(11)
C31 0.0306(11) 0.0227(9) 0.0304(10) 0.0139(8) -0.0013(8) -0.0008(8)
C32 0.0264(10) 0.0328(12) 0.0346(12) 0.0114(10) -0.0032(9) 0.0080(9)
C33 0.0194(8) 0.0150(8) 0.0305(10) 0.0091(7) 0.0017(7) 0.0019(6)
C34 0.0238(11) 0.0391(13) 0.079(2) 0.0409(14) 0.0163(12) 0.0145(10)
C35 0.0210(9) 0.0250(10) 0.0419(12) 0.0160(9) 0.0082(9) 0.0019(8)
C36 0.0604(17) 0.0234(11) 0.0315(12) 0.0151(9) -0.0043(11) -0.0052(11)
C37 0.0099(6) 0.0149(7) 0.0140(7) 0.0040(6) 0.0030(5) 0.0018(5)
C38 0.0120(7) 0.0151(7) 0.0190(8) 0.0059(6) 0.0024(6) 0.0014(6)
C39 0.0133(7) 0.0176(8) 0.0187(8) 0.0067(6) 0.0038(6) 0.0049(6)
C40 0.0119(7) 0.0205(8) 0.0197(8) 0.0069(7) 0.0017(6) 0.0044(6)
C41 0.0108(7) 0.0176(8) 0.0176(8) 0.0042(6) 0.0023(6) 0.0013(6)
C42 0.0101(6) 0.0157(7) 0.0135(7) 0.0037(6) 0.0031(5) 0.0020(5)
C43 0.0113(7) 0.0147(7) 0.0132(7) 0.0031(6) 0.0042(5) 0.0008(6)
C44 0.0123(7) 0.0170(8) 0.0160(7) 0.0042(6) 0.0021(6) -0.0009(6)
C45 0.0146(7) 0.0150(7) 0.0181(8) 0.0057(6) 0.0026(6) -0.0013(6)
C46 0.0153(7) 0.0146(7) 0.0139(7) 0.0043(6) 0.0037(6) 0.0012(6)
C47 0.0134(7) 0.0150(7) 0.0132(7) 0.0036(6) 0.0018(6) 0.0003(6)
C48 0.0121(7) 0.0131(7) 0.0120(7) 0.0023(6) 0.0025(5) 0.0005(5)
C49 0.0180(8) 0.0194(8) 0.0240(9) 0.0103(7) 0.0039(7) 0.0064(7)
C50 0.0216(9) 0.0327(11) 0.0360(11) 0.0219(10) -0.0013(8) 0.0046(8)
C51 0.0504(15) 0.0269(11) 0.0368(12) 0.0146(10) 0.0175(11) 0.0224(11)
C52 0.0215(9) 0.0222(9) 0.0291(10) 0.0136(8) -0.0001(7) -0.0007(7)
C53 0.0189(8) 0.0163(8) 0.0168(8) 0.0061(6) 0.0036(6) 0.0027(6)
C54 0.0241(9) 0.0253(10) 0.0250(9) 0.0132(8) -0.0027(7) 0.0003(8)
C55 0.0292(10) 0.0241(9) 0.0249(9) 0.0132(8) 0.0106(8) 0.0077(8)
C56 0.0272(10) 0.0190(9) 0.0235(9) 0.0046(7) 0.0039(8) 0.0073(7)
C57 0.0107(6) 0.0143(7) 0.0110(6) 0.0029(5) 0.0019(5) 0.0014(5)
C58 0.0124(7) 0.0129(7) 0.0108(6) 0.0031(5) 0.0023(5) 0.0021(5)
C59 0.0119(7) 0.0158(7) 0.0109(6) 0.0043(6) 0.0002(5) 0.0023(6)
C60 0.0144(7) 0.0195(8) 0.0102(7) 0.0027(6) 0.0013(6) 0.0029(6)
C61 0.0131(7) 0.0167(7) 0.0124(7) 0.0042(6) 0.0025(5) 0.0032(6)
C62 0.0126(7) 0.0135(7) 0.0122(7) 0.0036(6) 0.0018(5) 0.0022(5)
C63 0.0129(7) 0.0172(7) 0.0121(7) 0.0037(6) -0.0002(5) 0.0022(6)
C64 0.0110(7) 0.0186(8) 0.0146(7) 0.0035(6) 0.0010(6) 0.0014(6)
C65 0.0112(7) 0.0141(7) 0.0121(7) 0.0036(6) 0.0022(5) 0.0022(5)
C66 0.0136(7) 0.0214(8) 0.0133(7) 0.0040(6) 0.0044(6) 0.0055(6)
C67 0.0148(7) 0.0203(8) 0.0147(7) 0.0035(6) 0.0030(6) 0.0057(6)
C68 0.0109(7) 0.0158(7) 0.0133(7) 0.0039(6) 0.0013(5) 0.0024(6)
C69 0.0186(8) 0.0236(9) 0.0189(8) 0.0099(7) -0.0013(6) 0.0035(7)
C70 0.0169(8) 0.0191(8) 0.0160(8) 0.0029(6) -0.0006(6) 0.0014(6)
C71 0.0247(9) 0.0347(11) 0.0198(9) 0.0130(8) 0.0095(7) 0.0075(8)
C72 0.0199(8) 0.0238(9) 0.0160(8) -0.0004(7) 0.0025(7) 0.0057(7)
C73 0.0117(7) 0.0148(7) 0.0127(7) 0.0039(6) 0.0010(5) 0.0023(6)
C74 0.0131(7) 0.0173(7) 0.0130(7) 0.0047(6) 0.0014(6) 0.0022(6)
C75 0.0130(7) 0.0168(8) 0.0165(7) 0.0063(6) -0.0001(6) 0.0018(6)
C76 0.0177(8) 0.0149(7) 0.0200(8) 0.0049(6) 0.0029(6) 0.0035(6)
C77 0.0162(7) 0.0164(8) 0.0160(7) 0.0039(6) 0.0044(6) 0.0042(6)
C78 0.0106(7) 0.0159(7) 0.0136(7) 0.0044(6) 0.0023(5) 0.0031(6)
C79 0.0100(6) 0.0167(7) 0.0129(7) 0.0036(6) 0.0012(5) 0.0021(6)
C80 0.0185(8) 0.0193(8) 0.0130(7) 0.0043(6) 0.0050(6) 0.0040(6)
C81 0.0191(8) 0.0220(8) 0.0134(7) 0.0065(6) 0.0059(6) 0.0046(7)
C82 0.0140(7) 0.0177(8) 0.0144(7) 0.0060(6) 0.0029(6) 0.0024(6)
C83 0.0136(7) 0.0170(7) 0.0134(7) 0.0044(6) 0.0030(6) 0.0029(6)
C84 0.0107(6) 0.0165(7) 0.0112(7) 0.0037(6) 0.0018(5) 0.0016(6)
C85 0.0190(8) 0.0196(8) 0.0208(8) 0.0098(7) 0.0027(7) 0.0003(7)
C86 0.0221(9) 0.0282(10) 0.0354(11) 0.0142(9) 0.0070(8) 0.0002(8)
C87 0.0353(11) 0.0276(10) 0.0216(9) 0.0139(8) -0.0013(8) -0.0015(9)
C88 0.0283(10) 0.0196(9) 0.0298(10) 0.0124(8) 0.0040(8) 0.0020(8)
C89 0.0207(8) 0.0213(8) 0.0175(8) 0.0101(7) 0.0048(6) 0.0056(7)
C90 0.0463(14) 0.0316(11) 0.0198(9) 0.0105(8) -0.0006(9) 0.0162(10)
C91 0.0257(10) 0.0325(11) 0.0480(14) 0.0260(11) 0.0145(10) 0.0072(9)
C92 0.0328(11) 0.0199(9) 0.0232(9) 0.0100(7) 0.0078(8) 0.0075(8)
C93 0.0115(7) 0.0175(8) 0.0147(7) 0.0032(6) 0.0036(6) 0.0028(6)
C94 0.0148(7) 0.0203(8) 0.0188(8) 0.0071(7) 0.0037(6) 0.0026(6)
C95 0.0164(8) 0.0206(8) 0.0215(8) 0.0066(7) 0.0072(7) 0.0029(6)
C96 0.0141(8) 0.0209(9) 0.0260(9) 0.0055(7) 0.0045(7) -0.0006(6)
C97 0.0123(7) 0.0207(8) 0.0216(8) 0.0040(7) 0.0013(6) 0.0021(6)
C98 0.0113(7) 0.0163(7) 0.0172(7) 0.0032(6) 0.0034(6) 0.0032(6)
C99 0.0112(7) 0.0159(7) 0.0153(7) 0.0020(6) 0.0015(6) 0.0038(6)
C100 0.0128(7) 0.0185(8) 0.0168(8) 0.0027(6) -0.0015(6) 0.0037(6)
C101 0.0167(8) 0.0203(8) 0.0156(7) 0.0055(6) -0.0008(6) 0.0056(6)
C102 0.0148(7) 0.0176(8) 0.0150(7) 0.0045(6) 0.0017(6) 0.0037(6)
C103 0.0135(7) 0.0179(8) 0.0149(7) 0.0039(6) 0.0004(6) 0.0024(6)
C104 0.0118(7) 0.0159(7) 0.0128(7) 0.0029(6) 0.0019(5) 0.0030(6)
C105 0.0262(10) 0.0241(9) 0.0280(10) 0.0119(8) 0.0081(8) 0.0000(8)
C106 0.0338(12) 0.0376(13) 0.0511(15) 0.0286(12) -0.0041(11) -0.0026(10)
C107 0.0274(11) 0.0274(11) 0.0423(13) 0.0155(10) 0.0089(9) -0.0016(8)
C108 0.075(2) 0.0334(13) 0.0352(13) 0.0130(11) 0.0297(14) 0.0026(13)
C109 0.0189(8) 0.0223(9) 0.0171(8) 0.0088(7) 0.0009(6) 0.0020(7)
C110 0.0327(11) 0.0373(12) 0.0246(10) 0.0101(9) 0.0123(9) 0.0019(9)
C111 0.0285(10) 0.0332(11) 0.0321(11) 0.0210(9) -0.0025(9) 0.0043(9)
C112 0.0240(9) 0.0254(10) 0.0237(9) 0.0115(8) -0.0023(7) -0.0026(8)
C165 0.0111(7) 0.0126(7) 0.0126(7) 0.0031(6) 0.0028(5) 0.0015(5)
F1 0.0318(7) 0.0305(7) 0.0234(6) 0.0107(5) 0.0039(5) 0.0173(5)
F2 0.0506(9) 0.0364(8) 0.0286(7) -0.0025(6) -0.0061(6) 0.0221(7)
F3 0.0378(8) 0.0198(6) 0.0430(8) 0.0038(6) 0.0024(6) 0.0143(6)
F4 0.0251(6) 0.0255(6) 0.0361(7) 0.0177(5) 0.0082(5) 0.0128(5)
F5 0.0207(5) 0.0245(6) 0.0249(6) 0.0116(5) 0.0028(4) 0.0066(5)
F6 0.0250(6) 0.0209(6) 0.0247(6) 0.0101(5) 0.0050(5) -0.0007(5)
F7 0.0594(11) 0.0478(9) 0.0255(7) 0.0173(7) 0.0082(7) -0.0025(8)
F8 0.0698(13) 0.0631(12) 0.0228(7) 0.0055(8) -0.0074(8) -0.0081(10)
F9 0.0487(10) 0.0378(9) 0.0422(9) -0.0005(7) -0.0060(7) -0.0158(7)
F10 0.0350(7) 0.0225(6) 0.0418(8) 0.0113(6) 0.0039(6) -0.0079(5)
F11 0.0192(5) 0.0326(7) 0.0339(7) 0.0212(6) 0.0030(5) 0.0033(5)
F12 0.0378(8) 0.0376(8) 0.0329(7) 0.0246(6) 0.0053(6) 0.0004(6)
F13 0.0365(8) 0.0407(8) 0.0605(10) 0.0329(8) 0.0276(7) 0.0062(6)
F14 0.0177(6) 0.0551(10) 0.0946(14) 0.0516(10) 0.0218(8) 0.0105(6)
F15 0.0178(6) 0.0399(8) 0.0627(10) 0.0370(8) 0.0061(6) 0.0064(5)
F16 0.0270(6) 0.0194(5) 0.0228(6) 0.0088(5) 0.0043(5) 0.0003(5)
F17 0.0556(10) 0.0258(7) 0.0284(7) 0.0017(6) -0.0004(7) -0.0062(7)
F18 0.0761(13) 0.0515(10) 0.0194(7) 0.0002(7) 0.0072(7) 0.0045(9)
F19 0.0644(11) 0.0636(11) 0.0265(7) 0.0228(8) 0.0195(7) 0.0093(9)
F20 0.0392(8) 0.0361(7) 0.0330(7) 0.0215(6) 0.0124(6) 0.0008(6)
F21 0.0165(5) 0.0185(5) 0.0425(7) 0.0113(5) 0.0100(5) 0.0058(4)
F22 0.0264(6) 0.0148(5) 0.0523(9) 0.0095(6) 0.0108(6) 0.0044(5)
F23 0.0206(6) 0.0228(6) 0.0547(9) 0.0173(6) 0.0075(6) -0.0024(5)
F24 0.0160(5) 0.0307(7) 0.0563(9) 0.0233(7) 0.0137(6) 0.0072(5)
F25 0.0225(6) 0.0191(6) 0.0462(8) 0.0137(5) 0.0144(5) 0.0084(5)
F26 0.0264(6) 0.0218(6) 0.0243(6) 0.0053(5) 0.0037(5) 0.0093(5)
F27 0.0343(7) 0.0428(8) 0.0223(6) 0.0113(6) 0.0025(5) 0.0104(6)
F28 0.0284(7) 0.0400(8) 0.0396(8) 0.0263(7) -0.0007(6) 0.0079(6)
F29 0.0258(6) 0.0217(6) 0.0432(8) 0.0140(6) 0.0019(6) 0.0101(5)
F30 0.0253(6) 0.0189(5) 0.0273(6) 0.0064(5) 0.0054(5) 0.0077(5)
O1 0.0154(6) 0.0180(6) 0.0196(6) 0.0072(5) 0.0053(5) 0.0046(5)
C113 0.0153(7) 0.0173(8) 0.0236(8) 0.0100(7) 0.0066(6) 0.0043(6)
C114 0.0206(9) 0.0229(9) 0.0253(9) 0.0105(8) 0.0044(7) 0.0095(7)
C115 0.0263(10) 0.0253(10) 0.0247(10) 0.0042(8) 0.0018(8) 0.0086(8)
C116 0.0247(9) 0.0176(9) 0.0344(11) 0.0073(8) 0.0065(8) 0.0080(7)
C117 0.0176(8) 0.0195(8) 0.0308(10) 0.0142(8) 0.0066(7) 0.0068(7)
C118 0.0171(8) 0.0171(8) 0.0236(9) 0.0100(7) 0.0057(7) 0.0032(6)
C119 0.0173(8) 0.0182(8) 0.0259(9) 0.0090(7) 0.0037(7) 0.0041(6)
C120 0.0204(9) 0.0205(9) 0.0242(9) 0.0080(7) 0.0030(7) 0.0030(7)
C121 0.0333(11) 0.0333(11) 0.0234(10) 0.0109(9) 0.0050(8) 0.0027(9)
C122 0.0414(14) 0.0396(13) 0.0232(10) 0.0061(10) -0.0008(10) 0.0011(11)
C123 0.0333(12) 0.0273(11) 0.0319(12) 0.0023(9) -0.0032(9) -0.0040(9)
C124 0.0228(9) 0.0216(9) 0.0316(11) 0.0092(8) 0.0024(8) -0.0007(7)
C125 0.0176(8) 0.0169(8) 0.0282(9) 0.0110(7) 0.0078(7) 0.0041(6)
C126 0.0193(8) 0.0174(8) 0.0240(9) 0.0088(7) 0.0054(7) 0.0025(6)
C127 0.0281(10) 0.0194(9) 0.0252(9) 0.0114(7) 0.0081(8) 0.0035(7)
C128 0.0281(10) 0.0243(10) 0.0402(12) 0.0177(9) 0.0166(9) 0.0044(8)
C129 0.0183(9) 0.0287(11) 0.0531(14) 0.0243(10) 0.0140(9) 0.0063(8)
C130 0.0187(9) 0.0243(9) 0.0424(12) 0.0209(9) 0.0087(8) 0.0065(7)
C131 0.0199(8) 0.0211(8) 0.0220(8) 0.0107(7) 0.0073(7) 0.0075(7)
C132 0.0240(9) 0.0204(8) 0.0202(8) 0.0086(7) 0.0056(7) 0.0067(7)
C133 0.0362(12) 0.0229(10) 0.0239(10) 0.0046(8) 0.0032(9) 0.0039(9)
C134 0.0474(15) 0.0374(13) 0.0186(9) 0.0039(9) 0.0076(9) 0.0109(11)
C135 0.0395(13) 0.0422(13) 0.0232(10) 0.0153(10) 0.0124(9) 0.0118(11)
C136 0.0273(10) 0.0281(10) 0.0273(10) 0.0148(8) 0.0096(8) 0.0070(8)
C137 0.0170(8) 0.0171(8) 0.0256(9) 0.0108(7) 0.0066(7) 0.0043(6)
C138 0.0159(8) 0.0184(8) 0.0278(9) 0.0121(7) 0.0056(7) 0.0044(6)
C139 0.0199(8) 0.0153(8) 0.0329(10) 0.0102(7) 0.0058(7) 0.0033(7)
C140 0.0180(8) 0.0208(9) 0.0352(11) 0.0144(8) 0.0045(8) 0.0004(7)
C141 0.0162(8) 0.0243(9) 0.0353(11) 0.0166(8) 0.0085(7) 0.0066(7)
C142 0.0196(8) 0.0183(8) 0.0311(10) 0.0129(8) 0.0085(7) 0.0062(7)
C143 0.0148(7) 0.0165(8) 0.0239(8) 0.0096(7) 0.0047(6) 0.0028(6)
C144 0.0160(8) 0.0187(8) 0.0251(9) 0.0087(7) 0.0044(7) 0.0041(6)
C145 0.0197(8) 0.0278(10) 0.0230(9) 0.0115(8) 0.0029(7) 0.0038(7)
C146 0.0167(8) 0.0282(10) 0.0325(10) 0.0189(9) -0.0001(7) 0.0027(7)
C147 0.0161(8) 0.0181(8) 0.0342(10) 0.0125(8) 0.0033(7) 0.0036(7)
C148 0.0157(8) 0.0171(8) 0.0251(9) 0.0086(7) 0.0037(7) 0.0020(6)
B1 0.0150(8) 0.0164(9) 0.0250(10) 0.0107(8) 0.0045(7) 0.0036(7)
B2 0.0159(8) 0.0153(8) 0.0235(9) 0.0091(7) 0.0065(7) 0.0045(7)
C149 0.0398(15) 0.0564(18) 0.0604(19) 0.0394(16) 0.0090(13) 0.0040(13)
C150 0.0321(13) 0.0611(19) 0.065(2) 0.0462(17) 0.0046(13) 0.0036(12)
C151 0.0334(13) 0.066(2) 0.0627(19) 0.0480(17) 0.0116(13) 0.0154(13)
C152 0.0378(14) 0.0662(19) 0.0503(16) 0.0439(16) 0.0090(12) 0.0115(13)
C153 0.0296(13) 0.078(2) 0.0547(18) 0.0468(18) 0.0065(12) 0.0104(13)
C154 0.0355(14) 0.071(2) 0.064(2) 0.0463(18) 0.0165(14) 0.0161(14)
C155 0.069(2) 0.082(3) 0.052(2) 0.037(2) 0.0044(17) 0.019(2)

_geom_special_details            
;
 All esds (except the esd in the dihedral angle between two l.s. planes)
 are estimated using the full covariance matrix.  The cell esds are taken
 into account individually in the estimation of esds in distances, angles
 and torsion angles; correlations between esds in cell parameters are only
 used when they are defined by crystal symmetry.  An approximate (isotropic)
 treatment of cell esds is used for estimating esds involving l.s. planes.
;
loop_
_geom_bond_atom_site_label_1
_geom_bond_atom_site_label_2
_geom_bond_distance
_geom_bond_site_symmetry_2
_geom_bond_publ_flag
Bi1 Bi2 2.93428(12) . ?
Bi1 C1 2.2833(16) . ?
Bi2 Bi3 2.93294(11) . ?
Bi3 C57 2.2869(16) . ?
C1 C2 1.403(2) . ?
C1 C6 1.400(2) . ?
C2 C3 1.398(2) . ?
C2 C9 1.518(2) . ?
C3 C4 1.387(2) . ?
C3 C7 1.518(2) . ?
C4 H4 0.9500 . ?
C4 C5 1.390(2) . ?
C5 C6 1.406(2) . ?
C5 C10 1.516(2) . ?
C6 C165 1.520(2) . ?
C7 C8 1.552(2) . ?
C7 C13 1.532(3) . ?
C7 C14 1.534(2) . ?
C8 H8A 0.9900 . ?
C8 H8B 0.9900 . ?
C8 C9 1.565(2) . ?
C9 C17 1.527(2) . ?
C9 C28 1.513(2) . ?
C10 C11 1.549(2) . ?
C10 C15 1.532(3) . ?
C10 C16 1.534(3) . ?
C11 H11A 0.9900 . ?
C11 H11B 0.9900 . ?
C11 C165 1.571(2) . ?
C13 H13A 0.9800 . ?
C13 H13B 0.9800 . ?
C13 H13C 0.9800 . ?
C14 H14A 0.9800 . ?
C14 H14B 0.9800 . ?
C14 H14C 0.9800 . ?
C15 H15A 0.9800 . ?
C15 H15B 0.9800 . ?
C15 H15C 0.9800 . ?
C16 H16A 0.9800 . ?
C16 H16B 0.9800 . ?
C16 H16C 0.9800 . ?
C17 C18 1.376(3) . ?
C17 C22 1.408(2) . ?
C18 H18 0.9500 . ?
C18 C19 1.408(2) . ?
C19 C20 1.398(3) . ?
C19 C29 1.531(3) . ?
C20 H20 0.9500 . ?
C20 C21 1.395(3) . ?
C21 H21 0.9500 . ?
C21 C22 1.393(3) . ?
C22 C23 1.465(3) . ?
C23 C24 1.390(3) . ?
C23 C28 1.402(2) . ?
C24 H24 0.9500 . ?
C24 C25 1.394(3) . ?
C25 H25 0.9500 . ?
C25 C26 1.407(3) . ?
C26 C27 1.398(3) . ?
C26 C33 1.528(3) . ?
C27 H27 0.9500 . ?
C27 C28 1.392(3) . ?
C29 C30 1.530(3) . ?
C29 C31 1.542(3) . ?
C29 C32 1.542(3) . ?
C30 H30A 0.9800 . ?
C30 H30B 0.9800 . ?
C30 H30C 0.9800 . ?
C31 H31A 0.9800 . ?
C31 H31B 0.9800 . ?
C31 H31C 0.9800 . ?
C32 H32A 0.9800 . ?
C32 H32B 0.9800 . ?
C32 H32C 0.9800 . ?
C33 C34 1.529(3) . ?
C33 C35 1.532(3) . ?
C33 C36 1.538(3) . ?
C34 H34A 0.9800 . ?
C34 H34B 0.9800 . ?
C34 H34C 0.9800 . ?
C35 H35A 0.9800 . ?
C35 H35B 0.9800 . ?
C35 H35C 0.9800 . ?
C36 H36A 0.9800 . ?
C36 H36B 0.9800 . ?
C36 H36C 0.9800 . ?
C37 C38 1.380(2) . ?
C37 C42 1.405(2) . ?
C37 C165 1.530(2) . ?
C38 H38 0.9500 . ?
C38 C39 1.406(2) . ?
C39 C40 1.399(3) . ?
C39 C49 1.534(3) . ?
C40 H40 0.9500 . ?
C40 C41 1.393(3) . ?
C41 H41 0.9500 . ?
C41 C42 1.388(2) . ?
C42 C43 1.467(2) . ?
C43 C44 1.394(2) . ?
C43 C48 1.399(2) . ?
C44 H44 0.9500 . ?
C44 C45 1.388(3) . ?
C45 H45 0.9500 . ?
C45 C46 1.408(2) . ?
C46 C47 1.402(2) . ?
C46 C53 1.534(3) . ?
C47 H47 0.9500 . ?
C47 C48 1.390(2) . ?
C48 C165 1.532(2) . ?
C49 C50 1.532(3) . ?
C49 C51 1.542(3) . ?
C49 C52 1.534(3) . ?
C50 H50A 0.9800 . ?
C50 H50B 0.9800 . ?
C50 H50C 0.9800 . ?
C51 H51A 0.9800 . ?
C51 H51B 0.9800 . ?
C51 H51C 0.9800 . ?
C52 H52A 0.9800 . ?
C52 H52B 0.9800 . ?
C52 H52C 0.9800 . ?
C53 C54 1.529(3) . ?
C53 C55 1.540(3) . ?
C53 C56 1.538(3) . ?
C54 H54A 0.9800 . ?
C54 H54B 0.9800 . ?
C54 H54C 0.9800 . ?
C55 H55A 0.9800 . ?
C55 H55B 0.9800 . ?
C55 H55C 0.9800 . ?
C56 H56A 0.9800 . ?
C56 H56B 0.9800 . ?
C56 H56C 0.9800 . ?
C57 C58 1.404(2) . ?
C57 C62 1.402(2) . ?
C58 C59 1.397(2) . ?
C58 C65 1.517(2) . ?
C59 C60 1.391(2) . ?
C59 C63 1.517(2) . ?
C60 H60 0.9500 . ?
C60 C61 1.385(2) . ?
C61 C62 1.405(2) . ?
C61 C66 1.515(2) . ?
C62 C68 1.524(2) . ?
C63 C64 1.555(2) . ?
C63 C69 1.537(3) . ?
C63 C70 1.536(3) . ?
C64 H64A 0.9900 . ?
C64 H64B 0.9900 . ?
C64 C65 1.565(2) . ?
C65 C73 1.522(2) . ?
C65 C84 1.517(2) . ?
C66 C67 1.549(3) . ?
C66 C71 1.537(3) . ?
C66 C72 1.534(3) . ?
C67 H67A 0.9900 . ?
C67 H67B 0.9900 . ?
C67 C68 1.575(2) . ?
C68 C93 1.532(2) . ?
C68 C104 1.523(2) . ?
C69 H69A 0.9800 . ?
C69 H69B 0.9800 . ?
C69 H69C 0.9800 . ?
C70 H70A 0.9800 . ?
C70 H70B 0.9800 . ?
C70 H70C 0.9800 . ?
C71 H71A 0.9800 . ?
C71 H71B 0.9800 . ?
C71 H71C 0.9800 . ?
C72 H72A 0.9800 . ?
C72 H72B 0.9800 . ?
C72 H72C 0.9800 . ?
C73 C74 1.378(2) . ?
C73 C78 1.409(2) . ?
C74 H74 0.9500 . ?
C74 C75 1.405(2) . ?
C75 C76 1.399(3) . ?
C75 C85 1.527(3) . ?
C76 H76 0.9500 . ?
C76 C77 1.402(3) . ?
C77 H77 0.9500 . ?
C77 C78 1.390(2) . ?
C78 C79 1.460(2) . ?
C79 C80 1.397(2) . ?
C79 C84 1.401(2) . ?
C80 H80 0.9500 . ?
C80 C81 1.393(3) . ?
C81 H81 0.9500 . ?
C81 C82 1.407(3) . ?
C82 C83 1.403(2) . ?
C82 C89 1.524(3) . ?
C83 H83 0.9500 . ?
C83 C84 1.395(2) . ?
C85 C86 1.537(3) . ?
C85 C87 1.537(3) . ?
C85 C88 1.535(3) . ?
C86 H86A 0.9800 . ?
C86 H86B 0.9800 . ?
C86 H86C 0.9800 . ?
C87 H87A 0.9800 . ?
C87 H87B 0.9800 . ?
C87 H87C 0.9800 . ?
C88 H88A 0.9800 . ?
C88 H88B 0.9800 . ?
C88 H88C 0.9800 . ?
C89 C90 1.531(3) . ?
C89 C91 1.539(3) . ?
C89 C92 1.529(3) . ?
C90 H90A 0.9800 . ?
C90 H90B 0.9800 . ?
C90 H90C 0.9800 . ?
C91 H91A 0.9800 . ?
C91 H91B 0.9800 . ?
C91 H91C 0.9800 . ?
C92 H92A 0.9800 . ?
C92 H92B 0.9800 . ?
C92 H92C 0.9800 . ?
C93 C94 1.386(3) . ?
C93 C98 1.402(2) . ?
C94 H94 0.9500 . ?
C94 C95 1.405(3) . ?
C95 C96 1.400(3) . ?
C95 C105 1.533(3) . ?
C96 H96 0.9500 . ?
C96 C97 1.391(3) . ?
C97 H97 0.9500 . ?
C97 C98 1.388(3) . ?
C98 C99 1.466(3) . ?
C99 C100 1.394(3) . ?
C99 C104 1.400(2) . ?
C100 H100 0.9500 . ?
C100 C101 1.387(3) . ?
C101 H101 0.9500 . ?
C101 C102 1.405(3) . ?
C102 C103 1.406(3) . ?
C102 C109 1.532(3) . ?
C103 H103 0.9500 . ?
C103 C104 1.391(3) . ?
C105 C106 1.531(3) . ?
C105 C107 1.535(3) . ?
C105 C108 1.538(3) . ?
C106 H10A 0.9800 . ?
C106 H10B 0.9800 . ?
C106 H10C 0.9800 . ?
C107 H10D 0.9800 . ?
C107 H10E 0.9800 . ?
C107 H10F 0.9800 . ?
C108 H10G 0.9800 . ?
C108 H10H 0.9800 . ?
C108 H10I 0.9800 . ?
C109 C110 1.541(3) . ?
C109 C111 1.533(3) . ?
C109 C112 1.534(3) . ?
C110 H11C 0.9800 . ?
C110 H11D 0.9800 . ?
C110 H11E 0.9800 . ?
C111 H11F 0.9800 . ?
C111 H11G 0.9800 . ?
C111 H11H 0.9800 . ?
C112 H11I 0.9800 . ?
C112 H11J 0.9800 . ?
C112 H11K 0.9800 . ?
F1 C114 1.360(2) . ?
F2 C115 1.335(3) . ?
F3 C116 1.342(2) . ?
F4 C117 1.344(2) . ?
F5 C118 1.350(2) . ?
F6 C120 1.350(2) . ?
F7 C121 1.344(3) . ?
F8 C122 1.343(3) . ?
F9 C123 1.345(3) . ?
F10 C124 1.347(3) . ?
F11 C126 1.350(2) . ?
F12 C127 1.345(2) . ?
F13 C128 1.346(2) . ?
F14 C129 1.341(3) . ?
F15 C130 1.348(2) . ?
F16 C132 1.347(2) . ?
F17 C133 1.343(3) . ?
F18 C134 1.342(3) . ?
F19 C135 1.344(3) . ?
F20 C136 1.349(3) . ?
F21 C138 1.351(2) . ?
F22 C139 1.343(2) . ?
F23 C140 1.338(2) . ?
F24 C141 1.343(2) . ?
F25 C142 1.348(2) . ?
F26 C144 1.358(2) . ?
F27 C145 1.340(2) . ?
F28 C146 1.340(2) . ?
F29 C147 1.343(2) . ?
F30 C148 1.350(2) . ?
O1 H1 0.77(3) . ?
O1 B1 1.573(2) . ?
O1 B2 1.570(2) . ?
C113 C114 1.390(3) . ?
C113 C118 1.389(3) . ?
C113 B1 1.661(3) . ?
C114 C115 1.382(3) . ?
C115 C116 1.377(3) . ?
C116 C117 1.376(3) . ?
C117 C118 1.387(3) . ?
C119 C120 1.394(3) . ?
C119 C124 1.396(3) . ?
C119 B1 1.632(3) . ?
C120 C121 1.378(3) . ?
C121 C122 1.380(4) . ?
C122 C123 1.370(4) . ?
C123 C124 1.385(3) . ?
C125 C126 1.385(3) . ?
C125 C130 1.392(3) . ?
C125 B1 1.639(3) . ?
C126 C127 1.389(3) . ?
C127 C128 1.370(3) . ?
C128 C129 1.375(3) . ?
C129 C130 1.379(3) . ?
C131 C132 1.389(3) . ?
C131 C136 1.396(3) . ?
C131 B2 1.623(3) . ?
C132 C133 1.380(3) . ?
C133 C134 1.382(3) . ?
C134 C135 1.366(4) . ?
C135 C136 1.384(3) . ?
C137 C138 1.384(3) . ?
C137 C142 1.394(3) . ?
C137 B2 1.645(3) . ?
C138 C139 1.380(3) . ?
C139 C140 1.376(3) . ?
C140 C141 1.377(3) . ?
C141 C142 1.375(3) . ?
C143 C144 1.396(3) . ?
C143 C148 1.392(3) . ?
C143 B2 1.660(3) . ?
C144 C145 1.378(3) . ?
C145 C146 1.379(3) . ?
C146 C147 1.375(3) . ?
C147 C148 1.385(3) . ?
C31A D31A 0.9800 . ?
C31A D31B 0.9800 . ?
C31A D31C 0.9800 . ?
C31A C32A 1.571(10) . ?
C31B D31D 0.9800 . ?
C31B D31E 0.9800 . ?
C31B D31F 0.9800 . ?
C31B C32B 1.509(10) . ?
C32A C33A 1.451(8) . ?
C32A C37A 1.394(8) . ?
C32B C33B 1.455(8) . ?
C32B C37B 1.414(8) . ?
C33A D33A 0.9500 . ?
C33A C34A 1.351(8) . ?
C33B D33B 0.9500 . ?
C33B C34B 1.492(10) . ?
C34A D34A 0.9500 . ?
C34A C35A 1.362(8) . ?
C34B D34B 0.9500 . ?
C34B C35B 1.392(10) . ?
C35A D35A 0.9500 . ?
C35A C36A 1.335(8) . ?
C35B D35B 0.9500 . ?
C35B C36B 1.392(10) . ?
C36A D36A 0.9500 . ?
C36A C37A 1.369(9) . ?
C36B D36B 0.9500 . ?
C36B C37B 1.466(10) . ?
C37A D37A 0.9500 . ?
C37B D37B 0.9500 . ?
C149 D149 0.9500 . ?
C149 C150 1.387(4) . ?
C149 C154 1.398(4) . ?
C150 D150 0.9500 . ?
C150 C151 1.379(5) . ?
C151 D151 0.9500 . ?
C151 C152 1.393(4) . ?
C152 C153 1.391(4) . ?
C152 C155 1.509(5) . ?
C153 D153 0.9500 . ?
C153 C154 1.378(5) . ?
C154 D154 0.9500 . ?
C155 D15A 0.9800 . ?
C155 D15B 0.9800 . ?
C155 D15C 0.9800 . ?

loop_
_geom_angle_atom_site_label_1
_geom_angle_atom_site_label_2
_geom_angle_atom_site_label_3
_geom_angle
_geom_angle_site_symmetry_1
_geom_angle_site_symmetry_3
_geom_angle_publ_flag
C1 Bi1 Bi2 101.33(4) . . ?
Bi3 Bi2 Bi1 80.637(3) . . ?
C57 Bi3 Bi2 101.24(4) . . ?
C2 C1 Bi1 118.21(11) . . ?
C6 C1 Bi1 123.30(12) . . ?
C6 C1 C2 117.38(15) . . ?
C1 C2 C9 127.93(14) . . ?
C3 C2 C1 121.72(15) . . ?
C3 C2 C9 110.34(14) . . ?
C2 C3 C7 112.93(14) . . ?
C4 C3 C2 120.45(15) . . ?
C4 C3 C7 126.55(15) . . ?
C3 C4 H4 120.7 . . ?
C3 C4 C5 118.55(15) . . ?
C5 C4 H4 120.7 . . ?
C4 C5 C6 121.28(15) . . ?
C4 C5 C10 125.56(15) . . ?
C6 C5 C10 113.09(15) . . ?
C1 C6 C5 120.56(15) . . ?
C1 C6 C165 129.02(15) . . ?
C5 C6 C165 110.42(14) . . ?
C3 C7 C8 102.20(13) . . ?
C3 C7 C13 112.15(15) . . ?
C3 C7 C14 110.83(14) . . ?
C13 C7 C8 112.80(15) . . ?
C13 C7 C14 108.57(14) . . ?
C14 C7 C8 110.20(15) . . ?
C7 C8 H8A 110.1 . . ?
C7 C8 H8B 110.1 . . ?
C7 C8 C9 108.02(13) . . ?
H8A C8 H8B 108.4 . . ?
C9 C8 H8A 110.1 . . ?
C9 C8 H8B 110.1 . . ?
C2 C9 C8 102.60(13) . . ?
C2 C9 C17 113.45(14) . . ?
C17 C9 C8 112.46(14) . . ?
C28 C9 C2 116.48(14) . . ?
C28 C9 C8 111.15(14) . . ?
C28 C9 C17 101.12(13) . . ?
C5 C10 C11 101.22(13) . . ?
C5 C10 C15 112.12(15) . . ?
C5 C10 C16 111.80(15) . . ?
C15 C10 C11 113.28(16) . . ?
C15 C10 C16 107.74(15) . . ?
C16 C10 C11 110.67(15) . . ?
C10 C11 H11A 110.0 . . ?
C10 C11 H11B 110.0 . . ?
C10 C11 C165 108.43(13) . . ?
H11A C11 H11B 108.4 . . ?
C165 C11 H11A 110.0 . . ?
C165 C11 H11B 110.0 . . ?
C7 C13 H13A 109.5 . . ?
C7 C13 H13B 109.5 . . ?
C7 C13 H13C 109.5 . . ?
H13A C13 H13B 109.5 . . ?
H13A C13 H13C 109.5 . . ?
H13B C13 H13C 109.5 . . ?
C7 C14 H14A 109.5 . . ?
C7 C14 H14B 109.5 . . ?
C7 C14 H14C 109.5 . . ?
H14A C14 H14B 109.5 . . ?
H14A C14 H14C 109.5 . . ?
H14B C14 H14C 109.5 . . ?
C10 C15 H15A 109.5 . . ?
C10 C15 H15B 109.5 . . ?
C10 C15 H15C 109.5 . . ?
H15A C15 H15B 109.5 . . ?
H15A C15 H15C 109.5 . . ?
H15B C15 H15C 109.5 . . ?
C10 C16 H16A 109.5 . . ?
C10 C16 H16B 109.5 . . ?
C10 C16 H16C 109.5 . . ?
H16A C16 H16B 109.5 . . ?
H16A C16 H16C 109.5 . . ?
H16B C16 H16C 109.5 . . ?
C18 C17 C9 128.72(15) . . ?
C18 C17 C22 120.92(16) . . ?
C22 C17 C9 110.36(15) . . ?
C17 C18 H18 119.8 . . ?
C17 C18 C19 120.45(16) . . ?
C19 C18 H18 119.8 . . ?
C18 C19 C29 119.07(16) . . ?
C20 C19 C18 117.86(17) . . ?
C20 C19 C29 123.02(17) . . ?
C19 C20 H20 118.9 . . ?
C21 C20 C19 122.28(17) . . ?
C21 C20 H20 118.9 . . ?
C20 C21 H21 120.6 . . ?
C22 C21 C20 118.88(17) . . ?
C22 C21 H21 120.6 . . ?
C17 C22 C23 108.34(15) . . ?
C21 C22 C17 119.48(17) . . ?
C21 C22 C23 132.02(16) . . ?
C24 C23 C22 132.15(17) . . ?
C24 C23 C28 119.38(17) . . ?
C28 C23 C22 108.29(15) . . ?
C23 C24 H24 120.5 . . ?
C23 C24 C25 118.97(17) . . ?
C25 C24 H24 120.5 . . ?
C24 C25 H25 118.7 . . ?
C24 C25 C26 122.55(17) . . ?
C26 C25 H25 118.7 . . ?
C25 C26 C33 120.46(17) . . ?
C27 C26 C25 117.59(18) . . ?
C27 C26 C33 121.78(17) . . ?
C26 C27 H27 119.8 . . ?
C28 C27 C26 120.30(17) . . ?
C28 C27 H27 119.8 . . ?
C23 C28 C9 111.13(15) . . ?
C27 C28 C9 127.63(16) . . ?
C27 C28 C23 121.19(16) . . ?
C19 C29 C31 110.61(16) . . ?
C19 C29 C32 108.16(17) . . ?
C30 C29 C19 112.14(17) . . ?
C30 C29 C31 108.11(19) . . ?
C30 C29 C32 109.35(18) . . ?
C31 C29 C32 108.40(18) . . ?
C29 C30 H30A 109.5 . . ?
C29 C30 H30B 109.5 . . ?
C29 C30 H30C 109.5 . . ?
H30A C30 H30B 109.5 . . ?
H30A C30 H30C 109.5 . . ?
H30B C30 H30C 109.5 . . ?
C29 C31 H31A 109.5 . . ?
C29 C31 H31B 109.5 . . ?
C29 C31 H31C 109.5 . . ?
H31A C31 H31B 109.5 . . ?
H31A C31 H31C 109.5 . . ?
H31B C31 H31C 109.5 . . ?
C29 C32 H32A 109.5 . . ?
C29 C32 H32B 109.5 . . ?
C29 C32 H32C 109.5 . . ?
H32A C32 H32B 109.5 . . ?
H32A C32 H32C 109.5 . . ?
H32B C32 H32C 109.5 . . ?
C26 C33 C34 111.44(18) . . ?
C26 C33 C35 107.64(17) . . ?
C26 C33 C36 112.46(16) . . ?
C34 C33 C35 109.16(18) . . ?
C34 C33 C36 108.4(2) . . ?
C35 C33 C36 107.60(19) . . ?
C33 C34 H34A 109.5 . . ?
C33 C34 H34B 109.5 . . ?
C33 C34 H34C 109.5 . . ?
H34A C34 H34B 109.5 . . ?
H34A C34 H34C 109.5 . . ?
H34B C34 H34C 109.5 . . ?
C33 C35 H35A 109.5 . . ?
C33 C35 H35B 109.5 . . ?
C33 C35 H35C 109.5 . . ?
H35A C35 H35B 109.5 . . ?
H35A C35 H35C 109.5 . . ?
H35B C35 H35C 109.5 . . ?
C33 C36 H36A 109.5 . . ?
C33 C36 H36B 109.5 . . ?
C33 C36 H36C 109.5 . . ?
H36A C36 H36B 109.5 . . ?
H36A C36 H36C 109.5 . . ?
H36B C36 H36C 109.5 . . ?
C38 C37 C42 120.45(16) . . ?
C38 C37 C165 129.51(15) . . ?
C42 C37 C165 109.72(15) . . ?
C37 C38 H38 119.8 . . ?
C37 C38 C39 120.46(16) . . ?
C39 C38 H38 119.8 . . ?
C38 C39 C49 120.09(16) . . ?
C40 C39 C38 118.12(17) . . ?
C40 C39 C49 121.63(16) . . ?
C39 C40 H40 119.1 . . ?
C41 C40 C39 121.84(17) . . ?
C41 C40 H40 119.1 . . ?
C40 C41 H41 120.4 . . ?
C42 C41 C40 119.11(16) . . ?
C42 C41 H41 120.4 . . ?
C37 C42 C43 108.60(15) . . ?
C41 C42 C37 119.86(16) . . ?
C41 C42 C43 131.55(16) . . ?
C44 C43 C42 131.23(16) . . ?
C44 C43 C48 120.08(16) . . ?
C48 C43 C42 108.68(15) . . ?
C43 C44 H44 120.6 . . ?
C45 C44 C43 118.73(16) . . ?
C45 C44 H44 120.6 . . ?
C44 C45 H45 118.8 . . ?
C44 C45 C46 122.32(16) . . ?
C46 C45 H45 118.8 . . ?
C45 C46 C53 119.03(16) . . ?
C47 C46 C45 117.82(16) . . ?
C47 C46 C53 123.15(16) . . ?
C46 C47 H47 119.8 . . ?
C48 C47 C46 120.40(16) . . ?
C48 C47 H47 119.8 . . ?
C43 C48 C165 109.96(15) . . ?
C47 C48 C43 120.59(16) . . ?
C47 C48 C165 128.94(15) . . ?
C39 C49 C51 107.64(16) . . ?
C50 C49 C39 112.24(17) . . ?
C50 C49 C51 108.27(18) . . ?
C50 C49 C52 108.44(17) . . ?
C52 C49 C39 111.11(15) . . ?
C52 C49 C51 109.06(18) . . ?
C49 C50 H50A 109.5 . . ?
C49 C50 H50B 109.5 . . ?
C49 C50 H50C 109.5 . . ?
H50A C50 H50B 109.5 . . ?
H50A C50 H50C 109.5 . . ?
H50B C50 H50C 109.5 . . ?
C49 C51 H51A 109.5 . . ?
C49 C51 H51B 109.5 . . ?
C49 C51 H51C 109.5 . . ?
H51A C51 H51B 109.5 . . ?
H51A C51 H51C 109.5 . . ?
H51B C51 H51C 109.5 . . ?
C49 C52 H52A 109.5 . . ?
C49 C52 H52B 109.5 . . ?
C49 C52 H52C 109.5 . . ?
H52A C52 H52B 109.5 . . ?
H52A C52 H52C 109.5 . . ?
H52B C52 H52C 109.5 . . ?
C46 C53 C55 110.62(15) . . ?
C46 C53 C56 109.25(15) . . ?
C54 C53 C46 111.70(15) . . ?
C54 C53 C55 108.80(16) . . ?
C54 C53 C56 108.05(16) . . ?
C56 C53 C55 108.34(16) . . ?
C53 C54 H54A 109.5 . . ?
C53 C54 H54B 109.5 . . ?
C53 C54 H54C 109.5 . . ?
H54A C54 H54B 109.5 . . ?
H54A C54 H54C 109.5 . . ?
H54B C54 H54C 109.5 . . ?
C53 C55 H55A 109.5 . . ?
C53 C55 H55B 109.5 . . ?
C53 C55 H55C 109.5 . . ?
H55A C55 H55B 109.5 . . ?
H55A C55 H55C 109.5 . . ?
H55B C55 H55C 109.5 . . ?
C53 C56 H56A 109.5 . . ?
C53 C56 H56B 109.5 . . ?
C53 C56 H56C 109.5 . . ?
H56A C56 H56B 109.5 . . ?
H56A C56 H56C 109.5 . . ?
H56B C56 H56C 109.5 . . ?
C58 C57 Bi3 117.45(11) . . ?
C62 C57 Bi3 124.14(12) . . ?
C62 C57 C58 117.37(15) . . ?
C57 C58 C65 128.10(15) . . ?
C59 C58 C57 121.76(15) . . ?
C59 C58 C65 110.13(14) . . ?
C58 C59 C63 113.23(14) . . ?
C60 C59 C58 120.24(15) . . ?
C60 C59 C63 126.47(15) . . ?
C59 C60 H60 120.6 . . ?
C61 C60 C59 118.77(15) . . ?
C61 C60 H60 120.6 . . ?
C60 C61 C62 121.31(15) . . ?
C60 C61 C66 125.43(15) . . ?
C62 C61 C66 113.20(15) . . ?
C57 C62 C61 120.52(15) . . ?
C57 C62 C68 128.99(15) . . ?
C61 C62 C68 110.48(14) . . ?
C59 C63 C64 102.17(13) . . ?
C59 C63 C69 111.84(15) . . ?
C59 C63 C70 110.88(14) . . ?
C69 C63 C64 112.83(15) . . ?
C70 C63 C64 109.86(15) . . ?
C70 C63 C69 109.13(14) . . ?
C63 C64 H64A 110.1 . . ?
C63 C64 H64B 110.1 . . ?
C63 C64 C65 107.80(13) . . ?
H64A C64 H64B 108.5 . . ?
C65 C64 H64A 110.1 . . ?
C65 C64 H64B 110.1 . . ?
C58 C65 C64 103.01(13) . . ?
C58 C65 C73 113.71(14) . . ?
C73 C65 C64 112.13(14) . . ?
C84 C65 C58 117.08(14) . . ?
C84 C65 C64 110.31(14) . . ?
C84 C65 C73 100.94(13) . . ?
C61 C66 C67 101.62(14) . . ?
C61 C66 C71 111.64(16) . . ?
C61 C66 C72 111.80(15) . . ?
C71 C66 C67 113.42(16) . . ?
C72 C66 C67 110.18(16) . . ?
C72 C66 C71 108.16(16) . . ?
C66 C67 H67A 110.0 . . ?
C66 C67 H67B 110.0 . . ?
C66 C67 C68 108.45(14) . . ?
H67A C67 H67B 108.4 . . ?
C68 C67 H67A 110.0 . . ?
C68 C67 H67B 110.0 . . ?
C62 C68 C67 101.91(13) . . ?
C62 C68 C93 117.48(14) . . ?
C93 C68 C67 109.83(14) . . ?
C104 C68 C62 118.24(14) . . ?
C104 C68 C67 108.19(14) . . ?
C104 C68 C93 101.02(14) . . ?
C63 C69 H69A 109.5 . . ?
C63 C69 H69B 109.5 . . ?
C63 C69 H69C 109.5 . . ?
H69A C69 H69B 109.5 . . ?
H69A C69 H69C 109.5 . . ?
H69B C69 H69C 109.5 . . ?
C63 C70 H70A 109.5 . . ?
C63 C70 H70B 109.5 . . ?
C63 C70 H70C 109.5 . . ?
H70A C70 H70B 109.5 . . ?
H70A C70 H70C 109.5 . . ?
H70B C70 H70C 109.5 . . ?
C66 C71 H71A 109.5 . . ?
C66 C71 H71B 109.5 . . ?
C66 C71 H71C 109.5 . . ?
H71A C71 H71B 109.5 . . ?
H71A C71 H71C 109.5 . . ?
H71B C71 H71C 109.5 . . ?
C66 C72 H72A 109.5 . . ?
C66 C72 H72B 109.5 . . ?
C66 C72 H72C 109.5 . . ?
H72A C72 H72B 109.5 . . ?
H72A C72 H72C 109.5 . . ?
H72B C72 H72C 109.5 . . ?
C74 C73 C65 128.94(15) . . ?
C74 C73 C78 120.59(16) . . ?
C78 C73 C65 110.46(15) . . ?
C73 C74 H74 119.6 . . ?
C73 C74 C75 120.81(16) . . ?
C75 C74 H74 119.6 . . ?
C74 C75 C85 119.19(16) . . ?
C76 C75 C74 117.89(16) . . ?
C76 C75 C85 122.85(16) . . ?
C75 C76 H76 119.0 . . ?
C75 C76 C77 122.03(17) . . ?
C77 C76 H76 119.0 . . ?
C76 C77 H77 120.6 . . ?
C78 C77 C76 118.82(16) . . ?
C78 C77 H77 120.6 . . ?
C73 C78 C79 108.20(15) . . ?
C77 C78 C73 119.76(16) . . ?
C77 C78 C79 131.77(16) . . ?
C80 C79 C78 132.10(16) . . ?
C80 C79 C84 119.21(16) . . ?
C84 C79 C78 108.47(15) . . ?
C79 C80 H80 120.5 . . ?
C81 C80 C79 118.99(16) . . ?
C81 C80 H80 120.5 . . ?
C80 C81 H81 118.6 . . ?
C80 C81 C82 122.72(16) . . ?
C82 C81 H81 118.6 . . ?
C81 C82 C89 120.54(16) . . ?
C83 C82 C81 117.47(16) . . ?
C83 C82 C89 121.98(16) . . ?
C82 C83 H83 119.9 . . ?
C84 C83 C82 120.27(16) . . ?
C84 C83 H83 119.9 . . ?
C79 C84 C65 110.80(15) . . ?
C83 C84 C65 127.80(15) . . ?
C83 C84 C79 121.33(16) . . ?
C75 C85 C86 108.25(16) . . ?
C75 C85 C87 110.15(16) . . ?
C75 C85 C88 112.48(16) . . ?
C86 C85 C87 108.83(18) . . ?
C88 C85 C86 109.20(17) . . ?
C88 C85 C87 107.88(17) . . ?
C85 C86 H86A 109.5 . . ?
C85 C86 H86B 109.5 . . ?
C85 C86 H86C 109.5 . . ?
H86A C86 H86B 109.5 . . ?
H86A C86 H86C 109.5 . . ?
H86B C86 H86C 109.5 . . ?
C85 C87 H87A 109.5 . . ?
C85 C87 H87B 109.5 . . ?
C85 C87 H87C 109.5 . . ?
H87A C87 H87B 109.5 . . ?
H87A C87 H87C 109.5 . . ?
H87B C87 H87C 109.5 . . ?
C85 C88 H88A 109.5 . . ?
C85 C88 H88B 109.5 . . ?
C85 C88 H88C 109.5 . . ?
H88A C88 H88B 109.5 . . ?
H88A C88 H88C 109.5 . . ?
H88B C88 H88C 109.5 . . ?
C82 C89 C90 110.69(17) . . ?
C82 C89 C91 108.19(16) . . ?
C82 C89 C92 111.99(15) . . ?
C90 C89 C91 109.19(18) . . ?
C92 C89 C90 108.33(17) . . ?
C92 C89 C91 108.39(18) . . ?
C89 C90 H90A 109.5 . . ?
C89 C90 H90B 109.5 . . ?
C89 C90 H90C 109.5 . . ?
H90A C90 H90B 109.5 . . ?
H90A C90 H90C 109.5 . . ?
H90B C90 H90C 109.5 . . ?
C89 C91 H91A 109.5 . . ?
C89 C91 H91B 109.5 . . ?
C89 C91 H91C 109.5 . . ?
H91A C91 H91B 109.5 . . ?
H91A C91 H91C 109.5 . . ?
H91B C91 H91C 109.5 . . ?
C89 C92 H92A 109.5 . . ?
C89 C92 H92B 109.5 . . ?
C89 C92 H92C 109.5 . . ?
H92A C92 H92B 109.5 . . ?
H92A C92 H92C 109.5 . . ?
H92B C92 H92C 109.5 . . ?
C94 C93 C68 129.57(16) . . ?
C94 C93 C98 120.28(17) . . ?
C98 C93 C68 109.82(16) . . ?
C93 C94 H94 119.8 . . ?
C93 C94 C95 120.46(18) . . ?
C95 C94 H94 119.8 . . ?
C94 C95 C105 120.51(18) . . ?
C96 C95 C94 118.12(18) . . ?
C96 C95 C105 121.17(18) . . ?
C95 C96 H96 119.1 . . ?
C97 C96 C95 121.79(18) . . ?
C97 C96 H96 119.1 . . ?
C96 C97 H97 120.4 . . ?
C98 C97 C96 119.26(18) . . ?
C98 C97 H97 120.4 . . ?
C93 C98 C99 108.63(15) . . ?
C97 C98 C93 119.95(17) . . ?
C97 C98 C99 131.43(17) . . ?
C100 C99 C98 131.72(16) . . ?
C100 C99 C104 119.81(17) . . ?
C104 C99 C98 108.46(15) . . ?
C99 C100 H100 120.5 . . ?
C101 C100 C99 118.91(17) . . ?
C101 C100 H100 120.5 . . ?
C100 C101 H101 118.7 . . ?
C100 C101 C102 122.56(17) . . ?
C102 C101 H101 118.7 . . ?
C101 C102 C103 117.63(17) . . ?
C101 C102 C109 120.48(16) . . ?
C103 C102 C109 121.79(16) . . ?
C102 C103 H103 119.8 . . ?
C104 C103 C102 120.32(16) . . ?
C104 C103 H103 119.8 . . ?
C99 C104 C68 110.38(15) . . ?
C103 C104 C68 128.51(15) . . ?
C103 C104 C99 120.73(16) . . ?
C95 C105 C107 112.18(19) . . ?
C95 C105 C108 107.25(19) . . ?
C106 C105 C95 111.69(18) . . ?
C106 C105 C107 107.23(19) . . ?
C106 C105 C108 110.1(2) . . ?
C107 C105 C108 108.4(2) . . ?
C105 C106 H10A 109.5 . . ?
C105 C106 H10B 109.5 . . ?
C105 C106 H10C 109.5 . . ?
H10A C106 H10B 109.5 . . ?
H10A C106 H10C 109.5 . . ?
H10B C106 H10C 109.5 . . ?
C105 C107 H10D 109.5 . . ?
C105 C107 H10E 109.5 . . ?
C105 C107 H10F 109.5 . . ?
H10D C107 H10E 109.5 . . ?
H10D C107 H10F 109.5 . . ?
H10E C107 H10F 109.5 . . ?
C105 C108 H10G 109.5 . . ?
C105 C108 H10H 109.5 . . ?
C105 C108 H10I 109.5 . . ?
H10G C108 H10H 109.5 . . ?
H10G C108 H10I 109.5 . . ?
H10H C108 H10I 109.5 . . ?
C102 C109 C110 106.79(17) . . ?
C102 C109 C111 112.03(16) . . ?
C102 C109 C112 112.06(15) . . ?
C111 C109 C110 109.47(18) . . ?
C111 C109 C112 107.93(17) . . ?
C112 C109 C110 108.50(17) . . ?
C109 C110 H11C 109.5 . . ?
C109 C110 H11D 109.5 . . ?
C109 C110 H11E 109.5 . . ?
H11C C110 H11D 109.5 . . ?
H11C C110 H11E 109.5 . . ?
H11D C110 H11E 109.5 . . ?
C109 C111 H11F 109.5 . . ?
C109 C111 H11G 109.5 . . ?
C109 C111 H11H 109.5 . . ?
H11F C111 H11G 109.5 . . ?
H11F C111 H11H 109.5 . . ?
H11G C111 H11H 109.5 . . ?
C109 C112 H11I 109.5 . . ?
C109 C112 H11J 109.5 . . ?
C109 C112 H11K 109.5 . . ?
H11I C112 H11J 109.5 . . ?
H11I C112 H11K 109.5 . . ?
H11J C112 H11K 109.5 . . ?
C6 C165 C11 101.74(13) . . ?
C6 C165 C37 117.13(14) . . ?
C6 C165 C48 119.79(14) . . ?
C37 C165 C11 109.34(14) . . ?
C37 C165 C48 101.04(13) . . ?
C48 C165 C11 107.41(13) . . ?
B1 O1 H1 106(2) . . ?
B2 O1 H1 108(2) . . ?
B2 O1 B1 146.24(15) . . ?
C114 C113 B1 118.96(16) . . ?
C118 C113 C114 113.18(17) . . ?
C118 C113 B1 127.74(17) . . ?
F1 C114 C113 118.99(17) . . ?
F1 C114 C115 115.63(18) . . ?
C115 C114 C113 125.36(19) . . ?
F2 C115 C114 121.2(2) . . ?
F2 C115 C116 120.38(19) . . ?
C116 C115 C114 118.5(2) . . ?
F3 C116 C115 120.3(2) . . ?
F3 C116 C117 120.49(19) . . ?
C117 C116 C115 119.24(19) . . ?
F4 C117 C116 119.40(18) . . ?
F4 C117 C118 120.59(19) . . ?
C116 C117 C118 120.00(18) . . ?
F5 C118 C113 121.18(17) . . ?
F5 C118 C117 115.19(17) . . ?
C117 C118 C113 123.62(19) . . ?
C120 C119 C124 113.14(19) . . ?
C120 C119 B1 120.66(17) . . ?
C124 C119 B1 126.13(18) . . ?
F6 C120 C119 118.58(18) . . ?
F6 C120 C121 116.83(19) . . ?
C121 C120 C119 124.6(2) . . ?
F7 C121 C120 121.0(2) . . ?
F7 C121 C122 119.6(2) . . ?
C120 C121 C122 119.5(2) . . ?
F8 C122 C121 120.2(2) . . ?
F8 C122 C123 120.9(2) . . ?
C123 C122 C121 118.9(2) . . ?
F9 C123 C122 119.7(2) . . ?
F9 C123 C124 120.4(2) . . ?
C122 C123 C124 120.0(2) . . ?
F10 C124 C119 121.1(2) . . ?
F10 C124 C123 115.0(2) . . ?
C123 C124 C119 123.9(2) . . ?
C126 C125 C130 113.75(17) . . ?
C126 C125 B1 128.38(17) . . ?
C130 C125 B1 117.62(17) . . ?
F11 C126 C125 121.06(17) . . ?
F11 C126 C127 115.32(17) . . ?
C125 C126 C127 123.62(19) . . ?
F12 C127 C126 119.99(19) . . ?
F12 C127 C128 120.28(18) . . ?
C128 C127 C126 119.73(19) . . ?
F13 C128 C127 120.8(2) . . ?
F13 C128 C129 119.8(2) . . ?
C127 C128 C129 119.37(19) . . ?
F14 C129 C128 120.12(19) . . ?
F14 C129 C130 120.8(2) . . ?
C128 C129 C130 119.1(2) . . ?
F15 C130 C125 118.87(18) . . ?
F15 C130 C129 116.68(19) . . ?
C129 C130 C125 124.4(2) . . ?
C132 C131 C136 113.87(19) . . ?
C132 C131 B2 119.39(17) . . ?
C136 C131 B2 126.73(18) . . ?
F16 C132 C131 119.02(17) . . ?
F16 C132 C133 116.65(19) . . ?
C133 C132 C131 124.32(19) . . ?
F17 C133 C132 121.2(2) . . ?
F17 C133 C134 119.9(2) . . ?
C132 C133 C134 118.9(2) . . ?
F18 C134 C133 119.7(2) . . ?
F18 C134 C135 120.6(2) . . ?
C135 C134 C133 119.7(2) . . ?
F19 C135 C134 119.8(2) . . ?
F19 C135 C136 120.5(2) . . ?
C134 C135 C136 119.7(2) . . ?
F20 C136 C131 121.5(2) . . ?
F20 C136 C135 114.87(19) . . ?
C135 C136 C131 123.6(2) . . ?
C138 C137 C142 113.79(17) . . ?
C138 C137 B2 128.05(16) . . ?
C142 C137 B2 118.11(16) . . ?
F21 C138 C137 121.08(17) . . ?
F21 C138 C139 115.09(17) . . ?
C139 C138 C137 123.82(18) . . ?
F22 C139 C138 120.28(18) . . ?
F22 C139 C140 119.81(18) . . ?
C140 C139 C138 119.91(18) . . ?
F23 C140 C139 121.08(18) . . ?
F23 C140 C141 120.14(18) . . ?
C139 C140 C141 118.78(18) . . ?
F24 C141 C140 119.29(18) . . ?
F24 C141 C142 121.16(18) . . ?
C142 C141 C140 119.55(18) . . ?
F25 C142 C137 119.03(17) . . ?
F25 C142 C141 116.80(17) . . ?
C141 C142 C137 124.13(18) . . ?
C144 C143 B2 119.02(16) . . ?
C148 C143 C144 112.99(17) . . ?
C148 C143 B2 127.74(17) . . ?
F26 C144 C143 118.76(17) . . ?
F26 C144 C145 115.90(18) . . ?
C145 C144 C143 125.34(18) . . ?
F27 C145 C144 121.13(19) . . ?
F27 C145 C146 120.10(19) . . ?
C144 C145 C146 118.76(19) . . ?
F28 C146 C145 120.4(2) . . ?
F28 C146 C147 120.62(19) . . ?
C147 C146 C145 118.96(18) . . ?
F29 C147 C146 119.24(18) . . ?
F29 C147 C148 120.46(19) . . ?
C146 C147 C148 120.28(18) . . ?
F30 C148 C143 120.82(17) . . ?
F30 C148 C147 115.51(17) . . ?
C147 C148 C143 123.66(19) . . ?
O1 B1 C113 105.91(15) . . ?
O1 B1 C119 109.58(15) . . ?
O1 B1 C125 109.99(15) . . ?
C119 B1 C113 113.44(15) . . ?
C119 B1 C125 113.64(16) . . ?
C125 B1 C113 103.88(15) . . ?
O1 B2 C131 108.22(15) . . ?
O1 B2 C137 110.29(15) . . ?
O1 B2 C143 106.46(14) . . ?
C131 B2 C137 113.35(16) . . ?
C131 B2 C143 113.95(15) . . ?
C137 B2 C143 104.33(15) . . ?
D31A C31A D31B 109.5 . . ?
D31A C31A D31C 109.5 . . ?
D31B C31A D31C 109.5 . . ?
C32A C31A D31A 109.5 . . ?
C32A C31A D31B 109.5 . . ?
C32A C31A D31C 109.5 . . ?
D31D C31B D31E 109.5 . . ?
D31D C31B D31F 109.5 . . ?
D31E C31B D31F 109.5 . . ?
C32B C31B D31D 109.5 . . ?
C32B C31B D31E 109.5 . . ?
C32B C31B D31F 109.5 . . ?
C33A C32A C31A 122.8(6) . . ?
C37A C32A C31A 121.5(7) . . ?
C37A C32A C33A 115.7(7) . . ?
C33B C32B C31B 121.2(6) . . ?
C37B C32B C31B 121.9(7) . . ?
C37B C32B C33B 116.8(7) . . ?
C32A C33A D33A 122.1 . . ?
C34A C33A C32A 115.7(7) . . ?
C34A C33A D33A 122.1 . . ?
C32B C33B D33B 119.0 . . ?
C32B C33B C34B 121.9(8) . . ?
C34B C33B D33B 119.0 . . ?
C33A C34A D34A 117.6 . . ?
C33A C34A C35A 124.8(7) . . ?
C35A C34A D34A 117.6 . . ?
C33B C34B D34B 121.9 . . ?
C35B C34B C33B 116.3(9) . . ?
C35B C34B D34B 121.9 . . ?
C34A C35A D35A 119.2 . . ?
C36A C35A C34A 121.6(7) . . ?
C36A C35A D35A 119.2 . . ?
C34B C35B D35B 119.1 . . ?
C34B C35B C36B 121.7(10) . . ?
C36B C35B D35B 119.1 . . ?
C35A C36A D36A 122.2 . . ?
C35A C36A C37A 115.6(8) . . ?
C37A C36A D36A 122.2 . . ?
C35B C36B D36B 119.5 . . ?
C35B C36B C37B 121.0(9) . . ?
C37B C36B D36B 119.5 . . ?
C32A C37A D37A 117.0 . . ?
C36A C37A C32A 126.0(8) . . ?
C36A C37A D37A 117.0 . . ?
C32B C37B C36B 120.2(8) . . ?
C32B C37B D37B 119.9 . . ?
C36B C37B D37B 119.9 . . ?
C150 C149 D149 120.8 . . ?
C150 C149 C154 118.3(3) . . ?
C154 C149 D149 120.8 . . ?
C149 C150 D150 119.8 . . ?
C151 C150 C149 120.5(3) . . ?
C151 C150 D150 119.8 . . ?
C150 C151 D151 119.1 . . ?
C150 C151 C152 121.8(3) . . ?
C152 C151 D151 119.1 . . ?
C151 C152 C155 121.2(3) . . ?
C153 C152 C151 117.3(3) . . ?
C153 C152 C155 121.5(3) . . ?
C152 C153 D153 119.3 . . ?
C154 C153 C152 121.5(3) . . ?
C154 C153 D153 119.3 . . ?
C149 C154 D154 119.7 . . ?
C153 C154 C149 120.6(3) . . ?
C153 C154 D154 119.7 . . ?
C152 C155 D15A 109.5 . . ?
C152 C155 D15B 109.5 . . ?
C152 C155 D15C 109.5 . . ?
D15A C155 D15B 109.5 . . ?
D15A C155 D15C 109.5 . . ?
D15B C155 D15C 109.5 . . ?

loop_
_geom_torsion_atom_site_label_1
_geom_torsion_atom_site_label_2
_geom_torsion_atom_site_label_3
_geom_torsion_atom_site_label_4
_geom_torsion
_geom_torsion_site_symmetry_1
_geom_torsion_site_symmetry_2
_geom_torsion_site_symmetry_3
_geom_torsion_site_symmetry_4
_geom_torsion_publ_flag
Bi1 C1 C2 C3 -167.49(13) . . . . ?
Bi1 C1 C2 C9 13.4(2) . . . . ?
Bi1 C1 C6 C5 168.83(12) . . . . ?
Bi1 C1 C6 C165 -11.3(2) . . . . ?
Bi3 C57 C58 C59 -168.07(13) . . . . ?
Bi3 C57 C58 C65 13.0(2) . . . . ?
Bi3 C57 C62 C61 168.12(13) . . . . ?
Bi3 C57 C62 C68 -10.7(3) . . . . ?
C1 C2 C3 C4 -2.8(3) . . . . ?
C1 C2 C3 C7 174.16(15) . . . . ?
C1 C2 C9 C8 -164.53(17) . . . . ?
C1 C2 C9 C17 73.9(2) . . . . ?
C1 C2 C9 C28 -42.9(2) . . . . ?
C1 C6 C165 C11 165.44(17) . . . . ?
C1 C6 C165 C37 -75.5(2) . . . . ?
C1 C6 C165 C48 47.3(2) . . . . ?
C2 C1 C6 C5 1.1(2) . . . . ?
C2 C1 C6 C165 -179.03(16) . . . . ?
C2 C3 C4 C5 2.7(3) . . . . ?
C2 C3 C7 C8 -6.29(19) . . . . ?
C2 C3 C7 C13 114.78(17) . . . . ?
C2 C3 C7 C14 -123.69(16) . . . . ?
C2 C9 C17 C18 46.1(2) . . . . ?
C2 C9 C17 C22 -133.83(15) . . . . ?
C2 C9 C28 C23 131.72(16) . . . . ?
C2 C9 C28 C27 -50.8(2) . . . . ?
C3 C2 C9 C8 16.31(18) . . . . ?
C3 C2 C9 C17 -105.26(17) . . . . ?
C3 C2 C9 C28 137.94(16) . . . . ?
C3 C4 C5 C6 -0.7(3) . . . . ?
C3 C4 C5 C10 176.07(17) . . . . ?
C3 C7 C8 C9 16.31(18) . . . . ?
C4 C3 C7 C8 170.46(17) . . . . ?
C4 C3 C7 C13 -68.5(2) . . . . ?
C4 C3 C7 C14 53.1(2) . . . . ?
C4 C5 C6 C1 -1.2(3) . . . . ?
C4 C5 C6 C165 178.90(16) . . . . ?
C4 C5 C10 C11 -164.78(17) . . . . ?
C4 C5 C10 C15 74.2(2) . . . . ?
C4 C5 C10 C16 -46.9(2) . . . . ?
C5 C6 C165 C11 -14.71(18) . . . . ?
C5 C6 C165 C37 104.41(17) . . . . ?
C5 C6 C165 C48 -132.82(16) . . . . ?
C5 C10 C11 C165 -21.13(18) . . . . ?
C6 C1 C2 C3 0.9(2) . . . . ?
C6 C1 C2 C9 -178.20(16) . . . . ?
C6 C5 C10 C11 12.20(19) . . . . ?
C6 C5 C10 C15 -108.84(18) . . . . ?
C6 C5 C10 C16 130.04(17) . . . . ?
C7 C3 C4 C5 -173.87(17) . . . . ?
C7 C8 C9 C2 -20.00(18) . . . . ?
C7 C8 C9 C17 102.25(16) . . . . ?
C7 C8 C9 C28 -145.20(14) . . . . ?
C8 C9 C17 C18 -69.8(2) . . . . ?
C8 C9 C17 C22 110.29(16) . . . . ?
C8 C9 C28 C23 -111.28(16) . . . . ?
C8 C9 C28 C27 66.2(2) . . . . ?
C9 C2 C3 C4 176.40(16) . . . . ?
C9 C2 C3 C7 -6.6(2) . . . . ?
C9 C17 C18 C19 175.86(16) . . . . ?
C9 C17 C22 C21 -178.32(15) . . . . ?
C9 C17 C22 C23 5.65(19) . . . . ?
C10 C5 C6 C1 -178.36(16) . . . . ?
C10 C5 C6 C165 1.8(2) . . . . ?
C10 C11 C165 C6 22.30(18) . . . . ?
C10 C11 C165 C37 -102.20(16) . . . . ?
C10 C11 C165 C48 148.96(14) . . . . ?
C13 C7 C8 C9 -104.31(17) . . . . ?
C14 C7 C8 C9 134.16(15) . . . . ?
C15 C10 C11 C165 99.09(17) . . . . ?
C16 C10 C11 C165 -139.79(15) . . . . ?
C17 C9 C28 C23 8.29(18) . . . . ?
C17 C9 C28 C27 -174.23(17) . . . . ?
C17 C18 C19 C20 3.5(3) . . . . ?
C17 C18 C19 C29 -179.02(17) . . . . ?
C17 C22 C23 C24 174.87(18) . . . . ?
C17 C22 C23 C28 -0.17(19) . . . . ?
C18 C17 C22 C21 1.8(3) . . . . ?
C18 C17 C22 C23 -174.27(16) . . . . ?
C18 C19 C20 C21 -0.5(3) . . . . ?
C18 C19 C29 C30 169.66(19) . . . . ?
C18 C19 C29 C31 48.9(2) . . . . ?
C18 C19 C29 C32 -69.7(2) . . . . ?
C19 C20 C21 C22 -1.9(3) . . . . ?
C20 C19 C29 C30 -13.0(3) . . . . ?
C20 C19 C29 C31 -133.8(2) . . . . ?
C20 C19 C29 C32 107.6(2) . . . . ?
C20 C21 C22 C17 1.3(3) . . . . ?
C20 C21 C22 C23 176.22(18) . . . . ?
C21 C22 C23 C24 -0.5(3) . . . . ?
C21 C22 C23 C28 -175.52(18) . . . . ?
C22 C17 C18 C19 -4.2(3) . . . . ?
C22 C23 C24 C25 -174.61(18) . . . . ?
C22 C23 C28 C9 -5.45(19) . . . . ?
C22 C23 C28 C27 176.87(15) . . . . ?
C23 C24 C25 C26 -0.9(3) . . . . ?
C24 C23 C28 C9 178.76(15) . . . . ?
C24 C23 C28 C27 1.1(3) . . . . ?
C24 C25 C26 C27 0.7(3) . . . . ?
C24 C25 C26 C33 176.00(17) . . . . ?
C25 C26 C27 C28 0.4(3) . . . . ?
C25 C26 C33 C34 43.0(3) . . . . ?
C25 C26 C33 C35 -76.7(2) . . . . ?
C25 C26 C33 C36 165.0(2) . . . . ?
C26 C27 C28 C9 -178.55(16) . . . . ?
C26 C27 C28 C23 -1.3(3) . . . . ?
C27 C26 C33 C34 -141.9(2) . . . . ?
C27 C26 C33 C35 98.5(2) . . . . ?
C27 C26 C33 C36 -19.9(3) . . . . ?
C28 C9 C17 C18 171.57(17) . . . . ?
C28 C9 C17 C22 -8.34(17) . . . . ?
C28 C23 C24 C25 0.0(3) . . . . ?
C29 C19 C20 C21 -177.80(18) . . . . ?
C33 C26 C27 C28 -174.85(17) . . . . ?
C37 C38 C39 C40 -2.1(3) . . . . ?
C37 C38 C39 C49 173.32(16) . . . . ?
C37 C42 C43 C44 179.15(18) . . . . ?
C37 C42 C43 C48 0.41(19) . . . . ?
C38 C37 C42 C41 -3.7(3) . . . . ?
C38 C37 C42 C43 176.57(15) . . . . ?
C38 C37 C165 C6 -41.0(2) . . . . ?
C38 C37 C165 C11 73.9(2) . . . . ?
C38 C37 C165 C48 -173.00(17) . . . . ?
C38 C39 C40 C41 -1.3(3) . . . . ?
C38 C39 C49 C50 160.82(17) . . . . ?
C38 C39 C49 C51 -80.1(2) . . . . ?
C38 C39 C49 C52 39.2(2) . . . . ?
C39 C40 C41 C42 2.2(3) . . . . ?
C40 C39 C49 C50 -23.9(2) . . . . ?
C40 C39 C49 C51 95.2(2) . . . . ?
C40 C39 C49 C52 -145.50(18) . . . . ?
C40 C41 C42 C37 0.3(3) . . . . ?
C40 C41 C42 C43 179.96(17) . . . . ?
C41 C42 C43 C44 -0.6(3) . . . . ?
C41 C42 C43 C48 -179.31(18) . . . . ?
C42 C37 C38 C39 4.6(3) . . . . ?
C42 C37 C165 C6 145.56(15) . . . . ?
C42 C37 C165 C11 -99.48(16) . . . . ?
C42 C37 C165 C48 13.58(17) . . . . ?
C42 C43 C44 C45 179.28(17) . . . . ?
C42 C43 C48 C47 -178.88(15) . . . . ?
C42 C43 C48 C165 8.67(18) . . . . ?
C43 C44 C45 C46 0.0(3) . . . . ?
C43 C48 C165 C6 -143.68(15) . . . . ?
C43 C48 C165 C11 101.15(16) . . . . ?
C43 C48 C165 C37 -13.37(17) . . . . ?
C44 C43 C48 C47 2.2(2) . . . . ?
C44 C43 C48 C165 -170.24(15) . . . . ?
C44 C45 C46 C47 2.0(3) . . . . ?
C44 C45 C46 C53 -177.17(16) . . . . ?
C45 C46 C47 C48 -1.9(2) . . . . ?
C45 C46 C53 C54 176.83(17) . . . . ?
C45 C46 C53 C55 -61.8(2) . . . . ?
C45 C46 C53 C56 57.3(2) . . . . ?
C46 C47 C48 C43 -0.1(3) . . . . ?
C46 C47 C48 C165 170.72(16) . . . . ?
C47 C46 C53 C54 -2.3(2) . . . . ?
C47 C46 C53 C55 119.00(19) . . . . ?
C47 C46 C53 C56 -121.83(19) . . . . ?
C47 C48 C165 C6 44.7(2) . . . . ?
C47 C48 C165 C11 -70.5(2) . . . . ?
C47 C48 C165 C37 175.00(17) . . . . ?
C48 C43 C44 C45 -2.1(3) . . . . ?
C49 C39 C40 C41 -176.68(17) . . . . ?
C53 C46 C47 C48 177.26(16) . . . . ?
C57 C58 C59 C60 -1.8(3) . . . . ?
C57 C58 C59 C63 175.43(16) . . . . ?
C57 C58 C65 C64 -165.72(17) . . . . ?
C57 C58 C65 C73 72.7(2) . . . . ?
C57 C58 C65 C84 -44.5(2) . . . . ?
C57 C62 C68 C67 165.25(18) . . . . ?
C57 C62 C68 C93 -74.7(2) . . . . ?
C57 C62 C68 C104 46.9(3) . . . . ?
C58 C57 C62 C61 0.1(2) . . . . ?
C58 C57 C62 C68 -178.72(16) . . . . ?
C58 C59 C60 C61 1.9(3) . . . . ?
C58 C59 C63 C64 -6.93(19) . . . . ?
C58 C59 C63 C69 114.00(17) . . . . ?
C58 C59 C63 C70 -123.94(16) . . . . ?
C58 C65 C73 C74 42.7(2) . . . . ?
C58 C65 C73 C78 -136.38(15) . . . . ?
C58 C65 C84 C79 134.16(15) . . . . ?
C58 C65 C84 C83 -48.8(2) . . . . ?
C59 C58 C65 C64 15.28(18) . . . . ?
C59 C58 C65 C73 -106.30(17) . . . . ?
C59 C58 C65 C84 136.50(16) . . . . ?
C59 C60 C61 C62 -1.0(3) . . . . ?
C59 C60 C61 C66 175.96(17) . . . . ?
C59 C63 C64 C65 16.20(18) . . . . ?
C60 C59 C63 C64 170.06(18) . . . . ?
C60 C59 C63 C69 -69.0(2) . . . . ?
C60 C59 C63 C70 53.1(2) . . . . ?
C60 C61 C62 C57 0.0(3) . . . . ?
C60 C61 C62 C68 179.05(16) . . . . ?
C60 C61 C66 C67 -165.94(18) . . . . ?
C60 C61 C66 C71 72.9(2) . . . . ?
C60 C61 C66 C72 -48.5(2) . . . . ?
C61 C62 C68 C67 -13.68(19) . . . . ?
C61 C62 C68 C93 106.35(17) . . . . ?
C61 C62 C68 C104 -132.06(16) . . . . ?
C61 C66 C67 C68 -19.52(19) . . . . ?
C62 C57 C58 C59 0.8(3) . . . . ?
C62 C57 C58 C65 -178.14(16) . . . . ?
C62 C61 C66 C67 11.2(2) . . . . ?
C62 C61 C66 C71 -109.97(18) . . . . ?
C62 C61 C66 C72 128.72(17) . . . . ?
C62 C68 C93 C94 -43.9(3) . . . . ?
C62 C68 C93 C98 142.74(15) . . . . ?
C62 C68 C104 C99 -141.81(15) . . . . ?
C62 C68 C104 C103 45.3(2) . . . . ?
C63 C59 C60 C61 -174.94(17) . . . . ?
C63 C64 C65 C58 -19.36(18) . . . . ?
C63 C64 C65 C73 103.28(16) . . . . ?
C63 C64 C65 C84 -145.07(14) . . . . ?
C64 C65 C73 C74 -73.6(2) . . . . ?
C64 C65 C73 C78 107.27(16) . . . . ?
C64 C65 C84 C79 -108.53(16) . . . . ?
C64 C65 C84 C83 68.5(2) . . . . ?
C65 C58 C59 C60 177.30(16) . . . . ?
C65 C58 C59 C63 -5.5(2) . . . . ?
C65 C73 C74 C75 178.08(16) . . . . ?
C65 C73 C78 C77 -178.62(15) . . . . ?
C65 C73 C78 C79 6.75(19) . . . . ?
C66 C61 C62 C57 -177.29(16) . . . . ?
C66 C61 C62 C68 1.7(2) . . . . ?
C66 C67 C68 C62 20.62(18) . . . . ?
C66 C67 C68 C93 -104.64(17) . . . . ?
C66 C67 C68 C104 145.94(15) . . . . ?
C67 C68 C93 C94 71.8(2) . . . . ?
C67 C68 C93 C98 -101.49(16) . . . . ?
C67 C68 C104 C99 103.17(16) . . . . ?
C67 C68 C104 C103 -69.7(2) . . . . ?
C68 C93 C94 C95 -168.35(17) . . . . ?
C68 C93 C98 C97 171.04(16) . . . . ?
C68 C93 C98 C99 -8.87(19) . . . . ?
C69 C63 C64 C65 -104.04(17) . . . . ?
C70 C63 C64 C65 133.94(15) . . . . ?
C71 C66 C67 C68 100.44(18) . . . . ?
C72 C66 C67 C68 -138.17(15) . . . . ?
C73 C65 C84 C79 10.19(17) . . . . ?
C73 C65 C84 C83 -172.81(17) . . . . ?
C73 C74 C75 C76 0.7(3) . . . . ?
C73 C74 C75 C85 177.74(16) . . . . ?
C73 C78 C79 C80 174.57(18) . . . . ?
C73 C78 C79 C84 0.03(19) . . . . ?
C74 C73 C78 C77 2.2(3) . . . . ?
C74 C73 C78 C79 -172.43(16) . . . . ?
C74 C75 C76 C77 2.2(3) . . . . ?
C74 C75 C85 C86 -65.7(2) . . . . ?
C74 C75 C85 C87 53.1(2) . . . . ?
C74 C75 C85 C88 173.51(17) . . . . ?
C75 C76 C77 C78 -2.9(3) . . . . ?
C76 C75 C85 C86 111.1(2) . . . . ?
C76 C75 C85 C87 -130.0(2) . . . . ?
C76 C75 C85 C88 -9.6(3) . . . . ?
C76 C77 C78 C73 0.7(3) . . . . ?
C76 C77 C78 C79 173.83(18) . . . . ?
C77 C78 C79 C80 0.8(3) . . . . ?
C77 C78 C79 C84 -173.71(18) . . . . ?
C78 C73 C74 C75 -2.9(3) . . . . ?
C78 C79 C80 C81 -174.28(18) . . . . ?
C78 C79 C84 C65 -6.84(19) . . . . ?
C78 C79 C84 C83 175.94(15) . . . . ?
C79 C80 C81 C82 0.2(3) . . . . ?
C80 C79 C84 C65 177.80(15) . . . . ?
C80 C79 C84 C83 0.6(3) . . . . ?
C80 C81 C82 C83 -0.4(3) . . . . ?
C80 C81 C82 C89 -179.32(17) . . . . ?
C81 C82 C83 C84 0.8(3) . . . . ?
C81 C82 C89 C90 -49.1(2) . . . . ?
C81 C82 C89 C91 70.5(2) . . . . ?
C81 C82 C89 C92 -170.07(18) . . . . ?
C82 C83 C84 C65 -177.58(16) . . . . ?
C82 C83 C84 C79 -0.9(3) . . . . ?
C83 C82 C89 C90 132.09(19) . . . . ?
C83 C82 C89 C91 -108.3(2) . . . . ?
C83 C82 C89 C92 11.1(3) . . . . ?
C84 C65 C73 C74 168.96(17) . . . . ?
C84 C65 C73 C78 -10.14(17) . . . . ?
C84 C79 C80 C81 -0.2(3) . . . . ?
C85 C75 C76 C77 -174.68(17) . . . . ?
C89 C82 C83 C84 179.65(16) . . . . ?
C93 C68 C104 C99 -12.16(18) . . . . ?
C93 C68 C104 C103 174.95(17) . . . . ?
C93 C94 C95 C96 -2.4(3) . . . . ?
C93 C94 C95 C105 172.58(17) . . . . ?
C93 C98 C99 C100 -179.48(18) . . . . ?
C93 C98 C99 C104 0.81(19) . . . . ?
C94 C93 C98 C97 -3.0(3) . . . . ?
C94 C93 C98 C99 177.09(16) . . . . ?
C94 C95 C96 C97 -0.9(3) . . . . ?
C94 C95 C105 C106 38.0(3) . . . . ?
C94 C95 C105 C107 158.43(19) . . . . ?
C94 C95 C105 C108 -82.7(3) . . . . ?
C95 C96 C97 C98 2.2(3) . . . . ?
C96 C95 C105 C106 -147.2(2) . . . . ?
C96 C95 C105 C107 -26.7(3) . . . . ?
C96 C95 C105 C108 92.1(3) . . . . ?
C96 C97 C98 C93 -0.3(3) . . . . ?
C96 C97 C98 C99 179.62(18) . . . . ?
C97 C98 C99 C100 0.6(3) . . . . ?
C97 C98 C99 C104 -179.10(18) . . . . ?
C98 C93 C94 C95 4.4(3) . . . . ?
C98 C99 C100 C101 178.33(18) . . . . ?
C98 C99 C104 C68 7.66(19) . . . . ?
C98 C99 C104 C103 -178.80(16) . . . . ?
C99 C100 C101 C102 0.8(3) . . . . ?
C100 C99 C104 C68 -172.09(15) . . . . ?
C100 C99 C104 C103 1.4(3) . . . . ?
C100 C101 C102 C103 0.9(3) . . . . ?
C100 C101 C102 C109 -175.57(17) . . . . ?
C101 C102 C103 C104 -1.4(3) . . . . ?
C101 C102 C109 C110 82.9(2) . . . . ?
C101 C102 C109 C111 -36.9(2) . . . . ?
C101 C102 C109 C112 -158.41(18) . . . . ?
C102 C103 C104 C68 172.55(16) . . . . ?
C102 C103 C104 C99 0.3(3) . . . . ?
C103 C102 C109 C110 -93.4(2) . . . . ?
C103 C102 C109 C111 146.78(18) . . . . ?
C103 C102 C109 C112 25.3(2) . . . . ?
C104 C68 C93 C94 -174.08(18) . . . . ?
C104 C68 C93 C98 12.60(18) . . . . ?
C104 C99 C100 C101 -2.0(3) . . . . ?
C105 C95 C96 C97 -175.84(18) . . . . ?
C109 C102 C103 C104 174.96(16) . . . . ?
C165 C37 C38 C39 -168.19(16) . . . . ?
C165 C37 C42 C41 170.44(15) . . . . ?
C165 C37 C42 C43 -9.32(18) . . . . ?
F1 C114 C115 F2 0.7(3) . . . . ?
F1 C114 C115 C116 -179.4(2) . . . . ?
F2 C115 C116 F3 0.1(3) . . . . ?
F2 C115 C116 C117 -179.1(2) . . . . ?
F3 C116 C117 F4 -0.9(3) . . . . ?
F3 C116 C117 C118 178.95(19) . . . . ?
F4 C117 C118 F5 -0.7(3) . . . . ?
F4 C117 C118 C113 179.58(17) . . . . ?
F6 C120 C121 F7 0.0(3) . . . . ?
F6 C120 C121 C122 -180.0(2) . . . . ?
F7 C121 C122 F8 -0.1(4) . . . . ?
F7 C121 C122 C123 178.8(2) . . . . ?
F8 C122 C123 F9 0.5(4) . . . . ?
F8 C122 C123 C124 179.2(2) . . . . ?
F9 C123 C124 F10 1.3(3) . . . . ?
F9 C123 C124 C119 -179.6(2) . . . . ?
F11 C126 C127 F12 -0.7(3) . . . . ?
F11 C126 C127 C128 178.75(19) . . . . ?
F12 C127 C128 F13 0.0(3) . . . . ?
F12 C127 C128 C129 -179.9(2) . . . . ?
F13 C128 C129 F14 -1.0(4) . . . . ?
F13 C128 C129 C130 -179.7(2) . . . . ?
F14 C129 C130 F15 -0.5(4) . . . . ?
F14 C129 C130 C125 -179.9(2) . . . . ?
F16 C132 C133 F17 0.2(3) . . . . ?
F16 C132 C133 C134 178.3(2) . . . . ?
F17 C133 C134 F18 0.0(4) . . . . ?
F17 C133 C134 C135 178.2(2) . . . . ?
F18 C134 C135 F19 -1.2(4) . . . . ?
F18 C134 C135 C136 178.2(2) . . . . ?
F19 C135 C136 F20 1.6(3) . . . . ?
F19 C135 C136 C131 179.7(2) . . . . ?
F21 C138 C139 F22 -0.5(3) . . . . ?
F21 C138 C139 C140 179.41(19) . . . . ?
F22 C139 C140 F23 0.6(3) . . . . ?
F22 C139 C140 C141 -179.3(2) . . . . ?
F23 C140 C141 F24 -1.5(3) . . . . ?
F23 C140 C141 C142 179.1(2) . . . . ?
F24 C141 C142 F25 -1.3(3) . . . . ?
F24 C141 C142 C137 -179.1(2) . . . . ?
F26 C144 C145 F27 0.4(3) . . . . ?
F26 C144 C145 C146 -179.25(18) . . . . ?
F27 C145 C146 F28 -0.5(3) . . . . ?
F27 C145 C146 C147 -179.86(19) . . . . ?
F28 C146 C147 F29 -0.9(3) . . . . ?
F28 C146 C147 C148 -179.34(18) . . . . ?
F29 C147 C148 F30 -0.3(3) . . . . ?
F29 C147 C148 C143 -179.08(17) . . . . ?
C113 C114 C115 F2 -177.8(2) . . . . ?
C113 C114 C115 C116 2.2(3) . . . . ?
C114 C113 C118 F5 -176.77(17) . . . . ?
C114 C113 C118 C117 3.0(3) . . . . ?
C114 C113 B1 O1 -49.4(2) . . . . ?
C114 C113 B1 C119 -169.67(17) . . . . ?
C114 C113 B1 C125 66.4(2) . . . . ?
C114 C115 C116 F3 -179.9(2) . . . . ?
C114 C115 C116 C117 1.0(3) . . . . ?
C115 C116 C117 F4 178.32(19) . . . . ?
C115 C116 C117 C118 -1.9(3) . . . . ?
C116 C117 C118 F5 179.53(18) . . . . ?
C116 C117 C118 C113 -0.2(3) . . . . ?
C118 C113 C114 F1 177.63(17) . . . . ?
C118 C113 C114 C115 -4.0(3) . . . . ?
C118 C113 B1 O1 134.71(19) . . . . ?
C118 C113 B1 C119 14.5(3) . . . . ?
C118 C113 B1 C125 -109.4(2) . . . . ?
C119 C120 C121 F7 -179.9(2) . . . . ?
C119 C120 C121 C122 0.1(4) . . . . ?
C120 C119 C124 F10 176.52(19) . . . . ?
C120 C119 C124 C123 -2.6(3) . . . . ?
C120 C119 B1 O1 -65.6(2) . . . . ?
C120 C119 B1 C113 52.5(2) . . . . ?
C120 C119 B1 C125 170.89(17) . . . . ?
C120 C121 C122 F8 179.9(2) . . . . ?
C120 C121 C122 C123 -1.2(4) . . . . ?
C121 C122 C123 F9 -178.4(2) . . . . ?
C121 C122 C123 C124 0.4(4) . . . . ?
C122 C123 C124 F10 -177.5(2) . . . . ?
C122 C123 C124 C119 1.7(4) . . . . ?
C124 C119 C120 F6 -178.21(18) . . . . ?
C124 C119 C120 C121 1.7(3) . . . . ?
C124 C119 B1 O1 117.7(2) . . . . ?
C124 C119 B1 C113 -124.2(2) . . . . ?
C124 C119 B1 C125 -5.8(3) . . . . ?
C125 C126 C127 F12 -179.96(19) . . . . ?
C125 C126 C127 C128 -0.5(3) . . . . ?
C126 C125 C130 F15 -178.10(19) . . . . ?
C126 C125 C130 C129 1.3(3) . . . . ?
C126 C125 B1 O1 -1.1(3) . . . . ?
C126 C125 B1 C113 -114.1(2) . . . . ?
C126 C125 B1 C119 122.1(2) . . . . ?
C126 C127 C128 F13 -179.5(2) . . . . ?
C126 C127 C128 C129 0.7(3) . . . . ?
C127 C128 C129 F14 178.8(2) . . . . ?
C127 C128 C129 C130 0.1(4) . . . . ?
C128 C129 C130 F15 178.2(2) . . . . ?
C128 C129 C130 C125 -1.2(4) . . . . ?
C130 C125 C126 F11 -179.66(18) . . . . ?
C130 C125 C126 C127 -0.5(3) . . . . ?
C130 C125 B1 O1 172.79(18) . . . . ?
C130 C125 B1 C113 59.8(2) . . . . ?
C130 C125 B1 C119 -63.9(2) . . . . ?
C131 C132 C133 F17 -178.6(2) . . . . ?
C131 C132 C133 C134 -0.6(4) . . . . ?
C132 C131 C136 F20 177.25(19) . . . . ?
C132 C131 C136 C135 -0.8(3) . . . . ?
C132 C131 B2 O1 -62.6(2) . . . . ?
C132 C131 B2 C137 174.72(17) . . . . ?
C132 C131 B2 C143 55.6(2) . . . . ?
C132 C133 C134 F18 -178.1(2) . . . . ?
C132 C133 C134 C135 0.1(4) . . . . ?
C133 C134 C135 F19 -179.4(2) . . . . ?
C133 C134 C135 C136 -0.1(4) . . . . ?
C134 C135 C136 F20 -177.7(2) . . . . ?
C134 C135 C136 C131 0.4(4) . . . . ?
C136 C131 C132 F16 -177.98(17) . . . . ?
C136 C131 C132 C133 0.8(3) . . . . ?
C136 C131 B2 O1 116.5(2) . . . . ?
C136 C131 B2 C137 -6.2(3) . . . . ?
C136 C131 B2 C143 -125.3(2) . . . . ?
C137 C138 C139 F22 -179.79(19) . . . . ?
C137 C138 C139 C140 0.1(3) . . . . ?
C138 C137 C142 F25 -177.14(18) . . . . ?
C138 C137 C142 C141 0.6(3) . . . . ?
C138 C137 B2 O1 -4.1(3) . . . . ?
C138 C137 B2 C131 117.4(2) . . . . ?
C138 C137 B2 C143 -118.1(2) . . . . ?
C138 C139 C140 F23 -179.3(2) . . . . ?
C138 C139 C140 C141 0.8(3) . . . . ?
C139 C140 C141 F24 178.4(2) . . . . ?
C139 C140 C141 C142 -1.0(3) . . . . ?
C140 C141 C142 F25 178.05(19) . . . . ?
C140 C141 C142 C137 0.3(3) . . . . ?
C142 C137 C138 F21 179.96(18) . . . . ?
C142 C137 C138 C139 -0.7(3) . . . . ?
C142 C137 B2 O1 173.32(17) . . . . ?
C142 C137 B2 C131 -65.2(2) . . . . ?
C142 C137 B2 C143 59.4(2) . . . . ?
C143 C144 C145 F27 -179.21(19) . . . . ?
C143 C144 C145 C146 1.1(3) . . . . ?
C144 C143 C148 F30 -177.35(16) . . . . ?
C144 C143 C148 C147 1.4(3) . . . . ?
C144 C143 B2 O1 -51.2(2) . . . . ?
C144 C143 B2 C131 -170.43(17) . . . . ?
C144 C143 B2 C137 65.4(2) . . . . ?
C144 C145 C146 F28 179.14(18) . . . . ?
C144 C145 C146 C147 -0.2(3) . . . . ?
C145 C146 C147 F29 178.42(18) . . . . ?
C145 C146 C147 C148 0.0(3) . . . . ?
C146 C147 C148 F30 178.15(17) . . . . ?
C146 C147 C148 C143 -0.7(3) . . . . ?
C148 C143 C144 F26 178.72(16) . . . . ?
C148 C143 C144 C145 -1.7(3) . . . . ?
C148 C143 B2 O1 135.03(19) . . . . ?
C148 C143 B2 C131 15.8(3) . . . . ?
C148 C143 B2 C137 -108.3(2) . . . . ?
B1 O1 B2 C131 -8.1(3) . . . . ?
B1 O1 B2 C137 116.4(2) . . . . ?
B1 O1 B2 C143 -131.0(2) . . . . ?
B1 C113 C114 F1 1.2(3) . . . . ?
B1 C113 C114 C115 179.6(2) . . . . ?
B1 C113 C118 F5 -0.7(3) . . . . ?
B1 C113 C118 C117 179.01(18) . . . . ?
B1 C119 C120 F6 4.7(3) . . . . ?
B1 C119 C120 C121 -175.3(2) . . . . ?
B1 C119 C124 F10 -6.6(3) . . . . ?
B1 C119 C124 C123 174.3(2) . . . . ?
B1 C125 C126 F11 -5.5(3) . . . . ?
B1 C125 C126 C127 173.66(19) . . . . ?
B1 C125 C130 F15 7.1(3) . . . . ?
B1 C125 C130 C129 -173.5(2) . . . . ?
B2 O1 B1 C113 -127.9(2) . . . . ?
B2 O1 B1 C119 -5.2(3) . . . . ?
B2 O1 B1 C125 120.4(2) . . . . ?
B2 C131 C132 F16 1.2(3) . . . . ?
B2 C131 C132 C133 -180.0(2) . . . . ?
B2 C131 C136 F20 -1.9(3) . . . . ?
B2 C131 C136 C135 -179.9(2) . . . . ?
B2 C137 C138 F21 -2.5(3) . . . . ?
B2 C137 C138 C139 176.8(2) . . . . ?
B2 C137 C142 F25 5.0(3) . . . . ?
B2 C137 C142 C141 -177.3(2) . . . . ?
B2 C143 C144 F26 4.1(3) . . . . ?
B2 C143 C144 C145 -176.30(19) . . . . ?
B2 C143 C148 F30 -3.3(3) . . . . ?
B2 C143 C148 C147 175.48(18) . . . . ?
C31A C32A C33A C34A 177.9(7) . . . . ?
C31A C32A C37A C36A 175.4(9) . . . . ?
C31B C32B C33B C34B -171.6(9) . . . . ?
C31B C32B C37B C36B -178.9(9) . . . . ?
C32A C33A C34A C35A 8.2(12) . . . . ?
C32B C33B C34B C35B -15.7(17) . . . . ?
C33A C32A C37A C36A -2.5(14) . . . . ?
C33A C34A C35A C36A -5.3(13) . . . . ?
C33B C32B C37B C36B 3.3(13) . . . . ?
C33B C34B C35B C36B 16(2) . . . . ?
C34A C35A C36A C37A -1.8(14) . . . . ?
C34B C35B C36B C37B -7(2) . . . . ?
C35A C36A C37A C32A 5.6(16) . . . . ?
C35B C36B C37B C32B -3.4(18) . . . . ?
C37A C32A C33A C34A -4.2(10) . . . . ?
C37B C32B C33B C34B 6.3(12) . . . . ?
C149 C150 C151 C152 -0.2(4) . . . . ?
C150 C149 C154 C153 -0.2(4) . . . . ?
C150 C151 C152 C153 0.3(4) . . . . ?
C150 C151 C152 C155 -179.2(3) . . . . ?
C151 C152 C153 C154 -0.4(4) . . . . ?
C152 C153 C154 C149 0.3(4) . . . . ?
C154 C149 C150 C151 0.1(4) . . . . ?
C155 C152 C153 C154 179.2(3) . . . . ?

_shelx_res_file
;
TITL 15006sadabs_a.res in P-1
    15006sadabs.res
    created by SHELXL-2018/3 at 17:46:54 on 21-Apr-2023
REM Old TITL 15006sadabs in P-1
REM SHELXT solution in P-1: R1 0.110, Rweak 0.006, Alpha 0.063
REM <I/s> 0.000 for 0 systematic absences, Orientation as input
REM Formula found by SHELXT: C158 B2 Bi3 F29 O4
CELL 0.71073 11.929 22.8775 28.7042 112.735 94.576 96.354
ZERR 2 0.0003 0.0005 0.0007 0.001 0.001 0.001
LATT 1
SFAC C H B Bi D F O
UNIT 324 262 4 6 32 60 2
DFIX 1.51 C31A C32A
DANG 2.42 C32A C36A
FLAT C31A C32A C33A C34A C35A C36A C37A
DFIX 1.39 C32A C37A C32A C33A C36A C35A
DANG 2.39 C37A C35A
DFIX 1.38 C37A C36A C35A C34A C34A C33A
RIGU C31A C32A C33A C34A C35A C36A C37A
SADI C32A C37A C37A C36A C36A C35A C35A C34A C34A C33A C33A C32A
DANG 2.41 C32A C34A
SADI 0.04 C32A C34A C32A C36A C33A C35A C37A C33A C36A C34A C37A C35A
DANG 2.4 C36A C34A C35A C33A
SIMU C31A C32A C33A C34A C35A C36A C37A
SADI 0.04 C31A C33A C31A C37A
DANG 2.52 C31A C37A C31A C33A
SADI 0.04 C32B C34B C32B C36B C33B C35B C37B C33B C36B C34B C37B C35B
DANG 2.4 C36B C34B C35B C33B
DANG 2.41 C32B C34B
DFIX 1.51 C31B C32B
DFIX 1.39 C32B C37B C32B C33B C36B C35B
RIGU C31B C32B C33B C34B C35B C36B C37B
FLAT C31B C32B C33B C34B C35B C36B C37B
SADI 0.04 C31B C33B C31B C37B
SADI C32B C37B C37B C36B C36B C35B C35B C34B C34B C33B C33B C32B
SIMU C31B C32B C33B C34B C35B C36B C37B
DFIX 1.38 C37B C36B C35B C34B C34B C33B
DANG 2.52 C31B C37B C31B C33B
DANG 2.42 C32B C36B
DANG 2.39 C37B C35B

L.S. 30 0 0
PLAN  99
SIZE 0.05 0.23 0.419
TEMP -172.35
CONF
BOND
list 4
BOND $H
more -1
fmap 2 53
ACTA
SHEL 999 0.65
OMIT 1 0 0
OMIT 0 2 0
OMIT -1 0 1
OMIT 0 -2 2
OMIT -1 -1 1
OMIT -4 3 7
REM <olex2.extras>
REM <HklSrc "%.\\15006sadabs.hkl">
REM </olex2.extras>

WGHT    0.017800   10.152101
FVAR       0.14956
BI1   4    0.755995    0.824666    0.811203    11.00000    0.01258    0.01064 =
         0.01313    0.00143    0.00114    0.00054
BI2   4    0.759077    0.833705    0.712076    11.00000    0.01359    0.01700 =
         0.01534    0.00493   -0.00007    0.00093
BI3   4    0.753832    0.694974    0.679377    11.00000    0.01368    0.01615 =
         0.00969    0.00299    0.00036    0.00197
C1    1    0.795486    0.930269    0.865651    11.00000    0.01173    0.01102 =
         0.01220    0.00188    0.00162    0.00037
C2    1    0.909006    0.960595    0.876661    11.00000    0.01187    0.01049 =
         0.01083    0.00219    0.00271    0.00135
C3    1    0.943861    1.020682    0.916555    11.00000    0.01225    0.01251 =
         0.01347    0.00383    0.00207   -0.00022
C4    1    0.865248    1.053523    0.945263    11.00000    0.01499    0.01084 =
         0.01545    0.00076    0.00306   -0.00093
AFIX  43
H4    2    0.888034    1.095133    0.971469    11.00000   -1.20000
AFIX   0
C5    1    0.752394    1.024227    0.934854    11.00000    0.01325    0.01182 =
         0.01347    0.00235    0.00311    0.00139
C6    1    0.717368    0.962962    0.895826    11.00000    0.01051    0.01154 =
         0.01234    0.00399    0.00230    0.00158
C7    1    1.071816    1.041463    0.925117    11.00000    0.01101    0.01438 =
         0.01363    0.00362    0.00105   -0.00146
C8    1    1.113774    0.980805    0.887920    11.00000    0.01253    0.01551 =
         0.01567    0.00229    0.00137    0.00091
AFIX  23
H8A   2    1.147568    0.957718    0.907077    11.00000   -1.20000
H8B   2    1.172560    0.993171    0.869554    11.00000   -1.20000
AFIX   0
C9    1    1.008979    0.936675    0.849156    11.00000    0.01095    0.01233 =
         0.01317    0.00259    0.00334    0.00154
C10   1    0.657064    1.051275    0.964391    11.00000    0.01389    0.01277 =
         0.01629    0.00112    0.00528    0.00252
C11   1    0.564368    0.991157    0.945600    11.00000    0.01282    0.01548 =
         0.01448    0.00220    0.00432    0.00110
AFIX  23
H11A  2    0.488362    1.003319    0.941206    11.00000   -1.20000
H11B  2    0.564420    0.971620    0.970941    11.00000   -1.20000
AFIX   0
C13   1    1.104701    1.100763    0.913746    11.00000    0.02004    0.01653 =
         0.02194    0.00752    0.00187   -0.00266
AFIX 137
H13A  2    1.071430    1.136725    0.936554    11.00000   -1.50000
H13B  2    1.075947    1.091480    0.878275    11.00000   -1.50000
H13C  2    1.187765    1.112029    0.919132    11.00000   -1.50000
AFIX   0
C14   1    1.120869    1.056348    0.980242    11.00000    0.01807    0.01824 =
         0.01516    0.00290   -0.00025   -0.00105
AFIX 137
H14A  2    1.204110    1.065302    0.984005    11.00000   -1.50000
H14B  2    1.097926    1.019374    0.988491    11.00000   -1.50000
H14C  2    1.091905    1.093877    1.003441    11.00000   -1.50000
AFIX   0
C15   1    0.619074    1.106695    0.952892    11.00000    0.02509    0.01591 =
         0.03199    0.00587    0.00846    0.00706
AFIX 137
H15A  2    0.553863    1.120611    0.970706    11.00000   -1.50000
H15B  2    0.597127    1.092309    0.916099    11.00000   -1.50000
H15C  2    0.681937    1.142604    0.964519    11.00000   -1.50000
AFIX   0
C16   1    0.692066    1.076058    1.022135    11.00000    0.01799    0.02177 =
         0.01593   -0.00139    0.00486   -0.00180
AFIX 137
H16A  2    0.758317    1.109856    1.032499    11.00000   -1.50000
H16B  2    0.711495    1.040694    1.030879    11.00000   -1.50000
H16C  2    0.628744    1.093451    1.039913    11.00000   -1.50000
AFIX   0
C17   1    1.006419    0.941118    0.797348    11.00000    0.01022    0.01535 =
         0.01386    0.00323    0.00293    0.00045
C18   1    0.985463    0.991530    0.784774    11.00000    0.01425    0.01506 =
         0.01507    0.00351    0.00283    0.00088
AFIX  43
H18   2    0.965055    1.028859    0.809721    11.00000   -1.20000
AFIX   0
C19   1    0.994059    0.988156    0.735205    11.00000    0.01404    0.02030 =
         0.01589    0.00682    0.00199    0.00059
C20   1    1.017992    0.930970    0.698932    11.00000    0.01902    0.02514 =
         0.01471    0.00585    0.00405    0.00297
AFIX  43
H20   2    1.023501    0.927833    0.665236    11.00000   -1.20000
AFIX   0
C21   1    1.034060    0.878366    0.710501    11.00000    0.01590    0.02197 =
         0.01425    0.00186    0.00392    0.00384
AFIX  43
H21   2    1.047934    0.839611    0.684869    11.00000   -1.20000
AFIX   0
C22   1    1.029419    0.883615    0.760282    11.00000    0.00949    0.01604 =
         0.01486    0.00193    0.00234    0.00174
C23   1    1.036428    0.837163    0.783603    11.00000    0.00899    0.01550 =
         0.01686    0.00215    0.00189    0.00115
C24   1    1.049227    0.772808    0.763616    11.00000    0.01410    0.01718 =
         0.02018    0.00017    0.00332    0.00338
AFIX  43
H24   2    1.061705    0.752125    0.729141    11.00000   -1.20000
AFIX   0
C25   1    1.043474    0.739059    0.794943    11.00000    0.01608    0.01394 =
         0.02839    0.00293    0.00233    0.00412
AFIX  43
H25   2    1.051198    0.694919    0.781008    11.00000   -1.20000
AFIX   0
C26   1    1.026678    0.767837    0.846376    11.00000    0.01322    0.01420 =
         0.02495    0.00534    0.00083    0.00043
C27   1    1.014340    0.832689    0.865802    11.00000    0.01336    0.01505 =
         0.01857    0.00491    0.00251    0.00262
AFIX  43
H27   2    1.003363    0.853742    0.900445    11.00000   -1.20000
AFIX   0
C28   1    1.018070    0.866544    0.834599    11.00000    0.00915    0.01323 =
         0.01710    0.00273    0.00225    0.00098
C29   1    0.972051    1.045555    0.722768    11.00000    0.02345    0.02523 =
         0.01976    0.01088    0.00120    0.00519
C30   1    1.005654    1.038978    0.670819    11.00000    0.05002    0.03702 =
         0.02387    0.01870    0.00863    0.01402
AFIX 137
H30A  2    0.992624    1.077238    0.664887    11.00000   -1.50000
H30B  2    0.959498    1.000971    0.644019    11.00000   -1.50000
H30C  2    1.086357    1.034511    0.670285    11.00000   -1.50000
AFIX   0
C31   1    1.039779    1.108303    0.763540    11.00000    0.03062    0.02273 =
         0.03036    0.01390   -0.00129   -0.00083
AFIX 137
H31A  2    1.121348    1.105770    0.764473    11.00000   -1.50000
H31B  2    1.016811    1.114528    0.796957    11.00000   -1.50000
H31C  2    1.024229    1.144498    0.755108    11.00000   -1.50000
AFIX   0
C32   1    0.844084    1.050255    0.722862    11.00000    0.02642    0.03284 =
         0.03456    0.01136   -0.00322    0.00800
AFIX 137
H32A  2    0.822954    1.055961    0.756478    11.00000   -1.50000
H32B  2    0.799733    1.010810    0.696939    11.00000   -1.50000
H32C  2    0.828252    1.086980    0.715228    11.00000   -1.50000
AFIX   0
C33   1    1.013278    0.727723    0.878119    11.00000    0.01943    0.01501 =
         0.03053    0.00906    0.00170    0.00185
C34   1    1.099162    0.680800    0.868417    11.00000    0.02385    0.03911 =
         0.07910    0.04086    0.01632    0.01451
AFIX 137
H34A  2    1.087435    0.651675    0.832305    11.00000   -1.50000
H34B  2    1.088515    0.655905    0.889312    11.00000   -1.50000
H34C  2    1.176586    0.704744    0.877417    11.00000   -1.50000
AFIX   0
C35   1    0.892511    0.689876    0.862769    11.00000    0.02100    0.02502 =
         0.04192    0.01598    0.00824    0.00191
AFIX 137
H35A  2    0.837146    0.719707    0.868138    11.00000   -1.50000
H35B  2    0.880299    0.665066    0.883633    11.00000   -1.50000
H35C  2    0.882834    0.660644    0.826717    11.00000   -1.50000
AFIX   0
C36   1    1.027168    0.769296    0.935624    11.00000    0.06036    0.02335 =
         0.03153    0.01509   -0.00434   -0.00519
AFIX 137
H36A  2    1.103010    0.795202    0.946380    11.00000   -1.50000
H36B  2    1.018187    0.741548    0.954331    11.00000   -1.50000
H36C  2    0.969159    0.797634    0.942809    11.00000   -1.50000
AFIX   0
C37   1    0.511530    0.944547    0.849809    11.00000    0.00993    0.01490 =
         0.01404    0.00402    0.00302    0.00181
C38   1    0.513871    0.990778    0.829971    11.00000    0.01200    0.01508 =
         0.01898    0.00585    0.00245    0.00137
AFIX  43
H38   2    0.578517    1.023137    0.839170    11.00000   -1.20000
AFIX   0
C39   1    0.421263    0.990316    0.796248    11.00000    0.01328    0.01757 =
         0.01870    0.00672    0.00379    0.00488
C40   1    0.329262    0.940675    0.782233    11.00000    0.01193    0.02055 =
         0.01971    0.00686    0.00168    0.00436
AFIX  43
H40   2    0.265381    0.940219    0.760033    11.00000   -1.20000
AFIX   0
C41   1    0.328698    0.891877    0.799926    11.00000    0.01080    0.01756 =
         0.01762    0.00424    0.00225    0.00128
AFIX  43
H41   2    0.266486    0.857806    0.788983    11.00000   -1.20000
AFIX   0
C42   1    0.420273    0.893716    0.833763    11.00000    0.01015    0.01570 =
         0.01352    0.00366    0.00314    0.00200
C43   1    0.443592    0.850201    0.858557    11.00000    0.01133    0.01472 =
         0.01320    0.00315    0.00418    0.00078
C44   1    0.380136    0.793783    0.855948    11.00000    0.01227    0.01699 =
         0.01598    0.00423    0.00214   -0.00090
AFIX  43
H44   2    0.307853    0.777716    0.835637    11.00000   -1.20000
AFIX   0
C45   1    0.424596    0.761552    0.883590    11.00000    0.01462    0.01500 =
         0.01811    0.00566    0.00261   -0.00134
AFIX  43
H45   2    0.381453    0.723124    0.881873    11.00000   -1.20000
AFIX   0
C46   1    0.531388    0.783799    0.914087    11.00000    0.01526    0.01457 =
         0.01394    0.00428    0.00366    0.00120
C47   1    0.591859    0.841716    0.917352    11.00000    0.01338    0.01496 =
         0.01320    0.00363    0.00184    0.00033
AFIX  43
H47   2    0.663085    0.858649    0.938453    11.00000   -1.20000
AFIX   0
C48   1    0.548222    0.874490    0.889907    11.00000    0.01212    0.01310 =
         0.01200    0.00227    0.00250    0.00054
C49   1    0.418822    1.045844    0.778977    11.00000    0.01799    0.01935 =
         0.02404    0.01030    0.00391    0.00637
C50   1    0.335698    1.027454    0.730248    11.00000    0.02163    0.03271 =
         0.03598    0.02185   -0.00130    0.00464
AFIX 137
H50A  2    0.358025    0.991121    0.702745    11.00000   -1.50000
H50B  2    0.337339    1.064089    0.720478    11.00000   -1.50000
H50C  2    0.258568    1.015390    0.736356    11.00000   -1.50000
AFIX   0
C51   1    0.379377    1.101589    0.821904    11.00000    0.05035    0.02694 =
         0.03685    0.01456    0.01752    0.02244
AFIX 137
H51A  2    0.304140    1.087162    0.828511    11.00000   -1.50000
H51B  2    0.375058    1.137455    0.811528    11.00000   -1.50000
H51C  2    0.433858    1.115585    0.852959    11.00000   -1.50000
AFIX   0
C52   1    0.537324    1.068611    0.769483    11.00000    0.02149    0.02215 =
         0.02912    0.01355   -0.00007   -0.00071
AFIX 137
H52A  2    0.588243    1.088061    0.801843    11.00000   -1.50000
H52B  2    0.531813    1.100396    0.754634    11.00000   -1.50000
H52C  2    0.567641    1.031925    0.745906    11.00000   -1.50000
AFIX   0
C53   1    0.576819    0.743675    0.941459    11.00000    0.01887    0.01629 =
         0.01676    0.00611    0.00357    0.00271
C54   1    0.696273    0.773276    0.970270    11.00000    0.02407    0.02530 =
         0.02504    0.01322   -0.00274    0.00026
AFIX 137
H54A  2    0.747597    0.777968    0.946505    11.00000   -1.50000
H54B  2    0.724112    0.745327    0.985771    11.00000   -1.50000
H54C  2    0.693661    0.815502    0.996997    11.00000   -1.50000
AFIX   0
C55   1    0.497090    0.737227    0.979407    11.00000    0.02922    0.02406 =
         0.02487    0.01325    0.01055    0.00775
AFIX 137
H55A  2    0.497407    0.779499    1.006627    11.00000   -1.50000
H55B  2    0.523514    0.708256    0.994175    11.00000   -1.50000
H55C  2    0.419608    0.719822    0.961572    11.00000   -1.50000
AFIX   0
C56   1    0.582880    0.676117    0.901923    11.00000    0.02715    0.01904 =
         0.02346    0.00459    0.00385    0.00730
AFIX 137
H56A  2    0.506132    0.654887    0.884839    11.00000   -1.50000
H56B  2    0.615381    0.651009    0.919084    11.00000   -1.50000
H56C  2    0.630991    0.679393    0.876645    11.00000   -1.50000
AFIX   0
C57   1    0.719370    0.660903    0.592731    11.00000    0.01069    0.01426 =
         0.01102    0.00290    0.00191    0.00145
C58   1    0.607156    0.656087    0.571118    11.00000    0.01240    0.01288 =
         0.01082    0.00310    0.00229    0.00213
C59   1    0.572984    0.624971    0.518633    11.00000    0.01194    0.01578 =
         0.01086    0.00426    0.00024    0.00228
C60   1    0.651350    0.599188    0.485982    11.00000    0.01440    0.01946 =
         0.01023    0.00268    0.00134    0.00290
AFIX  43
H60   2    0.629117    0.579083    0.450172    11.00000   -1.20000
AFIX   0
C61   1    0.762389    0.603367    0.506641    11.00000    0.01307    0.01666 =
         0.01238    0.00422    0.00250    0.00316
C62   1    0.797038    0.633814    0.559434    11.00000    0.01258    0.01346 =
         0.01224    0.00359    0.00177    0.00222
C63   1    0.446485    0.620606    0.503744    11.00000    0.01292    0.01715 =
         0.01206    0.00367   -0.00015    0.00216
C64   1    0.402682    0.646669    0.556481    11.00000    0.01101    0.01862 =
         0.01464    0.00353    0.00097    0.00139
AFIX  23
H64A  2    0.363471    0.610815    0.563186    11.00000   -1.20000
H64B  2    0.348105    0.676462    0.557041    11.00000   -1.20000
AFIX   0
C65   1    0.508053    0.682568    0.597997    11.00000    0.01119    0.01410 =
         0.01210    0.00360    0.00219    0.00220
C66   1    0.855966    0.574281    0.476918    11.00000    0.01360    0.02137 =
         0.01329    0.00396    0.00444    0.00553
C67   1    0.947459    0.578965    0.520196    11.00000    0.01476    0.02029 =
         0.01474    0.00349    0.00298    0.00571
AFIX  23
H67A  2    1.024132    0.591620    0.513030    11.00000   -1.20000
H67B  2    0.945193    0.536811    0.522545    11.00000   -1.20000
AFIX   0
C68   1    0.922211    0.630604    0.571835    11.00000    0.01093    0.01583 =
         0.01332    0.00389    0.00127    0.00238
C69   1    0.422734    0.660331    0.472434    11.00000    0.01865    0.02357 =
         0.01890    0.00991   -0.00130    0.00349
AFIX 137
H69A  2    0.457714    0.644219    0.441017    11.00000   -1.50000
H69B  2    0.454972    0.705404    0.492460    11.00000   -1.50000
H69C  2    0.340370    0.656703    0.463858    11.00000   -1.50000
AFIX   0
C70   1    0.391193    0.550612    0.473026    11.00000    0.01694    0.01906 =
         0.01603    0.00290   -0.00057    0.00141
AFIX 137
H70A  2    0.308353    0.548290    0.467813    11.00000   -1.50000
H70B  2    0.410618    0.524467    0.491768    11.00000   -1.50000
H70C  2    0.419327    0.534416    0.439895    11.00000   -1.50000
AFIX   0
C71   1    0.897433    0.611197    0.445195    11.00000    0.02471    0.03471 =
         0.01979    0.01297    0.00952    0.00750
AFIX 137
H71A  2    0.926808    0.655852    0.467861    11.00000   -1.50000
H71B  2    0.833882    0.609990    0.420831    11.00000   -1.50000
H71C  2    0.958056    0.591294    0.426659    11.00000   -1.50000
AFIX   0
C72   1    0.816790    0.503905    0.440748    11.00000    0.01994    0.02383 =
         0.01595   -0.00041    0.00247    0.00571
AFIX 137
H72A  2    0.881180    0.485691    0.424430    11.00000   -1.50000
H72B  2    0.756181    0.501357    0.414583    11.00000   -1.50000
H72C  2    0.787978    0.479700    0.460122    11.00000   -1.50000
AFIX   0
C73   1    0.516929    0.755086    0.616726    11.00000    0.01169    0.01478 =
         0.01273    0.00393    0.00095    0.00228
C74   1    0.549741    0.794130    0.592227    11.00000    0.01312    0.01731 =
         0.01302    0.00466    0.00141    0.00224
AFIX  43
H74   2    0.572850    0.775887    0.559367    11.00000   -1.20000
AFIX   0
C75   1    0.549449    0.860609    0.615244    11.00000    0.01296    0.01678 =
         0.01646    0.00628   -0.00014    0.00177
C76   1    0.516083    0.885740    0.663875    11.00000    0.01769    0.01491 =
         0.01997    0.00490    0.00288    0.00353
AFIX  43
H76   2    0.512755    0.930357    0.679482    11.00000   -1.20000
AFIX   0
C77   1    0.487397    0.847108    0.690297    11.00000    0.01622    0.01641 =
         0.01601    0.00388    0.00435    0.00417
AFIX  43
H77   2    0.468371    0.865510    0.723925    11.00000   -1.20000
AFIX   0
C78   1    0.487290    0.781399    0.666411    11.00000    0.01059    0.01587 =
         0.01358    0.00439    0.00228    0.00315
C79   1    0.471563    0.730254    0.684875    11.00000    0.01002    0.01673 =
         0.01294    0.00363    0.00116    0.00206
C80   1    0.450354    0.730598    0.732144    11.00000    0.01846    0.01931 =
         0.01301    0.00427    0.00504    0.00401
AFIX  43
H80   2    0.436848    0.768770    0.758566    11.00000   -1.20000
AFIX   0
C81   1    0.449315    0.674127    0.739935    11.00000    0.01912    0.02198 =
         0.01337    0.00653    0.00591    0.00462
AFIX  43
H81   2    0.434668    0.674603    0.772120    11.00000   -1.20000
AFIX   0
C82   1    0.469060    0.616398    0.702116    11.00000    0.01396    0.01770 =
         0.01439    0.00599    0.00295    0.00240
C83   1    0.489703    0.616915    0.654829    11.00000    0.01359    0.01695 =
         0.01343    0.00442    0.00304    0.00292
AFIX  43
H83   2    0.502469    0.578704    0.628227    11.00000   -1.20000
AFIX   0
C84   1    0.491559    0.673303    0.646710    11.00000    0.01072    0.01648 =
         0.01120    0.00375    0.00184    0.00165
C85   1    0.590644    0.902566    0.587687    11.00000    0.01905    0.01965 =
         0.02082    0.00978    0.00266    0.00030
C86   1    0.718257    0.900593    0.584577    11.00000    0.02210    0.02822 =
         0.03537    0.01419    0.00696    0.00018
AFIX 137
H86A  2    0.759418    0.915329    0.619019    11.00000   -1.50000
H86B  2    0.747000    0.928646    0.568206    11.00000   -1.50000
H86C  2    0.729741    0.856544    0.564523    11.00000   -1.50000
AFIX   0
C87   1    0.526677    0.876457    0.533321    11.00000    0.03532    0.02763 =
         0.02162    0.01394   -0.00125   -0.00147
AFIX 137
H87A  2    0.542325    0.833012    0.514137    11.00000   -1.50000
H87B  2    0.552203    0.904389    0.516331    11.00000   -1.50000
H87C  2    0.444722    0.875326    0.534837    11.00000   -1.50000
AFIX   0
C88   1    0.572186    0.972477    0.615004    11.00000    0.02834    0.01958 =
         0.02977    0.01245    0.00397    0.00198
AFIX 137
H88A  2    0.490980    0.973913    0.617435    11.00000   -1.50000
H88B  2    0.598743    0.997266    0.595694    11.00000   -1.50000
H88C  2    0.615054    0.990874    0.649319    11.00000   -1.50000
AFIX   0
C89   1    0.465633    0.555775    0.712503    11.00000    0.02069    0.02130 =
         0.01755    0.01006    0.00475    0.00559
C90   1    0.537928    0.569483    0.763144    11.00000    0.04630    0.03158 =
         0.01982    0.01050   -0.00057    0.01619
AFIX 137
H90A  2    0.616229    0.586992    0.762396    11.00000   -1.50000
H90B  2    0.537576    0.529590    0.768366    11.00000   -1.50000
H90C  2    0.506266    0.600644    0.791095    11.00000   -1.50000
AFIX   0
C91   1    0.341224    0.532460    0.715226    11.00000    0.02566    0.03252 =
         0.04804    0.02603    0.01452    0.00720
AFIX 137
H91A  2    0.312537    0.565880    0.742762    11.00000   -1.50000
H91B  2    0.337180    0.493429    0.721896    11.00000   -1.50000
H91C  2    0.294736    0.523224    0.682752    11.00000   -1.50000
AFIX   0
C92   1    0.509292    0.502085    0.670354    11.00000    0.03284    0.01989 =
         0.02320    0.01001    0.00779    0.00748
AFIX 137
H92A  2    0.457082    0.488143    0.638618    11.00000   -1.50000
H92B  2    0.513676    0.465794    0.680196    11.00000   -1.50000
H92C  2    0.585106    0.517900    0.665229    11.00000   -1.50000
AFIX   0
C93   1    1.007074    0.692428    0.587358    11.00000    0.01150    0.01749 =
         0.01470    0.00320    0.00362    0.00279
C94   1    1.014535    0.737664    0.566208    11.00000    0.01475    0.02034 =
         0.01880    0.00710    0.00368    0.00261
AFIX  43
H94   2    0.954035    0.736614    0.542139    11.00000   -1.20000
AFIX   0
C95   1    1.110950    0.785055    0.580119    11.00000    0.01642    0.02065 =
         0.02147    0.00658    0.00721    0.00286
C96   1    1.196364    0.786580    0.617135    11.00000    0.01409    0.02086 =
         0.02604    0.00554    0.00446   -0.00063
AFIX  43
H96   2    1.262573    0.817960    0.626593    11.00000   -1.20000
AFIX   0
C97   1    1.186945    0.743412    0.640441    11.00000    0.01228    0.02070 =
         0.02159    0.00399    0.00129    0.00206
AFIX  43
H97   2    1.244734    0.746272    0.666332    11.00000   -1.20000
AFIX   0
C98   1    1.092162    0.696092    0.625455    11.00000    0.01128    0.01629 =
         0.01721    0.00319    0.00340    0.00318
C99   1    1.059745    0.644685    0.642562    11.00000    0.01124    0.01592 =
         0.01533    0.00201    0.00152    0.00376
C100  1    1.113203    0.627604    0.679362    11.00000    0.01282    0.01853 =
         0.01678    0.00274   -0.00151    0.00372
AFIX  43
H100  2    1.184907    0.650470    0.697958    11.00000   -1.20000
AFIX   0
C101  1    1.060017    0.576680    0.688392    11.00000    0.01669    0.02034 =
         0.01564    0.00546   -0.00075    0.00563
AFIX  43
H101  2    1.096190    0.565508    0.713818    11.00000   -1.20000
AFIX   0
C102  1    0.954729    0.540970    0.661405    11.00000    0.01479    0.01756 =
         0.01496    0.00448    0.00171    0.00367
C103  1    0.903708    0.557874    0.623476    11.00000    0.01351    0.01795 =
         0.01488    0.00390    0.00038    0.00244
AFIX  43
H103  2    0.833345    0.534108    0.603959    11.00000   -1.20000
AFIX   0
C104  1    0.955775    0.609240    0.614390    11.00000    0.01180    0.01586 =
         0.01280    0.00286    0.00185    0.00300
C105  1    1.126011    0.829969    0.552194    11.00000    0.02618    0.02406 =
         0.02797    0.01187    0.00807    0.00003
C106  1    1.012745    0.849193    0.538882    11.00000    0.03378    0.03758 =
         0.05110    0.02856   -0.00407   -0.00258
AFIX 137
H10A  2    0.977062    0.867713    0.569858    11.00000   -1.50000
H10B  2    0.962174    0.811212    0.514223    11.00000   -1.50000
H10C  2    1.026498    0.880959    0.524045    11.00000   -1.50000
AFIX   0
C107  1    1.207855    0.892098    0.584106    11.00000    0.02737    0.02738 =
         0.04233    0.01551    0.00892   -0.00157
AFIX 137
H10D  2    1.211036    0.920548    0.565863    11.00000   -1.50000
H10E  2    1.284024    0.881886    0.589870    11.00000   -1.50000
H10F  2    1.180758    0.913524    0.616957    11.00000   -1.50000
AFIX   0
C108  1    1.176608    0.794040    0.503271    11.00000    0.07461    0.03337 =
         0.03519    0.01300    0.02970    0.00263
AFIX 137
H10G  2    1.186239    0.821187    0.484096    11.00000   -1.50000
H10H  2    1.125114    0.754311    0.482294    11.00000   -1.50000
H10I  2    1.250716    0.783726    0.512247    11.00000   -1.50000
AFIX   0
C109  1    0.895481    0.488315    0.675458    11.00000    0.01887    0.02231 =
         0.01711    0.00884    0.00086    0.00196
C110  1    0.830919    0.521744    0.720478    11.00000    0.03274    0.03728 =
         0.02460    0.01014    0.01231    0.00189
AFIX 137
H11C  2    0.885437    0.550815    0.749880    11.00000   -1.50000
H11D  2    0.788047    0.489396    0.729459    11.00000   -1.50000
H11E  2    0.778202    0.546285    0.710733    11.00000   -1.50000
AFIX   0
C111  1    0.980569    0.451639    0.691249    11.00000    0.02855    0.03324 =
         0.03211    0.02102   -0.00252    0.00430
AFIX 137
H11F  2    1.028923    0.435399    0.664435    11.00000   -1.50000
H11G  2    0.939103    0.415581    0.696322    11.00000   -1.50000
H11H  2    1.028089    0.480486    0.723086    11.00000   -1.50000
AFIX   0
C112  1    0.809448    0.439463    0.631310    11.00000    0.02399    0.02540 =
         0.02371    0.01148   -0.00231   -0.00265
AFIX 137
H11I  2    0.748623    0.460966    0.623336    11.00000   -1.50000
H11J  2    0.776755    0.405373    0.641144    11.00000   -1.50000
H11K  2    0.847990    0.420833    0.601240    11.00000   -1.50000
AFIX   0
C165  1    0.590812    0.941877    0.893323    11.00000    0.01113    0.01261 =
         0.01258    0.00314    0.00276    0.00146

F1    6    0.423331    0.425537    0.904139    11.00000    0.03182    0.03046 =
         0.02339    0.01066    0.00390    0.01725
F2    6    0.393046    0.546831    0.952831    11.00000    0.05056    0.03642 =
         0.02865   -0.00248   -0.00614    0.02214
F3    6    0.273508    0.605797    0.903436    11.00000    0.03784    0.01981 =
         0.04303    0.00380    0.00244    0.01429
F4    6    0.182221    0.538929    0.804411    11.00000    0.02511    0.02548 =
         0.03607    0.01766    0.00818    0.01284
F5    6    0.212973    0.418845    0.754315    11.00000    0.02075    0.02451 =
         0.02491    0.01155    0.00278    0.00656
F6    6    0.439948    0.394412    0.731821    11.00000    0.02501    0.02085 =
         0.02470    0.01014    0.00498   -0.00066
F7    6    0.385401    0.350860    0.630601    11.00000    0.05942    0.04784 =
         0.02554    0.01734    0.00820   -0.00249
F8    6    0.235698    0.241075    0.579315    11.00000    0.06979    0.06312 =
         0.02283    0.00552   -0.00740   -0.00813
F9    6    0.145414    0.173968    0.631501    11.00000    0.04872    0.03779 =
         0.04224   -0.00052   -0.00605   -0.01581
F10   6    0.201316    0.213995    0.730726    11.00000    0.03496    0.02253 =
         0.04180    0.01131    0.00393   -0.00794
F11   6    0.425405    0.273605    0.869763    11.00000    0.01921    0.03259 =
         0.03393    0.02125    0.00301    0.00332
F12   6    0.286834    0.225703    0.917802    11.00000    0.03779    0.03757 =
         0.03292    0.02461    0.00529    0.00039
F13   6    0.058128    0.229466    0.906025    11.00000    0.03651    0.04070 =
         0.06053    0.03288    0.02760    0.00621
F14   6   -0.027000    0.280586    0.842113    11.00000    0.01772    0.05509 =
         0.09463    0.05160    0.02184    0.01049
F15   6    0.111045    0.326847    0.791421    11.00000    0.01783    0.03992 =
         0.06274    0.03700    0.00607    0.00637
F16   6    0.457847    0.202834    0.756846    11.00000    0.02696    0.01937 =
         0.02278    0.00883    0.00434    0.00026
F17   6    0.407254    0.119296    0.659426    11.00000    0.05559    0.02585 =
         0.02840    0.00170   -0.00038   -0.00622
F18   6    0.489751    0.148738    0.584341    11.00000    0.07610    0.05145 =
         0.01939    0.00023    0.00724    0.00450
F19   6    0.625377    0.262541    0.608223    11.00000    0.06444    0.06359 =
         0.02655    0.02279    0.01953    0.00926
F20   6    0.674469    0.346547    0.703461    11.00000    0.03916    0.03607 =
         0.03301    0.02150    0.01237    0.00082
F21   6    0.567379    0.468618    0.839886    11.00000    0.01650    0.01853 =
         0.04246    0.01127    0.01003    0.00575
F22   6    0.731089    0.565210    0.859498    11.00000    0.02644    0.01480 =
         0.05231    0.00952    0.01083    0.00445
F23   6    0.947469    0.544526    0.840650    11.00000    0.02060    0.02281 =
         0.05469    0.01727    0.00750   -0.00240
F24   6    0.991958    0.422855    0.798257    11.00000    0.01604    0.03074 =
         0.05634    0.02327    0.01366    0.00720
F25   6    0.826667    0.323365    0.776713    11.00000    0.02254    0.01910 =
         0.04621    0.01369    0.01437    0.00841
F26   6    0.619456    0.380212    0.905398    11.00000    0.02643    0.02182 =
         0.02426    0.00532    0.00369    0.00930
F27   6    0.716411    0.338404    0.971128    11.00000    0.03429    0.04283 =
         0.02230    0.01134    0.00252    0.01037
F28   6    0.809255    0.227944    0.936564    11.00000    0.02843    0.04003 =
         0.03962    0.02628   -0.00072    0.00786
F29   6    0.801233    0.160906    0.834732    11.00000    0.02576    0.02168 =
         0.04318    0.01405    0.00186    0.01010
F30   6    0.704879    0.200623    0.768231    11.00000    0.02530    0.01892 =
         0.02734    0.00640    0.00543    0.00768
O1    7    0.481300    0.343938    0.815211    11.00000    0.01541    0.01803 =
         0.01963    0.00725    0.00529    0.00463
H1    2    0.492445    0.362682    0.844195    11.00000    0.02013
C113  1    0.325055    0.416015    0.825848    11.00000    0.01533    0.01732 =
         0.02358    0.00998    0.00658    0.00427
C114  1    0.363817    0.452233    0.877158    11.00000    0.02061    0.02290 =
         0.02528    0.01055    0.00444    0.00950
C115  1    0.349485    0.515121    0.903878    11.00000    0.02630    0.02530 =
         0.02466    0.00416    0.00178    0.00861
C116  1    0.289065    0.544717    0.878842    11.00000    0.02466    0.01755 =
         0.03441    0.00734    0.00648    0.00798
C117  1    0.243706    0.510705    0.828599    11.00000    0.01765    0.01952 =
         0.03078    0.01416    0.00662    0.00684
C118  1    0.261885    0.447950    0.803318    11.00000    0.01709    0.01712 =
         0.02362    0.01002    0.00569    0.00317
C119  1    0.320836    0.308760    0.737685    11.00000    0.01727    0.01825 =
         0.02586    0.00900    0.00368    0.00406
C120  1    0.365311    0.339655    0.708288    11.00000    0.02044    0.02050 =
         0.02420    0.00796    0.00298    0.00295
C121  1    0.338625    0.318256    0.656235    11.00000    0.03329    0.03331 =
         0.02343    0.01092    0.00503    0.00268
C122  1    0.262707    0.262527    0.630066    11.00000    0.04141    0.03960 =
         0.02324    0.00607   -0.00082    0.00114
C123  1    0.217363    0.229186    0.656589    11.00000    0.03329    0.02731 =
         0.03186    0.00229   -0.00317   -0.00400
C124  1    0.247396    0.251780    0.708826    11.00000    0.02276    0.02165 =
         0.03160    0.00922    0.00241   -0.00067
C125  1    0.275441    0.303749    0.828188    11.00000    0.01760    0.01686 =
         0.02824    0.01098    0.00785    0.00412
C126  1    0.313769    0.276525    0.860778    11.00000    0.01926    0.01743 =
         0.02395    0.00882    0.00542    0.00253
C127  1    0.242867    0.251320    0.886760    11.00000    0.02809    0.01935 =
         0.02523    0.01136    0.00806    0.00347
C128  1    0.128387    0.253160    0.880937    11.00000    0.02813    0.02426 =
         0.04017    0.01774    0.01663    0.00440
C129  1    0.085112    0.279427    0.848929    11.00000    0.01830    0.02874 =
         0.05311    0.02430    0.01399    0.00626
C130  1    0.158235    0.303225    0.823371    11.00000    0.01875    0.02429 =
         0.04241    0.02093    0.00871    0.00654
C131  1    0.571771    0.278030    0.736177    11.00000    0.01991    0.02114 =
         0.02203    0.01071    0.00733    0.00748
C132  1    0.503251    0.218957    0.721177    11.00000    0.02397    0.02044 =
         0.02024    0.00862    0.00564    0.00671
C133  1    0.475999    0.175033    0.671315    11.00000    0.03619    0.02287 =
         0.02390    0.00463    0.00322    0.00393
C134  1    0.517970    0.190059    0.633138    11.00000    0.04744    0.03736 =
         0.01861    0.00389    0.00760    0.01090
C135  1    0.585331    0.247588    0.645328    11.00000    0.03951    0.04215 =
         0.02317    0.01529    0.01242    0.01175
C136  1    0.610815    0.290309    0.695798    11.00000    0.02729    0.02814 =
         0.02730    0.01485    0.00958    0.00702
C137  1    0.688873    0.390226    0.808130    11.00000    0.01697    0.01708 =
         0.02564    0.01076    0.00664    0.00428
C138  1    0.670997    0.453465    0.828598    11.00000    0.01585    0.01839 =
         0.02779    0.01211    0.00558    0.00445
C139  1    0.755119    0.505170    0.839495    11.00000    0.01990    0.01533 =
         0.03295    0.01021    0.00575    0.00329
C140  1    0.864112    0.495197    0.829934    11.00000    0.01797    0.02081 =
         0.03516    0.01443    0.00449    0.00045
C141  1    0.886479    0.433188    0.808899    11.00000    0.01622    0.02429 =
         0.03533    0.01662    0.00845    0.00660
C142  1    0.800408    0.382957    0.798711    11.00000    0.01960    0.01829 =
         0.03113    0.01288    0.00850    0.00621
C143  1    0.652885    0.292067    0.833007    11.00000    0.01479    0.01647 =
         0.02386    0.00961    0.00467    0.00278
C144  1    0.662482    0.324456    0.885861    11.00000    0.01604    0.01874 =
         0.02513    0.00866    0.00435    0.00414
C145  1    0.712279    0.304410    0.920948    11.00000    0.01965    0.02777 =
         0.02296    0.01149    0.00289    0.00381
C146  1    0.758827    0.248477    0.903552    11.00000    0.01670    0.02823 =
         0.03250    0.01893   -0.00009    0.00270
C147  1    0.753682    0.214573    0.851893    11.00000    0.01611    0.01811 =
         0.03424    0.01252    0.00326    0.00363
C148  1    0.702427    0.236456    0.818017    11.00000    0.01573    0.01708 =
         0.02512    0.00859    0.00372    0.00196
B1    3    0.350653    0.340984    0.799672    11.00000    0.01503    0.01642 =
         0.02497    0.01070    0.00450    0.00357
B2    3    0.597276    0.325310    0.796192    11.00000    0.01592    0.01532 =
         0.02349    0.00908    0.00648    0.00455
PART 1
C31A  1    1.047581    0.494611    0.932781    10.60000    0.09155
AFIX 137
D31A  5    1.050333    0.461801    0.946728    10.60000   -1.50000
D31B  5    1.120291    0.523658    0.943470    10.60000   -1.50000
D31C  5    1.033665    0.473923    0.895482    10.60000   -1.50000
AFIX   0
PART 2
C31B  1    1.041424    0.450798    0.918647    10.40000    0.05192
AFIX 137
D31D  5    1.092299    0.446114    0.945108    10.40000   -1.50000
D31E  5    1.086632    0.461393    0.895141    10.40000   -1.50000
D31F  5    0.989639    0.410463    0.899803    10.40000   -1.50000
AFIX   0
PART 1
C32A  1    0.948915    0.533809    0.953078    10.60000    0.07300
PART 2
C32B  1    0.973218    0.503798    0.943114    10.40000    0.03791
PART 1
C33A  1    0.965403    0.603385    0.976143    10.60000    0.08150
AFIX  43
D33A  5    1.037661    0.628566    0.981073    10.60000   -1.20000
AFIX   0
PART 2
C33B  1    1.026837    0.570571    0.966925    10.40000    0.05644
AFIX  43
D33B  5    1.103720    0.581355    0.963005    10.40000   -1.20000
AFIX   0
PART 1
C34A  1    0.871386    0.630050    0.990157    10.60000    0.06440
AFIX  43
D34A  5    0.877186    0.675258    1.001141    10.60000   -1.20000
AFIX   0
PART 2
C34B  1    0.964574    0.622597    0.997319    10.40000    0.09454
AFIX  43
D34B  5    1.003265    0.663862    1.019560    10.40000   -1.20000
AFIX   0
PART 1
C35A  1    0.768926    0.596875    0.989692    10.60000    0.07312
AFIX  43
D35A  5    0.709048    0.619835    1.002923    10.60000   -1.20000
AFIX   0
PART 2
C35B  1    0.846644    0.607294    0.991267    10.40000    0.09080
AFIX  43
D35B  5    0.802239    0.640910    1.002689    10.40000   -1.20000
AFIX   0
PART 1
C36A  1    0.750522    0.532868    0.971100    10.60000    0.09129
AFIX  43
D36A  5    0.679992    0.509382    0.971474    10.60000   -1.20000
AFIX   0
PART 2
C36B  1    0.792020    0.544008    0.968910    10.40000    0.08109
AFIX  43
D36B  5    0.712273    0.535014    0.968740    10.40000   -1.20000
AFIX   0
PART 1
C37A  1    0.839949    0.503321    0.951470    10.60000    0.07795
AFIX  43
D37A  5    0.826509    0.457823    0.935247    10.60000   -1.20000
AFIX   0
PART 2
C37B  1    0.855631    0.491029    0.945627    10.40000    0.04506
AFIX  43
D37B  5    0.817739    0.447995    0.932189    10.40000   -1.20000
AFIX   0

PART 0
C149  1    0.746803   -0.039233    0.466278    11.00000    0.03977    0.05641 =
         0.06036    0.03944    0.00900    0.00400
AFIX  43
D149  5    0.733808   -0.076643    0.435464    11.00000   -1.20000
AFIX   0
C150  1    0.663592   -0.000387    0.480659    11.00000    0.03205    0.06112 =
         0.06492    0.04617    0.00458    0.00359
AFIX  43
D150  5    0.592552   -0.011254    0.459533    11.00000   -1.20000
AFIX   0
C151  1    0.683198    0.053913    0.525406    11.00000    0.03339    0.06586 =
         0.06271    0.04798    0.01165    0.01542
AFIX  43
D151  5    0.625094    0.079916    0.534489    11.00000   -1.20000
AFIX   0
C152  1    0.785903    0.071665    0.557648    11.00000    0.03782    0.06618 =
         0.05029    0.04392    0.00900    0.01148
C153  1    0.868902    0.032454    0.542840    11.00000    0.02960    0.07830 =
         0.05468    0.04682    0.00646    0.01042
AFIX  43
D153  5    0.940009    0.043440    0.563933    11.00000   -1.20000
AFIX   0
C154  1    0.850310   -0.021960    0.498269    11.00000    0.03546    0.07071 =
         0.06418    0.04627    0.01651    0.01614
AFIX  43
D154  5    0.908377   -0.047989    0.489189    11.00000   -1.20000
AFIX   0
C155  1    0.805692    0.130765    0.606814    11.00000    0.06892    0.08163 =
         0.05233    0.03748    0.00445    0.01911
AFIX 137
D15A  5    0.887502    0.143112    0.618748    11.00000   -1.50000
D15B  5    0.766723    0.121632    0.632598    11.00000   -1.50000
D15C  5    0.775702    0.165934    0.601030    11.00000   -1.50000
AFIX   0
HKLF 4


REM  15006sadabs_a.res in P-1
REM wR2 = 0.0574, GooF = S = 1.028, Restrained GooF = 1.032 for all data
REM R1 = 0.0247 for 46812 Fo > 4sig(Fo) and 0.0344 for all 54258 data
REM 1815 parameters refined using 112 restraints

END

WGHT      0.0178     10.1510

REM Highest difference peak  1.397,  deepest hole -0.981,  1-sigma level  0.096
Q1    1   0.4068  0.5400  0.6602  11.00000  0.05    1.40
Q2    1   0.4212  0.5407  0.5600  11.00000  0.05    1.26
Q3    1   1.0161  0.4007  0.9601  11.00000  0.05    1.19
Q4    1   0.7609  0.8610  0.6990  11.00000  0.05    1.13
Q5    1   0.7722  0.6986  0.5792  11.00000  0.05    1.09
Q6    1   1.0825  0.8007  0.8194  11.00000  0.05    1.08
Q7    1   0.7591  0.8007  0.8247  11.00000  0.05    1.01
Q8    1   0.7508  0.8019  0.7221  11.00000  0.05    1.01
Q9    1   0.7721  0.6795  0.7796  11.00000  0.05    1.01
Q10   1   0.7264  0.6839  0.7796  11.00000  0.05    1.00
Q11   1   0.7665  0.9595  0.8389  11.00000  0.05    0.97
Q12   1   0.7486  0.6594  0.6819  11.00000  0.05    0.79
Q13   1   0.4241  0.6809  0.6965  11.00000  0.05    0.78
Q14   1   1.0695  0.7995  0.9211  11.00000  0.05    0.75
Q15   1   0.7945  0.5529  1.0205  11.00000  0.05    0.72
Q16   1   0.7549  0.8431  0.7967  11.00000  0.05    0.68
Q17   1   0.9573  0.2792  0.6801  11.00000  0.05    0.65
Q18   1   0.6660  0.5599  0.9810  11.00000  0.05    0.65
Q19   1   1.0793  0.9271  0.9399  11.00000  0.05    0.64
Q20   1   0.7527  0.7216  0.6655  11.00000  0.05    0.61
Q21   1   0.4621  0.9197  0.8416  11.00000  0.05    0.56
Q22   1   0.9792  0.5791  0.9596  11.00000  0.05    0.55
Q23   1   0.4817  0.7602  0.6794  11.00000  0.05    0.54
Q24   1   0.7768  0.8393  0.8420  11.00000  0.05    0.53
Q25   1   0.8119  1.0398  0.9410  11.00000  0.05    0.52
Q26   1   0.7360  0.8807  0.7384  11.00000  0.05    0.51
Q27   1   0.7096  0.7022  0.6793  11.00000  0.05    0.51
Q28   1   0.7373  0.3817  0.8004  11.00000  0.05    0.51
Q29   1   1.0456  0.5213  0.9386  11.00000  0.05    0.49
Q30   1   0.3849  0.9587  0.7834  11.00000  0.05    0.49
Q31   1   0.2771  0.2365  0.6384  11.00000  0.05    0.49
Q32   1   0.9593  0.6310  1.0220  11.00000  0.05    0.49
Q33   1   0.6593  0.6592  0.5840  11.00000  0.05    0.49
Q34   1   0.7795  0.8607  0.7419  11.00000  0.05    0.49
Q35   1   0.9223  0.6190  0.9856  11.00000  0.05    0.49
Q36   1   0.7725  0.6462  0.7948  11.00000  0.05    0.48
Q37   1   0.9818  0.9840  0.7596  11.00000  0.05    0.48
Q38   1   0.9790  1.0400  0.7000  11.00000  0.05    0.48
Q39   1   0.1178  0.3528  0.8208  11.00000  0.05    0.47
Q40   1   0.4639  0.6174  0.6811  11.00000  0.05    0.47
Q41   1   1.0850  0.7618  0.9210  11.00000  0.05    0.46
Q42   1   0.8498  0.9416  0.8773  11.00000  0.05    0.46
Q43   1   0.7832  0.8401  0.6174  11.00000  0.05    0.45
Q44   1   0.7827  0.8822  0.5993  11.00000  0.05    0.45
Q45   1   0.3334  0.9210  0.7967  11.00000  0.05    0.45
Q46   1   0.6893  0.6405  0.7974  11.00000  0.05    0.45
Q47   1   0.8153  0.5021  0.8420  11.00000  0.05    0.45
Q48   1   0.7675  0.9629  0.7389  11.00000  0.05    0.44
Q49   1   1.0093  1.0398  0.9225  11.00000  0.05    0.44
Q50   1   0.3662  0.3203  0.7201  11.00000  0.05    0.44
Q51   1   0.8770  0.4624  0.8187  11.00000  0.05    0.44
Q52   1   0.7482  0.8219  0.6813  11.00000  0.05    0.43
Q53   1   0.2239  0.2188  0.7611  11.00000  0.05    0.43
Q54   1   0.7596  0.9579  0.9400  11.00000  0.05    0.43
Q55   1   0.7996  0.7007  0.6779  11.00000  0.05    0.43
Q56   1   0.4870  0.8168  0.6793  11.00000  0.05    0.43
Q57   1   0.7600  0.7004  0.8801  11.00000  0.05    0.43
Q58   1   0.7646  0.8805  0.8261  11.00000  0.05    0.43
Q59   1   0.4131  0.8204  0.8576  11.00000  0.05    0.43
Q60   1   0.2590  0.4819  0.8167  11.00000  0.05    0.42
Q61   1   0.9562  0.4345  0.9375  11.00000  0.05    0.42
Q62   1   1.0545  0.7598  0.8204  11.00000  0.05    0.42
Q63   1   0.5043  0.9629  0.8421  11.00000  0.05    0.42
Q64   1   0.2467  0.5202  0.8611  11.00000  0.05    0.41
Q65   1   0.4792  0.6986  0.6621  11.00000  0.05    0.41
Q66   1   0.5513  0.7591  0.9234  11.00000  0.05    0.41
Q67   1   1.0128  0.7198  0.5791  11.00000  0.05    0.41
Q68   1   0.9978  0.6349  0.6374  11.00000  0.05    0.41
Q69   1   0.2470  0.2266  0.6792  11.00000  0.05    0.41
Q70   1   1.1492  0.7841  0.5986  11.00000  0.05    0.41
Q71   1   0.7589  0.9382  0.8785  11.00000  0.05    0.41
Q72   1   0.5940  0.2995  0.7605  11.00000  0.05    0.41
Q73   1   0.9734  1.0066  0.7195  11.00000  0.05    0.40
Q74   1   0.4684  0.7785  0.9012  11.00000  0.05    0.40
Q75   1   0.2966  0.4357  0.8169  11.00000  0.05    0.40
Q76   1   1.0776  0.6007  0.6833  11.00000  0.05    0.39
Q77   1   0.5293  0.8778  0.6399  11.00000  0.05    0.39
Q78   1   0.6641  0.3123  0.8607  11.00000  0.05    0.39
Q79   1   1.1854  0.7585  0.6232  11.00000  0.05    0.39
Q80   1   1.0760  0.6361  0.6607  11.00000  0.05    0.39
Q81   1   1.0807  0.6792  0.6401  11.00000  0.05    0.39
Q82   1   0.5737  0.2962  0.7187  11.00000  0.05    0.38
Q83   1   0.7685  1.0798  0.8793  11.00000  0.05    0.38
Q84   1   0.7560  0.6443  0.5800  11.00000  0.05    0.38
Q85   1   0.9649  0.5393  0.8621  11.00000  0.05    0.38
Q86   1   1.0058  0.9411  0.8215  11.00000  0.05    0.38
Q87   1   0.5910  0.6426  0.5437  11.00000  0.05    0.38
Q88   1   0.9195  0.9937  0.8968  11.00000  0.05    0.38
Q89   1   0.4625  0.5822  0.7031  11.00000  0.05    0.38
Q90   1   0.2980  0.2831  0.8383  11.00000  0.05    0.38
Q91   1   0.5674  0.8808  0.6002  11.00000  0.05    0.38
Q92   1   0.7054  0.8588  0.7974  11.00000  0.05    0.37
Q93   1   0.5477  0.8218  0.5993  11.00000  0.05    0.37
Q94   1   0.8522  0.4032  0.8026  11.00000  0.05    0.37
Q95   1   0.9581  0.6630  0.5787  11.00000  0.05    0.37
Q96   1  -0.0016  0.2981  0.8819  11.00000  0.05    0.37
Q97   1   0.7448  0.6986  0.4797  11.00000  0.05    0.37
Q98   1   1.0065  0.8006  0.8549  11.00000  0.05    0.37
Q99   1   0.7009  0.7828  0.7810  11.00000  0.05    0.37
;
_shelx_res_checksum                43894
_shelx_hkl_file
;
  -1   0   0    0.50    0.30
  -2   0   0  582.44   34.00
   2   0   0  583.64   34.30
   2   0   0  590.14   34.00
   2   0   0  605.24   34.50
   2   0   0  605.54   33.90
  -3   0   0   37.40    3.90
  -3   0   0   30.50    4.40
  -3   0   0   29.80    3.60
  -3   0   0   22.10    3.30
  -3   0   0   25.50    3.00
  -3   0   0   30.70    3.20
  -3   0   0   22.50    3.20
  -3   0   0   32.60    3.70
  -3   0   0   23.30    3.80
  -3   0   0   25.90    3.70
   3   0   0   20.30    3.30
   3   0   0   22.00    3.60
   3   0   0   34.30    3.60
   3   0   0   29.40    3.00
   3   0   0   28.40    3.60
   3   0   0   31.70    3.20
   3   0   0   28.60    3.50
   3   0   0   30.40    3.60
   3   0   0   39.60    3.80
   3   0   0   25.80    3.00
   3   0   0   29.30    3.80
   3   0   0   33.10    3.20
   3   0   0   29.00    2.90
   3   0   0   37.90    4.10
   3   0   0   32.10    3.70
   3   0   0   25.30    3.90
  -4   0   0 7059.69  390.66
  -4   0   0 7084.79  408.66
   4   0   0 6888.61  390.46
   4   0   0 7216.18  409.96
  -5   0   0  415.66   26.00
  -5   0   0  439.96   25.50
  -5   0   0  439.56   26.10
  -5   0   0  425.46   25.10
  -5   0   0  411.96   25.30
  -5   0   0  439.76   25.30
  -5   0   0  430.76   27.00
  -5   0   0  427.26   26.50
  -5   0   0  396.86   26.20
   5   0   0  440.66   25.80
   5   0   0  401.96   25.50
   5   0   0  406.06   25.90
   5   0   0  440.76   26.30
   5   0   0  429.06   25.80
   5   0   0  440.06   25.40
   5   0   0  375.96   26.00
   5   0   0  436.36   25.50
   5   0   0  418.56   24.70
   5   0   0  457.45   25.40
   5   0   0  400.76   25.90
   5   0   0  403.96   25.10
   5   0   0  430.36   25.60
   5   0   0  431.56   25.30
   5   0   0  420.76   26.10
  -6   0   0 2373.46  134.89
  -7   0   0   36.30    5.30
  -7   0   0   25.00    5.30
  -7   0   0   18.30    5.10
  -7   0   0   39.20    5.70
  -7   0   0   30.60    6.70
  -7   0   0   39.20    7.80
  -7   0   0   29.80    6.40
  -7   0   0   25.60    6.80
   7   0   0   28.30    4.50
   7   0   0   31.00    5.20
   7   0   0   22.80    5.40
   7   0   0   28.70    3.10
   7   0   0   25.20    2.90
   7   0   0   41.50    6.20
   7   0   0   30.20    5.20
   7   0   0   25.20    5.00
   7   0   0   29.10    4.50
   7   0   0   22.60    5.60
   7   0   0   35.00    5.90
   7   0   0   36.00    7.10
   7   0   0   30.50    5.60
   7   0   0   33.30    5.70
   7   0   0   21.80    4.40
   7   0   0   40.60    7.00
   7   0   0   25.10    4.70
   7   0   0   28.70    5.80
   7   0   0   32.70    6.10
   7   0   0   38.90    5.70
  -8   0   0 1694.43   99.49
  -8   0   0 1833.92  101.59
  -8   0   0 1784.92   99.49
  -8   0   0 1823.32  100.89
  -8   0   0 1744.33  102.19
   8   0   0 1754.32   98.79
   8   0   0 1842.42  101.39
   8   0   0 1693.13   99.09
   8   0   0 1709.73   98.99
   8   0   0 1759.22   99.69
   8   0   0 1693.43   99.09
   8   0   0 1815.92   99.79
   8   0   0 1803.62   98.59
   8   0   0 1750.32   97.29
   8   0   0 1712.23   98.69
   8   0   0 1746.03  100.29
   8   0   0 1709.13  100.29
   8   0   0 1739.93   99.19
   8   0   0 1687.63  100.19
   8   0   0 1758.32  100.79
   8   0   0 1734.33   99.69
  -9   0   0  333.17   22.70
  -9   0   0  292.47   22.70
  -9   0   0  352.96   22.90
  -9   0   0  295.47   24.00
  -9   0   0  292.17   23.00
  -9   0   0  328.27   21.30
   9   0   0  308.27   20.20
   9   0   0  293.87   19.70
   9   0   0  315.67   21.90
   9   0   0  303.97   20.90
   9   0   0  309.77   20.50
   9   0   0  309.77   21.90
   9   0   0  282.07   18.20
   9   0   0  316.57   19.90
   9   0   0  306.57   21.10
   9   0   0  300.07   20.50
   9   0   0  323.27   20.50
   9   0   0  354.96   23.00
   9   0   0  307.87   18.20
   9   0   0  293.27   19.60
   9   0   0  288.67   20.70
   9   0   0  285.07   20.40
   9   0   0  315.57   19.90
   9   0   0  351.16   25.50
   9   0   0  276.67   20.80
   9   0   0  330.27   21.00
 -10   0   0  793.32   48.70
 -10   0   0  787.92   49.20
 -10   0   0  755.42   48.40
 -10   0   0  705.83   50.09
 -10   0   0  791.62   49.60
  10   0   0  749.62   46.70
  10   0   0  780.22   46.50
  10   0   0  804.32   45.80
  10   0   0  724.33   45.70
  10   0   0  816.92   45.70
  10   0   0  744.53   47.00
  10   0   0  794.82   46.70
  10   0   0  819.32   46.40
  10   0   0  803.12   48.80
  10   0   0  800.82   46.80
  10   0   0  762.52   47.00
  10   0   0  796.22   48.00
  10   0   0  786.12   45.70
  10   0   0  749.03   47.90
  10   0   0  781.12   49.00
  10   0   0  794.42   46.90
  10   0   0  763.62   44.10
  10   0   0  765.32   47.10
  10   0   0  757.32   45.40
 -11   0   0  258.27   21.60
 -11   0   0  253.87   23.30
 -11   0   0  261.07   21.30
 -11   0   0  228.18   21.90
 -11   0   0  265.07   21.40
  11   0   0  280.97   17.70
  11   0   0  223.48   17.60
  11   0   0  257.57   19.60
  11   0   0  240.28   20.40
  11   0   0  255.77   17.50
  11   0   0  248.18   18.90
  11   0   0  267.77   21.10
  11   0   0  245.48   19.00
  11   0   0  270.87   21.80
  11   0   0  250.87   19.40
  11   0   0  256.17   18.80
  11   0   0  243.98   18.60
  11   0   0  287.07   19.40
  11   0   0  257.57   17.30
  11   0   0  281.37   22.30
  11   0   0  256.17   20.20
  11   0   0  245.58   17.20
  11   0   0  265.37   18.50
  11   0   0  217.38   18.60
 -12   0   0  864.61   56.89
 -12   0   0  951.50   58.69
 -12   0   0  864.31   55.79
 -12   0   0  895.31   55.69
  12   0   0  896.71   56.29
  12   0   0  930.51   51.69
  12   0   0  934.01   54.19
  12   0   0  847.22   53.39
  12   0   0  861.41   54.09
  12   0   0  844.62   54.69
  12   0   0  755.42   52.79
  12   0   0  894.51   53.09
  12   0   0  859.61   51.29
  12   0   0  903.31   51.59
  12   0   0  891.21   55.09
  12   0   0  903.21   51.39
  12   0   0  805.22   52.89
  12   0   0  930.21   53.39
  12   0   0  940.51   55.89
  12   0   0  851.01   53.59
  12   0   0  847.12   52.39
  12   0   0  938.61   56.79
  12   0   0  901.31   52.59
  12   0   0  870.91   54.69
 -13   0   0   45.50   11.70
 -13   0   0   50.89   11.30
 -13   0   0   27.40   10.80
 -13   0   0   45.40   12.60
  13   0   0   47.80   11.30
  13   0   0   46.60    7.80
  13   0   0   38.20   10.80
  13   0   0   57.09   10.00
  13   0   0   27.00    7.30
  13   0   0   40.40    8.90
  13   0   0   52.29   11.60
  13   0   0   43.30    6.50
  13   0   0   44.40    6.50
  13   0   0   37.60    6.70
  13   0   0   39.80    8.00
  13   0   0   40.50    9.10
  13   0   0   24.10   12.10
  13   0   0    9.40   10.80
  13   0   0   26.60   10.70
  13   0   0   35.10    7.70
  13   0   0   52.79   10.10
  13   0   0   36.70    9.40
 -14   0   0  508.95   37.10
 -14   0   0  471.85   38.20
 -14   0   0  480.55   36.10
 -14   0   0  530.05   39.90
  14   0   0  546.95   35.20
  14   0   0  489.65   34.00
  14   0   0  459.95   30.40
  14   0   0  489.85   33.00
  14   0   0  500.65   34.30
  14   0   0  484.45   37.90
  14   0   0  466.25   38.90
  14   0   0  498.55   32.90
  14   0   0  502.95   38.10
  14   0   0  508.95   32.00
  14   0   0  523.35   34.20
  14   0   0  520.05   36.00
  14   0   0  537.75   35.80
  14   0   0  464.25   33.30
 -15   0   0  160.68   21.00
 -15   0   0  151.48   21.70
 -15   0   0  127.49   21.60
  15   0   0  158.88   17.70
  15   0   0  145.39   17.40
  15   0   0  166.18   17.30
  15   0   0  221.58   25.80
  15   0   0  139.79   17.80
  15   0   0  142.79   19.70
  15   0   0  147.59   15.40
  15   0   0  157.18   17.80
  15   0   0  156.78   19.20
  15   0   0  134.79   19.60
  15   0   0  126.89   11.70
  15   0   0  106.49   18.30
  15   0   0  154.28   15.60
  15   0   0  166.58   15.60
  15   0   0  129.39   16.30
  15   0   0  159.48   17.00
  15   0   0  180.28   17.20
  15   0   0  183.08   23.50
 -16   0   0  392.26   38.60
 -16   0   0  316.67   30.40
 -16   0   0  229.08   30.20
  16   0   0  387.26   32.00
  16   0   0  297.87   27.20
  16   0   0  313.77   23.10
  16   0   0  310.97   25.70
  16   0   0  334.67   25.80
  16   0   0  290.57   24.00
  16   0   0  341.07   29.50
  16   0   0  384.96   36.20
  16   0   0  268.67   23.90
  16   0   0  293.17   25.50
  16   0   0  280.77   28.40
  16   0   0  296.97   35.30
  16   0   0  294.47   23.20
 -17   0   0  101.79   20.10
 -17   0   0  126.89   22.70
  17   0   0  113.19   19.10
  17   0   0  180.78   17.80
  17   0   0  146.89   18.20
  17   0   0  175.18   18.10
  17   0   0  144.99   17.90
  17   0   0  139.69   19.60
  17   0   0  137.79   19.10
  17   0   0  148.39   15.60
  17   0   0  140.69   20.10
  17   0   0  140.99   14.90
 -18   0   0  136.99   24.40
 -18   0   0  114.59   23.10
  18   0   0  107.59   19.00
  18   0   0  140.99   18.90
  18   0   0  167.08   19.10
  18   0   0  133.39   18.30
  18   0   0  146.19   19.60
  18   0   0  174.88   24.30
  18   0   0  118.59   20.40
  18   0   0  133.59   21.80
  18   0   0  161.68   17.50
  18   0   0  173.08   22.30
  19  -1   0  194.08   21.70
  19  -1   0  202.38   25.00
  19  -1   0  164.08   26.00
  19  -1   0  193.88   23.70
  19  -1   0  249.18   25.60
  19  -1   0  237.18   24.40
  19  -1   0  187.18   24.10
 -19   1   0  184.08   27.20
 -19   1   0  190.78   28.40
  18  -1   0   18.70   10.70
  18  -1   0   28.70   10.70
  18  -1   0   40.40   12.60
  18  -1   0   18.60   10.70
  18  -1   0   13.10   12.10
  18  -1   0   29.80   12.40
  18  -1   0   30.30    9.60
  18  -1   0   32.70   13.20
  18  -1   0   10.50   11.40
  18  -1   0   30.50   11.20
 -18   1   0   20.60   16.70
 -18   1   0   20.10   13.70
  17  -1   0  205.18   26.40
  17  -1   0  196.68   23.20
  17  -1   0  192.28   23.80
  17  -1   0  239.08   22.70
  17  -1   0  232.38   21.20
  17  -1   0  187.28   20.90
  17  -1   0  200.38   19.80
  17  -1   0  226.48   20.40
  17  -1   0  203.88   24.00
  17  -1   0  220.18   19.20
  17  -1   0  193.18   22.30
  17  -1   0  210.18   22.30
  17  -1   0  205.48   24.90
 -17   1   0  173.18   28.10
 -17   1   0  255.67   31.10
  16  -1   0  112.89   18.00
  16  -1   0   99.29   16.30
  16  -1   0  118.59   15.90
  16  -1   0   98.29   14.00
  16  -1   0  169.08   22.20
  16  -1   0  131.59   17.90
  16  -1   0  114.39   14.00
  16  -1   0   89.29   14.50
  16  -1   0  107.19   17.50
  16  -1   0  117.89   14.30
  16  -1   0  134.59   15.40
  16  -1   0  144.89   22.80
 -16   1   0   66.29   15.60
 -16   1   0  109.69   21.30
 -16   1   0   94.69   19.60
  15  -1   0  379.96   26.80
  15  -1   0  385.56   29.30
  15  -1   0  332.97   29.80
  15  -1   0  388.36   32.10
  15  -1   0  341.67   27.00
  15  -1   0  335.57   25.50
  15  -1   0  400.86   26.80
  15  -1   0  371.96   28.90
  15  -1   0  333.97   23.10
  15  -1   0  349.67   26.60
  15  -1   0  341.27   25.30
  15  -1   0  403.46   27.30
  15  -1   0  375.16   27.40
  15  -1   0  387.96   27.60
  15  -1   0  277.07   25.00
  15  -1   0  326.97   26.00
  15  -1   0  347.47   24.60
  15  -1   0  406.26   32.90
 -15   1   0  329.97   29.80
 -15   1   0  395.56   32.80
 -15   1   0  413.76   33.90
 -15   1   0  337.47   29.80
  14  -1   0   56.09   10.20
  14  -1   0   55.39   13.20
  14  -1   0   65.99   11.30
  14  -1   0   76.29   13.90
  14  -1   0   50.99   11.70
  14  -1   0   58.79   10.90
  14  -1   0   47.90   10.60
  14  -1   0   87.79    9.40
  14  -1   0   78.69   14.90
  14  -1   0   53.89    9.70
  14  -1   0   66.89   11.80
  14  -1   0   61.09    8.30
  14  -1   0   64.39   14.40
  14  -1   0   74.79   12.30
  14  -1   0   70.99   10.00
  14  -1   0   78.59   13.00
  14  -1   0   70.69   11.20
  14  -1   0   62.39    8.30
  14  -1   0   80.29   11.50
  14  -1   0   54.19   11.00
 -14   1   0   58.89   12.80
 -14   1   0   70.29   15.20
 -14   1   0   78.19   17.00
 -14   1   0   74.49   13.80
  13  -1   0  653.23   42.80
  13  -1   0  594.44   38.60
  13  -1   0  600.54   36.80
  13  -1   0  646.74   42.70
  13  -1   0  629.54   39.10
  13  -1   0  601.54   38.60
  13  -1   0  616.84   36.90
  13  -1   0  575.84   38.10
  13  -1   0  622.04   37.90
  13  -1   0  584.14   38.60
  13  -1   0  595.74   37.60
  13  -1   0  606.74   39.00
  13  -1   0  607.64   39.60
  13  -1   0  571.34   41.30
  13  -1   0  593.54   36.70
  13  -1   0  636.34   39.30
  13  -1   0  609.24   40.40
  13  -1   0  580.24   41.50
  13  -1   0  639.84   41.70
  13  -1   0  588.24   40.00
  13  -1   0  586.44   36.60
  13  -1   0  629.64   40.40
 -13   1   0  581.14   41.20
 -13   1   0  568.34   42.50
 -13   1   0  602.14   42.20
 -13   1   0  506.55   40.60
 -13   1   0  649.93   44.20
  12  -1   0  139.99   14.40
  12  -1   0  183.18   20.40
  12  -1   0  136.79   15.60
  12  -1   0  154.48   16.30
  12  -1   0  152.58   19.10
  12  -1   0  130.09   16.20
  12  -1   0  147.39   13.50
  12  -1   0  166.28   16.80
  12  -1   0  166.18   15.50
  12  -1   0  162.58   15.60
  12  -1   0  133.09   12.60
  12  -1   0  143.99   14.50
  12  -1   0  151.18   14.80
  12  -1   0  142.79   15.00
  12  -1   0  128.29   12.00
  12  -1   0  162.18   15.60
  12  -1   0  139.89   13.70
  12  -1   0  126.89   16.80
  12  -1   0  161.28   19.50
  12  -1   0  136.09   12.40
  12  -1   0  130.49   16.80
 -12   1   0  166.58   19.00
 -12   1   0  127.29   17.70
 -12   1   0  188.18   19.30
 -12   1   0  172.18   21.20
 -12   1   0  160.68   20.00
  11  -1   0 1726.73   99.79
  11  -1   0 1723.53  100.59
  11  -1   0 1714.63  100.99
  11  -1   0 1794.62  100.99
  11  -1   0 1794.42  101.29
  11  -1   0 1781.02  101.89
  11  -1   0 1612.24  100.59
  11  -1   0 1823.82   99.99
  11  -1   0 1805.82   99.99
  11  -1   0 1818.22  100.39
  11  -1   0 1713.23   99.89
  11  -1   0 1838.32  103.39
  11  -1   0 1840.52  100.59
  11  -1   0 1725.23  101.89
  11  -1   0 1815.22  101.89
  11  -1   0 1675.33  100.79
  11  -1   0 1700.73  100.29
  11  -1   0 1716.13  101.59
  11  -1   0 1705.83  102.29
 -11   1   0 1746.73  103.09
 -11   1   0 1747.63  102.59
 -11   1   0 1737.73  103.89
 -11   1   0 1766.12  104.69
 -11   1   0 1783.92  103.69
  10  -1   0   60.29    7.60
  10  -1   0   50.49    8.10
  10  -1   0   52.09    7.90
  10  -1   0   75.49   11.00
  10  -1   0   75.69    8.30
  10  -1   0   62.59    9.60
  10  -1   0   67.79   10.80
  10  -1   0   70.09    9.00
  10  -1   0   57.89    8.50
  10  -1   0   59.89    8.40
  10  -1   0   62.09    9.00
  10  -1   0   64.39   10.20
  10  -1   0   48.40    7.60
  10  -1   0   45.50    7.30
  10  -1   0   72.69   10.40
  10  -1   0   67.79    9.70
  10  -1   0   81.69   10.10
  10  -1   0   53.19    7.90
 -10   1   0   78.79   13.00
 -10   1   0   77.19   12.40
 -10   1   0   63.69   12.00
 -10   1   0   55.79   11.80
 -10   1   0   44.60    8.60
   9  -1   0 1940.91  107.79
   9  -1   0 1911.61  108.49
   9  -1   0 1912.01  107.79
   9  -1   0 1839.42  107.99
   9  -1   0 1987.60  109.59
   9  -1   0 1824.62  107.59
   9  -1   0 1955.70  108.29
   9  -1   0 1907.91  107.69
   9  -1   0 1886.11  109.79
   9  -1   0 1896.01  108.59
   9  -1   0 1850.11  108.09
   9  -1   0 1814.72  107.29
   9  -1   0 2038.60  109.19
   9  -1   0 1913.01  108.99
   9  -1   0 1977.70  107.99
   9  -1   0 1911.11  107.49
   9  -1   0 1955.60  108.29
   9  -1   0 1833.42  108.49
  -9   1   0 1888.71  109.89
  -9   1   0 1864.61  110.29
  -9   1   0 1878.41  109.49
  -9   1   0 1911.71  110.39
  -9   1   0 1838.62  113.19
   8  -1   0   88.29    9.20
   8  -1   0  112.09   11.90
   8  -1   0   84.99    9.20
   8  -1   0   87.29    8.30
   8  -1   0  120.59   11.10
   8  -1   0  115.69   12.00
   8  -1   0  113.39   10.80
   8  -1   0  105.29   10.30
   8  -1   0  113.79   10.80
   8  -1   0   95.99   10.00
   8  -1   0  109.69   10.00
   8  -1   0  104.09   10.50
   8  -1   0   91.59   14.80
   8  -1   0  101.09   10.60
   8  -1   0  109.19   10.10
   8  -1   0  108.39   11.30
   8  -1   0   84.99   10.70
  -8   1   0  110.49   11.90
  -8   1   0  109.49   13.40
  -8   1   0  108.49   12.20
  -8   1   0   71.09   10.50
  -8   1   0  119.29   13.80
   7  -1   0 2831.92  159.28
   6  -1   0   52.19    6.60
   6  -1   0   40.90    5.60
   6  -1   0   41.90    5.30
   6  -1   0   40.00    6.10
   6  -1   0   36.50    5.10
   6  -1   0   37.20    6.20
   6  -1   0   44.60    6.20
   6  -1   0   33.10    5.00
   6  -1   0   43.40    5.90
   6  -1   0   45.20    5.50
   6  -1   0   57.79    5.90
   6  -1   0   46.50    6.50
  -6   1   0   50.29    7.60
  -6   1   0   42.70    7.00
  -6   1   0   41.00    5.50
  -6   1   0   45.30    7.70
  -6   1   0   35.50    5.40
  -6   1   0   45.40    7.10
  -6   1   0   41.70    5.50
  -6   1   0   41.30    6.00
   4  -1   0   69.79    5.70
   4  -1   0   63.19    5.40
   4  -1   0   63.49    6.40
   4  -1   0   62.79    5.10
   4  -1   0   61.79    5.30
   4  -1   0   67.89    5.80
   4  -1   0   61.19    5.40
   4  -1   0   72.49    5.60
   4  -1   0   62.99    5.50
   4  -1   0   65.39    5.30
   4  -1   0   70.59    5.60
  -4   1   0   64.99    6.80
  -4   1   0   78.49    7.90
  -4   1   0   64.69    5.20
  -4   1   0   59.89    5.40
  -4   1   0   58.19    5.30
  -4   1   0   72.99    6.10
  -4   1   0   72.59    6.40
  -4   1   0   82.09    7.80
  -4   1   0   65.69    5.40
   2  -1   0   32.50    2.80
   2  -1   0   43.80    3.80
   2  -1   0   34.80    2.90
   2  -1   0   31.30    3.10
   2  -1   0   25.70    2.60
   2  -1   0   36.40    3.80
   2  -1   0   38.00    3.50
   2  -1   0   48.70    4.00
   2  -1   0   30.30    2.70
   2  -1   0   37.50    3.20
   2  -1   0   29.50    2.70
   2  -1   0   31.10    3.00
   2  -1   0   30.60    2.90
  -2   1   0   31.90    2.90
  -2   1   0   37.00    3.80
  -2   1   0   37.00    3.30
  -2   1   0   34.10    3.10
  -2   1   0   29.80    2.90
  -2   1   0   40.00    3.60
  -2   1   0   39.10    3.00
  -2   1   0   31.30    2.70
  -2   1   0   37.50    3.60
  -2   1   0   50.69    4.40
  -2   1   0   35.50    3.80
  -2   1   0   42.20    4.00
   1   1   0 3170.18  177.98
   1   1   0 3212.18  196.18
  -2  -1   0    7.90    1.60
  -2  -1   0   15.00    3.10
  -2  -1   0    5.20    1.60
  -2  -1   0   10.60    1.70
  -2  -1   0   10.10    1.30
  -2  -1   0    4.50    2.50
  -2  -1   0   15.30    1.50
  -2  -1   0    7.00    1.60
  -2  -1   0    7.50    1.50
  -2  -1   0    5.60    1.50
  -2  -1   0    9.00    2.30
  -2  -1   0    4.20    1.60
  -2  -1   0   12.10    1.60
  -2  -1   0    5.40    2.10
  -2  -1   0    6.50    1.40
  -2  -1   0    8.80    1.20
  -2  -1   0    7.60    1.30
   2   1   0    9.00    1.50
   2   1   0    8.10    1.80
   2   1   0   10.20    1.60
   2   1   0   10.70    1.80
   2   1   0   10.00    1.30
   2   1   0    8.30    1.30
   2   1   0   10.30    2.40
   2   1   0    8.70    1.00
   2   1   0   10.30    1.90
   2   1   0    9.20    1.30
   2   1   0   10.70    1.30
   2   1   0   11.70    2.10
   2   1   0    9.70    1.70
   2   1   0    8.60    1.20
   2   1   0    6.60    2.70
   2   1   0    9.30    1.70
   2   1   0   10.80    1.70
   2   1   0    8.90    1.40
   2   1   0    8.20    1.50
   2   1   0    6.30    2.00
  -3  -1   0 3122.89  209.38
  -3  -1   0 3237.88  179.48
   3   1   0 3215.28  204.68
   3   1   0 3182.98  179.98
  -4  -1   0 1284.27   74.39
   4   1   0 1311.57   73.69
  -5  -1   0 2365.16  174.48
  -5  -1   0 2430.36  136.79
   5   1   0 2359.06  136.89
   5   1   0 2385.26  168.98
  -6  -1   0   15.70    4.80
  -6  -1   0   22.20    6.30
  -6  -1   0   17.60    3.90
  -6  -1   0   17.60    5.80
  -6  -1   0   20.60    4.00
  -6  -1   0   19.70    4.60
  -6  -1   0    6.50    3.80
  -6  -1   0   26.00    6.10
  -6  -1   0   15.70    4.60
  -6  -1   0   13.60    3.30
   6   1   0   18.30    3.60
   6   1   0   11.50    3.60
   6   1   0    6.50    3.50
   6   1   0   15.40    4.70
   6   1   0   22.10    4.00
   6   1   0   15.50    3.40
   6   1   0   23.60    4.10
   6   1   0   14.80    3.60
   6   1   0   16.00    3.00
   6   1   0   15.70    4.90
   6   1   0   16.70    3.90
   6   1   0   15.60    2.90
   6   1   0   14.30    2.60
   6   1   0   13.70    5.00
   6   1   0   14.10    4.50
   6   1   0    9.50    3.50
   6   1   0   14.50    2.70
   6   1   0   15.20    2.40
  -7  -1   0 3103.99  211.48
  -7  -1   0 3049.79  175.08
   7   1   0 3030.50  212.78
   7   1   0 3171.68  175.78
  -8  -1   0  922.51   55.49
  -8  -1   0  952.00   58.09
  -8  -1   0  982.00   55.39
  -8  -1   0  961.00   57.29
  -8  -1   0  964.30   56.19
  -8  -1   0  980.50   56.89
  -8  -1   0 1001.40   55.29
  -8  -1   0  909.01   56.29
   8   1   0  942.91   53.99
   8   1   0  940.01   56.79
   8   1   0  960.50   55.09
   8   1   0  912.21   54.79
   8   1   0  963.40   54.69
   8   1   0  917.61   56.19
   8   1   0  898.91   53.19
   8   1   0  959.00   56.29
   8   1   0  929.01   53.79
   8   1   0  929.31   54.39
   8   1   0  961.80   53.99
   8   1   0  949.51   55.19
   8   1   0  928.51   56.79
   8   1   0  914.61   55.29
   8   1   0  983.10   53.39
   8   1   0  884.11   54.89
   8   1   0  988.70   55.69
   8   1   0  935.11   56.19
   8   1   0  970.80   54.09
   8   1   0  886.11   55.89
  -9  -1   0  629.44   38.50
  -9  -1   0  583.94   37.50
  -9  -1   0  554.24   36.70
  -9  -1   0  599.24   36.20
  -9  -1   0  600.94   37.40
  -9  -1   0  590.84   36.00
  -9  -1   0  590.24   35.70
  -9  -1   0  591.44   39.30
   9   1   0  574.54   35.10
   9   1   0  603.94   35.50
   9   1   0  610.74   35.80
   9   1   0  538.45   35.40
   9   1   0  547.35   40.60
   9   1   0  578.04   36.10
   9   1   0  575.24   37.50
   9   1   0  546.55   34.10
   9   1   0  584.04   34.30
   9   1   0  590.74   35.10
   9   1   0  568.54   34.10
   9   1   0  578.84   34.90
   9   1   0  567.54   36.90
   9   1   0  538.15   35.40
   9   1   0  594.54   33.50
   9   1   0  557.44   36.70
   9   1   0  620.34   36.30
   9   1   0  580.64   35.70
 -10  -1   0  193.88   20.30
 -10  -1   0  179.68   16.90
 -10  -1   0  175.18   16.00
 -10  -1   0  159.18   17.50
 -10  -1   0  177.78   14.40
 -10  -1   0  166.38   14.70
  10   1   0  172.78   13.90
  10   1   0  168.88   13.30
  10   1   0  165.38   15.00
  10   1   0  183.68   18.20
  10   1   0  172.68   11.70
  10   1   0  221.28   19.00
  10   1   0  187.28   14.70
  10   1   0  173.88   12.50
  10   1   0  179.58   15.80
  10   1   0  181.08   13.80
  10   1   0  172.98   14.50
  10   1   0  149.99   13.90
  10   1   0  230.78   20.30
  10   1   0  183.38   12.70
  10   1   0  176.08   14.60
  10   1   0  175.98   12.80
  10   1   0  164.68   12.00
  10   1   0  173.98   13.70
  10   1   0  165.48   14.30
 -11  -1   0  780.62   51.19
 -11  -1   0  752.92   48.10
 -11  -1   0  696.23   48.20
 -11  -1   0  801.42   49.99
  11   1   0  711.93   46.20
  11   1   0  701.73   48.50
  11   1   0  798.82   45.70
  11   1   0  773.42   44.40
  11   1   0  754.42   44.00
  11   1   0  714.83   46.50
  11   1   0  759.82   44.40
  11   1   0  754.62   45.90
  11   1   0  788.02   49.30
  11   1   0  747.23   48.10
  11   1   0  834.92   46.10
  11   1   0  729.33   45.60
  11   1   0  820.72   48.20
  11   1   0  752.72   48.00
  11   1   0  727.53   47.60
  11   1   0  778.62   43.70
  11   1   0  748.33   46.80
  11   1   0  772.62   45.80
  11   1   0  780.52   46.90
  11   1   0  770.82   47.10
 -12  -1   0  528.75   38.00
 -12  -1   0  579.24   39.70
 -12  -1   0  506.55   36.50
 -12  -1   0  514.45   35.80
  12   1   0  495.65   31.50
  12   1   0  497.05   33.20
  12   1   0  526.15   33.40
  12   1   0  510.75   36.80
  12   1   0  528.15   33.20
  12   1   0  508.65   34.70
  12   1   0  497.25   36.90
  12   1   0  568.84   38.40
  12   1   0  522.75   35.40
  12   1   0  539.35   34.30
  12   1   0  520.55   32.90
  12   1   0  520.75   34.60
  12   1   0  543.75   31.70
  12   1   0  537.95   36.20
  12   1   0  527.45   36.60
  12   1   0  535.15   34.20
  12   1   0  514.45   34.30
  12   1   0  499.95   34.20
  12   1   0  558.74   31.20
 -13  -1   0  145.79   18.20
 -13  -1   0  136.19   17.80
 -13  -1   0  229.48   24.90
 -13  -1   0  148.79   21.00
  13   1   0  160.18   12.60
  13   1   0  185.28   20.70
  13   1   0  198.78   17.60
  13   1   0  198.58   19.20
  13   1   0  201.38   21.00
  13   1   0  138.49   20.40
  13   1   0  208.18   20.40
  13   1   0  199.78   20.70
  13   1   0  167.08   14.70
  13   1   0  167.38   16.70
  13   1   0  179.48   18.20
  13   1   0  194.58   19.10
  13   1   0  173.48   15.10
  13   1   0  203.08   21.50
  13   1   0  171.18   22.70
  13   1   0  155.08   14.30
 -14  -1   0  108.69   17.10
 -14  -1   0   99.29   18.90
 -14  -1   0  144.59   18.20
 -14  -1   0  190.98   24.10
  14   1   0  170.68   17.00
  14   1   0  146.49   21.30
  14   1   0  152.78   12.20
  14   1   0  156.38   15.80
  14   1   0  157.58   16.70
  14   1   0  165.58   17.30
  14   1   0  123.49   18.10
  14   1   0  147.19   13.10
  14   1   0  147.49   17.60
  14   1   0  151.38   16.40
  14   1   0  128.89   16.00
  14   1   0  144.59   19.80
  14   1   0  139.39   14.20
  14   1   0  136.99   19.40
  14   1   0  142.89   15.70
 -15  -1   0  173.38   21.70
 -15  -1   0  184.18   27.00
 -15  -1   0  204.48   26.40
  15   1   0  194.48   16.50
  15   1   0  179.18   21.40
  15   1   0  191.18   20.00
  15   1   0  189.08   24.40
  15   1   0  187.48   19.60
  15   1   0  189.78   26.20
  15   1   0  196.58   24.60
  15   1   0  179.88   16.60
  15   1   0  179.08   20.20
  15   1   0  228.08   17.90
  15   1   0  207.48   21.80
  15   1   0  165.48   15.00
  15   1   0  201.68   18.50
  15   1   0  214.48   20.00
  15   1   0  193.18   20.20
 -16  -1   0  152.08   23.30
 -16  -1   0  169.18   25.30
  16   1   0  179.68   25.50
  16   1   0  197.58   17.10
  16   1   0  195.08   17.20
  16   1   0  252.47   27.20
  16   1   0  212.68   20.80
  16   1   0  219.58   22.80
  16   1   0  189.48   23.10
  16   1   0  230.78   23.20
  16   1   0  241.38   23.00
  16   1   0  229.08   21.20
  16   1   0  208.28   22.40
  16   1   0  215.08   26.50
  16   1   0  228.28   25.50
 -17  -1   0   78.89   20.20
 -17  -1   0   71.89   18.80
  17   1   0   77.69   17.50
  17   1   0   43.90   12.30
  17   1   0   66.29   10.10
  17   1   0   65.69   13.40
  17   1   0   74.59   14.70
  17   1   0   63.09   11.80
  17   1   0   67.19   15.50
  17   1   0   60.19   11.40
  17   1   0   50.79   14.20
  17   1   0   30.20   13.20
  17   1   0   71.89   17.10
 -18  -1   0   72.09   19.20
 -18  -1   0  104.39   21.30
  18   1   0  138.69   20.40
  18   1   0   97.49   17.80
  18   1   0  120.09   21.80
  18   1   0  111.59   17.40
  18   1   0  117.49   18.20
  18   1   0  114.19   16.80
  18   1   0  126.29   15.70
  18   1   0   97.59   16.40
  18   1   0  104.49   20.90
  19  -2   0   16.40    9.40
  19  -2   0   40.50   19.10
  19  -2   0   19.00   11.70
  19  -2   0   25.30   10.90
  19  -2   0   11.20   11.50
 -19   2   0    7.60   13.70
 -19   2   0   14.90   14.20
  18  -2   0  303.27   29.50
  18  -2   0  281.87   26.60
  18  -2   0  302.47   24.50
  18  -2   0  286.67   26.00
  18  -2   0  320.47   25.40
  18  -2   0  351.86   28.10
  18  -2   0  363.36   30.40
  18  -2   0  252.17   31.60
 -18   2   0  304.87   33.80
 -18   2   0  334.57   36.30
  17  -2   0    9.90   10.60
  17  -2   0   47.70    9.90
  17  -2   0   18.70   11.70
  17  -2   0    9.70   10.10
  17  -2   0   42.20   10.00
  17  -2   0    2.90   10.90
  17  -2   0   24.30    9.30
  17  -2   0   23.50   11.70
  17  -2   0   53.89   12.10
  17  -2   0   18.50   10.20
  17  -2   0   34.50    9.70
  17  -2   0   20.00    9.40
  17  -2   0   14.50   10.50
 -17   2   0   23.30   14.40
 -17   2   0   25.50   13.90
  16  -2   0  285.57   27.20
  16  -2   0  267.57   23.00
  16  -2   0  268.37   22.20
  16  -2   0  236.78   21.60
  16  -2   0  246.28   25.50
  16  -2   0  308.97   26.70
  16  -2   0  287.67   24.90
  16  -2   0  261.27   20.00
  16  -2   0  255.67   22.30
  16  -2   0  262.07   27.50
  16  -2   0  234.08   22.00
  16  -2   0  233.28   21.40
  16  -2   0  317.87   29.90
  16  -2   0  271.97   32.10
 -16   2   0  316.97   32.40
 -16   2   0  257.17   30.90
 -16   2   0  264.47   26.00
  15  -2   0   20.90    8.40
  15  -2   0   25.40    7.80
  15  -2   0   26.40    8.60
  15  -2   0   15.60    7.70
  15  -2   0   29.60    6.80
  15  -2   0   16.90    8.10
  15  -2   0   13.90    7.90
  15  -2   0   18.20    8.60
  15  -2   0   40.10   13.00
  15  -2   0   17.20    8.00
  15  -2   0   27.60   15.10
  15  -2   0   20.20    6.30
  15  -2   0   32.40   11.40
  15  -2   0   31.70   10.50
  15  -2   0   25.90    9.30
  15  -2   0   23.80    9.70
  15  -2   0   30.70   10.50
  15  -2   0   15.50    6.90
  15  -2   0   21.70    8.30
  15  -2   0   23.00   12.20
  15  -2   0   22.10    6.40
 -15   2   0   43.80   14.60
 -15   2   0   42.10   14.40
 -15   2   0   24.60   10.90
 -15   2   0   12.70   10.10
  14  -2   0  471.75   31.40
  14  -2   0  430.86   34.50
  14  -2   0  468.75   33.10
  14  -2   0  380.56   30.20
  14  -2   0  444.86   33.60
  14  -2   0  463.75   31.50
  14  -2   0  485.85   39.10
  14  -2   0  543.35   36.30
  14  -2   0  474.85   29.20
  14  -2   0  462.45   31.20
  14  -2   0  466.15   31.30
  14  -2   0  429.26   28.80
  14  -2   0  421.86   28.70
  14  -2   0  410.36   30.00
  14  -2   0  438.56   32.90
  14  -2   0  462.15   29.90
  14  -2   0  429.16   30.60
  14  -2   0  495.85   31.60
  14  -2   0  396.16   30.60
  14  -2   0  425.66   32.10
  14  -2   0  414.26   28.80
  14  -2   0  450.65   31.10
 -14   2   0  469.05   36.30
 -14   2   0  426.56   35.40
 -14   2   0  418.06   33.30
 -14   2   0  478.95   34.70
 -14   2   0  504.85   35.60
  13  -2   0    8.30    7.70
  13  -2   0    0.60    7.20
  13  -2   0    6.00    9.70
  13  -2   0   -2.10    5.70
  13  -2   0   -6.80    5.50
  13  -2   0    2.50    4.80
  13  -2   0   -1.20    5.40
  13  -2   0   -2.60    7.00
  13  -2   0    4.50    6.10
  13  -2   0    5.70    6.70
  13  -2   0    3.70    5.40
  13  -2   0    2.60    6.20
  13  -2   0   -1.90    4.30
  13  -2   0   -0.20    7.20
  13  -2   0    9.50    6.50
  13  -2   0   -3.60    5.50
  13  -2   0   -2.70    4.60
  13  -2   0   -4.20    5.60
  13  -2   0   -6.60    5.30
  13  -2   0   -3.60    5.50
  13  -2   0   -4.10    5.00
  13  -2   0  -13.60    8.20
  13  -2   0   -3.00    4.40
  13  -2   0    3.90    6.50
  13  -2   0    1.40    4.80
 -13   2   0    2.80    7.80
 -13   2   0    7.00    8.80
 -13   2   0   -7.00    7.90
 -13   2   0    5.30    8.40
 -13   2   0    2.30    8.90
  12  -2   0  507.55   34.50
  12  -2   0  514.55   34.20
  12  -2   0  553.84   34.70
  12  -2   0  526.95   33.80
  12  -2   0  545.85   34.10
  12  -2   0  578.34   40.40
  12  -2   0  576.04   37.80
  12  -2   0  549.15   34.80
  12  -2   0  547.15   35.10
  12  -2   0  553.24   34.30
  12  -2   0  589.34   35.80
  12  -2   0  499.95   35.10
  12  -2   0  505.35   35.60
  12  -2   0  549.05   35.80
  12  -2   0  569.34   35.10
  12  -2   0  518.35   35.60
  12  -2   0  500.95   35.90
  12  -2   0  553.34   35.30
  12  -2   0  561.14   37.40
  12  -2   0  529.45   34.10
  12  -2   0  567.24   37.90
  12  -2   0  549.85   38.10
  12  -2   0  568.34   35.10
  12  -2   0  554.74   36.60
 -12   2   0  586.94   39.20
 -12   2   0  546.85   38.10
 -12   2   0  557.84   39.30
 -12   2   0  536.95   38.40
 -12   2   0  534.95   37.00
  11  -2   0    7.30    6.00
  11  -2   0    8.60    5.80
  11  -2   0    3.70    5.80
  11  -2   0   -3.60    3.80
  11  -2   0   -5.70    4.30
  11  -2   0    4.20    4.90
  11  -2   0    0.50    5.20
  11  -2   0   -2.00    5.70
  11  -2   0    1.60    5.00
  11  -2   0   -2.20    5.10
  11  -2   0   -8.00    5.70
  11  -2   0    6.70    7.60
  11  -2   0   -0.70    4.80
  11  -2   0   -7.10    3.80
  11  -2   0   -1.30    6.00
  11  -2   0    0.40    7.60
  11  -2   0    5.00    4.40
  11  -2   0  -10.40    5.20
  11  -2   0   -2.40    5.00
  11  -2   0    5.20    4.50
  11  -2   0    6.30    4.30
  11  -2   0    4.00    5.30
 -11   2   0   12.10    7.70
 -11   2   0    3.40    6.90
 -11   2   0    0.40    6.00
 -11   2   0    3.70    7.50
 -11   2   0   -5.70    6.60
  10  -2   0  314.27   22.80
  10  -2   0  302.17   21.90
  10  -2   0  333.17   22.80
  10  -2   0  307.37   22.30
  10  -2   0  334.97   22.50
  10  -2   0  344.07   24.70
  10  -2   0  354.46   23.10
  10  -2   0  322.47   23.10
  10  -2   0  378.56   24.00
  10  -2   0  319.37   22.10
  10  -2   0  337.47   23.80
  10  -2   0  363.76   22.80
  10  -2   0  321.47   22.10
  10  -2   0  344.27   22.20
  10  -2   0  342.97   23.60
  10  -2   0  312.17   23.30
  10  -2   0  326.57   21.70
  10  -2   0  336.17   23.30
  10  -2   0  332.77   24.00
 -10   2   0  339.97   25.20
 -10   2   0  338.87   25.60
 -10   2   0  340.17   25.40
 -10   2   0  347.57   26.20
 -10   2   0  355.76   24.50
   9  -2   0    6.80    4.70
   9  -2   0   22.60    6.10
   9  -2   0   10.20    4.40
   9  -2   0   13.60    5.80
   9  -2   0   23.10    6.10
   9  -2   0   20.70    6.40
   9  -2   0   14.90    4.80
   9  -2   0    7.20    4.80
   9  -2   0   14.70    5.10
   9  -2   0   20.80    4.80
   9  -2   0   17.70    4.80
   9  -2   0   14.00    5.10
   9  -2   0   12.20    5.60
   9  -2   0   20.70    4.90
   9  -2   0   23.70    6.20
   9  -2   0   21.60    6.10
   9  -2   0   19.80    5.70
   9  -2   0   19.20    4.80
  -9   2   0    9.40    6.10
  -9   2   0   10.90    6.40
  -9   2   0   24.70    8.00
  -9   2   0   16.20    7.00
  -9   2   0   29.00    7.70
   8  -2   0 1059.39   61.39
   8  -2   0 1122.49   61.79
   8  -2   0 1123.89   61.39
   8  -2   0 1032.80   61.29
   8  -2   0 1040.60   63.59
   8  -2   0 1089.89   65.89
   8  -2   0 1022.20   61.69
   8  -2   0 1091.89   62.49
   8  -2   0 1044.40   62.49
   8  -2   0 1078.59   62.49
   8  -2   0 1041.60   62.39
   8  -2   0 1085.79   63.39
   8  -2   0 1006.30   62.49
   8  -2   0 1123.19   62.79
   8  -2   0 1105.39   62.19
   8  -2   0 1067.09   61.99
  -8   2   0  999.70   63.79
  -8   2   0 1084.49   63.79
  -8   2   0 1036.10   63.89
  -8   2   0 1065.09   62.69
  -8   2   0 1055.19   62.69
  -8   2   0 1076.79   63.59
   7  -2   0   60.69    6.90
   7  -2   0   54.89    8.00
   7  -2   0   75.29    7.50
   7  -2   0   57.99    7.00
   7  -2   0   60.59    7.10
   7  -2   0   76.19    8.40
   7  -2   0   69.89    7.10
   7  -2   0   65.29    7.60
   7  -2   0   63.09    8.00
   7  -2   0   70.39    7.70
  -7   2   0   47.70    8.10
  -7   2   0   85.39   10.30
  -7   2   0   88.09    9.20
  -7   2   0   58.89    9.00
  -7   2   0   60.99    7.70
  -7   2   0   50.39    8.30
   6  -2   0  774.32   43.90
   6  -2   0  709.73   44.60
   6  -2   0  750.42   43.50
   6  -2   0  722.53   43.40
   6  -2   0  767.72   43.90
   6  -2   0  713.23   43.50
   6  -2   0  765.72   44.30
   6  -2   0  741.43   43.70
   6  -2   0  768.82   44.20
   6  -2   0  755.82   44.00
   6  -2   0  789.62   44.30
  -6   2   0  763.32   45.20
  -6   2   0  760.62   45.40
  -6   2   0  766.42   44.50
  -6   2   0  749.82   45.50
  -6   2   0  755.52   44.40
  -6   2   0  764.32   45.20
   5  -2   0  366.26   23.70
   5  -2   0  385.26   23.30
   5  -2   0  392.06   23.00
   5  -2   0  424.86   23.60
   5  -2   0  365.36   24.10
   5  -2   0  359.86   23.80
   5  -2   0  391.06   23.90
   5  -2   0  396.96   23.00
   5  -2   0  372.46   23.30
  -5   2   0  376.56   24.10
  -5   2   0  410.26   23.70
  -5   2   0  336.67   24.00
  -5   2   0  366.86   23.40
  -5   2   0  385.96   24.30
  -5   2   0  398.36   24.60
   3  -2   0   10.50    2.20
   3  -2   0    5.80    1.90
   3  -2   0   11.30    2.10
   3  -2   0   12.40    2.90
   3  -2   0    7.40    2.00
   3  -2   0    9.60    2.10
   3  -2   0    8.20    2.10
   3  -2   0   11.80    2.50
   3  -2   0   10.10    2.10
   3  -2   0    9.90    1.90
   3  -2   0   15.70    2.90
   3  -2   0    9.00    2.50
   3  -2   0   14.10    3.00
   3  -2   0   16.30    3.00
   3  -2   0    7.10    1.70
   3  -2   0    9.80    2.10
   3  -2   0    6.70    1.90
   3  -2   0   11.70    2.20
  -3   2   0   15.40    2.70
  -3   2   0   11.60    2.90
  -3   2   0   11.00    2.50
  -3   2   0    6.80    2.30
  -3   2   0   13.40    2.80
  -3   2   0   10.50    2.40
  -3   2   0   10.70    2.30
  -3   2   0    8.60    2.50
  -3   2   0   10.60    2.30
  -3   2   0   21.80    3.70
   2  -2   0  682.63   37.90
   2  -2   0  661.83   38.20
   2  -2   0  657.93   38.20
   2  -2   0  690.03   37.90
   2  -2   0  657.83   38.20
  -2   2   0  658.03   39.00
  -2   2   0  675.03   38.30
   1  -2   0 1020.70   57.29
   1  -2   0  941.91   77.59
  -1   2   0  958.70   57.29
   0  -2   0    0.30    0.30
   0   2   0    0.20    0.30
   0   2   0   -0.10    0.20
  -1  -2   0   62.39    4.00
  -1  -2   0   54.89    4.10
  -1  -2   0   64.19    3.80
  -1  -2   0   57.29    3.80
  -1  -2   0   53.59    3.40
  -1  -2   0   56.29    4.20
  -1  -2   0   59.99    4.00
  -1  -2   0   60.89    3.70
  -1  -2   0   60.59    3.60
  -1  -2   0   56.29    4.00
  -1  -2   0   53.59    4.20
  -1  -2   0   52.29    4.10
  -1  -2   0   58.49    3.80
  -1  -2   0   61.39    4.00
  -1  -2   0   57.79    3.90
  -1  -2   0   57.69    3.60
  -1  -2   0   51.29    3.90
  -1  -2   0   55.59    4.30
   1   2   0   59.79    3.90
   1   2   0   56.69    3.90
   1   2   0   51.29    4.20
   1   2   0   54.59    4.00
   1   2   0   57.49    3.70
   1   2   0   56.29    4.10
   1   2   0   54.89    4.00
   1   2   0   52.09    3.40
   1   2   0   55.49    4.00
   1   2   0   53.69    4.20
   1   2   0   54.39    3.80
   1   2   0   48.00    3.90
   1   2   0   46.90    3.70
   1   2   0   55.89    6.70
   1   2   0   54.09    4.00
   1   2   0   53.39    4.00
   1   2   0   60.99    3.90
   1   2   0   58.59    4.00
   1   2   0   61.79    4.10
   1   2   0   57.39    3.50
   1   2   0   60.19    3.90
   1   2   0   53.59    3.80
  -2  -2   0 2647.24  192.68
  -2  -2   0 2806.52  156.28
   2   2   0 2620.04  188.68
   2   2   0 2793.12  156.58
  -3  -2   0  883.61   48.90
  -3  -2   0  921.01   51.69
  -3  -2   0  857.21   49.10
  -3  -2   0  830.02   49.40
  -3  -2   0  879.71   48.10
  -3  -2   0  865.21   48.00
  -3  -2   0  884.41   48.00
  -3  -2   0  841.72   48.20
   3   2   0  849.02   48.10
   3   2   0  854.31   48.90
   3   2   0  851.31   48.10
   3   2   0  869.81   48.10
   3   2   0  813.12   51.79
   3   2   0  786.42   48.90
   3   2   0  851.21   48.10
   3   2   0  837.72   49.00
  -4  -2   0 1241.08   69.09
  -4  -2   0 1204.98   69.89
   4   2   0 1192.28   68.29
   4   2   0 1183.18   69.19
   4   2   0 1233.28   69.59
   4   2   0 1231.68   69.19
  -5  -2   0  472.85   27.90
  -5  -2   0  490.15   29.50
  -5  -2   0  483.95   29.10
  -5  -2   0  478.15   28.70
  -5  -2   0  502.35   31.90
  -5  -2   0  496.35   29.90
  -5  -2   0  507.55   28.70
  -5  -2   0  487.85   28.40
  -5  -2   0  473.45   30.50
   5   2   0  513.55   28.60
   5   2   0  501.75   28.60
   5   2   0  465.65   27.50
   5   2   0  501.95   27.60
   5   2   0  478.05   28.60
   5   2   0  469.45   27.50
   5   2   0  416.96   32.50
   5   2   0  455.55   29.40
   5   2   0  428.56   28.50
   5   2   0  461.95   27.60
   5   2   0  502.85   28.90
   5   2   0  473.15   27.80
   5   2   0  480.75   28.70
   5   2   0  492.95   29.30
   5   2   0  466.95   33.80
  -6  -2   0 1280.97   71.19
  -6  -2   0 1233.68   71.59
  -6  -2   0 1266.67   74.79
  -6  -2   0 1237.68   70.69
  -6  -2   0 1267.77   72.89
  -6  -2   0 1229.58   73.59
  -6  -2   0 1279.17   71.39
   6   2   0 1282.07   71.49
   6   2   0 1254.37   72.19
   6   2   0 1233.38   72.29
   6   2   0 1305.77   70.39
   6   2   0 1295.67   70.49
   6   2   0 1266.17   72.39
   6   2   0 1262.47   71.49
   6   2   0 1226.28   70.89
   6   2   0 1231.48   70.89
   6   2   0 1207.08   75.29
   6   2   0 1194.68   70.19
   6   2   0 1274.07   72.89
   6   2   0 1223.78   70.79
   6   2   0 1242.18   70.29
   6   2   0 1259.67   69.89
  -7  -2   0  739.43   44.80
  -7  -2   0  732.43   43.00
  -7  -2   0  751.32   47.00
  -7  -2   0  694.43   43.60
  -7  -2   0  700.43   44.00
  -7  -2   0  722.03   42.10
  -7  -2   0  740.33   43.50
  -7  -2   0  731.13   45.60
  -7  -2   0  740.53   42.80
   7   2   0  707.43   41.50
   7   2   0  710.63   44.50
   7   2   0  715.43   42.30
   7   2   0  715.33   41.60
   7   2   0  725.53   41.60
   7   2   0  733.93   41.70
   7   2   0  737.73   44.20
   7   2   0  731.13   42.30
   7   2   0  751.62   41.60
   7   2   0  795.92   46.40
   7   2   0  738.03   41.30
   7   2   0  744.43   41.70
   7   2   0  754.32   43.20
   7   2   0  709.43   42.80
   7   2   0  704.13   46.50
   7   2   0  684.13   43.70
   7   2   0  760.92   43.10
   7   2   0  668.83   43.10
  -8  -2   0  297.97   21.20
  -8  -2   0  291.17   20.20
  -8  -2   0  292.87   22.90
  -8  -2   0  298.17   20.70
  -8  -2   0  304.77   19.50
  -8  -2   0  284.57   19.70
  -8  -2   0  295.77   21.80
  -8  -2   0  271.37   22.50
   8   2   0  307.07   22.20
   8   2   0  310.47   19.00
   8   2   0  295.67   17.90
   8   2   0  282.77   17.90
   8   2   0  280.87   20.00
   8   2   0  294.37   18.90
   8   2   0  278.17   19.40
   8   2   0  304.97   18.00
   8   2   0  294.77   19.60
   8   2   0  280.27   20.00
   8   2   0  303.17   18.00
   8   2   0  296.67   18.90
   8   2   0  274.17   21.20
   8   2   0  282.17   17.50
   8   2   0  275.67   17.80
   8   2   0  298.87   21.50
   8   2   0  305.07   19.70
   8   2   0  263.77   20.50
   8   2   0  275.87   20.70
   8   2   0  268.77   22.10
  -9  -2   0  172.38   15.80
  -9  -2   0  204.88   14.80
  -9  -2   0  178.58   16.70
  -9  -2   0  182.78   15.10
  -9  -2   0  191.98   19.30
  -9  -2   0  187.78   14.10
  -9  -2   0  179.38   15.20
   9   2   0  167.68   13.20
   9   2   0  203.08   19.10
   9   2   0  193.88   13.10
   9   2   0  172.28   12.10
   9   2   0  171.68   13.30
   9   2   0  182.68   12.10
   9   2   0  177.88   12.30
   9   2   0  175.98   14.20
   9   2   0  172.88   12.30
   9   2   0  189.88   15.70
   9   2   0  187.78   12.20
   9   2   0  179.98   14.00
   9   2   0  183.98   16.30
   9   2   0  163.58   12.00
   9   2   0  166.88   14.20
   9   2   0  153.88   13.80
   9   2   0  182.68   13.30
   9   2   0  162.48   14.30
   9   2   0  175.78   15.40
 -10  -2   0  250.47   22.80
 -10  -2   0  262.97   19.70
 -10  -2   0  221.38   21.00
 -10  -2   0  254.37   18.50
 -10  -2   0  260.47   19.60
 -10  -2   0  279.77   21.00
 -10  -2   0  269.77   19.00
  10   2   0  247.28   18.40
  10   2   0  239.18   17.50
  10   2   0  251.77   17.60
  10   2   0  262.27   16.10
  10   2   0  236.88   19.00
  10   2   0  239.48   18.30
  10   2   0  256.17   16.20
  10   2   0  252.37   16.50
  10   2   0  250.17   16.20
  10   2   0  230.88   17.30
  10   2   0  244.28   18.60
  10   2   0  236.58   19.80
  10   2   0  254.37   17.30
  10   2   0  251.47   20.80
  10   2   0  256.87   18.90
  10   2   0  245.28   16.10
  10   2   0  253.67   19.00
  10   2   0  225.68   20.40
 -11  -2   0  253.07   19.80
 -11  -2   0  220.98   18.80
 -11  -2   0  264.37   20.60
 -11  -2   0  277.47   22.20
 -11  -2   0  269.77   24.20
 -11  -2   0  228.28   22.20
  11   2   0  252.07   20.80
  11   2   0  246.48   16.30
  11   2   0  262.87   18.00
  11   2   0  258.97   21.90
  11   2   0  277.37   19.70
  11   2   0  255.27   16.40
  11   2   0  247.58   19.30
  11   2   0  254.67   17.80
  11   2   0  259.17   18.00
  11   2   0  261.47   21.70
  11   2   0  239.48   19.00
  11   2   0  258.97   16.50
  11   2   0  274.77   19.90
  11   2   0  240.58   18.30
  11   2   0  236.88   19.00
  11   2   0  259.67   20.20
  11   2   0  245.68   16.90
  11   2   0  256.67   21.00
 -12  -2   0   21.90    8.30
 -12  -2   0   32.60   12.00
 -12  -2   0   29.60    9.70
 -12  -2   0    6.60    7.70
  12   2   0   26.50    9.20
  12   2   0   10.30    5.80
  12   2   0   16.10    5.00
  12   2   0   14.30    6.90
  12   2   0   24.40    6.20
  12   2   0   20.80    8.30
  12   2   0    9.00    8.20
  12   2   0   15.00    5.50
  12   2   0   23.40    8.00
  12   2   0   25.30    4.90
  12   2   0   14.70    7.30
  12   2   0   27.90    6.20
  12   2   0   18.70    6.90
  12   2   0   25.60    7.70
  12   2   0    6.60    8.10
  12   2   0   21.90    4.80
  12   2   0   30.30    8.00
 -13  -2   0  227.88   26.20
 -13  -2   0  274.57   25.30
 -13  -2   0  242.78   25.40
 -13  -2   0  279.17   22.60
  13   2   0  222.58   24.30
  13   2   0  261.27   19.30
  13   2   0  271.47   18.00
  13   2   0  265.57   19.00
  13   2   0  292.47   21.00
  13   2   0  272.07   23.80
  13   2   0  239.78   20.00
  13   2   0  253.27   21.30
  13   2   0  292.27   21.50
  13   2   0  242.48   20.70
  13   2   0  243.58   22.20
  13   2   0  268.47   19.60
  13   2   0  252.57   20.80
  13   2   0  287.97   22.20
  13   2   0  300.27   19.40
 -14  -2   0   75.39   17.40
 -14  -2   0   53.29   13.60
 -14  -2   0   53.99   13.30
  14   2   0   70.59   12.00
  14   2   0   78.29   10.30
  14   2   0   72.89   13.10
  14   2   0   69.59    8.80
  14   2   0   70.29   12.70
  14   2   0   74.19   11.30
  14   2   0   82.79   15.60
  14   2   0   79.69   11.70
  14   2   0   69.89    9.30
  14   2   0   86.99   12.30
  14   2   0  105.19   14.10
  14   2   0   86.89   16.90
  14   2   0   69.19    8.90
  14   2   0   68.99   14.70
  14   2   0   52.99   13.80
  14   2   0   95.29   12.20
 -15  -2   0  313.77   33.70
 -15  -2   0  302.37   40.60
  15   2   0  233.18   20.00
  15   2   0  271.87   28.50
  15   2   0  251.47   22.60
  15   2   0  238.08   19.70
  15   2   0  265.67   30.10
  15   2   0  267.07   25.70
  15   2   0  244.78   25.70
  15   2   0  269.57   19.00
  15   2   0  258.17   20.60
  15   2   0  242.78   17.60
  15   2   0  249.97   22.60
  15   2   0  225.48   27.30
 -16  -2   0    7.50   12.00
 -16  -2   0   15.00   12.50
  16   2   0   13.50    6.20
  16   2   0    0.30    9.60
  16   2   0    1.40   14.00
  16   2   0   22.00   10.40
  16   2   0   16.80    8.70
  16   2   0    7.00    9.90
  16   2   0   26.20   10.80
  16   2   0   31.50   10.70
  16   2   0   16.20    6.80
  16   2   0   32.30   17.30
 -17  -2   0   55.29   16.80
 -17  -2   0   54.29   18.30
  17   2   0   69.69   17.20
  17   2   0   70.79   16.10
  17   2   0   58.99   14.20
  17   2   0   71.89   14.40
  17   2   0   86.49   16.70
  17   2   0   73.89   12.60
  17   2   0   83.79   14.30
  17   2   0   68.09   12.00
  17   2   0   66.19   10.10
  17   2   0   67.59   17.90
  17   2   0   65.29   17.70
  17   2   0   74.19   15.90
 -18  -2   0   -0.10   13.10
 -18  -2   0   16.00   14.50
  18   2   0   -3.40   12.00
  18   2   0    4.60   10.40
  18   2   0   -8.90   10.40
  18   2   0    5.70    7.50
  18   2   0   -8.80    8.90
  18   2   0    6.00   10.30
  18   2   0   -4.80   10.00
  18   2   0   -6.00   10.60
  18   2   0   -9.90    8.30
  18   2   0   19.20   14.60
  19  -3   0   58.19   14.80
  19  -3   0   76.29   14.10
  19  -3   0   56.99   13.20
  19  -3   0   55.19   14.70
 -19   3   0   63.59   20.10
 -19   3   0   55.89   17.20
  18  -3   0    4.00    9.10
  18  -3   0   -4.90    9.60
  18  -3   0   -1.10    8.70
  18  -3   0   -0.70   10.00
  18  -3   0   10.40    9.40
  18  -3   0   -6.10   10.10
  18  -3   0   -4.40    7.10
  18  -3   0   -3.80    8.30
  18  -3   0    4.40    8.50
  18  -3   0   14.10    9.90
  18  -3   0    4.90   15.00
  18  -3   0   -0.10    9.60
 -18   3   0    0.10   14.70
 -18   3   0   -0.80   12.40
  17  -3   0  151.28   16.50
  17  -3   0  108.89   17.20
  17  -3   0  115.49   15.60
  17  -3   0  111.69   16.80
  17  -3   0  115.59   15.60
  17  -3   0  122.99   18.30
  17  -3   0  143.79   19.40
  17  -3   0  126.59   15.10
  17  -3   0  134.09   17.50
  17  -3   0  132.19   16.20
  17  -3   0  120.59   16.40
  17  -3   0  163.98   22.20
  17  -3   0  117.19   17.00
 -17   3   0  109.09   21.50
 -17   3   0   93.99   16.70
 -17   3   0   91.09   19.20
  16  -3   0   55.19   10.60
  16  -3   0   49.90   10.70
  16  -3   0   38.10    8.30
  16  -3   0   44.40   12.40
  16  -3   0   48.70    9.80
  16  -3   0   34.30   10.40
  16  -3   0   46.60   11.10
  16  -3   0   70.99   13.80
  16  -3   0   24.20   10.60
  16  -3   0   43.40   10.30
  16  -3   0   66.39   13.80
  16  -3   0   46.10   11.50
  16  -3   0   47.70   10.80
  16  -3   0   47.30   12.10
 -16   3   0   47.40   13.60
 -16   3   0   48.90   16.40
 -16   3   0   57.09   14.80
 -16   3   0   34.40   17.80
  15  -3   0  240.98   18.90
  15  -3   0  253.17   23.70
  15  -3   0  263.07   22.60
  15  -3   0  211.88   17.70
  15  -3   0  282.77   27.00
  15  -3   0  271.57   24.40
  15  -3   0  232.08   22.10
  15  -3   0  215.28   23.30
  15  -3   0  182.98   17.70
  15  -3   0  214.78   19.80
  15  -3   0  203.88   17.80
  15  -3   0  215.58   18.30
  15  -3   0  295.47   25.80
  15  -3   0  211.28   17.50
  15  -3   0  248.18   22.40
  15  -3   0  243.58   22.50
  15  -3   0  235.08   20.20
  15  -3   0  239.18   18.10
  15  -3   0  214.78   19.60
  15  -3   0  239.58   26.80
  15  -3   0  218.08   20.20
  15  -3   0  237.98   19.80
 -15   3   0  176.78   25.80
 -15   3   0  244.58   26.40
 -15   3   0  263.77   28.00
 -15   3   0  231.98   24.50
 -15   3   0  222.38   26.10
  14  -3   0   36.40    8.10
  14  -3   0   77.19   13.90
  14  -3   0   47.30   12.40
  14  -3   0   62.79    9.70
  14  -3   0   48.40    9.70
  14  -3   0   41.70   11.00
  14  -3   0   61.19   10.70
  14  -3   0   52.89    9.50
  14  -3   0   35.40    8.80
  14  -3   0   71.49   12.60
  14  -3   0   33.50    8.70
  14  -3   0   50.59    9.90
  14  -3   0   49.50   11.70
  14  -3   0   59.89   12.20
  14  -3   0   37.20    9.50
  14  -3   0   70.89   11.70
  14  -3   0   32.30   11.90
  14  -3   0   50.39    9.80
  14  -3   0   35.10    8.10
  14  -3   0   57.79    9.10
  14  -3   0   45.50   10.40
  14  -3   0   41.00    9.30
  14  -3   0   45.80    9.00
  14  -3   0   54.99   10.00
 -14   3   0   47.20   13.00
 -14   3   0   47.40   13.40
 -14   3   0   48.20   13.10
 -14   3   0   53.69   12.60
 -14   3   0   47.00   12.20
  13  -3   0  221.58   19.40
  13  -3   0  224.38   22.60
  13  -3   0  240.38   21.00
  13  -3   0  252.17   22.00
  13  -3   0  224.08   18.80
  13  -3   0  229.48   20.20
  13  -3   0  264.77   21.60
  13  -3   0  236.08   20.10
  13  -3   0  257.47   20.60
  13  -3   0  223.88   19.30
  13  -3   0  241.38   19.20
  13  -3   0  222.88   18.50
  13  -3   0  275.67   22.90
  13  -3   0  251.47   18.50
  13  -3   0  257.07   20.10
  13  -3   0  216.78   18.90
  13  -3   0  269.27   20.30
  13  -3   0  226.88   21.20
  13  -3   0  250.77   19.70
  13  -3   0  219.88   17.80
  13  -3   0  282.57   19.80
  13  -3   0  283.87   24.00
  13  -3   0  273.37   19.40
  13  -3   0  254.77   20.70
 -13   3   0  220.98   23.90
 -13   3   0  235.18   24.90
 -13   3   0  258.17   23.70
 -13   3   0  215.38   21.70
 -13   3   0  317.77   30.20
  12  -3   0    7.10    5.20
  12  -3   0    1.60    7.10
  12  -3   0   17.50    7.70
  12  -3   0    9.10    6.70
  12  -3   0   14.50    9.10
  12  -3   0   16.90    6.70
  12  -3   0   21.40    7.70
  12  -3   0    4.20    6.10
  12  -3   0    8.90    6.10
  12  -3   0    3.90    4.90
  12  -3   0    3.20    4.90
  12  -3   0   18.80    7.20
  12  -3   0   15.10    7.00
  12  -3   0    5.10    6.60
  12  -3   0   18.70    6.10
  12  -3   0    8.50    6.40
  12  -3   0   15.50    6.60
  12  -3   0   11.20    9.30
  12  -3   0   12.70    6.50
  12  -3   0   11.70    6.40
  12  -3   0   14.20    6.60
  12  -3   0   15.20    7.50
  12  -3   0   -2.50    4.50
  12  -3   0    3.50    7.20
  12  -3   0   11.10    6.80
  12  -3   0    9.90    5.00
 -12   3   0   10.20    9.40
 -12   3   0   12.20    9.00
 -12   3   0    8.60    8.20
 -12   3   0    6.70    8.60
 -12   3   0   16.60    8.40
  11  -3   0  249.08   20.10
  11  -3   0  232.08   18.30
  11  -3   0  236.88   18.70
  11  -3   0  271.27   20.90
  11  -3   0  248.98   18.30
  11  -3   0  223.98   18.60
  11  -3   0  273.07   19.20
  11  -3   0  224.08   17.00
  11  -3   0  242.98   20.20
  11  -3   0  252.77   18.30
  11  -3   0  253.77   20.50
  11  -3   0  231.18   19.60
  11  -3   0  240.68   19.70
  11  -3   0  256.27   19.10
  11  -3   0  258.27   18.50
  11  -3   0  230.38   17.50
  11  -3   0  248.78   20.70
  11  -3   0  247.98   17.50
  11  -3   0  243.08   19.10
  11  -3   0  234.78   17.90
  11  -3   0  241.28   18.80
  11  -3   0  228.08   19.40
  11  -3   0  259.17   20.30
  11  -3   0  209.48   18.40
  11  -3   0  232.38   17.90
  11  -3   0  244.68   17.90
 -11   3   0  247.88   21.50
 -11   3   0  228.38   21.50
 -11   3   0  214.18   19.60
 -11   3   0  234.28   21.50
 -11   3   0  249.68   22.00
  10  -3   0  129.99   13.60
  10  -3   0  115.79   10.70
  10  -3   0  113.99   13.50
  10  -3   0  131.09   13.30
  10  -3   0  146.59   13.50
  10  -3   0  138.59   13.50
  10  -3   0  124.49   12.60
  10  -3   0  136.69   14.40
  10  -3   0  104.79   12.40
  10  -3   0   92.59   11.20
  10  -3   0  111.29   13.40
  10  -3   0  128.19   13.30
  10  -3   0  123.49   13.30
  10  -3   0  119.89   14.10
  10  -3   0  119.39   11.00
  10  -3   0  151.68   14.60
  10  -3   0  124.19   12.40
  10  -3   0  142.29   15.00
  10  -3   0  126.69   12.50
  10  -3   0  168.68   16.20
  10  -3   0  102.69   12.60
  10  -3   0  134.59   12.10
  10  -3   0  145.99   13.70
  10  -3   0  155.18   13.80
  10  -3   0  129.69   13.00
  10  -3   0  155.88   16.10
 -10   3   0  129.19   15.70
 -10   3   0  120.49   15.30
 -10   3   0  137.39   14.70
 -10   3   0  104.19   13.80
 -10   3   0   97.69   13.60
   9  -3   0  202.38   16.10
   9  -3   0  209.28   15.40
   9  -3   0  197.88   16.50
   9  -3   0  209.78   14.80
   9  -3   0  218.88   15.00
   9  -3   0  208.28   15.40
   9  -3   0  201.68   15.20
   9  -3   0  208.78   15.80
   9  -3   0  187.68   16.60
   9  -3   0  198.18   16.90
   9  -3   0  218.28   16.80
   9  -3   0  212.28   14.80
   9  -3   0  201.28   15.10
   9  -3   0  223.28   16.00
   9  -3   0  218.18   15.70
   9  -3   0  215.78   16.60
   9  -3   0  187.98   15.20
   9  -3   0  216.48   16.20
   9  -3   0  198.98   16.70
  -9   3   0  197.38   16.40
  -9   3   0  207.78   16.60
  -9   3   0  223.58   18.20
  -9   3   0  184.78   17.80
  -9   3   0  214.78   18.10
  -9   3   0  228.48   21.10
   8  -3   0   81.49    8.70
   8  -3   0   81.99    9.20
   8  -3   0   78.99    8.80
   8  -3   0   71.89    8.50
   8  -3   0   54.69    7.60
   8  -3   0   73.99    8.20
   8  -3   0   81.39    9.80
   8  -3   0   85.99    8.50
   8  -3   0   88.79    9.30
   8  -3   0   70.79   11.50
  -8   3   0   62.99    9.90
  -8   3   0   78.79   10.60
  -8   3   0   63.89    8.50
  -8   3   0   72.79   10.70
  -8   3   0   72.39   10.80
  -8   3   0   77.59    9.80
   7  -3   0  372.86   22.50
   7  -3   0  343.57   22.60
   7  -3   0  358.26   22.40
   7  -3   0  371.36   23.60
   7  -3   0  353.26   22.40
   7  -3   0  346.47   23.50
   7  -3   0  356.66   22.20
   7  -3   0  364.66   22.50
   7  -3   0  320.67   22.80
  -7   3   0  356.76   23.40
  -7   3   0  361.26   24.30
  -7   3   0  366.16   23.40
  -7   3   0  356.76   24.40
  -7   3   0  398.66   24.90
  -7   3   0  380.46   25.00
   6  -3   0  432.86   26.00
   6  -3   0  436.16   26.70
   6  -3   0  428.16   26.10
   6  -3   0  444.46   26.10
   6  -3   0  436.46   26.50
   6  -3   0  402.56   26.80
   6  -3   0  430.86   25.90
   6  -3   0  442.86   27.20
   6  -3   0  417.36   26.10
   6  -3   0  443.56   26.00
   6  -3   0  430.66   27.00
   6  -3   0  441.26   26.50
  -6   3   0  445.06   28.10
  -6   3   0  442.56   27.60
  -6   3   0  434.46   27.80
  -6   3   0  419.66   27.60
  -6   3   0  421.86   26.70
  -6   3   0  423.26   26.70
   5  -3   0  343.47   21.30
   5  -3   0  338.47   21.50
   5  -3   0  342.47   20.90
   5  -3   0  337.27   20.70
   5  -3   0  328.27   21.00
   5  -3   0  324.97   20.50
   5  -3   0  319.17   20.90
   5  -3   0  328.77   20.90
   5  -3   0  336.67   20.70
   5  -3   0  339.67   21.40
   5  -3   0  351.76   21.20
   5  -3   0  328.77   21.20
   5  -3   0  368.46   21.50
   5  -3   0  321.17   20.30
  -5   3   0  330.57   21.10
  -5   3   0  364.26   21.00
  -5   3   0  358.06   22.50
  -5   3   0  372.96   21.80
  -5   3   0  346.37   22.10
  -5   3   0  340.17   21.20
  -5   3   0  338.77   21.70
  -5   3   0  344.37   22.20
  -5   3   0  327.47   21.10
   4  -3   0 1726.33  101.19
   4  -3   0 1865.81  125.79
  -4   3   0 1817.92  119.49
  -4   3   0 1810.42  101.59
   3  -3   0 3161.98  205.98
   3  -3   0 3054.29  175.88
  -3   3   0 3267.27  201.88
  -3   3   0 3123.69  176.48
   2  -3   0  921.21   53.69
   2  -3   0  942.21   54.49
   2  -3   0  936.61   56.29
   2  -3   0  973.90   54.89
  -2   3   0 1036.70   53.99
   1  -3   0  482.75   27.00
   1  -3   0  483.05   27.30
   1  -3   0  487.95   27.00
   1  -3   0  456.55   26.70
   1  -3   0  458.75   27.00
   1  -3   0  480.75   27.30
   1  -3   0  469.55   27.20
   1  -3   0  473.85   27.00
   1  -3   0  459.05   27.10
   1  -3   0  481.65   27.20
   1  -3   0  468.55   26.80
   1  -3   0  476.35   27.00
   1  -3   0  468.15   30.10
   1  -3   0  467.35   26.90
  -1   3   0  488.05   27.30
  -1   3   0  494.75   27.10
  -1   3   0  482.85   27.30
  -1   3   0  471.15   26.90
  -1   3   0  469.85   27.00
  -1   3   0  507.95   27.20
  -1   3   0  466.95   27.10
  -1   3   0  459.05   26.90
  -1   3   0  471.25   27.00
  -1   3   0  490.95   30.50
  -1   3   0  486.75   26.90
  -1   3   0  479.65   26.70
   0  -3   0  149.59    9.00
   0  -3   0  139.29    8.90
   0  -3   0  155.98    9.00
   0  -3   0  146.39    9.00
   0  -3   0  147.99    9.00
   0  -3   0  148.19    9.20
   0  -3   0  149.79    9.10
   0  -3   0  148.09    9.10
   0  -3   0  153.08    9.20
   0  -3   0  159.18   12.70
   0  -3   0  140.69    9.10
   0  -3   0  147.09    8.80
   0  -3   0  159.08    9.00
   0  -3   0  140.79    9.00
   0  -3   0  147.79    8.80
   0  -3   0  153.38    9.10
   0  -3   0  148.89    8.90
   0  -3   0  149.09    8.80
   0  -3   0  137.49    9.00
   0  -3   0  157.08    9.10
   0   3   0  155.68    8.90
   0   3   0  145.59    9.10
   0   3   0  144.69    9.00
   0   3   0  144.39    8.80
   0   3   0  150.28    8.90
   0   3   0  146.09   12.50
   0   3   0  160.98    9.00
   0   3   0  145.69    9.10
   0   3   0  141.19    9.10
   0   3   0  157.98    9.20
   0   3   0  147.79    9.00
   0   3   0  141.99    8.90
   0   3   0  151.78    9.10
   0   3   0  143.19    8.90
   0   3   0  135.39    9.10
  -1  -3   0   15.20    2.60
  -1  -3   0   17.90    2.30
  -1  -3   0   19.60    2.60
  -1  -3   0   23.30    2.70
  -1  -3   0   17.50    2.60
  -1  -3   0   18.20    2.10
  -1  -3   0   15.60    2.30
  -1  -3   0   18.80    2.20
  -1  -3   0   16.30    2.10
  -1  -3   0   22.80    2.70
  -1  -3   0   20.60    2.10
  -1  -3   0    8.10    3.80
  -1  -3   0   21.40    2.50
  -1  -3   0   25.30    2.40
  -1  -3   0   16.90    1.80
  -1  -3   0   15.80    2.10
  -1  -3   0   14.80    2.30
  -1  -3   0   28.20    3.10
  -1  -3   0   19.30    2.50
  -1  -3   0   19.30    2.50
  -1  -3   0   22.50    2.50
  -1  -3   0   17.20    2.20
   1   3   0   13.20    2.20
   1   3   0   18.80    2.30
   1   3   0   28.00    2.80
   1   3   0   18.20    2.10
   1   3   0   14.90    2.10
   1   3   0   18.00    1.90
   1   3   0   22.80    2.70
   1   3   0   16.30    2.30
   1   3   0   20.20    2.40
   1   3   0   16.50    2.20
   1   3   0   17.70    2.20
   1   3   0   18.00    2.30
   1   3   0    9.20    3.70
   1   3   0   21.60    1.90
   1   3   0   18.40    2.30
   1   3   0   20.60    2.20
   1   3   0   17.40    2.70
   1   3   0   18.80    2.70
   1   3   0   19.90    2.10
   1   3   0   11.60    2.00
   1   3   0   17.60    2.20
  -2  -3   0  659.33   35.80
  -2  -3   0  560.74   40.00
  -2  -3   0  618.04   36.60
  -2  -3   0  611.04   35.60
  -2  -3   0  623.34   36.20
  -2  -3   0  632.54   36.50
  -2  -3   0  636.74   35.10
  -2  -3   0  626.54   36.00
  -2  -3   0  648.14   35.30
  -2  -3   0  622.94   36.30
  -2  -3   0  644.84   36.00
  -2  -3   0  623.54   36.00
  -2  -3   0  644.14   36.10
  -2  -3   0  642.84   36.40
   2   3   0  656.93   40.70
   2   3   0  651.93   35.90
   2   3   0  631.14   36.40
   2   3   0  654.23   36.00
   2   3   0  588.74   35.50
   2   3   0  644.04   35.00
   2   3   0  620.84   35.70
   2   3   0  614.54   36.50
   2   3   0  642.94   36.40
   2   3   0  589.34   35.90
   2   3   0  672.33   36.10
   2   3   0  623.94   36.10
   2   3   0  609.64   35.90
  -3  -3   0   62.69    8.90
  -3  -3   0   60.79    4.60
  -3  -3   0   72.29    5.30
  -3  -3   0   60.89    5.50
  -3  -3   0   60.29    5.20
  -3  -3   0   59.69    5.00
  -3  -3   0   64.89    4.60
  -3  -3   0   66.19    4.40
  -3  -3   0   61.99    5.70
  -3  -3   0   58.29    6.10
  -3  -3   0   65.69    6.00
  -3  -3   0   60.99    5.50
  -3  -3   0   64.89    4.70
  -3  -3   0   57.79    4.60
  -3  -3   0   58.09    5.20
  -3  -3   0   77.79    7.60
   3   3   0   66.09    6.50
   3   3   0   59.99    5.00
   3   3   0   67.39    5.40
   3   3   0   67.79    5.00
   3   3   0   65.79    6.60
   3   3   0   66.09    5.20
   3   3   0   68.19    6.90
   3   3   0   64.89    5.40
   3   3   0   85.19   11.00
   3   3   0   64.89    5.10
   3   3   0   64.19    4.40
   3   3   0   66.69    4.40
   3   3   0   61.19    4.40
   3   3   0   61.59    4.90
   3   3   0   71.89    5.60
   3   3   0   59.29    4.50
   3   3   0   67.79    5.70
   3   3   0   55.19    5.30
   3   3   0   63.59    5.40
   3   3   0   61.49    4.10
   3   3   0   70.39    5.60
   3   3   0   61.39    4.40
  -4  -3   0 1395.76   78.99
  -4  -3   0 1319.37   79.79
  -4  -3   0 1434.86   77.89
  -4  -3   0 1397.86   82.79
  -4  -3   0 1388.86   77.89
  -4  -3   0 1399.36   77.89
   4   3   0 1381.16   79.19
   4   3   0 1341.27   77.89
   4   3   0 1418.06   79.09
   4   3   0 1428.26   79.69
   4   3   0 1387.96   78.09
   4   3   0 1413.26   79.29
   4   3   0 1387.86   78.69
   4   3   0 1386.46   83.79
  -5  -3   0  130.39   10.10
  -5  -3   0  143.19    9.10
  -5  -3   0  139.09    9.80
  -5  -3   0  127.89   10.10
  -5  -3   0  136.39    9.80
  -5  -3   0  139.59    9.60
  -5  -3   0  133.89   12.20
  -5  -3   0  132.09   10.80
  -5  -3   0  136.59   11.40
  -5  -3   0  120.29    8.70
  -5  -3   0  139.99    8.80
  -5  -3   0  133.79    8.60
  -5  -3   0  163.18   17.10
  -5  -3   0  128.59   10.60
   5   3   0  139.99    9.50
   5   3   0  144.49    9.70
   5   3   0  140.69   11.60
   5   3   0  127.09    9.50
   5   3   0  132.49   10.60
   5   3   0  154.28   17.30
   5   3   0  132.59   10.20
   5   3   0  137.19    9.00
   5   3   0  129.49   10.40
   5   3   0  124.49    8.90
   5   3   0  131.99   10.90
   5   3   0  122.69    9.20
   5   3   0  133.69   11.10
   5   3   0  136.69   10.00
   5   3   0  130.19    9.20
   5   3   0  146.69   10.60
   5   3   0  146.19    9.60
   5   3   0  131.79    8.60
  -6  -3   0   84.09    7.10
  -6  -3   0  107.79   13.90
  -6  -3   0  104.09    8.30
  -6  -3   0  116.99   10.60
  -6  -3   0   96.69    8.50
  -6  -3   0   99.49    8.40
  -6  -3   0  121.79   11.70
  -6  -3   0   95.29    9.80
  -6  -3   0   89.89   10.40
   6   3   0   84.79    7.20
   6   3   0   88.79    6.60
   6   3   0   81.49   13.30
   6   3   0   94.29    7.90
   6   3   0  110.09   11.50
   6   3   0   98.39    7.90
   6   3   0   83.49    7.20
   6   3   0   95.29    9.50
   6   3   0  103.89    8.70
   6   3   0   96.29    8.40
   6   3   0  117.89   11.30
   6   3   0   74.79    9.50
   6   3   0  107.39    7.50
   6   3   0   89.39    9.30
   6   3   0   84.59    6.60
   6   3   0   86.99    7.50
  -7  -3   0   16.60    6.50
  -7  -3   0   17.80    7.60
  -7  -3   0   28.20    4.10
  -7  -3   0   22.90    4.80
  -7  -3   0   21.20    4.80
  -7  -3   0   19.00    6.30
  -7  -3   0   13.00    4.50
  -7  -3   0   16.90    5.60
  -7  -3   0   19.50    5.70
   7   3   0   17.10    4.30
   7   3   0    4.10    6.40
   7   3   0   17.30    6.30
   7   3   0   23.20    5.40
   7   3   0   19.00    3.20
   7   3   0   20.00    3.70
   7   3   0   12.00    4.20
   7   3   0   20.50    3.80
   7   3   0   23.00    4.40
   7   3   0   18.30    3.70
   7   3   0   20.70    3.20
   7   3   0   25.90    5.50
   7   3   0   13.20    5.10
   7   3   0   18.80    5.50
   7   3   0   17.10    3.60
   7   3   0   20.80    4.50
   7   3   0   12.90    3.60
   7   3   0   12.30    5.10
  -8  -3   0  234.48   15.70
  -8  -3   0  240.28   18.50
  -8  -3   0  241.08   20.50
  -8  -3   0  258.17   19.00
  -8  -3   0  297.27   18.00
  -8  -3   0  238.78   17.40
  -8  -3   0  224.68   22.00
  -8  -3   0  244.58   17.00
  -8  -3   0  229.38   19.20
   8   3   0  237.38   15.80
   8   3   0  246.58   15.10
   8   3   0  243.08   15.80
   8   3   0  248.38   19.30
   8   3   0  226.98   17.00
   8   3   0  251.97   18.00
   8   3   0  233.08   21.90
   8   3   0  250.87   16.80
   8   3   0  234.78   16.40
   8   3   0  242.28   17.50
   8   3   0  231.28   18.40
   8   3   0  263.07   16.00
   8   3   0  247.78   17.40
   8   3   0  257.57   16.10
   8   3   0  230.48   18.30
   8   3   0  242.38   15.80
  -9  -3   0   10.90    5.20
  -9  -3   0   21.10    6.00
  -9  -3   0   25.20    6.20
  -9  -3   0    8.80    6.90
  -9  -3   0    8.10    9.50
  -9  -3   0   12.30    7.30
  -9  -3   0   16.00    6.40
  -9  -3   0    1.20    5.70
   9   3   0   11.70    3.80
   9   3   0   16.30    3.40
   9   3   0   11.90    5.20
   9   3   0   14.20    6.40
   9   3   0    7.00    5.90
   9   3   0   22.70    6.10
   9   3   0    9.10    4.70
   9   3   0    9.70    3.80
   9   3   0   13.10    4.10
   9   3   0   15.60    5.40
   9   3   0    4.20    5.80
   9   3   0   15.30    5.10
   9   3   0   10.90    4.00
   9   3   0   18.90    7.90
   9   3   0   29.00    6.20
   9   3   0   12.00    5.70
   9   3   0   16.40    6.70
   9   3   0   21.40    5.10
   9   3   0   20.10    4.10
   9   3   0   13.80    4.00
 -10  -3   0  355.76   24.70
 -10  -3   0  355.46   26.40
 -10  -3   0  426.46   30.20
 -10  -3   0  360.46   27.00
 -10  -3   0  385.26   28.20
 -10  -3   0  395.76   25.60
 -10  -3   0  390.86   25.70
  10   3   0  376.26   23.50
  10   3   0  332.67   25.10
  10   3   0  361.86   22.90
  10   3   0  366.16   26.50
  10   3   0  369.06   22.40
  10   3   0  369.96   25.70
  10   3   0  370.56   24.90
  10   3   0  353.36   25.60
  10   3   0  348.07   26.50
  10   3   0  356.86   24.40
  10   3   0  365.26   23.30
  10   3   0  357.96   26.70
  10   3   0  402.96   23.10
  10   3   0  389.46   24.00
  10   3   0  343.27   27.20
  10   3   0  370.96   23.40
  10   3   0  364.46   23.30
  10   3   0  339.67   27.10
  10   3   0  398.76   25.60
 -11  -3   0   13.90    7.50
 -11  -3   0   -6.20    7.40
 -11  -3   0   13.30    6.80
 -11  -3   0    2.70    5.80
 -11  -3   0   15.50    9.40
 -11  -3   0    4.30    6.80
 -11  -3   0    2.50    5.80
  11   3   0   14.00    6.20
  11   3   0    8.80    5.90
  11   3   0   21.70    7.80
  11   3   0    9.30    5.00
  11   3   0   -0.20    6.00
  11   3   0    9.90    6.00
  11   3   0    9.80    7.30
  11   3   0    7.20    6.40
  11   3   0   18.60    5.30
  11   3   0   18.20    6.10
  11   3   0    5.90    4.30
  11   3   0    9.60    6.90
  11   3   0    6.60    4.40
  11   3   0    2.50    5.60
  11   3   0    9.10    3.60
  11   3   0   12.50    4.30
  11   3   0    2.40    5.20
  11   3   0   11.70    4.70
  11   3   0   10.50    7.70
  11   3   0    8.90    4.00
 -12  -3   0   55.19   10.10
 -12  -3   0   59.49   10.00
 -12  -3   0   28.40   11.50
 -12  -3   0   56.39   13.40
 -12  -3   0   56.99   10.20
 -12  -3   0   31.40   10.10
  12   3   0   16.60    8.80
  12   3   0   50.19    7.90
  12   3   0   63.89   11.60
  12   3   0   53.29   10.30
  12   3   0   56.79    6.90
  12   3   0   56.79   10.20
  12   3   0   54.39    8.20
  12   3   0   51.89    6.90
  12   3   0   52.49    7.30
  12   3   0   52.59   11.50
  12   3   0   49.70    9.10
  12   3   0   35.10    8.50
  12   3   0   58.69    9.40
  12   3   0   64.49   11.60
  12   3   0   51.09    7.20
  12   3   0   52.09    7.60
  12   3   0   44.00    6.90
 -13  -3   0   10.30   10.70
 -13  -3   0   -5.90    7.60
 -13  -3   0    9.00    8.40
  13   3   0   11.20    5.10
  13   3   0   12.00    4.50
  13   3   0    9.80    5.50
  13   3   0   25.00    8.30
  13   3   0    2.00    8.80
  13   3   0    3.20    7.50
  13   3   0   12.50    7.80
  13   3   0    0.90    6.30
  13   3   0    5.30    5.20
  13   3   0    0.70    5.70
  13   3   0    6.30    7.40
  13   3   0    5.30    5.90
  13   3   0   11.70    5.20
  13   3   0    1.70    6.10
 -14  -3   0  173.48   23.60
 -14  -3   0  196.18   22.60
 -14  -3   0  156.18   22.70
  14   3   0  165.48   22.10
  14   3   0  217.68   22.90
  14   3   0  163.88   17.50
  14   3   0  161.28   14.30
  14   3   0  186.28   22.60
  14   3   0  210.18   19.80
  14   3   0  181.98   20.00
  14   3   0  176.28   13.00
  14   3   0  179.78   22.10
  14   3   0  187.48   14.30
  14   3   0  200.98   19.80
  14   3   0  189.58   18.70
  14   3   0  158.18   13.80
  14   3   0  169.38   13.20
  14   3   0  187.58   14.60
  14   3   0  200.58   18.40
 -15  -3   0   10.90   11.30
 -15  -3   0   10.70   13.20
  15   3   0    9.20    5.10
  15   3   0   -2.20    9.70
  15   3   0   17.60   10.00
  15   3   0   19.10   12.20
  15   3   0    1.80   11.00
  15   3   0   -7.80    4.90
  15   3   0    2.30    6.20
  15   3   0    1.10    9.30
  15   3   0    2.60   10.10
  15   3   0    3.90    5.00
  15   3   0   10.20    5.50
  15   3   0   -3.90    8.20
 -16  -3   0    2.40   12.30
 -16  -3   0    2.10   12.50
  16   3   0    6.30   10.60
  16   3   0   28.50   10.90
  16   3   0   19.80    6.50
  16   3   0   25.50   13.20
  16   3   0    9.10    5.80
  16   3   0   14.50   13.30
  16   3   0    9.70   10.10
  16   3   0   20.10    9.90
  16   3   0   12.80   12.20
  16   3   0   10.00    9.80
 -17  -3   0    9.10   13.90
 -17  -3   0    3.40   13.70
  17   3   0    3.30   13.40
  17   3   0    3.70   12.00
  17   3   0   -5.90    9.00
  17   3   0   11.10   10.10
  17   3   0    4.60    7.50
  17   3   0   -1.70    7.40
  17   3   0   -6.00   10.20
  17   3   0    0.50    9.00
  17   3   0   11.30   11.80
 -18  -3   0   57.19   18.70
 -18  -3   0   60.49   19.50
  18   3   0   61.79   12.30
  18   3   0   50.29   14.10
  18   3   0   64.79   15.90
  18   3   0   43.20   13.20
  18   3   0   63.19   18.00
  18   3   0   54.99   16.90
  18   3   0   71.99   15.50
  18   3   0   49.90   14.80
  18   3   0   66.59   21.90
  19  -4   0   45.30   11.80
  19  -4   0   18.10   12.30
  19  -4   0   21.40   11.40
  19  -4   0   39.00   11.30
 -19   4   0   16.90   14.50
  18  -4   0   31.00   11.10
  18  -4   0   66.49   14.20
  18  -4   0   34.70   11.30
  18  -4   0   33.60   11.70
  18  -4   0   42.60   12.40
  18  -4   0   47.00   10.10
  18  -4   0   39.20   11.80
  18  -4   0   22.00    9.80
  18  -4   0   22.10    9.90
  18  -4   0   32.30   10.80
  18  -4   0   41.20   11.50
 -18   4   0   42.90   15.60
 -18   4   0   18.80   13.20
  17  -4   0    7.20   10.30
  17  -4   0    1.30    8.80
  17  -4   0    4.00    8.70
  17  -4   0   24.60   10.90
  17  -4   0   10.90    8.00
  17  -4   0    4.50    8.60
  17  -4   0    4.10    9.10
  17  -4   0   -1.90    6.80
  17  -4   0   -9.30    8.30
  17  -4   0   -3.60    8.00
  17  -4   0   -8.40    8.30
  17  -4   0   -5.00    5.60
  17  -4   0   12.30    8.10
  17  -4   0   -7.70    7.90
 -17   4   0    4.10   10.00
 -17   4   0   -1.80    9.60
 -17   4   0    4.20   12.50
  16  -4   0    3.20    8.60
  16  -4   0   28.90   10.60
  16  -4   0   34.30    9.80
  16  -4   0   16.20    7.80
  16  -4   0   33.50    9.30
  16  -4   0   20.10    8.40
  16  -4   0   12.80    9.30
  16  -4   0   21.30    9.00
  16  -4   0    9.60    8.10
  16  -4   0   25.50    8.80
  16  -4   0   21.90   10.60
  16  -4   0   36.90   11.30
  16  -4   0   34.20   10.40
  16  -4   0   12.90    8.90
 -16   4   0   18.00   13.40
 -16   4   0   18.40   12.20
 -16   4   0   13.80   12.30
 -16   4   0   25.20   12.20
  15  -4   0   50.49   10.50
  15  -4   0   32.20    9.60
  15  -4   0   61.19   12.00
  15  -4   0   36.30   11.00
  15  -4   0   36.20    8.30
  15  -4   0   56.69   10.20
  15  -4   0   43.50   11.10
  15  -4   0   37.80   11.00
  15  -4   0   43.60    9.80
  15  -4   0   53.29   12.00
  15  -4   0   48.50   10.50
  15  -4   0   60.69   10.70
  15  -4   0   43.70    9.60
  15  -4   0   58.99   10.70
  15  -4   0   42.70    9.70
  15  -4   0   42.30    8.80
  15  -4   0   30.90    9.90
  15  -4   0   38.40    9.70
  15  -4   0   39.90   10.10
  15  -4   0   27.10   10.80
 -15   4   0   22.40   12.20
 -15   4   0   33.90   13.90
 -15   4   0   34.40   12.00
 -15   4   0   32.50   12.00
 -15   4   0   43.00   13.70
  14  -4   0   26.00    8.10
  14  -4   0   25.70    9.00
  14  -4   0   18.20    8.10
  14  -4   0   20.70    8.40
  14  -4   0   29.90    8.00
  14  -4   0   32.00    9.50
  14  -4   0   14.10    8.00
  14  -4   0    2.20    9.20
  14  -4   0   19.20    7.90
  14  -4   0   27.80    8.40
  14  -4   0   17.10    6.20
  14  -4   0   35.00    9.40
  14  -4   0   20.40    7.50
  14  -4   0   20.80    7.20
  14  -4   0   21.00    9.90
  14  -4   0   12.80    6.50
  14  -4   0   36.80   10.30
  14  -4   0   44.80   12.50
  14  -4   0   15.80    6.70
  14  -4   0   34.30   10.00
  14  -4   0   10.30    7.90
  14  -4   0   35.30    8.80
  14  -4   0   32.30    9.10
  14  -4   0   31.70    8.90
  14  -4   0   14.00    7.00
 -14   4   0   23.40   11.80
 -14   4   0   18.20    9.90
 -14   4   0   11.40   10.40
 -14   4   0   18.10   10.10
 -14   4   0   27.80   11.50
  13  -4   0   93.79   12.80
  13  -4   0  108.79   14.00
  13  -4   0  103.19   12.90
  13  -4   0  103.19   14.30
  13  -4   0   84.29   11.60
  13  -4   0   87.29   12.00
  13  -4   0   76.79   10.00
  13  -4   0   93.69   13.00
  13  -4   0   80.99   12.90
  13  -4   0   60.39   11.10
  13  -4   0   94.59   12.20
  13  -4   0   79.19   10.10
  13  -4   0   88.09   11.30
  13  -4   0  107.79   13.00
  13  -4   0   86.69   13.80
  13  -4   0  104.39   12.70
  13  -4   0   93.09   11.60
  13  -4   0   86.09   11.20
  13  -4   0   92.99   13.40
  13  -4   0   71.19   13.10
  13  -4   0   69.59   12.50
  13  -4   0  107.99   12.70
  13  -4   0   88.79   15.50
  13  -4   0   99.59   17.40
  13  -4   0   92.69   12.80
  13  -4   0   81.19   11.30
 -13   4   0   78.99   14.50
 -13   4   0   64.19   14.40
 -13   4   0   77.59   13.40
 -13   4   0   99.69   16.60
 -13   4   0   85.09   15.40
  12  -4   0   69.99   11.80
  12  -4   0   56.89   10.60
  12  -4   0   98.99   12.20
  12  -4   0   82.79   12.50
  12  -4   0  102.89   13.20
  12  -4   0   72.49   11.10
  12  -4   0   85.99   11.30
  12  -4   0   71.49   11.40
  12  -4   0  117.99   13.10
  12  -4   0   86.99   12.00
  12  -4   0   95.59   10.90
  12  -4   0  102.69   14.50
  12  -4   0  106.69   12.00
  12  -4   0   96.89   11.90
  12  -4   0   87.79   10.00
  12  -4   0  101.39   10.90
  12  -4   0   67.29   10.10
  12  -4   0   89.09   12.40
  12  -4   0   85.69   10.90
  12  -4   0   92.99   13.30
  12  -4   0   78.59   11.50
  12  -4   0   76.29   13.00
  12  -4   0   81.09   10.70
  12  -4   0  104.19   12.40
  12  -4   0   92.79   13.50
  12  -4   0   93.89   11.10
 -12   4   0   73.39   12.20
 -12   4   0   75.49   14.40
 -12   4   0   71.09   13.60
 -12   4   0   88.09   14.50
 -12   4   0   39.00   11.60
  11  -4   0  220.88   18.10
  11  -4   0  261.17   20.30
  11  -4   0  254.47   18.10
  11  -4   0  240.28   20.00
  11  -4   0  232.68   18.10
  11  -4   0  235.18   18.40
  11  -4   0  260.97   18.70
  11  -4   0  261.67   20.90
  11  -4   0  258.67   19.10
  11  -4   0  252.77   18.70
  11  -4   0  243.98   18.90
  11  -4   0  231.18   18.70
  11  -4   0  236.98   17.20
  11  -4   0  228.98   17.60
  11  -4   0  273.27   20.90
  11  -4   0  250.57   21.40
  11  -4   0  222.88   17.30
  11  -4   0  240.88   20.90
  11  -4   0  241.48   18.40
  11  -4   0  239.78   18.80
  11  -4   0  220.48   19.80
  11  -4   0  254.37   21.30
  11  -4   0  252.37   18.20
  11  -4   0  266.77   20.40
 -11   4   0  226.18   21.90
 -11   4   0  223.38   21.10
 -11   4   0  241.98   19.90
 -11   4   0  239.38   21.60
 -11   4   0  214.78   22.00
  10  -4   0   66.29   10.00
  10  -4   0   62.59    8.80
  10  -4   0   54.39    8.40
  10  -4   0   67.29   10.30
  10  -4   0   40.80    8.30
  10  -4   0   71.29   10.90
  10  -4   0   58.69    7.70
  10  -4   0   64.39    9.10
  10  -4   0   59.79    8.50
  10  -4   0   42.40    7.40
  10  -4   0   45.00    7.10
  10  -4   0   54.49    8.90
  10  -4   0   72.89    9.50
  10  -4   0   23.90    7.20
  10  -4   0   44.60    9.00
  10  -4   0   37.60    8.00
  10  -4   0   52.09    7.20
  10  -4   0   59.09    9.90
  10  -4   0   56.69    9.70
  10  -4   0   55.09    8.60
  10  -4   0   39.70    7.10
  10  -4   0   33.90    9.50
  10  -4   0   40.00    8.40
  10  -4   0   52.59    7.70
  10  -4   0   57.29    8.50
 -10   4   0   58.99   11.00
 -10   4   0   49.50   10.60
 -10   4   0   31.60    9.80
 -10   4   0   55.79    8.90
 -10   4   0   60.39   10.70
 -10   4   0   43.80    9.50
   9  -4   0  386.16   24.30
   9  -4   0  378.26   23.60
   9  -4   0  378.76   24.00
   9  -4   0  386.66   25.20
   9  -4   0  403.36   24.30
   9  -4   0  376.86   24.10
   9  -4   0  362.46   24.10
   9  -4   0  379.46   25.30
   9  -4   0  372.56   24.30
   9  -4   0  384.36   25.30
   9  -4   0  374.76   24.90
   9  -4   0  375.86   25.00
   9  -4   0  348.07   25.40
   9  -4   0  353.86   25.60
   9  -4   0  387.76   24.20
   9  -4   0  397.16   25.10
   9  -4   0  367.86   24.90
   9  -4   0  368.06   25.30
   9  -4   0  372.26   25.30
  -9   4   0  365.76   25.40
  -9   4   0  330.77   25.20
  -9   4   0  376.56   27.00
  -9   4   0  372.96   26.60
  -9   4   0  381.66   27.50
   8  -4   0   -2.20    3.50
   8  -4   0    3.10    4.20
   8  -4   0   -1.50    3.10
   8  -4   0    1.00    4.20
   8  -4   0    0.00    3.10
   8  -4   0   -4.70    3.00
   8  -4   0    2.40    3.50
   8  -4   0    1.90    3.10
   8  -4   0   -0.80    2.80
   8  -4   0    1.70    3.70
   8  -4   0    6.20    4.80
   8  -4   0   -0.30    3.30
   8  -4   0    0.50    3.30
   8  -4   0    0.20    3.50
   8  -4   0   -0.90    3.50
   8  -4   0   -2.50    4.30
   8  -4   0    6.80    4.40
  -8   4   0    0.30    4.10
  -8   4   0   -5.80    4.10
  -8   4   0   -2.20    4.30
  -8   4   0   -5.60    4.60
  -8   4   0   -3.80    4.40
  -8   4   0   -5.70    4.50
   7  -4   0   95.39   10.00
   7  -4   0  113.49   10.60
   7  -4   0  128.49   11.30
   7  -4   0  112.29   10.30
   7  -4   0   86.19    8.30
   7  -4   0   79.29    8.10
   7  -4   0   96.09    9.80
   7  -4   0   96.99    8.20
   7  -4   0  114.99   10.40
   7  -4   0  114.39    9.80
   7  -4   0  104.09    9.50
   7  -4   0   86.99    8.30
   7  -4   0  116.49   10.80
   7  -4   0  102.89    9.30
   7  -4   0  104.79   10.60
  -7   4   0  103.19   11.10
  -7   4   0   88.59    9.80
  -7   4   0  111.19   12.60
  -7   4   0  129.39   13.60
  -7   4   0  127.79   13.00
   6  -4   0    5.70    3.80
   6  -4   0    1.50    3.00
   6  -4   0    7.00    3.90
   6  -4   0    6.80    2.50
   6  -4   0   -2.00    2.40
   6  -4   0    3.80    2.80
   6  -4   0    1.50    3.30
   6  -4   0    0.40    3.30
   6  -4   0   -0.10    2.80
   6  -4   0    1.50    2.60
   6  -4   0    4.40    2.70
   6  -4   0    2.00    3.50
   6  -4   0    5.50    3.00
   6  -4   0   -3.90    2.50
   6  -4   0    3.60    3.40
   6  -4   0   -1.70    3.30
  -6   4   0    5.40    4.40
  -6   4   0   -2.90    3.10
  -6   4   0    0.30    4.20
  -6   4   0    2.10    3.80
  -6   4   0   -1.20    3.10
  -6   4   0    4.40    3.80
  -6   4   0    4.60    3.70
  -6   4   0    2.00    3.10
  -6   4   0   -0.30    3.60
   5  -4   0  628.04   36.30
   5  -4   0  654.73   38.80
   5  -4   0  661.03   38.40
   5  -4   0  623.14   38.10
   5  -4   0  643.54   38.10
   5  -4   0  642.04   38.30
   5  -4   0  645.44   37.10
   5  -4   0  608.54   36.80
   5  -4   0  637.64   36.90
   5  -4   0  643.14   38.40
   5  -4   0  621.84   37.50
   5  -4   0  602.54   37.80
   5  -4   0  616.14   37.60
   5  -4   0  664.93   37.90
   5  -4   0  652.23   37.10
   5  -4   0  638.24   38.50
   5  -4   0  701.53   38.40
   5  -4   0  668.43   37.60
   5  -4   0  635.34   36.40
   5  -4   0  635.24   37.70
  -5   4   0  650.53   38.00
  -5   4   0  634.04   39.00
  -5   4   0  654.13   37.20
  -5   4   0  651.13   37.80
  -5   4   0  672.83   38.00
  -5   4   0  636.14   39.10
  -5   4   0  662.43   38.50
  -5   4   0  656.83   38.30
  -5   4   0  660.13   38.10
  -5   4   0  645.34   39.00
  -5   4   0  689.73   38.60
  -5   4   0  698.53   39.60
   4  -4   0    4.40    1.50
   4  -4   0    4.20    2.10
   4  -4   0    4.30    2.80
   4  -4   0    3.50    3.10
   4  -4   0    0.90    1.40
   4  -4   0    3.40    2.50
   4  -4   0    4.00    2.20
   4  -4   0    6.20    1.50
   4  -4   0    4.80    2.50
   4  -4   0    0.30    1.90
   4  -4   0    3.30    1.70
   4  -4   0    1.40    1.50
   4  -4   0    3.10    2.40
   4  -4   0    5.40    1.50
   4  -4   0    6.30    2.90
   4  -4   0    2.60    1.40
   4  -4   0    2.50    2.40
   4  -4   0    6.40    2.40
   4  -4   0    2.80    2.50
   4  -4   0    4.00    2.30
  -4   4   0    6.60    3.10
  -4   4   0    1.10    2.70
  -4   4   0    0.90    3.20
  -4   4   0    6.70    2.40
  -4   4   0    4.70    2.30
  -4   4   0    2.10    2.80
  -4   4   0    6.30    2.60
  -4   4   0    3.10    1.90
  -4   4   0    2.90    2.60
  -4   4   0    4.80    2.40
  -4   4   0    2.20    3.30
  -4   4   0    3.90    2.40
   3  -4   0  292.07   17.50
   3  -4   0  292.17   17.90
   3  -4   0  288.47   17.90
   3  -4   0  297.87   17.90
   3  -4   0  304.37   17.20
   3  -4   0  300.37   16.90
   3  -4   0  294.27   18.80
   3  -4   0  277.87   17.00
   3  -4   0  296.57   16.70
   3  -4   0  293.47   17.70
   3  -4   0  273.07   17.50
   3  -4   0  296.87   18.20
   3  -4   0  268.17   17.70
   3  -4   0  293.67   17.40
   3  -4   0  309.37   17.30
   3  -4   0  287.67   17.10
   3  -4   0  292.47   20.40
   3  -4   0  291.27   17.20
  -3   4   0  325.67   19.10
  -3   4   0  290.47   17.00
  -3   4   0  287.37   16.80
  -3   4   0  302.87   21.00
  -3   4   0  297.57   17.00
  -3   4   0  285.57   17.50
  -3   4   0  294.37   17.00
  -3   4   0  284.37   18.50
  -3   4   0  297.27   18.50
  -3   4   0  283.87   17.90
  -3   4   0  289.57   17.60
  -3   4   0  283.67   17.40
  -3   4   0  273.27   17.60
  -3   4   0  321.77   18.20
  -3   4   0  281.17   18.50
  -3   4   0  320.77   18.00
  -3   4   0  297.47   18.50
  -3   4   0  268.07   17.90
  -3   4   0  319.47   17.10
  -3   4   0  297.67   17.80
   2  -4   0   10.20    2.30
   2  -4   0    1.70    3.00
   2  -4   0    0.70    1.50
   2  -4   0    0.90    1.40
   2  -4   0    3.50    2.10
   2  -4   0    4.00    1.70
   2  -4   0   14.60    2.30
   2  -4   0    3.00    1.20
   2  -4   0    4.20    1.50
   2  -4   0    3.70    2.00
   2  -4   0    2.70    1.40
   2  -4   0   21.90    3.80
   2  -4   0   10.30    1.90
   2  -4   0    5.70    2.20
   2  -4   0    6.60    1.80
   2  -4   0    4.10    1.70
   2  -4   0    2.30    1.60
   2  -4   0    7.70    2.00
   2  -4   0    3.00    1.10
  -2   4   0    5.10    1.20
  -2   4   0    6.40    1.80
  -2   4   0    4.10    1.70
  -2   4   0    1.30    1.30
  -2   4   0    3.90    2.10
  -2   4   0    6.20    1.90
  -2   4   0    4.80    1.40
  -2   4   0    4.90    1.60
  -2   4   0    5.30    1.90
  -2   4   0    0.90    1.90
  -2   4   0    5.00    2.60
  -2   4   0    0.60    1.80
  -2   4   0    2.30    2.00
  -2   4   0    4.60    2.10
  -2   4   0    6.00    1.80
  -2   4   0    9.10    2.00
   1  -4   0   20.00    2.90
   1  -4   0   21.60    2.40
   1  -4   0   20.90    2.40
   1  -4   0   20.90    2.60
   1  -4   0   19.40    2.40
   1  -4   0   21.30    2.40
   1  -4   0   18.30    2.50
   1  -4   0   21.80    2.70
   1  -4   0   17.00    2.50
   1  -4   0   16.80    2.50
   1  -4   0   28.20    3.00
   1  -4   0   22.50    2.30
   1  -4   0   21.50    5.60
   1  -4   0   31.30    3.50
   1  -4   0   16.80    2.50
   1  -4   0   25.00    2.80
   1  -4   0   18.50    2.50
   1  -4   0   21.50    3.00
   1  -4   0   24.20    2.80
  -1   4   0   22.50    2.40
  -1   4   0   20.30    2.70
  -1   4   0   26.90    2.30
  -1   4   0   22.50    2.90
  -1   4   0   23.10    3.10
  -1   4   0   32.40    3.50
  -1   4   0   25.60    3.40
  -1   4   0   22.70    2.70
  -1   4   0   16.10    2.40
  -1   4   0   22.90    2.50
  -1   4   0   19.70    2.50
  -1   4   0   22.50    2.70
  -1   4   0   30.40    2.80
  -1   4   0   20.10    2.90
  -1   4   0   27.00    6.10
  -1   4   0   22.10    2.70
  -1   4   0   20.40    2.30
  -1   4   0   27.50    2.40
  -1   4   0   27.20    2.70
  -1   4   0   24.70    2.70
   0  -4   0   74.19    5.10
   0  -4   0   95.99   11.50
   0  -4   0   67.59    5.20
   0  -4   0   66.99    5.30
   0  -4   0   71.19    5.20
   0  -4   0   72.89    5.00
   0  -4   0   71.39    5.30
   0  -4   0   67.39    5.00
   0  -4   0   65.49    5.10
   0  -4   0   70.69    5.20
   0  -4   0   69.09    5.10
   0  -4   0   68.49    5.20
   0  -4   0   69.79    5.00
   0  -4   0   61.79    5.30
   0  -4   0   73.19    4.90
   0  -4   0   69.39    5.20
   0  -4   0   62.69    4.70
   0  -4   0   70.89    5.10
   0  -4   0   67.99    4.70
   0  -4   0   61.99    5.10
   0   4   0   61.59    5.10
   0   4   0   68.39    5.00
   0   4   0   65.19    5.20
   0   4   0   61.99    5.00
   0   4   0   71.99    5.10
   0   4   0   72.09    5.40
   0   4   0   74.59    5.10
   0   4   0   76.99    5.40
   0   4   0   69.79    4.80
   0   4   0   61.89    9.20
   0   4   0   70.49    5.30
   0   4   0   75.39    5.30
   0   4   0   73.59    5.10
   0   4   0   57.49    5.10
   0   4   0   66.99    5.00
   0   4   0   74.89    5.00
   0   4   0   73.59    5.20
   0   4   0   68.69    4.80
  -1  -4   0 1072.39   58.69
  -1  -4   0 1083.19   63.69
   1   4   0 1042.60   58.49
   1   4   0  995.50   58.29
   1   4   0  996.80   57.69
   1   4   0 1035.50   58.49
   1   4   0 1079.49   58.39
   1   4   0  958.90   58.29
   1   4   0 1021.00   58.09
   1   4   0 1015.10   58.19
   1   4   0 1090.99   58.09
   1   4   0 1068.49   64.09
  -2  -4   0   27.10    3.60
  -2  -4   0   28.30    4.20
  -2  -4   0   26.50    2.90
  -2  -4   0   27.40    3.60
  -2  -4   0   28.80    3.60
  -2  -4   0   26.90    3.30
  -2  -4   0   26.70    3.50
  -2  -4   0   39.20    4.70
  -2  -4   0   33.10    3.30
  -2  -4   0   37.90    3.10
  -2  -4   0   26.90    3.10
  -2  -4   0   31.00    3.10
  -2  -4   0   28.10    3.70
  -2  -4   0   28.30    3.70
  -2  -4   0   23.60    2.40
  -2  -4   0   22.50    3.00
  -2  -4   0   25.70    2.30
  -2  -4   0   27.90    3.80
  -2  -4   0   32.40    3.80
  -2  -4   0   28.20    3.30
   2   4   0   24.90    3.30
   2   4   0   25.40    2.40
   2   4   0   42.30    5.40
   2   4   0   32.20    4.40
   2   4   0   27.00    3.60
   2   4   0   22.70    3.00
   2   4   0   26.70    3.50
   2   4   0   26.90    3.40
   2   4   0   25.60    3.40
   2   4   0   24.40    3.60
   2   4   0   28.30    3.30
   2   4   0   26.80    2.30
   2   4   0   33.10    3.10
   2   4   0   23.70    3.70
   2   4   0   28.70    3.50
   2   4   0   29.80    3.20
   2   4   0   23.80    3.20
   2   4   0   24.80    3.60
   2   4   0   34.70    3.30
   2   4   0   35.80    8.10
  -3  -4   0  268.87   14.90
  -3  -4   0  256.57   16.10
  -3  -4   0  230.08   16.80
  -3  -4   0  267.97   16.60
  -3  -4   0  268.87   15.00
  -3  -4   0  259.17   16.30
  -3  -4   0  268.27   15.80
  -3  -4   0  266.57   16.10
  -3  -4   0  279.77   16.80
  -3  -4   0  268.57   15.10
  -3  -4   0  266.47   16.90
  -3  -4   0  250.67   15.30
  -3  -4   0  256.47   16.00
  -3  -4   0  252.47   15.40
  -3  -4   0  248.38   20.90
  -3  -4   0  242.58   16.30
  -3  -4   0  269.37   15.10
  -3  -4   0  271.27   16.10
   3   4   0  242.18   16.00
   3   4   0  256.67   16.20
   3   4   0  259.77   15.80
   3   4   0  242.58   16.50
   3   4   0  241.78   15.60
   3   4   0  230.28   15.90
   3   4   0  246.18   15.30
   3   4   0  262.77   15.50
   3   4   0  250.27   15.00
   3   4   0  254.27   21.80
   3   4   0  250.07   14.80
   3   4   0  232.78   15.90
   3   4   0  250.37   16.60
   3   4   0  257.07   15.90
   3   4   0  261.47   15.90
   3   4   0  272.07   16.30
   3   4   0  255.07   15.60
  -4  -4   0   63.09   11.20
  -4  -4   0   49.40    4.30
  -4  -4   0   53.19    5.40
  -4  -4   0   37.50    4.60
  -4  -4   0   49.80    5.60
  -4  -4   0   58.89    5.20
  -4  -4   0   53.39    4.60
  -4  -4   0   49.40    5.10
  -4  -4   0   30.00    5.00
  -4  -4   0   45.10    5.60
  -4  -4   0   58.59    5.90
  -4  -4   0   34.30    5.90
  -4  -4   0   35.10    5.50
  -4  -4   0   49.30    4.20
  -4  -4   0   48.90    5.60
  -4  -4   0   51.99    7.00
  -4  -4   0   43.80    4.40
  -4  -4   0   50.69    4.20
   4   4   0   36.40    5.20
   4   4   0   51.19    4.20
   4   4   0   37.10    5.40
   4   4   0   58.69   11.10
   4   4   0   39.90    4.60
   4   4   0   39.40    4.60
   4   4   0   46.20    4.40
   4   4   0   33.10    5.10
   4   4   0   33.90    5.30
   4   4   0   37.50    4.60
   4   4   0   35.40    4.60
   4   4   0   37.10    4.60
   4   4   0   31.50    5.10
   4   4   0   41.20    4.80
   4   4   0   39.10    5.00
   4   4   0   48.10    5.60
   4   4   0   53.79    6.00
   4   4   0   40.60    5.20
  -5  -4   0  328.17   19.20
  -5  -4   0  331.77   20.90
  -5  -4   0  343.07   19.30
  -5  -4   0  351.36   20.00
  -5  -4   0  308.27   21.10
  -5  -4   0  320.07   19.50
  -5  -4   0  313.07   21.50
  -5  -4   0  352.56   19.70
  -5  -4   0  320.87   19.60
  -5  -4   0  328.07   20.10
  -5  -4   0  317.67   19.50
  -5  -4   0  316.97   22.40
  -5  -4   0  321.97   20.60
  -5  -4   0  317.37   19.30
  -5  -4   0  330.67   20.40
  -5  -4   0  332.97   19.20
  -5  -4   0  341.77   26.10
   5   4   0  303.87   21.30
   5   4   0  331.97   19.50
   5   4   0  326.27   21.60
   5   4   0  308.67   19.80
   5   4   0  345.97   20.90
   5   4   0  322.17   19.80
   5   4   0  313.07   22.00
   5   4   0  332.27   19.10
   5   4   0  297.37   20.30
   5   4   0  329.87   20.50
   5   4   0  322.47   18.60
   5   4   0  313.87   18.90
   5   4   0  309.57   20.60
   5   4   0  320.47   27.10
   5   4   0  305.47   19.70
   5   4   0  324.67   20.60
   5   4   0  321.07   21.90
   5   4   0  330.77   21.50
   5   4   0  306.87   18.90
   5   4   0  298.97   19.60
  -6  -4   0  263.57   15.70
  -6  -4   0  268.67   17.40
  -6  -4   0  241.38   19.40
  -6  -4   0  245.58   15.60
  -6  -4   0  251.07   15.30
  -6  -4   0  250.67   22.50
  -6  -4   0  256.67   17.90
  -6  -4   0  273.67   18.90
  -6  -4   0  255.87   16.60
  -6  -4   0  261.17   17.30
  -6  -4   0  257.97   16.90
  -6  -4   0  269.87   16.00
  -6  -4   0  263.57   15.40
  -6  -4   0  245.38   18.10
  -6  -4   0  241.78   16.90
   6   4   0  277.57   17.70
   6   4   0  250.57   16.40
   6   4   0  259.77   15.40
   6   4   0  266.77   19.00
   6   4   0  257.37   15.30
   6   4   0  261.77   18.40
   6   4   0  235.28   23.70
   6   4   0  239.18   16.40
   6   4   0  260.47   17.20
   6   4   0  239.08   15.30
   6   4   0  260.57   17.50
   6   4   0  271.47   15.80
   6   4   0  265.07   16.60
   6   4   0  256.37   16.50
   6   4   0  269.17   16.50
   6   4   0  265.27   17.70
   6   4   0  241.78   18.20
   6   4   0  265.27   15.30
   6   4   0  250.57   18.30
  -7  -4   0   15.30    3.50
  -7  -4   0   20.90    5.90
  -7  -4   0   27.30    7.60
  -7  -4   0   27.60    6.30
  -7  -4   0   20.60    4.70
  -7  -4   0   22.20    8.30
  -7  -4   0   26.20    5.00
  -7  -4   0   23.20    6.90
  -7  -4   0   26.80    5.50
   7   4   0   17.80    2.90
   7   4   0   24.80    6.30
   7   4   0   25.60    5.30
   7   4   0   18.70    4.10
   7   4   0   22.80    5.50
   7   4   0   23.80    5.20
   7   4   0   23.30    2.90
   7   4   0   15.90    8.60
   7   4   0   20.30    6.20
   7   4   0   20.00    5.40
   7   4   0   14.10    4.50
   7   4   0   21.10    4.40
   7   4   0   20.70    4.20
   7   4   0   16.60    5.20
   7   4   0   24.70    5.40
   7   4   0   27.20    5.40
   7   4   0   22.10    4.20
   7   4   0   22.30    3.80
   7   4   0   23.40    4.30
   7   4   0   17.10    5.70
   7   4   0   22.70    3.30
  -8  -4   0  229.78   17.60
  -8  -4   0  195.58   20.50
  -8  -4   0  209.38   14.30
  -8  -4   0  235.28   16.50
  -8  -4   0  206.98   17.50
  -8  -4   0  218.18   15.90
  -8  -4   0  195.68   23.20
  -8  -4   0  210.98   15.70
  -8  -4   0  231.98   18.60
   8   4   0  239.88   18.00
   8   4   0  248.68   26.20
   8   4   0  209.08   18.20
   8   4   0  214.78   13.90
   8   4   0  223.28   16.40
   8   4   0  232.58   14.60
   8   4   0  200.38   18.00
   8   4   0  232.98   16.30
   8   4   0  246.38   16.50
   8   4   0  217.58   13.50
   8   4   0  231.58   15.20
   8   4   0  209.88   14.00
   8   4   0  221.88   17.60
   8   4   0  236.08   15.40
   8   4   0  226.88   16.50
   8   4   0  225.38   14.90
   8   4   0  212.28   14.90
   8   4   0  222.58   16.60
   8   4   0  205.58   14.90
   8   4   0  217.88   15.90
  -9  -4   0  100.29   17.40
  -9  -4   0  111.79   11.60
  -9  -4   0   96.49   11.60
  -9  -4   0  153.28   20.00
  -9  -4   0  119.29   13.10
  -9  -4   0   72.79   11.90
  -9  -4   0   91.29   11.10
  -9  -4   0  134.89   12.10
   9   4   0  122.49   12.30
   9   4   0  108.09   11.40
   9   4   0   88.89   10.30
   9   4   0  110.89    8.80
   9   4   0  100.49    9.10
   9   4   0  107.59   13.20
   9   4   0   98.79    7.20
   9   4   0   95.99   12.90
   9   4   0  102.79   11.40
   9   4   0   91.19    8.10
   9   4   0  116.39   12.40
   9   4   0   84.39    7.80
   9   4   0   67.19    8.10
   9   4   0   93.39   10.30
   9   4   0   97.09    9.90
   9   4   0   98.89    9.20
   9   4   0  120.69   17.60
   9   4   0   96.79   11.00
   9   4   0  116.69   12.00
 -10  -4   0  173.18   21.30
 -10  -4   0  163.58   15.20
 -10  -4   0  191.08   16.80
 -10  -4   0  177.68   18.50
 -10  -4   0  156.08   17.90
 -10  -4   0  209.98   19.40
 -10  -4   0  125.89   17.20
 -10  -4   0  143.89   13.90
  10   4   0  157.28   11.30
  10   4   0  193.38   16.90
  10   4   0  153.68   13.50
  10   4   0  151.68   11.50
  10   4   0  149.49   11.90
  10   4   0  155.88   12.00
  10   4   0  157.08   17.80
  10   4   0  168.48   17.40
  10   4   0  159.98   12.80
  10   4   0  150.58   13.70
  10   4   0  140.89   12.40
  10   4   0  194.68   20.00
  10   4   0  160.98   14.40
  10   4   0  149.59   14.80
  10   4   0  169.48   21.90
  10   4   0  150.88   19.20
  10   4   0  169.48   16.00
  10   4   0  152.08   13.40
  10   4   0  150.08   12.00
  10   4   0  172.48   16.60
  10   4   0  160.78   12.70
  10   4   0  195.28   18.50
  10   4   0  153.48   10.80
 -11  -4   0   94.99   11.50
 -11  -4   0   80.99   12.70
 -11  -4   0   66.79   11.40
 -11  -4   0   69.69   12.90
 -11  -4   0   77.59   10.90
 -11  -4   0   65.79   13.30
 -11  -4   0   94.59   12.40
  11   4   0   86.19   10.90
  11   4   0   85.89   11.50
  11   4   0   80.09   12.40
  11   4   0   88.29    8.70
  11   4   0   70.39    7.60
  11   4   0   84.69    8.60
  11   4   0   75.39   10.80
  11   4   0   88.19    7.50
  11   4   0   68.89   11.90
  11   4   0  102.29   11.70
  11   4   0   72.39    8.90
  11   4   0  112.79   13.60
  11   4   0   63.19    7.40
  11   4   0   79.09    7.60
  11   4   0  107.09   12.50
  11   4   0   47.10    9.50
  11   4   0   79.69    8.40
  11   4   0   76.89   10.90
  11   4   0   90.69   11.40
  11   4   0   73.89    9.20
  11   4   0   68.39   12.60
  11   4   0   64.39    8.80
 -12  -4   0   86.59   16.70
 -12  -4   0   98.29   12.60
 -12  -4   0   79.29   11.20
 -12  -4   0   57.89   11.70
 -12  -4   0   73.69   13.40
 -12  -4   0  102.19   16.60
  12   4   0   73.59   13.30
  12   4   0   69.49    8.50
  12   4   0   80.09    8.20
  12   4   0   82.79   11.50
  12   4   0   87.39    8.20
  12   4   0   82.99    9.60
  12   4   0   87.09   11.80
  12   4   0   69.69   12.20
  12   4   0   87.79    9.00
  12   4   0   83.79   13.00
  12   4   0   84.19   12.20
  12   4   0   70.89    8.50
  12   4   0   89.59    8.60
  12   4   0   95.89   12.30
  12   4   0   80.89    7.90
  12   4   0   93.49   12.60
  12   4   0   99.99   15.60
  12   4   0   82.39    9.50
  12   4   0   90.59    9.80
  12   4   0  108.19   12.90
  12   4   0   85.89   12.90
 -13  -4   0   -3.50    6.40
 -13  -4   0   -1.00    7.80
 -13  -4   0   -7.10    7.90
 -13  -4   0   -0.40    9.50
 -13  -4   0    0.10    6.90
  13   4   0    0.40    5.00
  13   4   0    4.00    4.90
  13   4   0   -4.00    5.40
  13   4   0    9.10    5.40
  13   4   0    6.50    4.60
  13   4   0    1.80    5.70
  13   4   0    5.40    7.00
  13   4   0    1.20    8.00
  13   4   0    2.70    4.40
  13   4   0    4.50    5.10
  13   4   0    0.20    8.80
  13   4   0   10.00    6.60
  13   4   0    2.60    5.00
  13   4   0    6.30    9.10
  13   4   0   -4.70    3.60
  13   4   0   -3.50    3.90
  13   4   0   -0.10    5.90
  13   4   0    2.40    7.20
  13   4   0    9.20    5.10
 -14  -4   0  142.79   22.20
 -14  -4   0  211.88   27.00
  14   4   0  202.38   22.40
  14   4   0  163.58   13.90
  14   4   0  129.89   18.90
  14   4   0  164.08   13.30
  14   4   0  161.78   16.80
  14   4   0  154.78   13.90
  14   4   0  163.38   14.20
  14   4   0  182.98   19.10
  14   4   0  122.99   20.70
  14   4   0  198.68   20.00
  14   4   0  164.88   16.40
  14   4   0  135.89   12.70
  14   4   0  162.08   16.90
  14   4   0  145.09   17.70
  14   4   0  120.29   12.10
 -15  -4   0    0.00   11.00
 -15  -4   0    9.20   11.90
  15   4   0   12.70    9.40
  15   4   0    9.00   10.70
  15   4   0   -1.40   11.60
  15   4   0   14.20    5.80
  15   4   0   14.90   12.70
  15   4   0    7.70    6.60
  15   4   0   20.80   12.70
  15   4   0    8.30    5.70
  15   4   0    9.10    5.30
  15   4   0  -11.40    7.60
 -16  -4   0   18.10   15.00
 -16  -4   0   19.90   13.50
  16   4   0   15.40   14.70
  16   4   0   27.80   13.50
  16   4   0   26.00   10.70
  16   4   0   10.20   11.30
  16   4   0    6.00    7.00
  16   4   0   13.50   13.60
  16   4   0   15.40   10.30
  16   4   0   13.20   10.00
 -17  -4   0   12.80   15.10
 -17  -4   0   -7.10   11.90
  17   4   0    2.50    7.30
  17   4   0    3.50   11.70
  17   4   0  -24.70    7.70
  17   4   0   -1.10   14.00
  17   4   0   -5.50    9.00
  17   4   0   20.00   11.70
  17   4   0   18.10   14.60
  17   4   0   20.20   11.10
  17   4   0    1.10   11.20
 -18  -4   0    9.60   15.10
 -18  -4   0   50.59   17.70
  18   4   0   31.30   13.20
  18   4   0   37.00   11.40
  18   4   0   30.90   15.70
  18   4   0   46.30   15.40
  18   4   0   40.50   14.80
  18   4   0   41.20   12.90
  18   4   0   29.20   14.60
  18   4   0   31.80   17.90
  18   4   0   44.40   14.10
  19  -5   0   29.50   10.10
  19  -5   0   25.40   10.20
  19  -5   0   22.30   12.00
  19  -5   0   24.20   14.90
  19  -5   0   10.20   10.10
  18  -5   0   83.89   16.90
  18  -5   0   99.39   15.30
  18  -5   0   80.59   14.80
  18  -5   0   80.59   13.50
  18  -5   0  101.39   14.40
  18  -5   0  119.59   15.80
  18  -5   0  133.79   16.70
  18  -5   0  115.79   18.70
  18  -5   0  122.49   18.90
  18  -5   0   89.09   13.50
  18  -5   0   56.49   13.80
 -18   5   0   72.89   21.40
 -18   5   0   86.29   19.80
  17  -5   0   38.90    9.80
  17  -5   0   19.40   10.30
  17  -5   0   20.40    8.50
  17  -5   0   16.40    7.80
  17  -5   0    9.30    7.50
  17  -5   0   28.50   10.80
  17  -5   0   18.10    8.30
  17  -5   0   26.50    8.80
  17  -5   0   23.10   10.60
  17  -5   0   18.90    8.80
  17  -5   0   16.10    9.90
  17  -5   0   23.50    9.80
  17  -5   0   10.90    9.00
  17  -5   0   30.80    9.40
  17  -5   0    8.30   10.30
  17  -5   0   21.70   10.90
 -17   5   0   30.40   13.80
 -17   5   0   22.70   11.80
 -17   5   0   30.60   16.40
 -17   5   0   25.10   13.60
  16  -5   0  115.29   15.30
  16  -5   0  116.59   14.10
  16  -5   0  116.39   14.70
  16  -5   0   98.99   15.80
  16  -5   0  121.19   18.60
  16  -5   0  126.99   18.50
  16  -5   0   93.09   15.70
  16  -5   0  115.89   14.50
  16  -5   0  124.29   14.40
  16  -5   0   99.29   15.00
  16  -5   0  122.19   15.10
  16  -5   0  144.09   15.70
  16  -5   0  123.09   15.20
  16  -5   0  139.09   17.70
  16  -5   0  108.79   14.30
 -16   5   0  104.69   19.20
 -16   5   0   99.99   16.70
 -16   5   0  116.59   21.40
 -16   5   0  121.79   20.50
 -16   5   0   76.09   16.50
  15  -5   0  125.29   14.10
  15  -5   0  109.39   15.20
  15  -5   0  108.79   13.40
  15  -5   0   90.19   11.90
  15  -5   0  108.39   15.20
  15  -5   0  115.09   15.40
  15  -5   0   91.99   13.10
  15  -5   0   84.29   13.60
  15  -5   0  117.29   14.20
  15  -5   0  114.79   13.70
  15  -5   0   98.19   15.00
  15  -5   0  106.49   13.40
  15  -5   0  116.19   14.40
  15  -5   0  109.79   14.80
  15  -5   0   97.29   11.80
  15  -5   0   91.89   12.70
  15  -5   0  105.69   14.10
  15  -5   0   95.79   13.10
  15  -5   0   97.89   13.60
  15  -5   0   75.89   13.90
  15  -5   0  124.09   15.80
  15  -5   0  106.99   12.80
  15  -5   0  122.89   14.30
  15  -5   0   93.79   13.50
  15  -5   0   95.79   13.70
 -15   5   0  106.49   18.80
 -15   5   0   90.19   15.00
 -15   5   0  131.29   21.90
 -15   5   0   86.79   17.20
 -15   5   0   87.89   16.70
  14  -5   0   77.39   11.10
  14  -5   0  109.89   13.60
  14  -5   0  111.99   12.60
  14  -5   0   72.59   20.20
  14  -5   0   94.09   11.80
  14  -5   0   75.79   11.40
  14  -5   0   85.99   12.80
  14  -5   0   74.29   13.40
  14  -5   0   84.99   11.80
  14  -5   0   94.79   14.00
  14  -5   0   90.99   12.80
  14  -5   0   89.69   13.60
  14  -5   0   86.89   12.40
  14  -5   0   73.89   11.30
  14  -5   0   82.39   18.90
  14  -5   0   89.79   14.70
  14  -5   0  101.39   15.80
  14  -5   0   76.79   13.50
  14  -5   0   80.49   11.80
  14  -5   0   68.69   12.30
  14  -5   0   93.09   13.50
  14  -5   0   77.99   12.10
  14  -5   0   97.49   14.80
 -14   5   0   77.09   14.90
 -14   5   0   67.59   15.20
 -14   5   0  111.49   19.60
 -14   5   0   69.59   13.40
 -14   5   0   64.19   14.60
  13  -5   0  141.09   14.90
  13  -5   0  147.19   15.80
  13  -5   0  144.29   15.00
  13  -5   0  130.59   16.30
  13  -5   0  138.89   18.10
  13  -5   0  116.69   12.30
  13  -5   0  136.59   14.50
  13  -5   0  133.29   14.40
  13  -5   0  119.09   14.30
  13  -5   0  114.29   14.30
  13  -5   0  131.59   14.70
  13  -5   0  154.38   16.30
  13  -5   0  147.29   16.10
  13  -5   0  145.69   14.30
  13  -5   0  129.99   16.50
  13  -5   0  137.69   14.10
  13  -5   0  125.69   13.90
  13  -5   0  124.89   15.70
  13  -5   0  115.59   13.80
  13  -5   0  118.29   15.60
  13  -5   0  115.19   14.70
  13  -5   0  102.69   12.80
  13  -5   0  111.49   12.70
  13  -5   0  124.19   15.70
  13  -5   0  130.99   14.80
  13  -5   0  142.09   15.80
 -13   5   0  121.29   17.00
 -13   5   0   88.49   15.40
 -13   5   0   91.89   18.00
 -13   5   0  133.79   18.70
 -13   5   0  117.89   15.90
  12  -5   0   34.00    8.80
  12  -5   0   26.10    9.20
  12  -5   0   38.50    7.80
  12  -5   0   35.10    8.70
  12  -5   0   38.30    7.30
  12  -5   0   33.50    8.80
  12  -5   0   31.90    8.30
  12  -5   0   38.10    9.20
  12  -5   0   34.00    8.10
  12  -5   0   49.60    9.30
  12  -5   0   17.40    7.20
  12  -5   0   15.90    6.10
  12  -5   0   39.50    7.50
  12  -5   0   37.00    9.20
  12  -5   0   26.40    8.20
  12  -5   0   45.00    8.40
  12  -5   0   39.20    8.90
  12  -5   0   32.60    7.20
  12  -5   0   45.50    8.60
  12  -5   0   37.50    8.50
  12  -5   0   24.00    8.10
  12  -5   0   28.20    9.70
  12  -5   0   24.00    7.50
  12  -5   0   42.40   10.00
  12  -5   0   19.60    6.50
  12  -5   0   28.10    6.00
 -12   5   0   16.30    9.70
 -12   5   0   23.20    9.50
 -12   5   0   23.10    8.20
 -12   5   0   18.30    9.80
 -12   5   0   16.50    9.20
  11  -5   0   99.99   10.80
  11  -5   0  110.89   12.30
  11  -5   0   97.39   12.10
  11  -5   0   97.09   12.30
  11  -5   0   92.79   10.60
  11  -5   0  137.79   14.00
  11  -5   0  110.59   12.80
  11  -5   0  103.09   11.50
  11  -5   0   99.59   10.00
  11  -5   0   77.49   11.90
  11  -5   0   94.99   13.80
  11  -5   0   89.69   11.50
  11  -5   0  112.09   12.50
  11  -5   0  117.99   12.70
  11  -5   0   83.69   11.30
  11  -5   0  106.59   12.60
  11  -5   0   91.49   10.70
  11  -5   0   84.09   13.90
  11  -5   0   92.39   13.20
  11  -5   0   89.59   12.50
  11  -5   0   83.69   10.50
  11  -5   0   82.39   11.70
  11  -5   0  111.99   11.60
  11  -5   0  102.19   12.60
  11  -5   0   64.59   11.20
 -11   5   0   70.29   12.70
 -11   5   0   97.09   12.80
 -11   5   0   83.79   13.10
 -11   5   0  120.29   14.00
 -11   5   0   75.69   13.30
 -11   5   0   78.79   13.60
  10  -5   0  185.98   15.70
  10  -5   0  202.68   14.90
  10  -5   0  180.88   14.20
  10  -5   0  201.08   15.00
  10  -5   0  220.78   16.30
  10  -5   0  181.98   16.00
  10  -5   0  228.88   17.10
  10  -5   0  198.98   15.40
  10  -5   0  183.98   15.70
  10  -5   0  187.18   18.40
  10  -5   0  188.88   15.00
  10  -5   0  195.08   15.90
  10  -5   0  169.48   16.80
  10  -5   0  168.18   15.50
  10  -5   0  201.88   14.20
  10  -5   0  170.88   15.40
  10  -5   0  177.08   15.60
  10  -5   0  196.78   14.90
  10  -5   0  187.68   14.70
 -10   5   0  182.98   19.20
 -10   5   0  182.58   16.30
 -10   5   0  222.18   19.30
 -10   5   0  248.68   22.50
 -10   5   0  222.08   20.30
 -10   5   0  184.18   16.80
   9  -5   0  490.75   30.50
   9  -5   0  503.25   30.50
   9  -5   0  467.25   29.80
   9  -5   0  484.95   29.10
   9  -5   0  498.35   30.00
   9  -5   0  460.05   31.20
   9  -5   0  481.95   30.40
   9  -5   0  443.46   29.60
   9  -5   0  497.45   30.80
   9  -5   0  437.56   30.50
   9  -5   0  504.85   30.30
   9  -5   0  475.85   30.90
   9  -5   0  485.35   30.00
   9  -5   0  460.45   30.20
   9  -5   0  482.65   31.30
   9  -5   0  498.35   30.80
   9  -5   0  489.05   29.50
   9  -5   0  469.85   31.30
  -9   5   0  480.05   30.90
  -9   5   0  479.45   32.00
  -9   5   0  505.05   33.20
  -9   5   0  443.96   31.00
  -9   5   0  446.16   34.50
   8  -5   0   96.89    9.00
   8  -5   0  112.19   10.90
   8  -5   0   72.89    9.10
   8  -5   0   87.79    8.80
   8  -5   0   84.99    9.50
   8  -5   0   94.29    9.30
   8  -5   0   77.49    9.00
   8  -5   0  107.29   11.00
   8  -5   0   79.09    9.20
   8  -5   0   93.59    9.90
   8  -5   0   82.29    7.50
   8  -5   0   74.39    9.80
   8  -5   0   96.69    9.80
   8  -5   0   65.89    8.90
   8  -5   0   86.59    9.00
   8  -5   0   92.29    9.10
   8  -5   0   68.09    9.40
   8  -5   0  108.79    9.30
   8  -5   0   94.69    9.50
  -8   5   0   94.49   10.60
  -8   5   0   67.19   10.30
  -8   5   0   79.99   10.40
  -8   5   0   52.39    8.50
  -8   5   0   68.39   10.40
  -8   5   0   83.79   11.20
   7  -5   0  284.57   18.30
   7  -5   0  274.47   19.70
   7  -5   0  277.07   17.80
   7  -5   0  282.37   19.20
   7  -5   0  301.47   16.50
   7  -5   0  274.87   19.20
   7  -5   0  247.48   18.30
   7  -5   0  283.27   18.40
   7  -5   0  278.07   18.40
   7  -5   0  300.07   19.60
   7  -5   0  292.47   17.90
   7  -5   0  275.57   16.40
   7  -5   0  284.57   18.30
   7  -5   0  280.97   18.40
   7  -5   0  273.47   18.90
   7  -5   0  250.47   18.90
   7  -5   0  253.47   18.10
   7  -5   0  279.47   18.00
   7  -5   0  285.97   18.50
   7  -5   0  297.87   19.50
   7  -5   0  265.37   17.40
  -7   5   0  275.37   18.80
  -7   5   0  253.37   18.90
  -7   5   0  299.17   19.50
  -7   5   0  290.47   20.60
  -7   5   0  304.37   21.00
  -7   5   0  278.27   18.70
  -7   5   0  288.77   21.00
  -7   5   0  288.17   19.80
  -7   5   0  273.77   19.50
   6  -5   0  272.87   16.50
   6  -5   0  275.07   18.80
   6  -5   0  298.37   19.00
   6  -5   0  252.37   17.20
   6  -5   0  270.07   19.80
   6  -5   0  312.57   18.50
   6  -5   0  307.17   18.80
   6  -5   0  267.87   17.90
   6  -5   0  276.87   17.00
   6  -5   0  288.47   19.30
   6  -5   0  283.27   18.10
   6  -5   0  282.77   18.00
   6  -5   0  271.97   21.50
   6  -5   0  275.87   17.50
   6  -5   0  264.87   18.80
   6  -5   0  281.97   18.80
   6  -5   0  274.77   16.90
   6  -5   0  277.97   18.30
   6  -5   0  307.47   18.30
   6  -5   0  291.77   16.70
   6  -5   0  301.07   17.30
   6  -5   0  286.37   17.70
  -6   5   0  280.57   19.60
  -6   5   0  294.47   19.00
  -6   5   0  268.67   20.00
  -6   5   0  263.17   18.50
  -6   5   0  292.67   18.30
  -6   5   0  267.47   19.80
  -6   5   0  275.47   18.40
  -6   5   0  270.17   20.00
  -6   5   0  273.07   19.10
  -6   5   0  266.17   19.10
   5  -5   0  300.27   17.50
   5  -5   0  285.27   19.50
   5  -5   0  304.57   18.30
   5  -5   0  274.27   17.40
   5  -5   0  307.47   19.30
   5  -5   0  308.87   18.00
   5  -5   0  299.97   17.60
   5  -5   0  294.87   17.50
   5  -5   0  315.57   19.70
   5  -5   0  289.87   18.60
   5  -5   0  303.17   17.30
   5  -5   0  298.67   17.60
   5  -5   0  284.97   18.40
   5  -5   0  313.57   19.20
   5  -5   0  273.67   20.80
   5  -5   0  310.87   17.70
   5  -5   0  312.67   17.50
   5  -5   0  291.67   19.00
  -5   5   0  295.27   19.00
  -5   5   0  307.67   19.50
  -5   5   0  269.77   20.10
  -5   5   0  271.27   20.10
  -5   5   0  300.37   17.80
  -5   5   0  308.77   18.90
  -5   5   0  331.07   19.00
  -5   5   0  285.37   20.00
  -5   5   0  278.27   20.10
  -5   5   0  289.77   19.00
  -5   5   0  273.07   19.10
  -5   5   0  283.77   21.60
   4  -5   0  779.32   51.09
   4  -5   0  808.72   48.30
   4  -5   0  814.82   47.50
   4  -5   0  852.61   49.10
   4  -5   0  839.42   48.90
   4  -5   0  856.81   48.10
   4  -5   0  829.72   47.90
   4  -5   0  797.12   48.50
   4  -5   0  906.41   49.10
   4  -5   0  839.32   48.10
   4  -5   0  850.21   47.40
   4  -5   0  788.42   47.40
   4  -5   0  823.62   48.40
   4  -5   0  878.11   48.70
  -4   5   0  892.91   48.20
  -4   5   0  820.02   47.60
  -4   5   0  859.71   48.40
  -4   5   0  868.41   49.80
  -4   5   0  870.11   47.30
  -4   5   0  871.41   48.80
  -4   5   0  848.52   49.40
  -4   5   0  860.31   48.70
  -4   5   0  797.22   48.60
  -4   5   0  796.12   49.40
  -4   5   0  896.21   48.20
  -4   5   0  847.62   48.00
  -4   5   0  852.31   52.39
  -4   5   0  813.12   49.40
  -4   5   0  854.81   48.30
   3  -5   0   99.79    6.50
   3  -5   0   83.49    6.40
   3  -5   0   94.09    7.20
   3  -5   0   90.79    6.70
   3  -5   0   84.39    6.00
   3  -5   0   89.59    6.40
   3  -5   0   88.69    7.00
   3  -5   0   94.39    7.20
   3  -5   0   87.29    7.40
   3  -5   0   89.59    6.50
   3  -5   0   92.69    6.50
   3  -5   0   85.49    5.60
   3  -5   0   82.79    6.60
   3  -5   0  100.79    7.40
   3  -5   0   94.79    6.60
   3  -5   0   97.89   11.40
   3  -5   0   88.99    6.80
  -3   5   0   84.19    6.30
  -3   5   0  105.79    7.40
  -3   5   0   94.39    7.80
  -3   5   0   85.09    6.70
  -3   5   0   87.89   12.20
  -3   5   0   79.19    7.20
  -3   5   0   82.39    7.70
  -3   5   0   89.49    7.10
  -3   5   0   96.99    7.00
  -3   5   0   93.19    6.20
  -3   5   0   90.29    5.80
  -3   5   0   94.39    6.50
  -3   5   0   84.59    7.50
  -3   5   0  100.29    7.80
  -3   5   0   85.49    6.20
  -3   5   0   87.99    6.50
  -3   5   0   84.49    7.50
   2  -5   0    4.80    1.90
   2  -5   0    4.70    1.40
   2  -5   0    5.10    2.20
   2  -5   0    5.20    1.80
   2  -5   0    6.50    2.10
   2  -5   0    4.60    2.30
   2  -5   0    4.50    1.90
   2  -5   0    6.00    1.90
   2  -5   0    8.60    2.40
   2  -5   0    0.20    3.30
   2  -5   0    4.10    1.70
   2  -5   0    2.60    1.60
   2  -5   0    6.00    2.20
   2  -5   0    5.20    2.10
   2  -5   0    1.80    1.60
   2  -5   0    6.40    2.20
   2  -5   0    4.30    1.40
   2  -5   0    2.50    1.60
  -2   5   0    8.30    1.90
  -2   5   0    4.20    2.00
  -2   5   0    8.60    2.30
  -2   5   0    8.80    2.20
  -2   5   0    8.60    2.30
  -2   5   0    5.80    1.70
  -2   5   0    6.40    1.30
  -2   5   0    4.10    2.20
  -2   5   0    1.50    2.00
  -2   5   0    3.60    2.30
  -2   5   0    3.70    1.60
  -2   5   0    7.10    2.00
  -2   5   0    7.60    2.10
  -2   5   0    6.30    2.10
  -2   5   0    4.10    1.90
  -2   5   0    5.20    2.20
  -2   5   0    7.30    1.60
  -2   5   0    6.70    1.30
  -2   5   0    1.90    3.80
  -2   5   0    7.60    2.00
  -2   5   0    3.80    1.20
  -2   5   0    4.50    1.50
   1  -5   0  773.12   44.50
   1  -5   0  779.02   44.30
   1  -5   0  826.52   44.60
   1  -5   0  790.42   44.70
   1  -5   0  780.72   49.90
   1  -5   0  774.72   44.40
   1  -5   0  782.92   44.20
   1  -5   0  810.22   44.70
   1  -5   0  732.23   44.50
   1  -5   0  801.32   44.90
   1  -5   0  762.02   44.50
  -1   5   0  757.52   44.70
  -1   5   0  780.92   44.40
  -1   5   0  787.12   44.60
  -1   5   0  775.72   44.10
  -1   5   0  807.52   44.70
  -1   5   0  813.02   44.30
  -1   5   0  808.92   44.20
  -1   5   0  809.52   44.00
  -1   5   0  813.02   50.69
  -1   5   0  755.92   44.40
  -1   5   0  788.22   44.70
  -1   5   0  826.42   44.60
  -1   5   0  745.43   44.40
  -1   5   0  768.12   44.70
  -1   5   0  730.03   44.40
   0  -5   0   45.20    4.80
   0  -5   0   51.99    3.90
   0  -5   0   48.90    4.50
   0  -5   0   51.09    4.20
   0  -5   0   47.40    4.80
   0  -5   0   51.19    4.50
   0  -5   0   48.10    4.00
   0  -5   0   47.00    4.20
   0  -5   0   49.80    4.40
   0  -5   0   43.00    9.30
   0  -5   0   48.80    4.40
   0  -5   0   52.29    4.50
   0  -5   0   50.79    5.00
   0  -5   0   50.99    4.40
   0  -5   0   45.40    4.10
   0  -5   0   42.30    4.50
   0  -5   0   51.59    4.00
   0  -5   0   42.00    4.50
   0  -5   0   44.60    4.40
   0  -5   0   54.79    5.20
   0  -5   0   47.90    4.20
   0   5   0   42.90    8.80
   0   5   0   45.80    4.20
   0   5   0   50.69    4.50
   0   5   0   44.20    4.60
   0   5   0   51.79    5.10
   0   5   0   49.60    4.30
   0   5   0   45.40    4.20
   0   5   0   50.69    4.80
   0   5   0   42.00    4.50
   0   5   0   59.69    4.80
   0   5   0   50.49    4.00
   0   5   0   41.10    4.40
   0   5   0   43.80    4.00
   0   5   0   33.90    4.20
   0   5   0   52.79    4.20
   0   5   0   46.40    4.20
   0   5   0   57.39    4.50
   0   5   0   47.50    4.20
  -1  -5   0 1499.55   87.89
  -1  -5   0 1454.95   81.49
   1   5   0 1395.56   81.49
   1   5   0 1468.55   81.09
   1   5   0 1476.35   81.39
   1   5   0 1446.46   88.29
   1   5   0 1422.46   81.49
  -2  -5   0  109.19    8.00
  -2  -5   0  107.49    6.80
  -2  -5   0  102.69    7.80
  -2  -5   0  101.49    7.20
  -2  -5   0   84.19    8.10
  -2  -5   0   94.69    7.10
  -2  -5   0  100.89    7.60
  -2  -5   0  103.79    7.30
  -2  -5   0  105.29    7.10
  -2  -5   0  106.69    7.90
  -2  -5   0  106.59    7.10
  -2  -5   0  107.29    7.50
  -2  -5   0  107.49   15.20
  -2  -5   0  111.79    8.30
  -2  -5   0  111.89    7.90
  -2  -5   0  106.89    6.80
  -2  -5   0  107.89    7.70
  -2  -5   0  102.19    7.70
  -2  -5   0   94.89    7.60
  -2  -5   0   84.89    7.10
  -2  -5   0   91.89    7.30
   2   5   0  102.99    7.80
   2   5   0  108.39    7.00
   2   5   0   99.99    7.60
   2   5   0   83.19   13.70
   2   5   0  102.39    7.70
   2   5   0  108.49    7.60
   2   5   0  112.19    7.30
   2   5   0  102.39    6.50
   2   5   0  105.59    7.40
   2   5   0  105.89    8.20
   2   5   0  108.69    7.70
   2   5   0  108.59    7.80
   2   5   0  109.59    8.20
   2   5   0   85.09    7.40
   2   5   0  111.69    7.80
   2   5   0   95.89    7.50
   2   5   0   94.89    7.50
   2   5   0  113.69    7.90
   2   5   0  108.79    7.70
  -3  -5   0  911.31   52.29
  -3  -5   0  883.51   49.99
  -3  -5   0  856.61   50.59
  -3  -5   0  901.41   50.29
  -3  -5   0  936.11   51.99
  -3  -5   0  936.51   51.09
  -3  -5   0  856.11   51.29
  -3  -5   0  892.31   51.29
  -3  -5   0  921.81   52.19
  -3  -5   0  897.31   51.19
  -3  -5   0  881.51   58.19
  -3  -5   0  858.51   51.39
  -3  -5   0  872.61   50.59
  -3  -5   0  860.11   51.49
  -3  -5   0  890.31   51.29
   3   5   0  884.31   58.79
   3   5   0  838.32   50.99
   3   5   0  885.41   51.09
   3   5   0  942.81   51.39
   3   5   0  907.51   50.89
   3   5   0  951.30   51.19
   3   5   0  868.71   51.29
   3   5   0  896.51   51.29
   3   5   0  880.81   51.89
   3   5   0  898.11   51.09
   3   5   0  858.61   51.99
   3   5   0  865.51   50.59
   3   5   0  874.61   51.19
   3   5   0  932.01   50.39
   3   5   0  895.61   51.29
   3   5   0  972.60   52.09
   3   5   0  918.11   50.69
   3   5   0  874.71   51.29
  -4  -5   0   13.70    3.30
  -4  -5   0   14.60    2.40
  -4  -5   0   18.60    4.60
  -4  -5   0   19.70    2.90
  -4  -5   0    9.60    3.90
  -4  -5   0   20.50    4.20
  -4  -5   0   13.00    4.20
  -4  -5   0   14.10    3.60
  -4  -5   0    6.10    6.20
  -4  -5   0   20.00    2.80
  -4  -5   0   14.70    3.50
  -4  -5   0   20.20    3.10
  -4  -5   0   17.80    5.50
  -4  -5   0   13.70    3.40
  -4  -5   0    6.10    4.10
  -4  -5   0   15.40    2.60
  -4  -5   0   15.20    3.00
   4   5   0   16.40    3.90
   4   5   0   13.30    3.20
   4   5   0   28.20    4.70
   4   5   0   18.50    3.50
   4   5   0   25.00    4.70
   4   5   0    9.20    3.10
   4   5   0   19.10    4.90
   4   5   0   14.40    7.50
   4   5   0    9.40    3.20
   4   5   0   21.10    4.00
   4   5   0   19.20    3.90
   4   5   0   16.90    3.40
   4   5   0   21.40    4.40
   4   5   0   19.20    2.50
   4   5   0   11.30    3.50
   4   5   0   17.50    4.00
   4   5   0   13.70    3.40
   4   5   0   17.80    4.50
   4   5   0   11.90    3.40
   4   5   0   19.30    2.90
  -5  -5   0  318.87   22.30
  -5  -5   0  321.27   19.00
  -5  -5   0  307.27   20.50
  -5  -5   0  315.87   20.50
  -5  -5   0  299.27   18.80
  -5  -5   0  305.37   21.30
  -5  -5   0  305.77   19.80
  -5  -5   0  307.67   21.50
  -5  -5   0  337.37   18.60
  -5  -5   0  315.07   20.90
  -5  -5   0  309.67   20.10
  -5  -5   0  309.37   19.00
  -5  -5   0  307.07   18.90
  -5  -5   0  309.07   26.40
  -5  -5   0  300.87   18.70
  -5  -5   0  334.67   19.70
  -5  -5   0  297.57   19.50
   5   5   0  294.27   20.10
   5   5   0  310.67   19.80
   5   5   0  331.27   20.30
   5   5   0  318.67   18.60
   5   5   0  289.47   19.60
   5   5   0  312.67   19.10
   5   5   0  296.67   19.40
   5   5   0  312.87   20.40
   5   5   0  344.97   20.60
   5   5   0  321.47   19.70
   5   5   0  328.47   21.90
   5   5   0  340.97   19.80
   5   5   0  296.47   21.10
   5   5   0  293.37   21.00
   5   5   0  322.67   18.80
   5   5   0  330.07   20.50
   5   5   0  313.07   20.40
   5   5   0  328.47   21.40
   5   5   0  316.57   19.00
   5   5   0  293.47   27.80
  -6  -5   0   19.80    6.10
  -6  -5   0   23.40    3.60
  -6  -5   0   20.20    6.10
  -6  -5   0   17.20    4.90
  -6  -5   0   24.60    3.90
  -6  -5   0   20.00    3.40
  -6  -5   0   27.30    4.20
  -6  -5   0   29.60    4.10
  -6  -5   0   15.80    4.30
  -6  -5   0   26.00   11.10
  -6  -5   0   28.70    4.90
  -6  -5   0   26.90    4.70
  -6  -5   0   25.60    5.10
  -6  -5   0   25.80    5.90
  -6  -5   0   19.40    4.00
   6   5   0   14.90    5.40
   6   5   0   18.10    9.60
   6   5   0   25.70    5.20
   6   5   0   18.60    4.80
   6   5   0   26.50    5.00
   6   5   0   21.90    5.20
   6   5   0   24.60    3.90
   6   5   0   13.60    3.40
   6   5   0   27.80    5.90
   6   5   0   25.30    3.90
   6   5   0   29.90    5.50
   6   5   0   30.60    5.70
   6   5   0   26.90    4.50
   6   5   0   17.00    4.10
   6   5   0   21.20    5.40
   6   5   0   17.70    4.10
   6   5   0   19.20    4.50
   6   5   0   16.10    5.60
   6   5   0   22.80    4.70
   6   5   0   20.60    4.20
   6   5   0   26.00    3.50
  -7  -5   0  691.83   39.50
  -7  -5   0  709.93   41.40
  -7  -5   0  674.83   41.80
  -7  -5   0  659.23   38.80
  -7  -5   0  705.63   41.50
  -7  -5   0  724.83   43.30
  -7  -5   0  684.23   44.10
  -7  -5   0  697.23   40.90
  -7  -5   0  666.73   40.10
  -7  -5   0  687.43   39.20
  -7  -5   0  673.73   42.30
  -7  -5   0  680.83   40.40
  -7  -5   0  644.34   47.50
   7   5   0  667.83   41.20
   7   5   0  683.93   40.40
   7   5   0  657.43   39.40
   7   5   0  689.23   41.30
   7   5   0  743.43   50.89
   7   5   0  680.33   39.40
   7   5   0  704.43   43.50
   7   5   0  596.54   42.20
   7   5   0  688.43   41.00
   7   5   0  712.83   41.60
   7   5   0  703.33   40.50
   7   5   0  734.03   42.70
   7   5   0  711.93   39.30
   7   5   0  687.23   41.60
   7   5   0  686.43   40.20
   7   5   0  674.93   40.40
   7   5   0  662.83   41.60
   7   5   0  702.03   41.30
   7   5   0  675.73   42.70
   7   5   0  670.63   40.40
  -8  -5   0   74.19    8.40
  -8  -5   0   71.79    9.90
  -8  -5   0  104.69   11.20
  -8  -5   0   85.09   13.10
  -8  -5   0   62.89   13.90
  -8  -5   0   79.19    7.10
  -8  -5   0   87.39    9.80
  -8  -5   0   82.49   11.40
  -8  -5   0   63.19   10.80
   8   5   0   75.89    6.80
   8   5   0   59.29    7.30
   8   5   0   99.29   10.30
   8   5   0   70.09   11.10
   8   5   0   71.39    8.00
   8   5   0   66.69    8.80
   8   5   0   48.70    9.40
   8   5   0   66.49    6.60
   8   5   0   70.79    9.30
   8   5   0   58.19    7.40
   8   5   0   58.49    9.50
   8   5   0   72.19    7.80
   8   5   0   81.59    7.10
   8   5   0   88.39   10.50
   8   5   0   60.79    5.60
   8   5   0   75.19    9.70
   8   5   0   69.69    8.00
   8   5   0   95.29   17.70
   8   5   0   83.59   10.00
   8   5   0   63.29    8.70
  -9  -5   0  831.32   55.89
  -9  -5   0  751.92   51.09
  -9  -5   0  800.62   45.20
  -9  -5   0  827.42   47.80
  -9  -5   0  775.92   49.10
  -9  -5   0  827.42   47.30
  -9  -5   0  793.32   48.80
  -9  -5   0  805.42   50.69
  -9  -5   0  760.22   46.70
   9   5   0  790.82   46.10
   9   5   0  801.52   47.90
   9   5   0  810.32   46.50
   9   5   0  774.32   47.40
   9   5   0  747.63   49.00
   9   5   0  814.92   45.30
   9   5   0  771.12   46.40
   9   5   0  772.22   47.60
   9   5   0  810.22   46.20
   9   5   0  771.72   45.20
   9   5   0  734.33   47.80
   9   5   0  781.22   46.10
   9   5   0  761.02   45.10
   9   5   0  771.32   49.10
   9   5   0  818.72   56.29
   9   5   0  788.62   47.70
   9   5   0  761.22   47.00
   9   5   0  738.23   49.80
   9   5   0  716.03   49.00
 -10  -5   0   46.10   14.30
 -10  -5   0   71.89   11.60
 -10  -5   0   37.60    9.10
 -10  -5   0   51.59   11.70
 -10  -5   0   49.10   12.00
 -10  -5   0   48.80    8.40
 -10  -5   0   64.19    9.60
 -10  -5   0   64.29    8.80
  10   5   0   34.40    9.90
  10   5   0   50.29    6.90
  10   5   0   64.69    9.60
  10   5   0   45.90    8.20
  10   5   0   38.60    9.80
  10   5   0   58.29    7.80
  10   5   0   45.90    6.40
  10   5   0   61.29    9.00
  10   5   0   49.20    7.20
  10   5   0   67.09   11.10
  10   5   0   44.20    8.40
  10   5   0   53.19    6.30
  10   5   0   34.40    7.90
  10   5   0   61.89   10.00
  10   5   0   43.40    6.00
  10   5   0   46.20    8.50
  10   5   0   56.39    7.80
  10   5   0   48.60    6.80
  10   5   0   45.40   13.00
 -11  -5   0  251.67   22.40
 -11  -5   0  257.37   23.50
 -11  -5   0  276.07   22.70
 -11  -5   0  284.47   20.20
 -11  -5   0  307.57   21.50
 -11  -5   0  246.68   25.30
 -11  -5   0  202.48   25.00
  11   5   0  239.88   24.60
  11   5   0  274.17   22.20
  11   5   0  259.97   19.60
  11   5   0  272.57   18.30
  11   5   0  274.77   20.40
  11   5   0  250.27   18.10
  11   5   0  291.57   20.00
  11   5   0  266.57   21.50
  11   5   0  246.78   20.50
  11   5   0  257.57   17.20
  11   5   0  255.97   23.20
  11   5   0  263.67   18.80
  11   5   0  246.28   20.00
  11   5   0  262.37   18.10
  11   5   0  223.08   19.40
  11   5   0  240.08   17.30
  11   5   0  279.37   19.10
  11   5   0  262.37   20.40
  11   5   0  245.48   17.20
 -12  -5   0   89.99   15.70
 -12  -5   0  118.99   16.90
 -12  -5   0  169.08   16.70
 -12  -5   0  134.59   16.70
 -12  -5   0  105.69   18.60
  12   5   0  115.29   12.30
  12   5   0  135.59   12.00
  12   5   0  114.49   13.80
  12   5   0  132.49   15.10
  12   5   0  114.09   11.40
  12   5   0  127.89   10.60
  12   5   0  146.79   14.80
  12   5   0  107.29   10.60
  12   5   0  163.88   17.40
  12   5   0  132.99   14.00
  12   5   0  115.89   14.10
  12   5   0  117.99   12.40
  12   5   0  127.79   16.20
  12   5   0  126.29   16.50
  12   5   0  114.09   16.00
  12   5   0  124.19   11.70
  12   5   0  137.49   15.00
  12   5   0  106.79   17.00
  12   5   0  123.59   17.20
  12   5   0  132.89   11.50
 -13  -5   0  371.26   30.80
 -13  -5   0  366.96   33.00
 -13  -5   0  365.56   26.00
 -13  -5   0  359.06   27.00
  13   5   0  341.07   23.30
  13   5   0  357.76   29.50
  13   5   0  337.27   22.50
  13   5   0  348.47   25.80
  13   5   0  376.16   27.40
  13   5   0  361.46   23.80
  13   5   0  320.17   25.70
  13   5   0  338.87   23.60
  13   5   0  367.76   28.20
  13   5   0  336.57   22.90
  13   5   0  411.66   31.70
  13   5   0  334.27   24.30
  13   5   0  373.66   27.90
  13   5   0  353.26   25.70
  13   5   0  373.66   25.40
 -14  -5   0  102.49   19.80
 -14  -5   0  108.39   20.80
 -14  -5   0  125.69   16.50
  14   5   0  124.09   11.50
  14   5   0  142.39   14.00
  14   5   0  137.39   20.10
  14   5   0  149.59   16.10
  14   5   0  153.18   13.50
  14   5   0  149.09   15.30
  14   5   0  164.68   18.40
  14   5   0  139.79   12.30
  14   5   0  113.99   14.80
  14   5   0  126.39   13.70
  14   5   0  141.19   20.00
  14   5   0  123.99   17.10
  14   5   0  132.29   16.60
  14   5   0  135.49   20.60
 -15  -5   0   95.69   20.10
 -15  -5   0  130.49   21.10
  15   5   0  138.39   21.50
  15   5   0  143.39   18.00
  15   5   0  137.09   17.90
  15   5   0  173.78   15.10
  15   5   0  166.48   24.10
  15   5   0  127.79   13.50
  15   5   0  139.29   18.50
  15   5   0  166.68   22.90
  15   5   0  125.29   20.80
  15   5   0  160.38   14.40
 -16  -5   0   21.00   14.40
  16   5   0   26.40   13.30
  16   5   0   16.50   10.50
  16   5   0    1.20   14.20
  16   5   0   14.50    6.80
  16   5   0    2.40   13.00
  16   5   0   16.30   12.40
  16   5   0   15.90   10.60
  16   5   0    7.90    6.10
 -17  -5   0  139.39   25.80
 -17  -5   0   71.19   18.70
  17   5   0   91.19   16.50
  17   5   0   95.69   21.60
  17   5   0   94.89   21.60
  17   5   0  139.29   18.80
  17   5   0  126.89   18.70
  17   5   0  128.99   18.70
  17   5   0   70.89   18.60
  17   5   0  155.08   19.80
  17   5   0  126.59   21.10
 -18  -5   0  102.29   23.80
 -18  -5   0   84.59   20.10
  18   5   0   77.09   15.70
  18   5   0   94.49   19.40
  18   5   0   88.19   16.00
  18   5   0   69.19   20.30
  18   5   0   47.90   14.80
  18   5   0   95.89   19.00
  18   5   0   85.19   21.30
  19  -6   0   76.19   13.10
  19  -6   0   89.39   17.30
  19  -6   0   58.19   14.00
  19  -6   0   62.09   14.50
  19  -6   0   47.30   12.20
  19  -6   0   48.20   12.90
  19  -6   0   65.69   12.20
  18  -6   0   53.99   12.70
  18  -6   0   57.39   11.50
  18  -6   0   39.50   11.90
  18  -6   0   27.50    9.90
  18  -6   0   31.90   12.00
  18  -6   0   60.59   16.50
  18  -6   0   37.90   12.10
  18  -6   0   45.60   11.80
  17  -6   0   56.49   11.10
  17  -6   0   77.19   12.20
  17  -6   0   39.70    9.40
  17  -6   0   64.59   11.60
  17  -6   0   43.20   10.00
  17  -6   0   47.50   12.70
  17  -6   0   39.60    9.30
  17  -6   0   61.49   12.30
  17  -6   0   54.79   12.30
  17  -6   0   60.59   11.50
  17  -6   0   39.70    9.80
  17  -6   0   56.39   10.20
  17  -6   0   25.50   10.60
  17  -6   0   46.30   11.00
  17  -6   0   54.59   12.90
  17  -6   0   33.20   10.70
 -17   6   0   54.49   16.10
 -17   6   0   38.30   17.70
 -17   6   0   38.60   14.90
 -17   6   0   70.99   15.10
 -17   6   0   41.80   15.30
  16  -6   0  269.77   27.60
  16  -6   0  241.48   26.40
  16  -6   0  224.98   23.70
  16  -6   0  219.28   20.20
  16  -6   0  259.87   19.90
  16  -6   0  220.58   19.30
  16  -6   0  239.68   20.40
  16  -6   0  225.08   20.20
  16  -6   0  238.98   22.70
  16  -6   0  247.18   19.80
  16  -6   0  226.08   20.80
  16  -6   0  250.77   21.80
  16  -6   0  208.08   22.10
  16  -6   0  214.28   19.20
  16  -6   0  239.98   23.00
 -16   6   0  259.07   26.30
 -16   6   0  175.08   24.90
 -16   6   0  184.68   24.20
 -16   6   0  234.68   27.20
 -16   6   0  236.88   29.90
  15  -6   0   13.30    7.20
  15  -6   0   16.90    6.60
  15  -6   0    8.90    8.70
  15  -6   0    4.00    9.90
  15  -6   0   20.50    8.80
  15  -6   0   23.20    8.50
  15  -6   0   13.60    9.50
  15  -6   0    3.70    8.30
  15  -6   0   17.90    9.40
  15  -6   0   21.80    8.10
  15  -6   0   10.10    7.90
  15  -6   0    6.70    6.90
  15  -6   0    5.20    7.30
  15  -6   0   10.00    7.00
  15  -6   0   15.20    7.40
  15  -6   0   20.90    8.30
  15  -6   0   21.80    7.80
  15  -6   0    5.70    8.20
  15  -6   0   16.10    7.50
  15  -6   0   18.00    8.50
  15  -6   0   32.70    8.30
  15  -6   0   18.00    6.20
  15  -6   0   10.70    8.70
  15  -6   0   10.00    7.00
  15  -6   0   20.80    7.70
 -15   6   0    4.50   10.80
 -15   6   0   26.50   12.40
 -15   6   0    1.00   10.20
 -15   6   0   20.40   10.50
 -15   6   0   20.10   10.80
  14  -6   0  298.07   26.60
  14  -6   0  220.78   19.80
  14  -6   0  222.98   20.50
  14  -6   0  225.88   19.30
  14  -6   0  254.97   18.50
  14  -6   0  222.98   20.00
  14  -6   0  274.77   20.00
  14  -6   0  232.38   20.20
  14  -6   0  231.88   19.20
  14  -6   0  253.47   23.10
  14  -6   0  247.38   22.00
  14  -6   0  198.98   18.10
  14  -6   0  230.68   20.60
  14  -6   0  218.48   17.50
  14  -6   0  286.67   24.50
  14  -6   0  250.97   20.60
  14  -6   0  251.27   19.40
  14  -6   0  244.08   21.90
  14  -6   0  251.37   20.90
  14  -6   0  246.08   20.80
  14  -6   0  241.98   19.30
  14  -6   0  219.28   19.00
  14  -6   0  210.68   20.20
  14  -6   0  249.48   18.60
  14  -6   0  272.37   19.80
 -14   6   0  319.37   32.10
 -14   6   0  215.08   25.10
 -14   6   0  225.58   22.50
 -14   6   0  278.97   26.90
 -14   6   0  283.07   29.70
  13  -6   0   36.30    8.70
  13  -6   0   35.90    9.50
  13  -6   0   58.39    9.70
  13  -6   0   31.40    8.60
  13  -6   0   34.30    9.00
  13  -6   0   63.09   10.70
  13  -6   0   33.10   10.10
  13  -6   0   48.30    9.60
  13  -6   0   33.30    8.00
  13  -6   0   48.90    9.60
  13  -6   0   28.40    9.50
  13  -6   0   55.39   10.60
  13  -6   0   52.59    8.70
  13  -6   0   47.60    7.50
  13  -6   0   36.30    8.30
  13  -6   0   43.30    7.80
  13  -6   0   34.90    8.10
  13  -6   0   46.70    8.80
  13  -6   0   37.20    8.70
  13  -6   0   47.10    9.40
  13  -6   0   16.90   10.40
  13  -6   0   30.30   10.90
  13  -6   0   46.00   11.00
  13  -6   0   46.50    7.80
 -13   6   0   45.10   12.40
 -13   6   0   36.00   10.80
 -13   6   0   38.40   10.50
 -13   6   0   14.00   10.10
 -13   6   0   22.70    9.80
  12  -6   0  891.71   52.59
  12  -6   0  869.51   63.09
  12  -6   0  900.71   53.89
  12  -6   0  946.91   56.29
  12  -6   0  848.12   55.09
  12  -6   0  848.32   54.19
  12  -6   0  872.51   52.69
  12  -6   0  877.51   52.69
  12  -6   0  891.51   54.49
  12  -6   0  821.72   53.89
  12  -6   0  911.51   52.49
  12  -6   0  899.51   53.69
  12  -6   0  769.42   54.39
  12  -6   0  804.12   52.59
  12  -6   0  928.01   53.19
  12  -6   0  833.32   51.79
  12  -6   0  935.61   55.69
  12  -6   0  869.91   52.99
  12  -6   0  890.51   54.09
  12  -6   0  910.01   53.69
  12  -6   0  797.32   52.89
  12  -6   0  906.51   53.19
  12  -6   0  929.51   54.69
  12  -6   0  957.10   57.39
  12  -6   0  848.42   52.89
 -12   6   0  921.51   58.09
 -12   6   0  896.71   55.89
 -12   6   0  870.71   54.69
 -12   6   0  993.50   58.89
 -12   6   0  821.62   57.19
 -12   6   0  935.31   56.59
  11  -6   0   17.60    5.60
  11  -6   0   16.50    6.40
  11  -6   0   11.90    6.50
  11  -6   0   20.70    7.20
  11  -6   0    6.80    7.00
  11  -6   0   14.90    4.70
  11  -6   0    6.30    5.50
  11  -6   0   10.80    4.90
  11  -6   0   16.80    6.70
  11  -6   0   14.10    6.70
  11  -6   0   13.90    6.40
  11  -6   0   12.00    6.60
  11  -6   0    4.70    4.80
  11  -6   0   11.10    6.40
  11  -6   0   21.00    6.00
  11  -6   0    9.10    5.80
  11  -6   0   20.70    6.90
  11  -6   0    8.40    5.80
  11  -6   0    8.00    4.40
  11  -6   0   12.60    6.30
 -11   6   0   13.40    9.20
 -11   6   0   12.60    8.50
 -11   6   0    9.10    6.20
 -11   6   0   21.60    7.90
 -11   6   0   14.60    7.50
 -11   6   0    5.00    7.50
  10  -6   0  654.73   42.10
  10  -6   0  694.43   40.40
  10  -6   0  726.13   40.20
  10  -6   0  688.43   40.60
  10  -6   0  660.93   39.50
  10  -6   0  672.63   41.50
  10  -6   0  651.73   40.00
  10  -6   0  681.63   40.80
  10  -6   0  663.13   39.90
  10  -6   0  608.14   41.50
  10  -6   0  674.93   42.00
  10  -6   0  674.03   40.60
  10  -6   0  653.93   40.80
  10  -6   0  660.63   40.70
  10  -6   0  719.03   41.90
  10  -6   0  611.74   42.00
  10  -6   0  645.34   41.20
  10  -6   0  636.54   40.70
  10  -6   0  675.33   42.50
 -10   6   0  667.93   44.30
 -10   6   0  613.54   41.30
 -10   6   0  649.93   42.20
 -10   6   0  664.03   44.40
 -10   6   0  719.13   44.50
 -10   6   0  668.73   44.90
   9  -6   0    7.70    4.80
   9  -6   0    4.10    4.80
   9  -6   0    3.50    4.50
   9  -6   0   -0.90    4.80
   9  -6   0    3.10    4.20
   9  -6   0    5.40    3.70
   9  -6   0    0.70    4.10
   9  -6   0    0.60    5.40
   9  -6   0   -1.80    3.80
   9  -6   0   -2.80    4.30
   9  -6   0    2.40    3.60
   9  -6   0    2.20    3.10
   9  -6   0    0.00    4.00
   9  -6   0    2.40    4.40
   9  -6   0    4.90    3.90
   9  -6   0    0.80    4.00
   9  -6   0    6.40    3.50
   9  -6   0    2.80    4.10
   9  -6   0    3.80    5.20
  -9   6   0    3.70    5.10
  -9   6   0    3.90    5.10
  -9   6   0    1.90    5.80
  -9   6   0    1.00    5.40
  -9   6   0    2.00    5.70
  -9   6   0   -4.70    6.10
   8  -6   0 1304.77   70.59
   8  -6   0 1278.97   72.89
   8  -6   0 1201.88   73.79
   8  -6   0 1278.47   72.79
   8  -6   0 1313.57   72.49
   8  -6   0 1232.48   71.49
   8  -6   0 1279.37   72.29
   8  -6   0 1207.18   73.49
   8  -6   0 1286.87   72.59
   8  -6   0 1271.87   73.79
   8  -6   0 1259.17   74.19
   8  -6   0 1277.47   71.59
   8  -6   0 1282.27   71.69
   8  -6   0 1220.18   71.79
   8  -6   0 1344.17   74.09
   8  -6   0 1220.98   73.09
   8  -6   0 1209.08   70.59
   8  -6   0 1190.58   72.99
   8  -6   0 1312.97   71.59
   8  -6   0 1273.67   72.49
   8  -6   0 1298.87   73.79
   8  -6   0 1145.99   72.59
  -8   6   0 1304.17   75.79
  -8   6   0 1237.28   74.99
  -8   6   0 1329.17   73.79
  -8   6   0 1280.17   73.79
  -8   6   0 1242.18   74.09
  -8   6   0 1325.77   73.09
  -8   6   0 1218.98   75.09
  -8   6   0 1239.18   72.99
  -8   6   0 1219.28   73.39
   7  -6   0    0.70    2.20
   7  -6   0    6.10    4.90
   7  -6   0    3.80    4.90
   7  -6   0    2.30    3.20
   7  -6   0   -0.10    2.80
   7  -6   0    1.60    2.20
   7  -6   0    4.60    4.10
   7  -6   0    2.80    2.70
   7  -6   0   -1.10    3.80
   7  -6   0    6.40    2.40
   7  -6   0    4.00    3.10
   7  -6   0    2.40    3.30
   7  -6   0    3.10    2.60
   7  -6   0    2.50    3.00
   7  -6   0    5.40    3.90
   7  -6   0    0.60    2.30
   7  -6   0    2.00    3.30
   7  -6   0    5.10    3.80
   7  -6   0    2.90    3.70
   7  -6   0    2.60    3.30
   7  -6   0    2.40    3.20
  -7   6   0    3.40    4.30
  -7   6   0   10.00    5.20
  -7   6   0   -1.50    4.40
  -7   6   0    2.50    3.60
  -7   6   0    1.40    3.90
  -7   6   0    4.80    4.10
  -7   6   0    3.10    5.10
  -7   6   0    6.00    4.40
  -7   6   0    0.80    4.70
  -7   6   0    6.50    4.00
   6  -6   0  659.43   36.20
   6  -6   0  639.74   35.90
   6  -6   0  647.24   38.10
   6  -6   0  604.64   36.00
   6  -6   0  596.14   37.50
   6  -6   0  641.34   38.50
   6  -6   0  615.74   40.20
   6  -6   0  611.54   36.10
   6  -6   0  659.33   36.30
   6  -6   0  632.84   36.30
   6  -6   0  639.34   38.50
   6  -6   0  674.13   37.20
   6  -6   0  648.44   38.80
   6  -6   0  609.94   38.00
   6  -6   0  657.93   38.20
   6  -6   0  605.84   36.20
   6  -6   0  660.83   37.80
   6  -6   0  627.64   37.30
   6  -6   0  635.64   36.60
   6  -6   0  638.04   36.30
  -6   6   0  621.84   37.80
  -6   6   0  580.54   39.40
  -6   6   0  672.93   37.90
  -6   6   0  624.44   39.50
  -6   6   0  650.73   39.20
  -6   6   0  627.34   38.00
  -6   6   0  624.94   39.50
  -6   6   0  612.54   37.60
  -6   6   0  630.04   36.50
  -6   6   0  674.03   41.30
  -6   6   0  626.64   38.40
   5  -6   0   62.99    6.80
   5  -6   0   51.99    4.60
   5  -6   0   55.79    6.00
   5  -6   0   62.49    6.50
   5  -6   0   66.89    7.80
   5  -6   0   52.39    6.90
   5  -6   0   45.50    8.80
   5  -6   0   62.39    5.60
   5  -6   0   64.19    5.50
   5  -6   0   44.60    6.30
   5  -6   0   56.79    7.00
   5  -6   0   87.19    6.90
   5  -6   0   62.79    5.70
   5  -6   0   67.59    9.00
   5  -6   0   88.09    9.30
   5  -6   0   53.69    4.90
   5  -6   0   53.09    5.30
  -5   6   0   43.30    6.60
  -5   6   0   88.79   10.70
  -5   6   0   64.59    6.80
  -5   6   0   50.99    8.20
  -5   6   0   51.29    7.30
  -5   6   0   43.50    6.50
  -5   6   0   66.19    5.50
  -5   6   0   79.89    7.20
  -5   6   0   53.29    7.50
  -5   6   0   77.39    7.90
  -5   6   0   50.09    6.60
  -5   6   0   65.99   10.90
  -5   6   0   87.29    7.60
   4  -6   0  489.95   30.30
   4  -6   0  453.85   28.60
   4  -6   0  455.25   28.00
   4  -6   0  476.55   28.40
   4  -6   0  481.15   28.00
   4  -6   0  455.95   27.00
   4  -6   0  456.45   27.90
   4  -6   0  470.15   28.50
   4  -6   0  500.05   28.40
   4  -6   0  528.75   28.80
   4  -6   0  494.55   29.00
   4  -6   0  485.05   28.90
   4  -6   0  458.45   28.00
   4  -6   0  494.15   27.70
   4  -6   0  489.15   28.20
   4  -6   0  512.15   28.20
   4  -6   0  490.65   29.00
   4  -6   0  514.15   33.40
   4  -6   0  477.35   29.10
  -4   6   0  457.25   29.60
  -4   6   0  508.65   27.80
  -4   6   0  459.95   29.00
  -4   6   0  499.05   27.90
  -4   6   0  494.15   29.10
  -4   6   0  485.55   34.10
  -4   6   0  499.25   28.40
  -4   6   0  472.75   27.40
  -4   6   0  471.95   29.20
  -4   6   0  469.35   28.60
  -4   6   0  473.85   27.90
  -4   6   0  467.85   27.70
  -4   6   0  451.65   29.60
  -4   6   0  495.75   30.10
  -4   6   0  481.55   29.20
  -4   6   0  485.55   28.60
  -4   6   0  492.45   30.10
  -4   6   0  476.75   28.20
   3  -6   0    0.90    2.20
   3  -6   0    4.00    2.50
   3  -6   0    7.00    2.30
   3  -6   0    4.30    2.20
   3  -6   0    9.30    2.70
   3  -6   0   -1.10    2.00
   3  -6   0    5.10    5.00
   3  -6   0    0.80    1.80
   3  -6   0    4.60    1.50
   3  -6   0    2.00    1.90
   3  -6   0    6.70    2.40
   3  -6   0    3.20    2.20
   3  -6   0    4.50    2.00
   3  -6   0    1.30    1.80
   3  -6   0    4.70    1.90
   3  -6   0    1.80    2.20
   3  -6   0    3.20    1.50
  -3   6   0    4.10    2.60
  -3   6   0    1.30    2.10
  -3   6   0    4.60    2.80
  -3   6   0    4.00    3.00
  -3   6   0    3.50    2.00
  -3   6   0    2.10    2.30
  -3   6   0    3.00    2.00
  -3   6   0    0.30    4.10
  -3   6   0    2.90    3.00
  -3   6   0    1.60    2.00
  -3   6   0    1.50    1.60
  -3   6   0    4.50    2.90
  -3   6   0    2.30    1.40
  -3   6   0    1.30    1.60
  -3   6   0    5.70    2.20
   2  -6   0 2657.83  158.48
   2  -6   0 2835.92  229.38
  -2   6   0 2527.55  154.58
   1  -6   0  318.87   18.80
   1  -6   0  285.97   18.60
   1  -6   0  310.77   18.20
   1  -6   0  295.97   18.30
   1  -6   0  296.77   18.00
   1  -6   0  328.27   25.10
   1  -6   0  302.77   18.70
   1  -6   0  294.97   18.50
   1  -6   0  321.97   18.30
   1  -6   0  329.47   19.70
   1  -6   0  294.27   18.40
   1  -6   0  315.27   18.60
   1  -6   0  309.37   18.70
   1  -6   0  321.97   18.30
   1  -6   0  292.47   18.50
   1  -6   0  296.67   17.80
   1  -6   0  291.07   18.40
   1  -6   0  293.17   18.40
   1  -6   0  308.27   18.30
  -1   6   0  303.37   18.60
  -1   6   0  312.87   18.30
  -1   6   0  303.77   18.00
  -1   6   0  307.97   18.60
  -1   6   0  353.56   29.60
  -1   6   0  306.27   18.80
  -1   6   0  318.37   18.00
  -1   6   0  306.97   18.70
  -1   6   0  307.27   18.70
  -1   6   0  294.67   18.50
  -1   6   0  317.37   18.80
  -1   6   0  298.07   18.30
  -1   6   0  283.27   18.60
  -1   6   0  317.47   19.10
  -1   6   0  310.57   18.10
  -1   6   0  297.07   18.40
  -1   6   0  276.37   18.30
  -1   6   0  310.07   17.90
  -1   6   0  294.17   18.20
   0  -6   0 1367.06   74.99
   0  -6   0 1335.27   75.69
   0  -6   0 1451.45   75.89
   0  -6   0 1362.96   74.99
   0  -6   0 1482.25   82.79
   0  -6   0 1290.17   74.69
   0   6   0 1350.86   74.29
   0   6   0 1339.57   82.69
   0   6   0 1333.37   74.49
   0   6   0 1340.07   74.59
   0   6   0 1269.07   74.59
   0   6   0 1226.58   74.79
   0   6   0 1238.78   74.79
   0   6   0 1282.77   74.59
  -1  -6   0   27.50    3.50
  -1  -6   0   23.50    3.80
  -1  -6   0   32.80    4.10
  -1  -6   0   23.10    3.40
  -1  -6   0   36.20    4.40
  -1  -6   0   26.30    3.50
  -1  -6   0   28.10    4.10
  -1  -6   0   21.60    3.40
  -1  -6   0   26.40    3.70
  -1  -6   0   17.70    2.90
  -1  -6   0   24.10    2.30
  -1  -6   0   29.30    3.60
  -1  -6   0   35.50    3.70
  -1  -6   0   18.40    3.10
  -1  -6   0   25.80    3.20
  -1  -6   0   36.90    5.60
  -1  -6   0   27.70    3.30
  -1  -6   0   17.30    7.20
  -1  -6   0   22.10    3.10
  -1  -6   0   24.70    3.60
  -1  -6   0   23.70    3.60
   1   6   0   16.00    3.40
   1   6   0   24.00    3.70
   1   6   0   30.70    9.30
   1   6   0   21.80    3.30
   1   6   0   20.80    3.50
   1   6   0   26.40    3.60
   1   6   0   24.00    3.50
   1   6   0   28.80    3.80
   1   6   0   19.10    3.10
   1   6   0   20.80    3.00
   1   6   0   21.00    3.40
   1   6   0   23.90    3.60
   1   6   0   26.50    3.80
   1   6   0   30.00    4.10
   1   6   0   27.30    3.60
   1   6   0   32.50    4.50
   1   6   0   27.90    3.70
   1   6   0   22.60    3.80
   1   6   0   28.60    2.60
   1   6   0   28.70    3.60
   1   6   0   25.70    3.90
  -2  -6   0 1413.96   76.79
  -2  -6   0 1317.27   76.49
  -2  -6   0 1369.66   75.49
  -2  -6   0 1397.26   83.89
  -2  -6   0 1403.86   76.39
  -2  -6   0 1399.96   75.19
   2   6   0 1322.07   74.79
   2   6   0 1262.27   84.09
   2   6   0 1330.87   75.59
   2   6   0 1288.27   75.59
   2   6   0 1326.17   75.99
   2   6   0 1316.37   75.89
   2   6   0 1362.36   76.09
   2   6   0 1367.46   76.39
   2   6   0 1328.17   75.99
   2   6   0 1337.67   75.99
   2   6   0 1335.27   75.99
   2   6   0 1362.66   75.79
   2   6   0 1346.07   76.39
   2   6   0 1330.97   75.79
   2   6   0 1279.67   74.89
  -3  -6   0 1073.89   60.59
  -3  -6   0 1127.29   62.59
  -3  -6   0 1074.79   60.89
  -3  -6   0 1070.19   61.79
  -3  -6   0 1090.19   62.19
  -3  -6   0 1049.00   62.09
  -3  -6   0 1118.39   62.09
  -3  -6   0 1031.00   62.69
  -3  -6   0 1095.49   61.89
  -3  -6   0 1140.39   62.99
  -3  -6   0 1130.39   60.89
  -3  -6   0 1062.49   61.99
  -3  -6   0 1071.69   61.99
  -3  -6   0 1088.29   60.79
  -3  -6   0 1078.49   60.39
   3   6   0 1089.09   61.89
   3   6   0 1070.29   61.39
   3   6   0 1053.59   70.69
   3   6   0 1040.10   61.69
   3   6   0 1069.99   61.29
   3   6   0 1070.79   62.39
   3   6   0 1116.19   61.99
   3   6   0 1074.09   61.79
   3   6   0 1031.10   60.19
   3   6   0 1099.19   60.79
   3   6   0 1056.79   61.79
   3   6   0 1060.29   61.69
   3   6   0 1122.39   61.69
   3   6   0 1103.69   61.19
   3   6   0 1106.69   62.49
   3   6   0 1052.39   61.69
   3   6   0 1076.19   61.89
   3   6   0 1079.29   61.79
   3   6   0 1106.49   61.89
   3   6   0 1052.09   61.69
  -4  -6   0 1366.96   75.79
  -4  -6   0 1390.16   85.39
  -4  -6   0 1313.37   77.49
  -4  -6   0 1340.97   76.19
  -4  -6   0 1407.26   78.19
  -4  -6   0 1329.27   76.29
  -4  -6   0 1385.96   76.79
  -4  -6   0 1432.86   78.59
  -4  -6   0 1274.27   77.19
  -4  -6   0 1306.57   78.59
  -4  -6   0 1402.76   77.29
   4   6   0 1344.27   86.89
   4   6   0 1353.56   76.49
   4   6   0 1377.76   77.09
   4   6   0 1320.97   76.79
   4   6   0 1323.37   76.99
   4   6   0 1432.76   77.49
   4   6   0 1326.07   76.99
   4   6   0 1359.36   77.99
   4   6   0 1413.66   77.49
   4   6   0 1317.67   77.19
   4   6   0 1333.07   76.99
   4   6   0 1327.97   75.99
   4   6   0 1377.66   77.09
   4   6   0 1351.36   77.09
   4   6   0 1330.27   78.09
   4   6   0 1366.46   77.09
  -5  -6   0   46.00    8.20
  -5  -6   0   40.40    4.70
  -5  -6   0   34.40    5.50
  -5  -6   0   46.40    6.00
  -5  -6   0   41.00    5.60
  -5  -6   0   45.80    6.70
  -5  -6   0   49.60    4.80
  -5  -6   0   49.99    7.60
  -5  -6   0   35.40    4.90
  -5  -6   0   45.30    6.90
  -5  -6   0   26.30   10.00
  -5  -6   0   30.50    5.50
  -5  -6   0   53.99    4.90
  -5  -6   0   65.09    9.10
  -5  -6   0   41.90    5.90
   5   6   0   34.70    5.40
   5   6   0   39.60    5.70
   5   6   0   42.40    7.10
   5   6   0   36.30    5.50
   5   6   0   54.89    7.20
   5   6   0   39.40    6.70
   5   6   0   32.30    5.40
   5   6   0   40.60    5.90
   5   6   0   37.20    5.50
   5   6   0   38.70    5.70
   5   6   0   46.00    4.60
   5   6   0   32.80    5.00
   5   6   0   27.50    4.70
   5   6   0   44.50    6.20
   5   6   0   38.20    5.50
   5   6   0   39.40    5.20
   5   6   0   32.50   11.80
   5   6   0   56.09    7.70
   5   6   0   41.60    4.70
   5   6   0   48.50    7.50
  -6  -6   0 1185.18   68.79
  -6  -6   0 1217.58   67.79
  -6  -6   0 1171.88   69.29
  -6  -6   0 1191.08   70.89
  -6  -6   0 1160.68   67.09
  -6  -6   0 1214.48   68.19
  -6  -6   0 1229.58   69.99
  -6  -6   0 1180.48   66.79
  -6  -6   0 1162.98   68.39
  -6  -6   0 1196.48   68.79
  -6  -6   0 1166.88   76.39
  -6  -6   0 1184.38   67.59
  -6  -6   0 1130.39   66.99
  -6  -6   0 1193.78   67.69
  -6  -6   0 1182.38   66.99
   6   6   0 1147.29   67.89
   6   6   0 1224.18   68.79
   6   6   0 1187.48   68.19
   6   6   0 1230.18   79.29
   6   6   0 1183.98   66.59
   6   6   0 1164.98   67.19
   6   6   0 1185.88   68.59
   6   6   0 1201.68   70.59
   6   6   0 1190.38   68.79
   6   6   0 1221.48   69.69
   6   6   0 1233.58   67.29
   6   6   0 1190.08   67.99
   6   6   0 1135.29   67.89
   6   6   0 1167.88   66.79
   6   6   0 1188.68   68.29
   6   6   0 1228.08   68.59
   6   6   0 1191.68   68.49
   6   6   0 1157.08   68.69
   6   6   0 1150.18   67.49
   6   6   0 1140.09   69.69
   6   6   0 1178.98   67.89
  -7  -6   0  453.75   34.60
  -7  -6   0  458.35   28.80
  -7  -6   0  458.25   27.80
  -7  -6   0  458.25   26.70
  -7  -6   0  447.96   26.80
  -7  -6   0  450.55   28.90
  -7  -6   0  462.85   27.10
  -7  -6   0  442.56   28.20
  -7  -6   0  490.85   30.90
  -7  -6   0  492.15   37.30
  -7  -6   0  463.15   29.40
  -7  -6   0  404.66   26.70
  -7  -6   0  436.16   27.10
  -7  -6   0  442.86   31.60
   7   6   0  446.96   28.40
   7   6   0  478.35   28.10
   7   6   0  459.55   27.60
   7   6   0  448.86   38.60
   7   6   0  424.86   28.00
   7   6   0  447.36   30.00
   7   6   0  450.55   29.00
   7   6   0  439.36   28.80
   7   6   0  426.96   28.50
   7   6   0  455.55   31.00
   7   6   0  450.15   28.80
   7   6   0  450.95   30.40
   7   6   0  460.85   27.20
   7   6   0  445.26   28.50
   7   6   0  460.75   26.50
   7   6   0  445.66   29.20
   7   6   0  462.65   28.00
  -8  -6   0 1299.27   74.49
  -8  -6   0 1287.07   75.19
  -8  -6   0 1267.47   73.19
  -8  -6   0 1290.07   72.59
  -8  -6   0 1248.18   76.49
  -8  -6   0 1267.77   81.69
  -8  -6   0 1229.08   70.19
  -8  -6   0 1210.78   69.89
  -8  -6   0 1272.77   73.29
  -8  -6   0 1296.67   74.69
  -8  -6   0 1243.48   70.79
   8   6   0 1185.78   72.39
   8   6   0 1270.87   73.49
   8   6   0 1299.87   76.09
   8   6   0 1220.08   72.09
   8   6   0 1214.48   72.59
   8   6   0 1244.88   71.89
   8   6   0 1246.08   70.59
   8   6   0 1316.97   74.79
   8   6   0 1218.58   73.19
   8   6   0 1239.18   71.19
   8   6   0 1308.77   73.19
   8   6   0 1190.88   70.99
   8   6   0 1263.07   71.99
   8   6   0 1330.57   84.59
   8   6   0 1261.57   72.29
   8   6   0 1230.28   72.89
   8   6   0 1219.48   73.09
   8   6   0 1276.97   71.69
   8   6   0 1208.28   72.99
  -9  -6   0  322.87   20.40
  -9  -6   0  318.77   24.60
  -9  -6   0  365.16   27.70
  -9  -6   0  332.17   26.00
  -9  -6   0  339.17   22.90
  -9  -6   0  366.36   32.40
  -9  -6   0  320.47   23.40
  -9  -6   0  328.77   24.90
   9   6   0  350.46   21.70
   9   6   0  366.16   24.40
   9   6   0  331.57   23.20
   9   6   0  326.97   32.90
   9   6   0  343.27   22.50
   9   6   0  345.67   22.60
   9   6   0  332.07   21.20
   9   6   0  308.97   23.50
   9   6   0  333.47   23.30
   9   6   0  336.17   26.10
   9   6   0  304.47   23.10
   9   6   0  319.97   25.10
   9   6   0  352.36   25.10
   9   6   0  342.57   20.50
   9   6   0  338.27   22.00
   9   6   0  313.97   21.80
   9   6   0  329.57   23.00
   9   6   0  335.47   22.80
   9   6   0  311.27   20.90
 -10  -6   0  747.73   45.40
 -10  -6   0  700.63   46.50
 -10  -6   0  697.83   49.10
 -10  -6   0  752.82   44.50
 -10  -6   0  765.32   55.19
 -10  -6   0  735.93   46.40
 -10  -6   0  750.52   47.80
  10   6   0  677.33   45.00
  10   6   0  715.73   42.50
  10   6   0  685.23   53.79
  10   6   0  693.73   43.00
  10   6   0  712.33   44.20
  10   6   0  701.93   43.10
  10   6   0  717.33   42.50
  10   6   0  735.03   45.70
  10   6   0  785.12   46.90
  10   6   0  723.83   42.90
  10   6   0  709.03   44.70
  10   6   0  691.13   44.50
  10   6   0  720.93   45.10
  10   6   0  702.23   44.80
  10   6   0  729.83   41.80
  10   6   0  728.33   43.80
 -11  -6   0  261.07   22.50
 -11  -6   0  272.97   26.30
 -11  -6   0  272.47   20.90
 -11  -6   0  255.87   31.50
 -11  -6   0  230.68   25.90
 -11  -6   0  245.28   19.60
 -11  -6   0  254.57   22.30
  11   6   0  265.87   18.30
  11   6   0  248.58   19.40
  11   6   0  267.37   17.90
  11   6   0  231.68   21.00
  11   6   0  256.37   19.90
  11   6   0  233.68   17.60
  11   6   0  241.08   17.50
  11   6   0  225.48   20.40
  11   6   0  265.87   18.40
  11   6   0  257.07   19.90
  11   6   0  246.08   19.20
  11   6   0  261.87   16.70
  11   6   0  259.97   22.20
  11   6   0  242.78   19.00
  11   6   0  281.17   20.50
  11   6   0  251.87   20.10
 -12  -6   0  340.47   27.80
 -12  -6   0  378.36   32.00
 -12  -6   0  315.07   24.60
 -12  -6   0  372.26   26.40
 -12  -6   0  313.37   28.80
 -12  -6   0  295.57   28.90
  12   6   0  360.36   25.40
  12   6   0  333.97   27.30
  12   6   0  319.87   24.90
  12   6   0  336.97   25.00
  12   6   0  335.27   22.50
  12   6   0  395.16   23.60
  12   6   0  378.26   24.40
  12   6   0  358.26   27.00
  12   6   0  341.47   27.40
  12   6   0  324.97   27.90
  12   6   0  331.87   22.90
  12   6   0  342.97   30.10
  12   6   0  329.07   25.70
  12   6   0  325.37   25.70
  12   6   0  319.17   25.60
  12   6   0  327.87   21.50
  12   6   0  332.47   24.70
  12   6   0  358.76   23.00
 -13  -6   0  288.37   24.00
 -13  -6   0  293.27   30.40
 -13  -6   0  231.08   27.40
 -13  -6   0  252.47   24.80
 -13  -6   0  246.58   19.60
  13   6   0  189.48   20.10
  13   6   0  247.08   23.50
  13   6   0  198.78   16.80
  13   6   0  275.17   24.80
  13   6   0  240.98   18.70
  13   6   0  214.98   15.30
  13   6   0  235.88   17.60
  13   6   0  206.38   17.10
  13   6   0  206.38   18.70
  13   6   0  198.48   18.40
  13   6   0  199.88   23.70
  13   6   0  219.28   16.60
  13   6   0  182.58   17.70
  13   6   0  271.37   26.40
  13   6   0  215.78   18.10
 -14  -6   0  240.18   21.00
 -14  -6   0  310.27   31.60
 -14  -6   0  251.57   22.90
  14   6   0  254.07   18.80
  14   6   0  252.47   22.70
  14   6   0  261.77   18.90
  14   6   0  234.88   24.50
  14   6   0  200.58   22.10
  14   6   0  217.48   20.60
  14   6   0  240.88   19.90
  14   6   0  272.27   29.40
  14   6   0  237.48   19.40
  14   6   0  254.77   20.80
  14   6   0  290.87   21.30
  14   6   0  317.37   27.10
 -15  -6   0  357.86   37.60
 -15  -6   0  221.18   32.70
  15   6   0  310.47   33.30
  15   6   0  393.16   33.40
  15   6   0  346.67   24.50
  15   6   0  351.86   28.90
  15   6   0  350.46   28.00
  15   6   0  305.07   32.70
  15   6   0  297.67   24.40
  15   6   0  313.77   24.50
  15   6   0  348.07   23.70
  15   6   0  377.86   31.60
  15   6   0  360.86   28.90
  15   6   0  345.27   24.60
 -16  -6   0   55.39   18.30
 -16  -6   0   82.59   20.00
  16   6   0   90.39   20.10
  16   6   0   80.39   10.80
  16   6   0   87.89   11.90
  16   6   0   76.39   18.70
  16   6   0   98.69   18.60
  16   6   0   82.59   11.00
  16   6   0   92.09   17.80
  16   6   0   90.69   16.70
  16   6   0   77.69   15.40
  16   6   0   71.99   17.20
 -17  -6   0  114.69   21.90
 -17  -6   0  164.68   27.40
  17   6   0  157.58   14.00
  17   6   0  152.48   20.70
  17   6   0  170.48   25.90
  17   6   0  136.89   19.50
  17   6   0  147.39   22.40
  17   6   0  125.89   19.30
  17   6   0  117.09   21.90
  17   6   0  116.99   22.50
  17   6   0  169.78   16.80
 -18  -6   0   89.89   32.30
 -18  -6   0   42.30   17.30
  18   6   0   64.89   14.20
  18   6   0   47.10   14.00
  18   6   0   43.90   13.20
  18   6   0   50.89   18.20
  19  -7   0  161.88   21.50
  19  -7   0  144.89   18.30
  19  -7   0  232.28   28.60
  19  -7   0  147.79   20.40
  19  -7   0  133.39   19.80
  19  -7   0  156.58   17.90
  19  -7   0  161.98   20.70
  18  -7   0    0.00    8.70
  18  -7   0   16.50   11.40
  18  -7   0   -1.00    8.90
  18  -7   0   15.30   10.20
  18  -7   0   10.10   11.10
  18  -7   0    8.50    8.10
  18  -7   0    4.30    9.40
  18  -7   0    9.60    9.20
  18  -7   0    5.10    9.50
  18  -7   0    2.20   12.90
 -18   7   0   23.30   14.90
 -18   7   0    4.80   11.50
  17  -7   0  241.08   21.90
  17  -7   0  254.37   19.90
  17  -7   0  255.67   23.20
  17  -7   0  240.88   20.20
  17  -7   0  253.67   19.80
  17  -7   0  228.18   19.20
  17  -7   0  258.97   22.50
  17  -7   0  275.07   20.90
  17  -7   0  247.18   37.30
  17  -7   0  235.88   21.30
  17  -7   0  253.57   21.80
  17  -7   0  239.38   24.20
  17  -7   0  280.47   24.10
  17  -7   0  281.37   21.90
  17  -7   0  265.37   25.40
 -17   7   0  273.57   28.20
 -17   7   0  268.47   32.80
 -17   7   0  200.38   27.40
  16  -7   0   33.70    9.80
  16  -7   0   22.20    8.80
  16  -7   0   17.90    8.10
  16  -7   0   16.40    9.80
  16  -7   0   23.10   11.00
  16  -7   0   23.50    9.00
  16  -7   0   16.10    8.80
  16  -7   0   13.50    8.20
  16  -7   0   24.80   10.60
  16  -7   0   12.90    7.50
  16  -7   0    5.90    7.80
  16  -7   0   47.90   12.10
  16  -7   0   24.50    8.60
 -16   7   0   31.90   16.00
 -16   7   0   11.10   10.50
 -16   7   0    6.90   10.10
 -16   7   0   16.00   13.00
 -16   7   0   48.00   26.80
  15  -7   0  455.45   31.80
  15  -7   0  453.85   30.30
  15  -7   0  474.55   31.60
  15  -7   0  473.25   31.70
  15  -7   0  471.15   30.60
  15  -7   0  515.35   33.40
  15  -7   0  454.95   31.40
  15  -7   0  500.95   32.90
  15  -7   0  466.15   34.90
  15  -7   0  437.56   30.00
  15  -7   0  483.05   36.40
  15  -7   0  489.05   35.10
  15  -7   0  474.85   34.30
  15  -7   0  470.85   33.30
  15  -7   0  469.15   31.50
  15  -7   0  489.75   32.70
  15  -7   0  391.76   32.00
  15  -7   0  449.56   31.70
  15  -7   0  433.86   32.60
  15  -7   0  426.36   34.90
  15  -7   0  507.95   34.60
  15  -7   0  465.35   30.40
 -15   7   0  473.25   38.80
 -15   7   0  492.65   38.90
 -15   7   0  482.25   35.00
 -15   7   0  414.16   38.30
 -15   7   0  468.25   35.90
  14  -7   0   12.40    8.70
  14  -7   0    9.80    5.80
  14  -7   0    6.20    8.60
  14  -7   0   13.10    5.40
  14  -7   0    4.30    4.80
  14  -7   0    0.70    9.00
  14  -7   0  -12.90    8.70
  14  -7   0   16.90    6.90
  14  -7   0   -1.70    6.30
  14  -7   0   -3.80    5.30
  14  -7   0    4.90    5.80
  14  -7   0    6.50    7.00
  14  -7   0    8.30    5.20
  14  -7   0    8.10    7.20
  14  -7   0    6.20    6.30
  14  -7   0   17.20    6.20
  14  -7   0    7.50    6.50
  14  -7   0    0.90    6.80
  14  -7   0   17.00    7.40
  14  -7   0    5.80    6.50
  14  -7   0    0.20    5.20
  14  -7   0   16.70    7.90
  14  -7   0   13.40    8.60
  14  -7   0   -0.20    7.60
 -14   7   0   -2.90    7.80
 -14   7   0   12.00   10.10
 -14   7   0    4.70    9.90
 -14   7   0    5.60   10.90
 -14   7   0   15.30   10.20
  13  -7   0  640.34   41.10
  13  -7   0  639.44   39.90
  13  -7   0  650.13   42.10
  13  -7   0  691.73   45.70
  13  -7   0  627.14   42.40
  13  -7   0  764.12   46.00
  13  -7   0  662.23   41.80
  13  -7   0  663.53   40.80
  13  -7   0  677.83   44.00
  13  -7   0  688.63   44.80
  13  -7   0  667.53   42.80
  13  -7   0  537.25   40.70
  13  -7   0  629.84   41.10
  13  -7   0  675.43   41.10
  13  -7   0  693.23   43.60
  13  -7   0  690.13   40.20
  13  -7   0  615.54   39.30
  13  -7   0  630.84   39.70
  13  -7   0  700.73   42.90
  13  -7   0  675.53   40.00
  13  -7   0  662.63   42.90
  13  -7   0  622.94   43.20
  13  -7   0  629.04   41.20
 -13   7   0  650.03   46.50
 -13   7   0  670.23   44.40
 -13   7   0  598.84   45.90
 -13   7   0  686.63   47.10
 -13   7   0  619.14   42.70
 -13   7   0  660.53   44.30
  12  -7   0    8.20    5.60
  12  -7   0   18.70    7.40
  12  -7   0    5.10    5.50
  12  -7   0    6.40    4.40
  12  -7   0   -0.20    6.10
  12  -7   0   10.30    5.60
  12  -7   0    3.40    5.60
  12  -7   0   10.80    4.70
  12  -7   0   11.60    5.10
  12  -7   0   18.00    7.90
  12  -7   0   10.90    5.40
  12  -7   0    6.10    6.10
  12  -7   0    3.70    7.30
  12  -7   0   -1.80    5.60
  12  -7   0   10.50    6.70
  12  -7   0   -9.20    4.90
  12  -7   0    8.00    6.10
  12  -7   0    1.10    5.20
  12  -7   0    1.10    6.00
  12  -7   0    1.90    6.10
  12  -7   0    7.10    4.30
  12  -7   0   10.50    8.40
  12  -7   0    5.00    7.60
 -12   7   0    4.80    9.00
 -12   7   0   11.60    8.50
 -12   7   0   -2.80    7.70
 -12   7   0   16.30    8.30
 -12   7   0   10.80    8.70
 -12   7   0    3.20    7.30
  11  -7   0  798.32   47.50
  11  -7   0  675.83   48.30
  11  -7   0  723.93   45.80
  11  -7   0  755.82   48.90
  11  -7   0  806.32   46.10
  11  -7   0  855.71   48.60
  11  -7   0  820.22   46.20
  11  -7   0  773.52   47.40
  11  -7   0  769.92   47.90
  11  -7   0  740.33   47.30
  11  -7   0  794.62   49.70
  11  -7   0  787.12   47.40
  11  -7   0  754.42   47.20
  11  -7   0  760.42   48.80
  11  -7   0  767.92   49.00
  11  -7   0  804.82   47.30
  11  -7   0  810.12   46.70
  11  -7   0  794.72   46.20
  11  -7   0  779.52   46.50
 -11   7   0  753.32   48.30
 -11   7   0  818.12   49.80
 -11   7   0  853.21   52.49
 -11   7   0  811.52   51.69
 -11   7   0  752.72   49.20
 -11   7   0  747.03   51.39
  10  -7   0  111.09   11.40
  10  -7   0   85.59   13.20
  10  -7   0  124.79   13.50
  10  -7   0  115.19   12.30
  10  -7   0  103.59   11.10
  10  -7   0  107.59   11.20
  10  -7   0  100.89   11.10
  10  -7   0   95.49   12.10
  10  -7   0  107.49    9.60
  10  -7   0   99.89    9.90
  10  -7   0  104.99    9.80
  10  -7   0  116.69   11.50
  10  -7   0   93.19    7.20
  10  -7   0  109.69    9.90
  10  -7   0   97.59    9.10
  10  -7   0  118.49   12.60
  10  -7   0   74.09   11.20
  10  -7   0   91.99   12.10
  10  -7   0   79.29   12.30
  10  -7   0  111.79   10.80
 -10   7   0  111.09   15.60
 -10   7   0   68.79   12.30
 -10   7   0   86.09   15.20
 -10   7   0   73.59   11.00
 -10   7   0   96.19   15.20
   9  -7   0 2040.90  114.49
   9  -7   0 1985.30  115.89
   9  -7   0 1960.30  117.09
   9  -7   0 1987.80  115.49
   9  -7   0 1963.70  116.89
   9  -7   0 2079.89  116.59
   9  -7   0 2003.00  114.29
   9  -7   0 2060.89  115.29
   9  -7   0 2113.69  114.49
   9  -7   0 2032.10  116.19
   9  -7   0 1994.40  117.29
   9  -7   0 2082.19  116.09
   9  -7   0 2094.29  114.39
   9  -7   0 1986.90  114.79
   9  -7   0 2070.29  114.29
   9  -7   0 1994.40  116.79
   9  -7   0 2000.90  116.39
  -9   7   0 2128.19  117.89
  -9   7   0 2097.09  119.59
  -9   7   0 2069.39  117.09
  -9   7   0 2012.10  118.99
  -9   7   0 2101.19  116.29
  -9   7   0 2050.19  116.99
  -9   7   0 1970.10  118.69
  -9   7   0 1973.60  116.19
  -9   7   0 2156.68  117.29
   8  -7   0   95.29   11.50
   8  -7   0   73.19    6.50
   8  -7   0   54.09    6.00
   8  -7   0   78.89   10.10
   8  -7   0   73.99    8.90
   8  -7   0   72.39    9.40
   8  -7   0   63.09    9.30
   8  -7   0   52.79    9.30
   8  -7   0   66.09    6.30
   8  -7   0   69.09    6.10
   8  -7   0   51.79    7.10
   8  -7   0   94.89    9.10
   8  -7   0   78.79    8.20
   8  -7   0   67.79    6.20
   8  -7   0   47.70    8.40
   8  -7   0   66.09    8.60
   8  -7   0   57.59    6.10
   8  -7   0   70.69    7.00
   8  -7   0   64.19    7.30
   8  -7   0   88.19    9.30
   8  -7   0   76.39    9.70
   8  -7   0   73.69    8.70
  -8   7   0   60.59    8.50
  -8   7   0   73.29   10.50
  -8   7   0   67.89    9.20
  -8   7   0   62.29    9.30
  -8   7   0   52.49    8.20
  -8   7   0   66.09   11.00
  -8   7   0   66.19    9.30
  -8   7   0   67.19   11.20
  -8   7   0   62.99    8.30
   7  -7   0 1222.78   74.99
   7  -7   0 1236.98   74.19
   7  -7   0 1273.57   72.39
   7  -7   0 1306.97   72.09
   7  -7   0 1258.37   73.39
   7  -7   0 1351.76   72.39
   7  -7   0 1250.47   76.89
   7  -7   0 1296.87   72.29
   7  -7   0 1244.58   72.39
   7  -7   0 1232.98   73.69
   7  -7   0 1264.07   72.59
   7  -7   0 1292.07   73.09
   7  -7   0 1328.67   75.09
   7  -7   0 1361.16   74.49
   7  -7   0 1252.87   73.89
   7  -7   0 1292.87   76.49
   7  -7   0 1317.47   72.89
   7  -7   0 1277.37   74.69
   7  -7   0 1257.17   75.09
  -7   7   0 1284.67   76.19
  -7   7   0 1285.07   73.99
  -7   7   0 1298.37   76.49
  -7   7   0 1209.78   75.89
  -7   7   0 1332.27   74.99
  -7   7   0 1233.48   77.19
  -7   7   0 1341.77   74.49
  -7   7   0 1288.17   75.39
  -7   7   0 1326.37   74.09
  -7   7   0 1318.57   73.89
   6  -7   0   89.79   10.20
   6  -7   0  103.79   10.90
   6  -7   0   78.19   11.60
   6  -7   0   87.19    8.50
   6  -7   0  107.49   10.30
   6  -7   0   74.99    6.80
   6  -7   0   86.09    8.00
   6  -7   0   68.49    5.50
   6  -7   0   65.69    8.10
   6  -7   0   85.19    8.80
   6  -7   0   71.39    6.80
   6  -7   0   72.49    6.40
   6  -7   0   76.29    8.20
   6  -7   0   84.39    7.60
   6  -7   0   93.29   10.10
   6  -7   0   64.79    6.40
   6  -7   0   61.39    5.90
   6  -7   0   78.69    7.20
  -6   7   0   64.29    8.50
  -6   7   0   55.49    7.40
  -6   7   0   91.79    9.90
  -6   7   0   73.09    6.10
  -6   7   0   70.19    7.80
  -6   7   0   83.19    9.70
  -6   7   0   79.59   10.30
  -6   7   0   72.79   10.10
  -6   7   0   90.49    9.20
   5  -7   0 3311.47  267.57
   5  -7   0 3234.28  188.48
  -5   7   0 3252.27  190.38
  -5   7   0 3281.97  250.27
   4  -7   0  577.54   34.70
   4  -7   0  562.84   35.40
   4  -7   0  594.34   34.50
   4  -7   0  563.64   33.20
   4  -7   0  509.85   39.50
   4  -7   0  593.04   34.30
   4  -7   0  601.64   35.10
   4  -7   0  560.44   33.50
   4  -7   0  569.54   34.20
   4  -7   0  582.94   35.00
   4  -7   0  582.04   34.10
   4  -7   0  622.14   34.30
   4  -7   0  591.04   34.20
   4  -7   0  604.54   34.20
   4  -7   0  606.04   36.10
   4  -7   0  598.04   34.20
  -4   7   0  584.64   35.60
  -4   7   0  560.44   41.20
  -4   7   0  624.14   34.20
  -4   7   0  547.55   35.80
  -4   7   0  577.74   34.40
  -4   7   0  589.44   34.20
  -4   7   0  568.14   33.80
  -4   7   0  614.54   35.70
  -4   7   0  584.44   34.10
  -4   7   0  617.24   35.20
  -4   7   0  599.44   36.20
  -4   7   0  578.44   34.20
  -4   7   0  582.24   35.30
  -4   7   0  600.94   34.70
  -4   7   0  607.64   33.90
  -4   7   0  586.14   34.60
  -4   7   0  565.64   35.30
  -4   7   0  599.14   36.90
   3  -7   0 1641.04   96.39
   3  -7   0 1587.84   89.39
   3  -7   0 1617.24   91.19
   3  -7   0 1636.94   89.09
  -3   7   0 1557.14   90.39
  -3   7   0 1561.24   88.99
  -3   7   0 1625.74   89.99
  -3   7   0 1639.74   88.99
  -3   7   0 1572.74   90.09
  -3   7   0 1509.35   96.79
  -3   7   0 1566.24   89.79
  -3   7   0 1535.55   88.89
   2  -7   0   13.90    3.30
   2  -7   0   18.30    8.00
   2  -7   0   12.40    2.90
   2  -7   0   11.40    3.10
   2  -7   0   18.60    2.60
   2  -7   0   19.50    3.00
   2  -7   0   18.80    2.80
   2  -7   0   14.20    3.10
   2  -7   0   10.00    2.90
   2  -7   0   15.10    3.60
   2  -7   0   14.70    3.00
   2  -7   0   15.10    2.60
   2  -7   0    7.50    2.60
   2  -7   0   10.50    3.00
   2  -7   0   13.90    3.20
   2  -7   0   14.50    3.10
   2  -7   0   14.20    3.30
   2  -7   0   19.10    2.90
  -2   7   0   17.20    2.70
  -2   7   0   14.30    3.00
  -2   7   0   17.80    3.30
  -2   7   0   14.20    3.20
  -2   7   0   12.50    2.70
  -2   7   0   16.00    3.70
  -2   7   0   13.40    2.20
  -2   7   0    7.50    2.90
  -2   7   0   12.90    3.30
  -2   7   0    8.00    5.50
  -2   7   0   15.70    3.60
  -2   7   0    9.40    2.70
  -2   7   0   18.50    3.60
  -2   7   0   10.60    3.30
  -2   7   0   12.40    3.10
  -2   7   0   16.50    3.40
  -2   7   0   16.20    3.30
  -2   7   0   18.10    2.90
  -2   7   0   16.40    2.60
   1  -7   0 2334.57  133.79
  -1   7   0 2494.85  143.39
   0  -7   0  457.05   27.60
   0  -7   0  429.86   26.50
   0  -7   0  519.85   36.00
   0  -7   0  443.86   27.20
   0  -7   0  444.76   27.10
   0  -7   0  441.76   27.30
   0  -7   0  470.25   27.40
   0  -7   0  470.65   26.90
   0  -7   0  459.35   27.70
   0  -7   0  484.15   27.00
   0  -7   0  452.75   26.90
   0  -7   0  499.25   27.60
   0  -7   0  437.76   27.00
   0  -7   0  478.25   27.10
   0  -7   0  455.05   27.30
   0  -7   0  462.05   26.70
   0  -7   0  469.45   27.30
   0  -7   0  425.06   27.00
   0  -7   0  459.95   27.30
   0  -7   0  444.16   26.40
   0   7   0  464.85   27.40
   0   7   0  442.86   27.20
   0   7   0  483.95   26.90
   0   7   0  434.06   27.10
   0   7   0  443.16   26.90
   0   7   0  459.75   26.80
   0   7   0  434.06   27.00
   0   7   0  444.86   27.20
   0   7   0  456.15   27.20
   0   7   0  458.35   27.60
   0   7   0  460.35   27.70
   0   7   0  476.45   27.00
   0   7   0  460.05   26.90
   0   7   0  452.65   26.60
   0   7   0  467.95   27.10
   0   7   0  465.75   27.50
   0   7   0  437.36   27.30
   0   7   0  461.05   35.90
  -1  -7   0 1264.97   71.49
  -1  -7   0 1269.67   72.29
  -1  -7   0 1227.08   71.89
  -1  -7   0 1294.97   72.39
  -1  -7   0 1310.17   72.39
  -1  -7   0 1369.86   81.09
  -1  -7   0 1302.17   71.69
  -1  -7   0 1245.48   71.89
  -1  -7   0 1202.28   71.29
  -1  -7   0 1266.27   71.59
  -1  -7   0 1239.58   71.69
  -1  -7   0 1290.17   70.49
  -1  -7   0 1266.07   71.19
  -1  -7   0 1248.28   71.89
   1   7   0 1296.17   70.59
   1   7   0 1284.37   85.99
   1   7   0 1315.27   71.79
   1   7   0 1229.98   71.89
   1   7   0 1200.98   71.29
   1   7   0 1279.77   71.89
   1   7   0 1307.37   71.49
   1   7   0 1203.38   71.59
   1   7   0 1257.67   71.99
   1   7   0 1250.37   71.99
   1   7   0 1277.67   71.89
   1   7   0 1306.37   72.09
   1   7   0 1203.58   71.99
   1   7   0 1309.27   71.89
  -2  -7   0  110.39    9.20
  -2  -7   0  106.69    8.60
  -2  -7   0  102.59    7.80
  -2  -7   0  122.89    8.30
  -2  -7   0  119.99    9.50
  -2  -7   0  115.19    8.70
  -2  -7   0   93.79   14.90
  -2  -7   0  120.69    7.70
  -2  -7   0  123.39    9.60
  -2  -7   0  104.79    8.80
  -2  -7   0  115.49    8.60
  -2  -7   0  116.99    8.50
  -2  -7   0  108.59    8.50
  -2  -7   0  127.59    8.30
  -2  -7   0  114.49    8.80
  -2  -7   0  109.79    8.50
  -2  -7   0  102.09    8.00
  -2  -7   0  133.69   10.80
  -2  -7   0  104.59    8.80
  -2  -7   0  111.09    8.80
  -2  -7   0  113.69    8.60
   2   7   0  109.89    8.80
   2   7   0  111.09    9.90
   2   7   0   94.99    8.70
   2   7   0  120.49    8.80
   2   7   0  120.69    9.20
   2   7   0  120.99    8.70
   2   7   0   96.19    8.90
   2   7   0  109.39    8.60
   2   7   0   91.09   15.80
   2   7   0  115.29    9.00
   2   7   0  106.59    8.30
   2   7   0  100.49    9.10
   2   7   0  115.09    8.80
   2   7   0  100.69    8.90
   2   7   0  106.69    9.00
   2   7   0  100.99    7.70
   2   7   0  109.29    9.50
  -3  -7   0 2712.73  152.98
  -3  -7   0 2683.63  143.79
  -3  -7   0 2508.15  143.49
   3   7   0 2435.76  142.99
   3   7   0 2459.25  142.49
   3   7   0 2414.86  142.49
   3   7   0 2699.73  154.18
   3   7   0 2538.75  142.39
  -4  -7   0  900.31   52.79
  -4  -7   0  950.70   53.99
  -4  -7   0  933.91   56.39
  -4  -7   0  969.30   53.29
  -4  -7   0  925.11   54.59
  -4  -7   0  943.21   53.49
  -4  -7   0  907.21   55.59
  -4  -7   0  911.71   54.89
  -4  -7   0  995.00   56.39
  -4  -7   0  942.31   58.79
  -4  -7   0  949.60   53.69
  -4  -7   0  989.20   52.99
  -4  -7   0  957.80   54.89
  -4  -7   0  927.21   53.89
  -4  -7   0  939.81   55.19
  -4  -7   0  943.81   54.49
  -4  -7   0  944.31   55.29
  -4  -7   0  986.40   64.29
   4   7   0  889.31   54.59
   4   7   0  970.60   54.69
   4   7   0  957.50   54.99
   4   7   0 1025.80   66.89
   4   7   0  987.30   55.99
   4   7   0  953.40   53.59
   4   7   0  932.31   55.69
   4   7   0  926.11   54.99
   4   7   0  937.61   55.09
   4   7   0  951.80   54.79
   4   7   0  954.80   54.79
   4   7   0  930.81   54.79
   4   7   0  980.80   55.09
   4   7   0  895.01   54.69
   4   7   0  958.80   54.09
   4   7   0  941.71   54.69
   4   7   0  889.11   54.69
  -5  -7   0 1030.00   60.29
  -5  -7   0 1005.80   59.79
  -5  -7   0 1004.60   60.19
  -5  -7   0  999.90   59.69
  -5  -7   0 1059.29   61.39
  -5  -7   0  965.40   68.19
  -5  -7   0  970.20   59.39
  -5  -7   0 1041.20   58.59
  -5  -7   0 1085.19   59.29
  -5  -7   0  977.90   61.49
  -5  -7   0 1030.00   60.99
  -5  -7   0 1049.20   58.09
  -5  -7   0 1058.09   57.89
  -5  -7   0  991.40   59.79
  -5  -7   0 1017.30   57.99
  -5  -7   0 1008.20   61.69
  -5  -7   0 1008.70   58.59
   5   7   0 1017.40   58.69
   5   7   0 1007.50   59.49
   5   7   0  995.50   60.79
   5   7   0 1047.00   59.69
   5   7   0 1121.99   58.99
   5   7   0 1028.10   58.19
   5   7   0 1014.30   59.49
   5   7   0 1033.50   59.89
   5   7   0 1017.30   59.49
   5   7   0 1005.40   59.59
   5   7   0 1016.90   70.99
   5   7   0 1041.50   59.89
   5   7   0 1004.90   59.39
   5   7   0 1033.50   59.59
   5   7   0 1078.69   59.89
   5   7   0 1073.69   60.89
   5   7   0 1046.70   59.09
   5   7   0  994.30   59.89
  -6  -7   0 1098.49   63.19
  -6  -7   0 1090.09   62.49
  -6  -7   0  973.30   64.99
  -6  -7   0 1094.59   61.59
  -6  -7   0 1099.39   61.29
  -6  -7   0 1062.29   64.39
  -6  -7   0 1047.80   63.19
  -6  -7   0 1106.09   62.29
  -6  -7   0 1075.99   62.39
  -6  -7   0 1111.39   61.19
  -6  -7   0 1089.19   63.59
  -6  -7   0 1026.10   60.79
  -6  -7   0 1144.69   65.19
  -6  -7   0 1145.29   72.89
  -6  -7   0 1132.09   62.89
  -6  -7   0 1068.89   63.79
  -6  -7   0 1062.99   61.59
   6   7   0 1033.50   61.79
   6   7   0 1069.89   64.39
   6   7   0 1049.30   62.99
   6   7   0 1079.79   62.69
   6   7   0 1085.39   61.19
   6   7   0 1100.39   62.99
   6   7   0 1012.00   61.99
   6   7   0 1063.19   62.69
   6   7   0 1055.29   61.89
   6   7   0 1098.19   62.89
   6   7   0 1071.09   63.09
   6   7   0 1060.19   62.59
   6   7   0 1139.29   64.39
   6   7   0 1017.50   74.19
   6   7   0 1069.09   62.69
   6   7   0 1140.99   61.19
   6   7   0 1086.99   63.39
   6   7   0 1150.18   65.49
   6   7   0 1119.29   62.69
   6   7   0 1101.29   63.09
   6   7   0 1043.90   63.19
  -7  -7   0 1315.87   76.99
  -7  -7   0 1280.27   74.09
  -7  -7   0 1288.47   75.59
  -7  -7   0 1287.97   76.09
  -7  -7   0 1381.66   74.89
  -7  -7   0 1281.57   72.99
  -7  -7   0 1254.57   73.79
  -7  -7   0 1262.37   75.09
  -7  -7   0 1294.67   73.99
  -7  -7   0 1264.57   73.29
  -7  -7   0 1400.76   85.59
  -7  -7   0 1267.37   77.99
  -7  -7   0 1241.28   73.19
  -7  -7   0 1241.38   75.29
   7   7   0 1278.07   75.09
   7   7   0 1311.27   73.09
   7   7   0 1232.58   74.49
   7   7   0 1343.77   75.09
   7   7   0 1334.57   77.79
   7   7   0 1275.67   75.19
   7   7   0 1279.07   72.99
   7   7   0 1236.28   73.59
   7   7   0 1318.47   73.99
   7   7   0 1362.36   77.19
   7   7   0 1297.67   76.39
   7   7   0 1311.47   74.49
   7   7   0 1278.67   74.39
   7   7   0 1285.37   73.79
   7   7   0 1316.17   75.09
   7   7   0 1314.47   74.79
   7   7   0 1276.77   74.69
   7   7   0 1296.27   75.59
   7   7   0 1320.97   75.39
   7   7   0 1315.57   91.79
   7   7   0 1337.77   75.69
  -8  -7   0  685.43   39.20
  -8  -7   0  690.13   45.20
  -8  -7   0  707.23   43.70
  -8  -7   0  705.83   41.80
  -8  -7   0  687.33   38.80
  -8  -7   0  688.43   42.70
  -8  -7   0  663.33   42.00
  -8  -7   0  718.93   41.70
  -8  -7   0  655.73   40.70
  -8  -7   0  630.14   38.70
  -8  -7   0  669.13   50.69
  -8  -7   0  644.64   38.60
   8   7   0  669.73   38.70
   8   7   0  665.53   40.40
   8   7   0  711.03   54.19
   8   7   0  631.14   49.80
   8   7   0  682.83   39.90
   8   7   0  686.23   43.50
   8   7   0  687.83   41.40
   8   7   0  651.73   39.60
   8   7   0  623.84   41.20
   8   7   0  569.04   41.20
   8   7   0  704.03   40.50
   8   7   0  662.43   40.80
   8   7   0  658.33   41.10
   8   7   0  679.83   39.80
   8   7   0  672.73   40.70
   8   7   0  673.43   41.40
   8   7   0  701.13   41.20
   8   7   0  614.44   40.50
  -9  -7   0  551.24   38.20
  -9  -7   0  569.24   36.20
  -9  -7   0  578.44   37.50
  -9  -7   0  505.05   44.70
  -9  -7   0  556.24   35.30
  -9  -7   0  522.15   39.40
  -9  -7   0  561.94   32.80
  -9  -7   0  579.54   37.30
   9   7   0  610.84   35.50
   9   7   0  534.05   35.80
   9   7   0  542.95   33.80
   9   7   0  523.75   32.80
   9   7   0  541.05   38.70
   9   7   0  568.84   35.30
   9   7   0  558.64   36.00
   9   7   0  536.15   35.50
   9   7   0  587.34   48.10
   9   7   0  563.94   34.10
   9   7   0  629.44   43.20
   9   7   0  576.54   35.90
   9   7   0  536.95   35.40
   9   7   0  571.54   34.70
   9   7   0  530.05   37.10
   9   7   0  543.95   34.50
   9   7   0  565.34   36.40
   9   7   0  573.04   34.10
   9   7   0  578.94   35.40
   9   7   0  615.94   37.10
 -10  -7   0  631.24   39.50
 -10  -7   0  590.74   41.70
 -10  -7   0  583.74   40.70
 -10  -7   0  597.24   43.50
 -10  -7   0  685.43   39.00
 -10  -7   0  622.94   40.60
  10   7   0  597.14   38.20
  10   7   0  512.65   38.50
  10   7   0  581.14   40.50
  10   7   0  598.14   49.99
  10   7   0  631.54   37.00
  10   7   0  551.24   36.60
  10   7   0  637.94   38.40
  10   7   0  633.64   38.50
  10   7   0  651.53   37.70
  10   7   0  613.74   37.50
  10   7   0  602.64   38.80
  10   7   0  603.44   35.70
  10   7   0  641.24   38.90
  10   7   0  597.34   37.00
  10   7   0  629.74   40.10
  10   7   0  608.14   38.80
 -11  -7   0  335.57   23.70
 -11  -7   0  290.17   25.50
 -11  -7   0  281.17   30.30
 -11  -7   0  292.37   26.70
 -11  -7   0  290.67   41.90
 -11  -7   0  326.97   24.40
  11   7   0  311.17   21.50
  11   7   0  299.67   25.40
  11   7   0  338.57   23.90
  11   7   0  326.57   21.10
  11   7   0  317.97   21.30
  11   7   0  290.07   23.00
  11   7   0  281.37   21.50
  11   7   0  302.87   23.90
  11   7   0  300.67   19.80
  11   7   0  315.77   22.80
  11   7   0  355.66   23.30
  11   7   0  330.97   22.10
  11   7   0  316.17   25.30
  11   7   0  371.66   26.80
  11   7   0  294.27   22.60
 -12  -7   0  601.84   43.20
 -12  -7   0  566.84   44.60
 -12  -7   0  655.43   39.20
 -12  -7   0  600.34   39.70
 -12  -7   0  524.25   46.90
 -12  -7   0  586.44   41.20
  12   7   0  590.44   35.10
  12   7   0  648.34   41.50
  12   7   0  622.44   42.40
  12   7   0  611.04   38.70
  12   7   0  590.04   38.10
  12   7   0  579.34   46.60
  12   7   0  505.35   37.70
  12   7   0  582.94   38.00
  12   7   0  565.14   36.50
  12   7   0  601.54   38.90
  12   7   0  612.44   40.90
  12   7   0  596.54   39.50
  12   7   0  594.24   36.60
  12   7   0  586.14   37.00
  12   7   0  611.74   36.10
  12   7   0  609.94   37.20
 -13  -7   0  251.27   28.10
 -13  -7   0  216.68   19.00
 -13  -7   0  269.87   25.50
 -13  -7   0  145.09   24.80
 -13  -7   0  241.48   22.40
  13   7   0  236.98   21.80
  13   7   0  187.58   21.40
  13   7   0  243.78   23.50
  13   7   0  258.97   26.70
  13   7   0  173.18   19.00
  13   7   0  195.78   17.30
  13   7   0  241.98   19.00
  13   7   0  188.28   16.80
  13   7   0  204.18   16.70
  13   7   0  224.88   17.90
  13   7   0  188.28   16.90
  13   7   0  217.68   22.90
 -14  -7   0  359.46   26.30
 -14  -7   0  326.17   35.70
 -14  -7   0  372.86   28.00
 -14  -7   0  333.87   31.50
  14   7   0  326.17   28.40
  14   7   0  300.57   24.90
  14   7   0  348.27   26.00
  14   7   0  410.76   29.70
  14   7   0  325.97   24.50
  14   7   0  361.76   32.40
  14   7   0  314.27   25.10
  14   7   0  330.57   24.70
  14   7   0  367.96   24.20
  14   7   0  305.17   33.50
 -15  -7   0  108.99   15.80
 -15  -7   0   54.09   15.60
 -15  -7   0   65.99   18.10
  15   7   0   81.49   11.50
  15   7   0   78.19   11.60
  15   7   0   47.50   15.50
  15   7   0   56.19   11.00
  15   7   0  108.49   16.30
  15   7   0   94.99   19.10
  15   7   0   68.09   10.60
  15   7   0  101.09   20.20
  15   7   0  100.69   19.60
  15   7   0   56.09   10.40
  15   7   0   78.69   14.00
 -16  -7   0  177.88   26.90
 -16  -7   0  144.69   25.60
  16   7   0  203.68   26.30
  16   7   0  173.58   22.10
  16   7   0  282.67   26.00
  16   7   0  297.57   31.10
  16   7   0  218.68   18.30
  16   7   0  257.07   25.50
  16   7   0  228.48   31.40
  16   7   0  214.18   28.30
  16   7   0  228.08   19.30
  16   7   0  205.08   19.90
 -17  -7   0   49.50   18.20
 -17  -7   0   59.59   19.00
  17   7   0   69.09   19.90
  17   7   0   72.89   10.70
  17   7   0   88.79   16.40
  17   7   0   48.50   13.80
  17   7   0   74.29   16.00
  17   7   0   49.10   16.40
  17   7   0   51.49   15.50
  17   7   0   61.39   22.10
  19  -8   0   -1.40    8.30
  19  -8   0   -7.60    8.80
  19  -8   0    6.30    9.90
  19  -8   0    6.80   10.00
  18  -8   0  169.28   20.40
  18  -8   0  226.88   26.10
  18  -8   0  175.68   20.10
  18  -8   0  157.78   19.70
  18  -8   0  218.38   24.10
  18  -8   0  208.28   23.60
  18  -8   0  196.58   22.10
  18  -8   0  207.38   21.20
  18  -8   0  194.08   21.50
  18  -8   0  186.48   23.50
  18  -8   0  184.48   21.40
 -18   8   0  144.19   20.50
 -18   8   0  156.88   24.70
  17  -8   0   10.10    7.80
  17  -8   0   11.90   10.30
  17  -8   0   -1.40    6.30
  17  -8   0   11.80    8.70
  17  -8   0    8.90    7.60
  17  -8   0   21.30   10.80
  17  -8   0   10.80    8.00
  17  -8   0   23.50    9.60
  17  -8   0   -0.70    8.60
  17  -8   0   -4.30    8.30
  17  -8   0   -2.00    6.50
  17  -8   0   20.70    8.80
  17  -8   0    5.70   16.30
 -17   8   0    3.10   10.90
 -17   8   0    9.70   12.60
 -17   8   0   19.10   14.40
  16  -8   0  316.77   23.10
  16  -8   0  359.46   30.70
  16  -8   0  348.67   28.20
  16  -8   0  364.86   26.70
  16  -8   0  370.06   27.00
  16  -8   0  376.06   25.80
  16  -8   0  344.97   26.20
  16  -8   0  340.47   27.80
  16  -8   0  363.36   30.00
  16  -8   0  323.17   26.80
  16  -8   0  329.77   23.20
  16  -8   0  296.27   24.60
  16  -8   0  348.87   28.00
  16  -8   0  355.96   23.50
  16  -8   0  363.06   29.50
 -16   8   0  418.56   49.40
 -16   8   0  350.96   35.70
 -16   8   0  330.67   29.10
  15  -8   0   19.10   10.70
  15  -8   0   36.10    9.00
  15  -8   0   31.90   11.20
  15  -8   0   22.00    8.30
  15  -8   0   21.40    6.00
  15  -8   0   34.00   10.90
  15  -8   0   18.50    5.90
  15  -8   0   26.70    9.00
  15  -8   0   30.80   10.20
  15  -8   0   26.10    8.00
  15  -8   0   23.50   12.30
  15  -8   0   24.90    8.60
  15  -8   0   38.10    7.40
  15  -8   0   19.40    7.50
  15  -8   0   29.90    7.70
  15  -8   0   34.10    6.70
  15  -8   0   24.80    9.10
  15  -8   0   40.00    8.90
  15  -8   0   19.50    7.70
  15  -8   0   47.00   10.80
  15  -8   0   37.50    7.10
 -15   8   0   31.40   12.60
 -15   8   0   23.40   10.60
 -15   8   0   15.70   12.80
 -15   8   0   29.30   11.50
  14  -8   0  609.64   39.00
  14  -8   0  551.04   36.50
  14  -8   0  549.25   37.10
  14  -8   0  553.74   34.80
  14  -8   0  499.55   36.80
  14  -8   0  555.94   39.10
  14  -8   0  586.84   36.30
  14  -8   0  518.95   38.30
  14  -8   0  558.74   36.90
  14  -8   0  595.64   41.10
  14  -8   0  538.15   36.60
  14  -8   0  580.24   35.40
  14  -8   0  605.04   35.00
  14  -8   0  564.24   37.20
  14  -8   0  596.34   36.80
  14  -8   0  656.63   38.60
  14  -8   0  522.15   34.70
  14  -8   0  579.54   37.20
  14  -8   0  544.65   34.80
  14  -8   0  554.74   34.60
  14  -8   0  588.94   40.30
  14  -8   0  581.64   41.50
  14  -8   0  567.14   41.80
 -14   8   0  621.34   43.90
 -14   8   0  550.14   39.00
 -14   8   0  578.14   43.80
 -14   8   0  597.44   40.50
 -14   8   0  566.04   43.30
  13  -8   0   36.00    7.40
  13  -8   0   26.90    8.30
  13  -8   0   34.00    6.20
  13  -8   0   33.60    6.30
  13  -8   0   34.90    8.30
  13  -8   0   28.00    5.90
  13  -8   0   32.60    8.40
  13  -8   0   19.20    7.60
  13  -8   0   32.20    5.90
  13  -8   0   20.00    7.60
  13  -8   0   28.50    7.30
  13  -8   0   26.10    9.60
  13  -8   0   30.50    8.10
  13  -8   0   14.30    7.30
  13  -8   0   17.90    7.30
  13  -8   0   31.40   10.50
  13  -8   0   25.50   11.90
  13  -8   0   15.70   10.50
  13  -8   0   27.70    6.00
  13  -8   0   29.80    9.40
  13  -8   0   28.60    8.70
 -13   8   0   33.30    9.90
 -13   8   0   21.80   12.10
 -13   8   0   20.10    8.90
 -13   8   0   26.60   12.10
 -13   8   0   34.00   11.40
 -13   8   0   22.00    9.30
  12  -8   0  995.70   57.09
  12  -8   0  941.51   58.19
  12  -8   0  981.40   58.59
  12  -8   0 1037.90   58.79
  12  -8   0  968.80   58.69
  12  -8   0 1046.00   58.59
  12  -8   0  993.20   61.39
  12  -8   0 1025.70   56.69
  12  -8   0  959.90   60.49
  12  -8   0  962.60   56.59
  12  -8   0  923.91   56.69
  12  -8   0  898.81   58.49
  12  -8   0  920.21   59.99
  12  -8   0  967.50   60.29
  12  -8   0  902.41   58.79
  12  -8   0  936.81   60.19
  12  -8   0 1023.80   61.49
  12  -8   0  981.40   56.49
 -12   8   0 1039.90   64.09
 -12   8   0 1005.60   60.89
 -12   8   0  911.21   63.09
 -12   8   0 1014.50   59.79
 -12   8   0  975.10   63.79
 -12   8   0 1039.10   61.39
  11  -8   0  337.67   20.60
  11  -8   0  312.07   22.70
  11  -8   0  305.17   22.60
  11  -8   0  336.57   22.60
  11  -8   0  339.07   25.00
  11  -8   0  344.47   23.80
  11  -8   0  309.17   22.70
  11  -8   0  284.27   24.00
  11  -8   0  328.37   21.00
  11  -8   0  341.17   20.90
  11  -8   0  327.47   24.20
  11  -8   0  312.77   23.10
  11  -8   0  324.57   20.00
  11  -8   0  320.57   22.00
  11  -8   0  300.87   25.20
  11  -8   0  299.17   19.20
  11  -8   0  307.37   20.20
  11  -8   0  340.47   22.60
  11  -8   0  344.67   20.60
  11  -8   0  329.47   21.10
 -11   8   0  313.37   23.70
 -11   8   0  303.47   26.90
 -11   8   0  328.57   27.40
 -11   8   0  334.17   24.50
 -11   8   0  352.46   25.40
 -11   8   0  311.17   27.10
  10  -8   0 1143.29   67.39
  10  -8   0 1180.28   69.79
  10  -8   0 1202.88   66.69
  10  -8   0 1195.08   67.19
  10  -8   0 1251.67   69.29
  10  -8   0 1193.68   68.59
  10  -8   0 1170.08   67.39
  10  -8   0 1166.68   70.49
  10  -8   0 1206.08   67.19
  10  -8   0 1116.79   70.89
  10  -8   0 1051.39   69.09
  10  -8   0 1138.59   67.89
  10  -8   0 1193.68   69.59
  10  -8   0 1241.88   70.39
  10  -8   0 1184.68   69.99
  10  -8   0 1255.67   69.09
  10  -8   0 1138.89   70.99
  10  -8   0 1052.09   70.89
  10  -8   0 1199.68   70.79
 -10   8   0 1227.18   71.09
 -10   8   0 1238.18   70.09
 -10   8   0 1210.48   73.39
 -10   8   0 1231.88   73.79
 -10   8   0 1240.58   71.09
 -10   8   0 1162.68   72.99
 -10   8   0 1188.38   71.69
 -10   8   0 1241.58   70.79
   9  -8   0   14.00    6.20
   9  -8   0   12.60    6.50
   9  -8   0   13.80    3.30
   9  -8   0   11.30    5.00
   9  -8   0    9.30    5.00
   9  -8   0    5.20    6.90
   9  -8   0   14.10    5.80
   9  -8   0   15.70    3.40
   9  -8   0    6.10    5.10
   9  -8   0    9.50    5.20
   9  -8   0    9.10    3.20
   9  -8   0   17.60    5.10
   9  -8   0    2.70    5.20
   9  -8   0    5.60    4.00
   9  -8   0   17.00    5.70
   9  -8   0    6.30    3.60
   9  -8   0   15.00    3.30
   9  -8   0    8.40    4.60
   9  -8   0    4.80    5.50
   9  -8   0    6.60    5.20
  -9   8   0    7.50    5.30
  -9   8   0    1.80    5.80
  -9   8   0   10.60    6.90
  -9   8   0    5.60    5.60
  -9   8   0    4.50    6.70
  -9   8   0    8.80    7.70
  -9   8   0    5.90    5.30
  -9   8   0    9.00    5.70
  -9   8   0   14.20    7.90
   8  -8   0 1468.05   83.89
   8  -8   0 1445.56   84.29
   8  -8   0 1491.95   85.79
   8  -8   0 1563.14   90.09
   8  -8   0 1535.05   83.79
   8  -8   0 1428.66   86.69
   8  -8   0 1355.16   86.39
   8  -8   0 1509.15   84.89
   8  -8   0 1483.15   85.49
   8  -8   0 1420.76   86.39
   8  -8   0 1548.05   83.09
   8  -8   0 1537.35   83.39
   8  -8   0 1521.55   83.39
   8  -8   0 1488.15   85.09
   8  -8   0 1443.46   86.69
   8  -8   0 1366.06   86.29
   8  -8   0 1457.95   86.09
   8  -8   0 1456.45   85.59
   8  -8   0 1492.55   84.09
   8  -8   0 1486.75   83.69
   8  -8   0 1500.15   85.69
   8  -8   0 1465.85   85.19
  -8   8   0 1544.65   85.59
  -8   8   0 1540.45   86.79
  -8   8   0 1480.15   88.19
  -8   8   0 1446.86   88.39
  -8   8   0 1434.56   86.89
  -8   8   0 1469.25   89.09
  -8   8   0 1488.15   88.09
  -8   8   0 1508.05   85.99
  -8   8   0 1515.05   85.09
   7  -8   0  449.16   29.30
   7  -8   0  507.55   28.50
   7  -8   0  465.35   28.50
   7  -8   0  477.55   28.80
   7  -8   0  476.15   30.20
   7  -8   0  436.16   27.90
   7  -8   0  472.75   28.60
   7  -8   0  547.55   31.70
   7  -8   0  505.25   30.40
   7  -8   0  508.25   30.00
   7  -8   0  488.55   28.40
   7  -8   0  497.25   31.40
   7  -8   0  469.05   28.60
   7  -8   0  496.95   34.40
   7  -8   0  463.15   30.00
   7  -8   0  523.15   31.10
   7  -8   0  468.55   31.20
  -7   8   0  491.65   30.50
  -7   8   0  448.16   34.60
  -7   8   0  480.15   30.00
  -7   8   0  477.85   29.50
  -7   8   0  432.06   32.00
  -7   8   0  474.75   32.20
  -7   8   0  453.05   30.70
  -7   8   0  483.45   32.30
   6  -8   0  844.82   48.90
   6  -8   0  859.81   47.50
   6  -8   0  809.12   49.80
   6  -8   0  794.82   49.40
   6  -8   0  761.32   53.09
   6  -8   0  791.62   47.90
   6  -8   0  854.81   47.40
   6  -8   0  785.72   47.40
   6  -8   0  832.12   48.90
   6  -8   0  803.02   46.00
   6  -8   0  876.91   48.70
   6  -8   0  843.52   46.30
   6  -8   0  811.42   47.00
   6  -8   0  845.72   49.20
   6  -8   0  804.02   47.50
   6  -8   0  824.02   47.70
   6  -8   0  793.82   47.50
   6  -8   0  787.72   48.00
   6  -8   0  781.82   49.50
   6  -8   0  793.52   48.40
  -6   8   0  819.42   48.70
  -6   8   0  809.32   49.20
  -6   8   0  836.42   48.30
  -6   8   0  826.12   55.19
  -6   8   0  823.42   50.29
  -6   8   0  866.11   46.40
  -6   8   0  841.02   50.89
  -6   8   0  760.52   50.19
  -6   8   0  817.22   46.40
  -6   8   0  906.81   49.00
  -6   8   0  865.51   48.10
  -6   8   0  868.11   50.99
   5  -8   0  742.43   46.20
   5  -8   0  766.22   45.10
   5  -8   0  801.72   44.70
   5  -8   0  760.32   44.60
   5  -8   0  769.72   46.30
   5  -8   0  771.52   46.30
   5  -8   0  755.72   43.80
   5  -8   0  797.42   45.70
   5  -8   0  759.12   47.80
   5  -8   0  759.12   45.60
   5  -8   0  780.82   45.20
   5  -8   0  774.32   43.80
   5  -8   0  763.52   44.50
   5  -8   0  729.03   43.40
   5  -8   0  786.02   45.00
   5  -8   0  755.12   44.40
   5  -8   0  750.82   51.09
   5  -8   0  799.42   45.80
   5  -8   0  734.33   44.60
  -5   8   0  794.92   44.30
  -5   8   0  787.42   45.40
  -5   8   0  779.82   46.10
  -5   8   0  856.41   53.89
  -5   8   0  731.13   46.70
  -5   8   0  752.22   44.10
  -5   8   0  741.23   45.80
  -5   8   0  800.22   46.10
  -5   8   0  768.92   46.50
  -5   8   0  756.72   46.60
  -5   8   0  761.62   46.00
  -5   8   0  767.72   44.30
  -5   8   0  780.42   47.10
  -5   8   0  789.02   44.20
  -5   8   0  804.12   44.70
  -5   8   0  761.42   44.70
  -5   8   0  771.82   45.80
   4  -8   0 1934.01  105.99
   4  -8   0 1937.61  107.59
   4  -8   0 1823.32  105.79
   4  -8   0 1906.51  106.49
   4  -8   0 1940.01  113.79
  -4   8   0 1800.22  107.69
  -4   8   0 2010.90  105.99
  -4   8   0 1841.22  107.19
  -4   8   0 1833.22  105.69
  -4   8   0 1856.31  105.69
  -4   8   0 1930.31  115.39
  -4   8   0 1882.41  107.29
  -4   8   0 1888.71  107.19
   3  -8   0 1115.49   73.09
   3  -8   0 1146.89   66.49
   3  -8   0 1106.29   65.59
   3  -8   0 1157.58   66.39
   3  -8   0 1217.28   65.29
   3  -8   0 1137.69   65.89
   3  -8   0 1112.29   65.39
   3  -8   0 1139.79   65.59
   3  -8   0 1176.98   65.89
   3  -8   0 1164.58   65.39
   3  -8   0 1159.58   65.49
   3  -8   0 1152.28   64.89
   3  -8   0 1125.19   65.89
   3  -8   0 1114.29   65.59
   3  -8   0 1166.68   65.19
   3  -8   0 1179.78   65.89
  -3   8   0 1183.18   65.79
  -3   8   0 1093.99   66.09
  -3   8   0 1108.99   66.49
  -3   8   0 1171.08   64.29
  -3   8   0 1073.09   65.89
  -3   8   0 1151.08   66.79
  -3   8   0 1173.18   74.99
  -3   8   0 1133.59   65.09
  -3   8   0 1137.89   65.19
  -3   8   0 1190.38   65.99
  -3   8   0 1177.48   65.69
  -3   8   0 1172.78   64.99
  -3   8   0 1150.98   65.49
  -3   8   0 1170.68   65.49
   2  -8   0 1804.32  115.49
   2  -8   0 2118.49  121.19
   2  -8   0 2042.80  112.69
  -2   8   0 1956.40  112.49
  -2   8   0 2010.20  112.09
  -2   8   0 1929.91  112.49
  -2   8   0 2100.59  111.89
  -2   8   0 2004.70  121.99
   1  -8   0 1050.49   61.19
   1  -8   0 1117.29   62.49
   1  -8   0 1121.49   61.89
   1  -8   0 1014.10   61.89
   1  -8   0 1091.69   62.29
   1  -8   0 1063.19   61.49
   1  -8   0 1089.99   62.39
   1  -8   0 1129.39   62.39
   1  -8   0 1079.49   62.49
   1  -8   0 1106.29   61.49
   1  -8   0 1050.59   61.79
   1  -8   0 1115.39   62.09
   1  -8   0 1145.49   71.39
   1  -8   0 1068.29   61.79
   1  -8   0 1077.69   62.09
   1  -8   0 1080.09   61.69
   1  -8   0 1064.79   61.99
  -1   8   0 1097.19   62.09
  -1   8   0 1092.09   72.19
  -1   8   0 1097.99   62.49
  -1   8   0 1064.59   62.19
  -1   8   0 1160.88   61.89
  -1   8   0 1129.09   62.49
  -1   8   0 1089.19   61.99
  -1   8   0 1096.19   61.49
  -1   8   0 1121.59   61.99
  -1   8   0 1039.50   61.59
  -1   8   0 1016.90   61.89
  -1   8   0 1103.19   61.49
  -1   8   0 1064.39   61.29
  -1   8   0 1069.69   61.99
  -1   8   0 1107.29   62.49
  -1   8   0 1073.29   62.19
   0  -8   0 1560.74   96.29
   0  -8   0 1570.14   86.79
   0  -8   0 1553.04   86.99
   0  -8   0 1596.94   86.39
   0  -8   0 1565.04   86.99
   0  -8   0 1547.15   86.49
   0  -8   0 1516.45   87.19
   0  -8   0 1525.65   86.49
   0  -8   0 1468.65   86.79
   0  -8   0 1479.95   86.59
   0  -8   0 1446.16   86.49
   0  -8   0 1533.45   85.79
   0   8   0 1510.15   86.79
   0   8   0 1457.65   86.79
   0   8   0 1570.54   86.59
   0   8   0 1459.55   86.39
   0   8   0 1611.14   87.29
   0   8   0 1590.44   86.29
   0   8   0 1481.35   97.99
   0   8   0 1531.25   87.19
   0   8   0 1537.55   86.59
   0   8   0 1594.14   86.79
   0   8   0 1555.04   86.59
   0   8   0 1490.55   86.69
   0   8   0 1514.15   86.39
   0   8   0 1594.04   86.39
  -1  -8   0 2991.60  170.08
   1   8   0 2722.73  170.58
  -2  -8   0 2744.73  157.88
  -2  -8   0 2911.01  167.98
   2   8   0 2765.82  157.68
   2   8   0 2759.92  156.88
   2   8   0 2948.51  169.98
  -3  -8   0 1099.09   61.99
  -3  -8   0 1097.99   63.29
  -3  -8   0 1047.10   61.29
  -3  -8   0 1123.49   72.49
  -3  -8   0 1097.79   62.49
  -3  -8   0  954.20   62.69
  -3  -8   0 1013.60   61.29
  -3  -8   0 1099.59   60.29
  -3  -8   0 1052.79   62.09
  -3  -8   0 1080.69   61.09
  -3  -8   0 1070.19   62.49
  -3  -8   0 1071.99   60.99
  -3  -8   0 1085.99   61.69
  -3  -8   0 1074.79   61.89
  -3  -8   0 1113.79   60.69
  -3  -8   0 1104.99   62.19
  -3  -8   0 1080.49   61.09
  -3  -8   0 1086.99   61.89
  -3  -8   0 1094.69   62.39
  -3  -8   0 1069.19   61.89
  -3  -8   0 1059.69   62.09
   3   8   0 1076.49   61.89
   3   8   0 1073.99   62.09
   3   8   0 1094.29   61.59
   3   8   0 1109.39   62.29
   3   8   0 1133.69   62.29
   3   8   0 1127.19   62.09
   3   8   0 1076.99   61.59
   3   8   0 1025.00   73.59
   3   8   0 1074.99   61.89
   3   8   0 1080.29   62.79
   3   8   0  999.50   61.99
   3   8   0 1111.29   62.29
   3   8   0 1054.69   62.19
   3   8   0 1073.89   62.59
   3   8   0 1082.19   61.39
   3   8   0 1052.69   62.09
   3   8   0 1005.50   61.79
   3   8   0 1055.39   62.09
  -4  -8   0  387.66   25.50
  -4  -8   0  391.26   22.30
  -4  -8   0  356.06   22.80
  -4  -8   0  375.66   24.50
  -4  -8   0  383.16   26.10
  -4  -8   0  368.86   24.90
  -4  -8   0  388.56   22.70
  -4  -8   0  379.56   24.70
  -4  -8   0  360.16   24.60
  -4  -8   0  386.26   24.60
  -4  -8   0  371.66   23.00
  -4  -8   0  389.66   23.60
  -4  -8   0  412.16   25.00
  -4  -8   0  398.46   24.30
  -4  -8   0  381.66   24.10
  -4  -8   0  399.36   22.80
  -4  -8   0  382.06   24.80
  -4  -8   0  358.46   25.60
  -4  -8   0  388.36   22.80
  -4  -8   0  393.26   23.60
   4   8   0  383.36   24.70
   4   8   0  365.16   25.40
   4   8   0  368.56   24.50
   4   8   0  400.86   24.00
   4   8   0  369.16   24.40
   4   8   0  412.06   25.00
   4   8   0  391.56   25.60
   4   8   0  414.26   25.60
   4   8   0  408.16   24.50
   4   8   0  368.96   23.70
   4   8   0  375.76   24.40
   4   8   0  376.86   24.50
   4   8   0  406.56   24.50
   4   8   0  388.46   24.80
   4   8   0  377.06   24.60
   4   8   0  381.96   23.90
   4   8   0  394.36   24.70
   4   8   0  407.66   36.50
  -5  -8   0  548.85   33.20
  -5  -8   0  567.34   35.70
  -5  -8   0  545.75   36.00
  -5  -8   0  535.75   34.50
  -5  -8   0  575.44   33.90
  -5  -8   0  567.14   33.30
  -5  -8   0  565.84   34.60
  -5  -8   0  567.24   35.10
  -5  -8   0  569.14   32.60
  -5  -8   0  586.64   34.90
  -5  -8   0  510.95   36.10
  -5  -8   0  546.45   34.60
  -5  -8   0  563.84   34.50
  -5  -8   0  581.14   32.60
  -5  -8   0  546.65   43.90
  -5  -8   0  556.54   32.80
   5   8   0  545.45   35.60
   5   8   0  560.14   34.70
   5   8   0  545.05   34.40
   5   8   0  522.75   34.60
   5   8   0  525.75   34.20
   5   8   0  600.94   36.80
   5   8   0  554.64   33.50
   5   8   0  557.14   34.30
   5   8   0  580.74   32.80
   5   8   0  570.34   33.70
   5   8   0  556.54   33.60
   5   8   0  595.14   47.50
   5   8   0  558.74   35.40
   5   8   0  565.44   34.70
   5   8   0  554.54   34.30
   5   8   0  582.74   34.50
   5   8   0  554.04   34.40
   5   8   0  586.44   34.40
  -6  -8   0  529.45   33.50
  -6  -8   0  509.85   31.60
  -6  -8   0  474.35   42.00
  -6  -8   0  549.35   31.20
  -6  -8   0  509.35   31.60
  -6  -8   0  546.95   33.60
  -6  -8   0  564.44   35.00
  -6  -8   0  548.45   35.20
  -6  -8   0  502.25   33.90
  -6  -8   0  511.45   35.60
  -6  -8   0  538.15   32.80
  -6  -8   0  502.35   31.00
  -6  -8   0  554.54   33.30
  -6  -8   0  541.25   30.80
  -6  -8   0  534.15   33.30
   6   8   0  518.25   33.30
   6   8   0  535.15   33.10
   6   8   0  567.44   33.40
   6   8   0  534.25   32.80
   6   8   0  540.35   33.40
   6   8   0  535.65   35.40
   6   8   0  541.55   31.20
   6   8   0  550.64   32.10
   6   8   0  548.55   32.90
   6   8   0  506.75   33.40
   6   8   0  532.45   32.10
   6   8   0  516.65   32.10
   6   8   0  507.15   33.60
   6   8   0  511.25   32.70
   6   8   0  558.14   33.10
   6   8   0  498.05   35.30
   6   8   0  551.94   33.10
   6   8   0  526.65   34.60
   6   8   0  465.55   44.50
   6   8   0  546.25   34.50
  -7  -8   0  931.81   51.39
  -7  -8   0  859.21   53.59
  -7  -8   0  860.51   56.49
  -7  -8   0  874.61   51.79
  -7  -8   0  907.41   52.69
  -7  -8   0  831.92   53.99
  -7  -8   0  979.60   53.29
  -7  -8   0  980.60   55.89
  -7  -8   0  964.80   53.59
  -7  -8   0  886.01   52.69
  -7  -8   0  822.42   51.79
   7   8   0  933.51   53.59
   7   8   0  892.61   51.39
   7   8   0  901.91   53.59
   7   8   0  772.72   57.09
   7   8   0  860.01   53.29
   7   8   0  916.91   52.49
   7   8   0  885.51   52.39
   7   8   0  930.51   53.39
   7   8   0  918.31   67.59
   7   8   0  911.71   54.19
   7   8   0  900.01   53.89
   7   8   0  895.11   53.39
   7   8   0  882.91   53.79
   7   8   0  892.91   53.59
   7   8   0  875.11   53.09
   7   8   0  933.91   53.19
   7   8   0  938.71   52.59
   7   8   0  904.81   54.19
   7   8   0  871.11   54.89
  -8  -8   0  367.36   26.20
  -8  -8   0  419.36   27.60
  -8  -8   0  357.96   23.90
  -8  -8   0  367.76   24.10
  -8  -8   0  402.26   23.70
  -8  -8   0  414.16   27.30
  -8  -8   0  396.46   26.10
  -8  -8   0  400.86   24.70
  -8  -8   0  422.56   29.40
  -8  -8   0  379.46   25.00
  -8  -8   0  395.16   24.60
  -8  -8   0  394.36   36.40
  -8  -8   0  423.96   30.60
   8   8   0  391.36   26.30
   8   8   0  347.27   28.70
   8   8   0  402.36   28.80
   8   8   0  404.36   25.10
   8   8   0  395.16   39.60
   8   8   0  429.16   28.50
   8   8   0  385.56   26.10
   8   8   0  419.26   25.10
   8   8   0  402.66   26.60
   8   8   0  413.56   26.30
   8   8   0  363.06   25.70
   8   8   0  400.66   26.40
   8   8   0  408.36   26.50
   8   8   0  371.26   23.50
   8   8   0  373.86   24.90
   8   8   0  373.76   27.10
   8   8   0  371.36   23.70
   8   8   0  392.46   25.70
   8   8   0  393.96   27.10
   8   8   0  385.86   25.60
  -9  -8   0  460.85   30.60
  -9  -8   0  444.26   25.80
  -9  -8   0  399.96   25.40
  -9  -8   0  369.66   32.50
  -9  -8   0  451.75   40.30
  -9  -8   0  462.85   32.20
  -9  -8   0  433.76   25.90
  -9  -8   0  426.06   28.60
   9   8   0  497.55   43.90
   9   8   0  455.25   29.10
   9   8   0  448.46   28.70
   9   8   0  431.76   29.40
   9   8   0  420.16   28.80
   9   8   0  412.56   27.10
   9   8   0  438.06   31.00
   9   8   0  440.86   30.30
   9   8   0  435.86   28.00
   9   8   0  415.96   28.60
   9   8   0  428.96   27.40
   9   8   0  476.35   32.10
   9   8   0  450.15   28.20
   9   8   0  428.46   29.20
   9   8   0  425.46   28.80
   9   8   0  439.46   29.00
   9   8   0  403.96   27.30
   9   8   0  422.56   26.10
 -10  -8   0   70.49   12.20
 -10  -8   0   59.09   14.30
 -10  -8   0   84.99   12.30
 -10  -8   0   47.60   16.30
 -10  -8   0   61.99   13.00
  10   8   0   59.19    8.70
  10   8   0   48.30    7.70
  10   8   0   49.50   10.00
  10   8   0   44.30    8.10
  10   8   0   54.79    9.20
  10   8   0   57.59   10.10
  10   8   0   66.09   18.30
  10   8   0   67.39    8.40
  10   8   0   57.59    9.80
  10   8   0   63.79   10.00
  10   8   0   68.99    8.90
  10   8   0   55.99    9.40
  10   8   0   64.09    6.90
  10   8   0   57.49    9.80
  10   8   0   59.99   12.40
  10   8   0   62.59    9.40
  10   8   0   66.29    9.80
 -11  -8   0  733.93   49.80
 -11  -8   0  839.72   48.30
 -11  -8   0  748.13   51.59
 -11  -8   0  765.42   48.80
 -11  -8   0  790.92   54.09
  11   8   0  778.82   61.49
  11   8   0  725.43   46.50
  11   8   0  776.42   48.00
  11   8   0  755.62   46.30
  11   8   0  726.63   47.80
  11   8   0  774.52   45.60
  11   8   0  766.62   49.40
  11   8   0  772.42   49.99
  11   8   0  785.42   46.30
  11   8   0  783.72   52.69
  11   8   0  749.13   47.30
  11   8   0  777.42   48.40
  11   8   0  782.32   50.19
  11   8   0  719.53   46.50
  11   8   0  815.82   48.90
 -12  -8   0   90.49   15.70
 -12  -8   0  125.09   15.30
 -12  -8   0  100.89   13.70
 -12  -8   0   82.19   15.90
 -12  -8   0   89.19   17.80
 -12  -8   0   94.79   22.10
  12   8   0  110.39   22.20
  12   8   0  100.29   10.20
  12   8   0  113.19   13.80
  12   8   0   81.89   10.80
  12   8   0  105.39   11.70
  12   8   0  128.89   14.10
  12   8   0   97.49   12.80
  12   8   0   89.39   16.20
  12   8   0   85.59   12.20
  12   8   0  106.39   11.70
  12   8   0  107.59   14.00
  12   8   0  107.49   16.50
  12   8   0  105.39   15.80
 -13  -8   0  599.34   43.70
 -13  -8   0  568.74   39.60
 -13  -8   0  589.34   46.20
 -13  -8   0  505.25   40.80
 -13  -8   0  570.64   46.90
 -13  -8   0  625.54   38.80
  13   8   0  664.63   43.40
  13   8   0  588.14   39.50
  13   8   0  620.54   36.70
  13   8   0  579.54   38.50
  13   8   0  584.54   44.30
  13   8   0  584.74   38.40
  13   8   0  522.45   36.40
  13   8   0  484.65   37.40
  13   8   0  553.94   37.90
  13   8   0  580.74   45.90
  13   8   0  567.74   40.80
  13   8   0  589.94   37.00
 -14  -8   0   50.99   11.30
 -14  -8   0   54.09   12.40
 -14  -8   0   27.40   13.70
 -14  -8   0   38.00   16.20
 -14  -8   0   31.60   17.10
  14   8   0   42.10    9.60
  14   8   0   39.60    8.50
  14   8   0   45.60    9.40
  14   8   0   47.00   15.70
  14   8   0   41.30   12.10
  14   8   0   53.09   14.80
  14   8   0   54.89   15.50
  14   8   0   34.60   11.00
  14   8   0   36.00   11.90
  14   8   0   30.80    9.30
  14   8   0   39.00    9.10
 -15  -8   0  197.78   28.70
 -15  -8   0  206.18   21.10
 -15  -8   0  215.18   22.60
 -15  -8   0  157.48   23.10
  15   8   0  181.98   23.00
  15   8   0  175.58   18.20
  15   8   0  192.08   22.30
  15   8   0  189.18   23.90
  15   8   0  190.18   17.00
  15   8   0  156.38   17.30
  15   8   0  174.18   25.00
  15   8   0  216.68   19.70
  15   8   0  232.48   25.00
  15   8   0  216.38   22.40
  15   8   0  165.48   23.70
  15   8   0  185.68   18.10
 -16  -8   0    7.30   14.20
 -16  -8   0    6.80   13.80
  16   8   0  -12.40    7.10
  16   8   0   -3.10    8.00
  16   8   0    6.80   14.90
  16   8   0   16.30   11.00
  16   8   0    3.10    9.80
  16   8   0   -0.40   12.50
  16   8   0    1.10   10.60
  16   8   0  -10.10   11.80
  16   8   0    0.70    7.30
  16   8   0    1.70   12.00
  16   8   0   -1.00    7.40
 -17  -8   0  213.98   31.00
 -17  -8   0  222.48   31.60
  17   8   0  222.28   19.40
  17   8   0  193.88   27.20
  17   8   0  196.88   23.10
  17   8   0  203.28   25.80
  17   8   0  159.48   19.20
  17   8   0  166.18   26.10
  17   8   0  212.28   24.80
  17   8   0  221.18   19.00
  17   8   0  159.88   25.80
  17   8   0  159.18   25.80
  19  -9   0  247.08   26.60
  19  -9   0  224.38   25.00
  19  -9   0  189.28   22.50
  19  -9   0  170.88   21.00
 -19   9   0  218.98   29.70
  18  -9   0   40.10   10.40
  18  -9   0   31.50   10.40
  18  -9   0   53.39   13.50
  18  -9   0   41.00   11.60
  18  -9   0   31.80   12.80
  18  -9   0   20.80   12.00
  18  -9   0   27.10   11.40
  18  -9   0   41.50   11.20
  18  -9   0   22.50   12.30
  18  -9   0   37.70    9.70
  18  -9   0   18.60   10.00
 -18   9   0   27.50   13.10
 -18   9   0   39.90   16.80
  17  -9   0  197.18   17.50
  17  -9   0  151.48   21.50
  17  -9   0  211.68   23.50
  17  -9   0  158.58   20.90
  17  -9   0  162.08   23.00
  17  -9   0  241.78   21.70
  17  -9   0  210.08   27.80
  17  -9   0  179.28   17.80
  17  -9   0  191.98   19.10
  17  -9   0  197.38   21.30
 -17   9   0  192.88   26.90
 -17   9   0  191.48   25.70
 -17   9   0  182.38   22.80
  16  -9   0   47.20   10.90
  16  -9   0   28.60    9.20
  16  -9   0   47.40   11.40
  16  -9   0   56.89   12.90
  16  -9   0   39.60    8.70
  16  -9   0   55.19   10.30
  16  -9   0   30.80   10.90
  16  -9   0   59.79   13.10
  16  -9   0   57.79   15.00
  16  -9   0   35.10    9.00
  16  -9   0   43.30    9.30
 -16   9   0   43.60   12.50
 -16   9   0   39.90   13.80
 -16   9   0   42.80   16.00
  15  -9   0  405.56   33.40
  15  -9   0  454.55   31.20
  15  -9   0  472.05   32.60
  15  -9   0  420.56   29.10
  15  -9   0  474.25   35.70
  15  -9   0  389.26   27.30
  15  -9   0  410.46   32.00
  15  -9   0  420.36   28.00
  15  -9   0  437.96   30.10
  15  -9   0  449.56   34.60
  15  -9   0  462.25   29.50
  15  -9   0  459.35   30.30
  15  -9   0  425.56   32.10
  15  -9   0  431.96   30.10
  15  -9   0  408.36   34.60
  15  -9   0  444.56   29.70
 -15   9   0  414.06   37.10
 -15   9   0  475.05   38.10
 -15   9   0  403.36   32.40
  14  -9   0   56.79    9.60
  14  -9   0   69.29   12.90
  14  -9   0   66.39   10.10
  14  -9   0   41.80    7.30
  14  -9   0   74.69   11.70
  14  -9   0   68.39   16.10
  14  -9   0   53.79   13.10
  14  -9   0   60.59   11.60
  14  -9   0   57.49    9.90
  14  -9   0   61.29   10.60
  14  -9   0   62.49   10.20
  14  -9   0   61.09    8.80
  14  -9   0   64.09    7.50
  14  -9   0   64.69    9.90
  14  -9   0   74.19   10.60
  14  -9   0   68.69   14.80
  14  -9   0   47.00   12.20
  14  -9   0   68.99    7.90
  14  -9   0   69.49   12.20
 -14   9   0   52.79   11.60
 -14   9   0   37.60   13.10
 -14   9   0   50.69   14.40
 -14   9   0   53.49   12.00
  13  -9   0  531.45   37.70
  13  -9   0  603.44   41.90
  13  -9   0  585.34   36.20
  13  -9   0  603.14   38.50
  13  -9   0  624.44   39.10
  13  -9   0  623.44   37.90
  13  -9   0  639.84   37.90
  13  -9   0  549.54   39.70
  13  -9   0  612.34   40.10
  13  -9   0  586.04   36.90
  13  -9   0  579.44   38.50
  13  -9   0  588.24   38.00
  13  -9   0  538.55   35.60
  13  -9   0  581.44   34.80
  13  -9   0  575.94   41.50
  13  -9   0  590.74   41.30
  13  -9   0  646.24   37.60
  13  -9   0  655.03   36.80
 -13   9   0  540.75   39.10
 -13   9   0  545.25   40.80
 -13   9   0  562.24   43.60
 -13   9   0  636.44   44.60
  12  -9   0  253.67   18.20
  12  -9   0  230.58   22.20
  12  -9   0  236.38   17.30
  12  -9   0  262.27   21.00
  12  -9   0  230.18   15.30
  12  -9   0  238.38   20.10
  12  -9   0  216.68   18.00
  12  -9   0  208.38   18.30
  12  -9   0  234.58   19.80
  12  -9   0  239.68   19.20
  12  -9   0  208.18   16.00
  12  -9   0  218.48   18.10
  12  -9   0  216.98   16.20
 -12   9   0  223.78   19.40
 -12   9   0  195.98   23.10
 -12   9   0  267.67   26.70
 -12   9   0  212.28   21.20
  11  -9   0  648.74   41.80
  11  -9   0  662.33   42.60
  11  -9   0  689.13   43.40
  11  -9   0  729.53   41.90
  11  -9   0  652.63   40.70
  11  -9   0  685.23   38.90
  11  -9   0  640.34   43.80
  11  -9   0  689.23   41.40
  11  -9   0  687.23   39.40
  11  -9   0  680.13   44.10
  11  -9   0  677.63   40.20
  11  -9   0  718.03   43.10
  11  -9   0  689.63   42.50
  11  -9   0  645.64   42.00
  11  -9   0  699.93   43.80
  11  -9   0  667.83   39.70
  11  -9   0  636.74   40.20
  11  -9   0  694.33   44.90
 -11   9   0  659.63   43.90
 -11   9   0  632.64   46.40
 -11   9   0  707.63   42.80
 -11   9   0  686.13   46.80
  10  -9   0  181.78   18.10
  10  -9   0  190.78   17.70
  10  -9   0  168.88   12.70
  10  -9   0  165.78   14.50
  10  -9   0  169.78   16.10
  10  -9   0  152.28   12.40
  10  -9   0  155.68   13.70
  10  -9   0  153.38   13.30
  10  -9   0  175.48   17.60
  10  -9   0  162.68   11.40
  10  -9   0  151.18   12.20
  10  -9   0  163.08   15.10
  10  -9   0  182.58   17.00
  10  -9   0  160.28   11.50
  10  -9   0  155.08   12.50
  10  -9   0  169.28   15.90
  10  -9   0  180.38   16.00
 -10   9   0  169.28   18.10
 -10   9   0  159.88   19.30
 -10   9   0  250.97   21.60
 -10   9   0  173.78   16.20
 -10   9   0  160.08   15.40
 -10   9   0  184.18   15.20
 -10   9   0  158.58   19.70
   9  -9   0 1246.18   72.89
   9  -9   0 1244.58   73.99
   9  -9   0 1214.58   70.59
   9  -9   0 1186.68   69.99
   9  -9   0 1236.28   72.69
   9  -9   0 1205.48   70.79
   9  -9   0 1195.08   72.69
   9  -9   0 1203.98   74.99
   9  -9   0 1287.47   74.29
   9  -9   0 1259.67   71.89
   9  -9   0 1165.48   70.49
   9  -9   0 1256.67   70.09
   9  -9   0 1238.58   70.39
   9  -9   0 1251.07   74.29
   9  -9   0 1277.67   75.99
   9  -9   0 1247.28   72.59
   9  -9   0 1230.18   72.79
   9  -9   0 1224.88   71.09
   9  -9   0 1248.38   72.19
  -9   9   0 1145.19   74.29
  -9   9   0 1259.17   75.79
  -9   9   0 1267.37   76.09
  -9   9   0 1279.67   74.09
  -9   9   0 1249.47   72.09
  -9   9   0 1346.47   72.89
  -9   9   0 1211.18   74.29
  -9   9   0 1311.07   73.39
   8  -9   0  563.64   36.90
   8  -9   0  573.04   37.80
   8  -9   0  590.14   34.70
   8  -9   0  585.34   34.70
   8  -9   0  607.04   36.10
   8  -9   0  604.64   35.60
   8  -9   0  599.24   37.60
   8  -9   0  565.14   36.40
   8  -9   0  613.84   34.30
   8  -9   0  541.25   35.50
   8  -9   0  591.44   34.30
   8  -9   0  605.04   41.20
   8  -9   0  569.54   34.80
   8  -9   0  578.94   33.80
   8  -9   0  583.04   37.70
   8  -9   0  551.34   36.10
   8  -9   0  561.54   36.40
  -8   9   0  619.24   39.60
  -8   9   0  568.44   36.60
  -8   9   0  611.64   36.50
  -8   9   0  600.84   39.10
  -8   9   0  533.55   40.80
  -8   9   0  605.94   37.50
  -8   9   0  567.34   35.60
  -8   9   0  547.75   38.30
   7  -9   0  567.94   32.20
   7  -9   0  555.94   32.40
   7  -9   0  516.85   34.90
   7  -9   0  519.85   33.80
   7  -9   0  590.24   35.50
   7  -9   0  535.25   30.90
   7  -9   0  557.04   31.90
   7  -9   0  550.14   34.30
   7  -9   0  527.75   32.40
   7  -9   0  544.05   32.50
   7  -9   0  506.25   33.30
   7  -9   0  561.24   40.00
   7  -9   0  554.74   33.10
   7  -9   0  505.95   32.80
   7  -9   0  518.65   30.80
   7  -9   0  523.35   32.40
   7  -9   0  530.25   33.90
   7  -9   0  544.95   34.90
   7  -9   0  537.85   30.90
   7  -9   0  575.84   33.70
  -7   9   0  535.15   36.00
  -7   9   0  568.74   36.50
  -7   9   0  559.14   34.00
  -7   9   0  500.65   42.20
  -7   9   0  568.94   33.10
  -7   9   0  559.14   34.10
  -7   9   0  539.45   34.50
  -7   9   0  542.05   36.00
   6  -9   0  376.16   24.60
   6  -9   0  395.06   26.60
   6  -9   0  410.06   24.40
   6  -9   0  433.76   32.00
   6  -9   0  390.26   23.40
   6  -9   0  403.26   24.90
   6  -9   0  425.56   26.80
   6  -9   0  406.76   25.30
   6  -9   0  448.36   24.60
   6  -9   0  440.26   26.20
   6  -9   0  397.06   24.20
   6  -9   0  412.06   24.40
   6  -9   0  393.86   25.70
   6  -9   0  400.56   23.60
   6  -9   0  365.06   26.40
   6  -9   0  399.36   23.10
   6  -9   0  378.36   26.20
   6  -9   0  364.56   24.40
   6  -9   0  356.26   24.40
   6  -9   0  351.56   25.30
  -6   9   0  460.85   34.20
  -6   9   0  408.86   23.70
  -6   9   0  377.86   26.00
  -6   9   0  395.66   25.10
  -6   9   0  411.16   24.80
  -6   9   0  395.46   23.60
  -6   9   0  378.26   24.50
  -6   9   0  375.06   23.80
  -6   9   0  400.96   25.90
  -6   9   0  392.46   27.50
  -6   9   0  389.76   27.10
  -6   9   0  421.26   26.20
  -6   9   0  388.06   25.90
  -6   9   0  383.56   27.30
  -6   9   0  393.86   25.50
   5  -9   0  977.20   63.99
   5  -9   0 1014.80   56.19
   5  -9   0 1011.60   56.49
   5  -9   0  960.50   55.99
   5  -9   0  982.00   57.09
   5  -9   0  988.40   55.19
   5  -9   0  977.60   57.89
   5  -9   0  960.80   56.99
   5  -9   0  966.40   57.09
   5  -9   0  965.90   56.29
   5  -9   0  977.30   56.39
   5  -9   0  970.30   56.59
   5  -9   0  951.60   55.39
   5  -9   0 1004.10   57.99
   5  -9   0 1021.00   56.09
   5  -9   0  975.80   55.19
   5  -9   0  998.20   57.19
   5  -9   0  940.31   56.09
  -5   9   0  985.20   55.99
  -5   9   0 1013.00   70.99
  -5   9   0 1035.20   58.09
  -5   9   0  961.10   55.99
  -5   9   0  934.31   57.39
  -5   9   0  964.40   56.09
  -5   9   0  956.10   57.49
  -5   9   0  968.10   55.99
  -5   9   0  940.71   55.59
  -5   9   0 1002.70   56.79
  -5   9   0  944.31   58.29
  -5   9   0  987.40   57.89
  -5   9   0 1011.70   56.89
  -5   9   0  972.50   57.19
  -5   9   0  935.71   58.49
  -5   9   0  934.41   55.59
  -5   9   0  989.70   58.09
   4  -9   0  639.54   40.80
   4  -9   0  669.63   38.70
   4  -9   0  692.83   39.30
   4  -9   0  694.63   39.60
   4  -9   0  645.74   39.80
   4  -9   0  669.83   39.50
   4  -9   0  658.83   47.70
   4  -9   0  661.53   40.20
   4  -9   0  680.43   40.30
   4  -9   0  719.63   39.00
   4  -9   0  679.03   40.10
   4  -9   0  671.53   41.20
   4  -9   0  676.03   40.90
   4  -9   0  708.83   39.70
   4  -9   0  669.73   40.20
   4  -9   0  679.03   38.60
   4  -9   0  648.64   39.70
   4  -9   0  674.53   39.60
   4  -9   0  667.93   39.80
  -4   9   0  673.23   39.40
  -4   9   0  679.83   38.30
  -4   9   0  660.83   40.20
  -4   9   0  659.93   39.90
  -4   9   0  721.73   39.80
  -4   9   0  714.53   50.19
  -4   9   0  629.34   41.00
  -4   9   0  686.03   40.70
  -4   9   0  645.94   40.60
  -4   9   0  681.83   39.80
  -4   9   0  688.03   41.60
  -4   9   0  684.73   39.10
  -4   9   0  649.24   39.60
  -4   9   0  686.13   40.60
  -4   9   0  665.93   40.70
  -4   9   0  654.83   39.10
  -4   9   0  691.63   40.70
  -4   9   0  620.34   39.00
   3  -9   0  997.80   57.39
   3  -9   0  965.80   56.69
   3  -9   0  986.70   58.29
   3  -9   0  995.00   58.19
   3  -9   0 1017.90   57.49
   3  -9   0 1044.70   58.19
   3  -9   0 1032.80   58.29
   3  -9   0 1026.60   57.59
   3  -9   0 1078.79   59.09
   3  -9   0  973.50   57.79
   3  -9   0  989.10   57.79
   3  -9   0 1022.20   58.09
   3  -9   0  961.30   58.69
   3  -9   0 1016.40   57.19
   3  -9   0 1025.70   57.19
   3  -9   0  983.60   58.19
   3  -9   0 1018.10   66.99
   3  -9   0  970.00   58.29
   3  -9   0  966.20   57.59
  -3   9   0 1002.60   57.19
  -3   9   0  997.80   59.19
  -3   9   0 1069.69   56.59
  -3   9   0  939.41   57.49
  -3   9   0  997.50   58.09
  -3   9   0  977.10   57.79
  -3   9   0 1054.69   58.09
  -3   9   0 1029.70   56.99
  -3   9   0  975.10   58.29
  -3   9   0 1005.40   57.59
  -3   9   0  994.50   58.19
  -3   9   0 1005.60   56.29
  -3   9   0 1033.20   56.59
  -3   9   0 1034.50   58.29
  -3   9   0 1030.80   58.19
  -3   9   0 1020.70   58.19
  -3   9   0 1028.40   57.79
  -3   9   0  955.60   58.49
  -3   9   0  975.00   58.89
  -3   9   0  979.50   56.69
  -3   9   0 1011.20   58.19
  -3   9   0 1015.80   58.79
  -3   9   0 1045.80   68.99
   2  -9   0 1014.80   61.59
   2  -9   0 1070.09   61.89
   2  -9   0 1038.00   61.69
   2  -9   0 1077.69   61.29
   2  -9   0 1115.09   62.29
   2  -9   0 1109.59   62.19
   2  -9   0 1037.20   61.39
   2  -9   0 1047.30   61.39
   2  -9   0 1084.19   61.99
   2  -9   0 1064.79   61.19
   2  -9   0 1027.00   61.39
   2  -9   0 1043.00   70.69
   2  -9   0 1051.39   61.09
   2  -9   0 1097.69   61.09
   2  -9   0 1092.39   61.99
  -2   9   0 1009.00   61.79
  -2   9   0 1076.09   62.29
  -2   9   0 1061.49   61.39
  -2   9   0 1078.99   62.19
  -2   9   0 1090.99   61.09
  -2   9   0 1089.39   60.49
  -2   9   0 1108.59   73.09
  -2   9   0 1130.59   61.19
  -2   9   0 1095.49   62.09
  -2   9   0 1097.19   61.59
  -2   9   0 1035.30   61.29
  -2   9   0 1065.49   60.69
  -2   9   0 1062.39   61.79
  -2   9   0 1080.69   61.89
  -2   9   0 1102.99   60.59
  -2   9   0 1066.89   61.69
  -2   9   0 1044.80   61.89
  -2   9   0 1100.89   61.39
  -2   9   0 1061.19   61.79
   1  -9   0 1784.32  103.69
   1  -9   0 1836.32  103.89
   1  -9   0 1836.72  103.59
   1  -9   0 1848.32  104.19
   1  -9   0 1984.20  114.89
   1  -9   0 1773.02  103.89
  -1   9   0 1822.62  104.89
  -1   9   0 1839.62  103.19
  -1   9   0 1783.12  103.89
  -1   9   0 1958.80  116.59
  -1   9   0 1817.12  103.69
  -1   9   0 1808.32  103.49
  -1   9   0 1862.31  103.89
  -1   9   0 1857.91  103.09
  -1   9   0 1897.41  104.39
   0  -9   0  353.36   22.00
   0  -9   0  338.97   21.60
   0  -9   0  345.97   21.60
   0  -9   0  340.67   21.30
   0  -9   0  334.57   21.50
   0  -9   0  336.97   21.50
   0  -9   0  353.16   31.70
   0  -9   0  306.17   21.70
   0  -9   0  344.87   21.70
   0  -9   0  325.47   20.50
   0  -9   0  365.06   21.00
   0  -9   0  340.77   21.20
   0  -9   0  338.67   21.30
   0  -9   0  346.37   21.60
   0  -9   0  352.06   20.90
   0  -9   0  309.97   22.00
   0  -9   0  357.96   21.50
   0  -9   0  343.37   22.30
   0  -9   0  371.66   22.20
   0  -9   0  362.36   22.00
   0   9   0  336.07   21.80
   0   9   0  363.06   21.30
   0   9   0  336.07   20.80
   0   9   0  310.67   21.50
   0   9   0  321.77   21.20
   0   9   0  336.67   21.80
   0   9   0  349.07   21.50
   0   9   0  312.07   21.70
   0   9   0  348.17   21.20
   0   9   0  329.27   22.10
   0   9   0  364.66   21.80
   0   9   0  341.97   21.50
   0   9   0  365.06   21.80
   0   9   0  338.87   21.20
   0   9   0  363.46   21.40
   0   9   0  336.07   21.50
   0   9   0  378.66   22.30
   0   9   0  336.37   32.50
  -1  -9   0  446.56   25.20
  -1  -9   0  413.26   24.10
  -1  -9   0  359.76   24.10
  -1  -9   0  388.26   24.30
  -1  -9   0  391.76   24.40
  -1  -9   0  398.36   24.30
  -1  -9   0  411.56   23.90
  -1  -9   0  402.96   24.40
  -1  -9   0  403.46   24.50
  -1  -9   0  377.56   24.70
  -1  -9   0  393.26   25.30
  -1  -9   0  421.16   25.50
  -1  -9   0  381.36   24.60
  -1  -9   0  394.46   25.40
  -1  -9   0  395.56   24.60
  -1  -9   0  432.36   35.60
  -1  -9   0  391.26   24.50
  -1  -9   0  482.15   26.60
  -1  -9   0  398.06   23.90
   1   9   0  404.26   24.30
   1   9   0  379.96   24.20
   1   9   0  376.76   23.10
   1   9   0  388.46   24.50
   1   9   0  402.36   25.00
   1   9   0  400.46   25.30
   1   9   0  422.16   25.10
   1   9   0  405.46   24.40
   1   9   0  372.06   24.70
   1   9   0  389.86   25.10
   1   9   0  387.46   24.40
   1   9   0  355.66   23.90
   1   9   0  387.26   24.80
   1   9   0  386.16   24.60
   1   9   0  389.56   24.70
   1   9   0  395.96   24.70
   1   9   0  394.26   36.60
  -2  -9   0  979.90   55.49
  -2  -9   0  985.70   55.99
  -2  -9   0  994.40   55.69
  -2  -9   0 1009.70   56.39
  -2  -9   0  936.21   56.79
  -2  -9   0  938.81   56.49
  -2  -9   0  984.20   55.19
  -2  -9   0  923.81   56.79
  -2  -9   0  940.81   55.99
  -2  -9   0  992.00   57.29
  -2  -9   0  979.00   57.09
  -2  -9   0 1012.60   55.99
  -2  -9   0  968.50   56.29
  -2  -9   0 1007.40   67.69
  -2  -9   0  979.50   55.99
  -2  -9   0 1024.30   56.49
  -2  -9   0  946.11   56.09
  -2  -9   0  946.61   55.89
  -2  -9   0  962.90   55.99
  -2  -9   0  952.30   55.69
   2   9   0  934.81   55.79
   2   9   0  984.20   56.89
   2   9   0  953.40   56.69
   2   9   0  978.60   56.29
   2   9   0 1000.40   56.29
   2   9   0  994.80   56.59
   2   9   0  976.20   56.19
   2   9   0  996.90   56.59
   2   9   0  973.20   56.09
   2   9   0  936.51   56.59
   2   9   0  930.51   68.79
   2   9   0  965.90   55.89
   2   9   0  961.30   56.49
   2   9   0  961.60   56.39
   2   9   0  988.20   56.59
   2   9   0  944.11   56.79
   2   9   0  958.90   56.49
   2   9   0  941.91   55.69
  -3  -9   0  164.28   12.30
  -3  -9   0  150.78   12.50
  -3  -9   0  160.18   10.80
  -3  -9   0  145.79   12.60
  -3  -9   0  148.09   11.20
  -3  -9   0  156.88   11.70
  -3  -9   0  163.68   11.60
  -3  -9   0  147.09   22.10
  -3  -9   0  169.08   11.40
  -3  -9   0  141.49   13.10
  -3  -9   0  144.09   13.20
  -3  -9   0  163.48   12.30
  -3  -9   0  158.78   11.30
  -3  -9   0  162.18   10.30
  -3  -9   0  151.88   11.50
  -3  -9   0  161.38   12.50
  -3  -9   0  157.88   12.80
  -3  -9   0  176.18   12.40
  -3  -9   0  178.58   12.70
  -3  -9   0  159.78   11.50
   3   9   0  157.88   12.00
   3   9   0  159.68   12.40
   3   9   0  168.08   12.50
   3   9   0  157.08   12.60
   3   9   0  150.08   12.40
   3   9   0  155.78   12.40
   3   9   0  176.18   12.90
   3   9   0  150.58   12.10
   3   9   0  167.58   12.70
   3   9   0  152.28   11.70
   3   9   0  152.98   12.60
   3   9   0  139.79   11.90
   3   9   0  162.78   12.50
   3   9   0  131.89   12.50
   3   9   0  153.28   11.80
   3   9   0  167.58   13.10
   3   9   0  120.79   21.10
  -4  -9   0 1470.55   81.99
  -4  -9   0 1414.46   80.69
  -4  -9   0 1407.76   81.49
  -4  -9   0 1330.57   82.79
  -4  -9   0 1428.36   79.49
  -4  -9   0 1379.96   79.89
  -4  -9   0 1410.76   80.59
  -4  -9   0 1411.16   82.49
  -4  -9   0 1427.26   79.99
  -4  -9   0 1434.56   80.19
  -4  -9   0 1475.85   81.59
  -4  -9   0 1495.85   83.29
  -4  -9   0 1458.15   81.99
  -4  -9   0 1370.66   81.59
  -4  -9   0 1526.45   82.29
  -4  -9   0 1430.76   79.79
  -4  -9   0 1457.45   81.89
  -4  -9   0 1395.06   81.79
  -4  -9   0 1393.16   81.09
  -4  -9   0 1422.56   79.79
   4   9   0 1396.26   95.39
   4   9   0 1385.96   81.39
   4   9   0 1406.36   80.89
   4   9   0 1430.46   81.69
   4   9   0 1345.17   81.49
   4   9   0 1445.36   81.49
   4   9   0 1407.16   81.69
   4   9   0 1399.26   82.49
   4   9   0 1412.96   80.79
   4   9   0 1492.75   81.59
   4   9   0 1371.56   81.29
   4   9   0 1331.77   81.99
   4   9   0 1358.46   81.49
   4   9   0 1403.16   81.49
   4   9   0 1406.06   81.79
   4   9   0 1488.75   81.79
   4   9   0 1468.05   80.99
   4   9   0 1415.16   81.79
  -5  -9   0  159.08   11.50
  -5  -9   0  160.98   16.90
  -5  -9   0  163.78   11.00
  -5  -9   0  163.38   14.70
  -5  -9   0  162.78   11.20
  -5  -9   0  163.58   12.60
  -5  -9   0  222.28   29.10
  -5  -9   0  136.49   14.00
  -5  -9   0  168.88   13.50
  -5  -9   0  176.38   13.70
  -5  -9   0  147.49   13.60
  -5  -9   0  164.58   13.30
  -5  -9   0  147.19   13.40
  -5  -9   0  162.48   12.00
  -5  -9   0  149.29   11.70
   5   9   0  156.78   25.00
   5   9   0  175.68   13.30
   5   9   0  171.98   12.70
   5   9   0  166.38   13.00
   5   9   0  167.18   12.50
   5   9   0  162.78   13.50
   5   9   0  155.78   13.30
   5   9   0  161.58   13.50
   5   9   0  174.48   13.60
   5   9   0  168.58   14.40
   5   9   0  133.39   14.70
   5   9   0  181.28   13.50
   5   9   0  184.18   14.10
   5   9   0  167.48   12.50
   5   9   0  168.68   13.30
   5   9   0  159.38   13.30
   5   9   0  156.08   13.00
   5   9   0  147.79   12.80
  -6  -9   0  728.43   42.90
  -6  -9   0  664.43   41.40
  -6  -9   0  726.73   41.00
  -6  -9   0  722.83   43.30
  -6  -9   0  680.83   45.60
  -6  -9   0  727.73   42.40
  -6  -9   0  686.53   42.80
  -6  -9   0  702.03   40.80
  -6  -9   0  677.03   41.50
  -6  -9   0  720.13   43.90
  -6  -9   0  723.83   43.30
  -6  -9   0  709.63   40.60
  -6  -9   0  778.42   55.39
  -6  -9   0  658.13   44.70
  -6  -9   0  697.63   44.60
  -6  -9   0  701.43   43.30
   6   9   0  691.03   43.00
   6   9   0  695.33   45.30
   6   9   0  711.23   42.90
   6   9   0  721.43   42.70
   6   9   0  713.43   42.80
   6   9   0  706.23   42.00
   6   9   0  683.83   40.80
   6   9   0  691.63   42.00
   6   9   0  734.23   43.20
   6   9   0  643.64   43.10
   6   9   0  742.63   43.20
   6   9   0  733.63   43.30
   6   9   0  667.53   43.00
   6   9   0  729.03   44.30
   6   9   0  736.93   42.90
   6   9   0  722.23   44.80
   6   9   0  669.63   56.79
   6   9   0  704.23   42.00
   6   9   0  707.83   42.70
  -7  -9   0  112.39   11.70
  -7  -9   0  141.69   12.80
  -7  -9   0  122.69    9.40
  -7  -9   0  143.59   16.30
  -7  -9   0  119.09   14.50
  -7  -9   0  120.69   11.90
  -7  -9   0  195.98   17.10
  -7  -9   0  123.89   12.00
  -7  -9   0  123.39   13.40
  -7  -9   0  119.99    9.30
  -7  -9   0  125.29   10.20
  -7  -9   0  125.29   13.80
  -7  -9   0  121.59   22.10
  -7  -9   0  145.29   14.30
   7   9   0  111.89   11.70
   7   9   0  123.59    9.50
   7   9   0  125.89   12.10
   7   9   0  118.79   14.10
   7   9   0  125.69   12.20
   7   9   0  137.49   12.80
   7   9   0  107.49   12.00
   7   9   0   78.09   11.00
   7   9   0  130.99   11.20
   7   9   0  108.69   12.80
   7   9   0  114.19   13.80
   7   9   0  148.19   14.20
   7   9   0  126.59   26.00
   7   9   0  101.59   12.00
   7   9   0  121.59   11.00
   7   9   0  122.49   10.70
   7   9   0   99.89   13.70
   7   9   0  126.59   13.00
  -8  -9   0  845.62   55.99
  -8  -9   0  926.11   65.09
  -8  -9   0  890.11   51.09
  -8  -9   0  870.91   50.89
  -8  -9   0  836.52   50.69
  -8  -9   0  848.82   52.49
  -8  -9   0  846.62   55.09
  -8  -9   0  837.82   50.09
  -8  -9   0  835.22   54.39
  -8  -9   0  891.91   52.99
  -8  -9   0  844.92   49.40
  -8  -9   0  765.22   49.70
  -8  -9   0  840.82   51.89
   8   9   0  895.71   52.39
   8   9   0  796.92   55.59
   8   9   0  860.21   53.69
   8   9   0  864.41   51.59
   8   9   0  883.91   52.09
   8   9   0  901.01   52.39
   8   9   0  837.22   51.49
   8   9   0  837.62   49.30
   8   9   0  905.21   52.29
   8   9   0  875.21   50.69
   8   9   0  844.72   51.69
   8   9   0  829.22   52.19
   8   9   0  892.31   68.29
   8   9   0  924.51   53.29
   8   9   0  869.81   52.49
   8   9   0  930.31   51.19
   8   9   0  869.21   50.89
   8   9   0  824.92   52.69
  -9  -9   0    8.30    5.50
  -9  -9   0    6.70    8.10
  -9  -9   0    8.70    6.90
  -9  -9   0    0.60    3.80
  -9  -9   0    5.80    6.20
  -9  -9   0    4.20    3.90
  -9  -9   0    0.60    7.50
  -9  -9   0   10.90    3.60
  -9  -9   0    3.80    3.60
  -9  -9   0    7.30    7.10
  -9  -9   0   15.20   12.10
  -9  -9   0   12.30    5.30
   9   9   0    4.40   12.60
   9   9   0    7.30    5.50
   9   9   0    6.00    5.80
   9   9   0    5.60    6.50
   9   9   0    9.70    8.00
   9   9   0   10.00    6.00
   9   9   0    5.90    6.00
   9   9   0    3.10    4.40
   9   9   0    6.10    6.30
   9   9   0    1.80    3.70
   9   9   0    8.20    5.70
   9   9   0   14.20    5.40
   9   9   0    3.50    4.60
   9   9   0    4.50    5.40
   9   9   0    7.80    5.60
 -10  -9   0  898.01   55.29
 -10  -9   0  813.22   59.99
 -10  -9   0  980.90   56.89
 -10  -9   0  962.80   69.49
 -10  -9   0  947.01   59.19
 -10  -9   0  851.21   56.79
  10   9   0  940.31   53.59
  10   9   0  840.92   55.19
  10   9   0  971.40   57.99
  10   9   0  904.91   54.59
  10   9   0  818.42   54.39
  10   9   0  930.61   55.79
  10   9   0  938.11   56.19
  10   9   0  874.71   54.49
  10   9   0  898.51   57.49
  10   9   0  845.42   70.09
  10   9   0  895.81   55.59
  10   9   0  952.20   57.19
  10   9   0  957.70   54.19
  10   9   0  946.01   56.19
 -11  -9   0   32.60   12.80
 -11  -9   0    4.90    9.30
 -11  -9   0   14.00   13.80
 -11  -9   0    7.00    7.00
 -11  -9   0   10.40    9.00
 -11  -9   0   28.50    8.90
  11   9   0   15.50    7.00
  11   9   0   14.40    7.60
  11   9   0   16.90    7.70
  11   9   0    9.70   11.10
  11   9   0   10.10    5.40
  11   9   0   14.40    5.80
  11   9   0    1.40    8.60
  11   9   0   23.90    7.30
  11   9   0   10.20    6.90
  11   9   0   20.50    7.70
  11   9   0   29.20   15.50
  11   9   0   14.30    6.50
  11   9   0   10.20    6.90
 -12  -9   0  388.76   28.40
 -12  -9   0  385.66   35.30
 -12  -9   0  391.56   41.40
 -12  -9   0  329.67   31.70
 -12  -9   0  364.06   29.40
 -12  -9   0  401.66   31.10
  12   9   0  416.36   26.70
  12   9   0  459.65   42.60
  12   9   0  360.56   31.50
  12   9   0  443.96   28.90
  12   9   0  428.06   34.50
  12   9   0  416.76   31.30
  12   9   0  358.26   26.80
  12   9   0  367.66   28.30
  12   9   0  398.26   29.30
  12   9   0  396.46   28.60
  12   9   0  365.96   28.00
 -13  -9   0    4.60   11.40
 -13  -9   0   -3.60    7.20
 -13  -9   0    1.40   11.30
 -13  -9   0    7.60    8.80
 -13  -9   0    7.80   10.50
 -13  -9   0  -11.20   11.70
  13   9   0    1.20    8.00
  13   9   0   -4.10    7.00
  13   9   0   -1.20    9.00
  13   9   0  -19.80    7.40
  13   9   0    2.30    7.40
  13   9   0    6.50   11.60
  13   9   0   -4.50    5.60
  13   9   0   -9.80    6.00
  13   9   0   -3.00    6.10
  13   9   0    6.00   11.10
  13   9   0    1.10    7.50
 -14  -9   0  147.99   22.90
 -14  -9   0  202.58   20.90
 -14  -9   0  173.78   18.70
 -14  -9   0  125.39   20.20
 -14  -9   0  115.89   22.50
  14   9   0  134.39   16.50
  14   9   0  173.48   16.90
  14   9   0  154.98   17.10
  14   9   0  138.79   15.60
  14   9   0  168.48   22.60
  14   9   0  178.68   16.50
  14   9   0  150.78   19.60
  14   9   0  176.38   20.80
  14   9   0  145.69   23.70
  14   9   0  143.79   15.60
 -15  -9   0    2.70   13.40
 -15  -9   0    7.70   10.00
 -15  -9   0    6.40   12.80
 -15  -9   0    0.20    8.00
  15   9   0    7.50    7.70
  15   9   0   16.80   13.30
  15   9   0   10.60    7.40
  15   9   0   13.20   11.00
  15   9   0   16.30    9.10
  15   9   0    5.50    7.80
  15   9   0   -0.70   10.30
  15   9   0    0.90   11.40
  15   9   0   17.90    8.40
  15   9   0   -3.20    9.00
  15   9   0   12.80   10.60
 -16  -9   0  219.08   24.00
 -16  -9   0  162.58   27.30
 -16  -9   0  177.68   28.10
  16   9   0  200.88   28.50
  16   9   0  229.18   26.50
  16   9   0  219.28   24.10
  16   9   0  181.38   18.90
  16   9   0  207.68   19.70
  16   9   0  135.99   22.90
  16   9   0  189.48   28.00
  16   9   0  159.38   24.50
  16   9   0  183.58   18.60
  16   9   0  152.78   21.50
  16   9   0  186.78   19.10
 -17  -9   0   26.60   16.20
 -17  -9   0   -2.50   13.70
  17   9   0    1.30   13.70
  17   9   0    2.70    8.20
  17   9   0   -4.70   12.90
  17   9   0  -12.30   10.00
  17   9   0    3.50   11.10
  17   9   0   10.50    8.30
  17   9   0   10.30   10.60
  17   9   0  -13.30   17.40
  18 -10   0  111.99   15.70
  18 -10   0   96.79   16.80
  18 -10   0   62.89   14.10
  18 -10   0   83.59   16.40
  18 -10   0   84.19   21.70
  18 -10   0  101.19   17.80
  18 -10   0   62.09   14.80
  18 -10   0   75.79   14.30
  18 -10   0   79.19   13.40
  18 -10   0  102.09   12.90
 -18  10   0   69.49   19.50
 -18  10   0   83.49   16.20
 -18  10   0   69.89   19.30
  17 -10   0   67.49   14.30
  17 -10   0   84.19   14.10
  17 -10   0   84.19   11.70
  17 -10   0   59.49   12.90
  17 -10   0   95.29   19.50
  17 -10   0   57.79   14.70
  17 -10   0   83.39   16.10
  17 -10   0   75.79   11.30
  17 -10   0   81.89   13.30
  17 -10   0   88.29   12.80
  17 -10   0   64.59   11.10
  17 -10   0   51.69   14.00
 -17  10   0   53.39   18.40
 -17  10   0   65.69   13.90
 -17  10   0   67.99   18.60
  16 -10   0  214.78   18.80
  16 -10   0  228.18   23.60
  16 -10   0  178.08   16.40
  16 -10   0  202.28   18.40
  16 -10   0  241.98   23.70
  16 -10   0  181.78   22.60
  16 -10   0  172.48   21.60
  16 -10   0  192.08   17.80
  16 -10   0  196.58   17.70
  16 -10   0  197.68   24.80
  16 -10   0  234.48   21.80
  16 -10   0  206.98   24.90
  16 -10   0  227.18   25.30
 -16  10   0  201.38   26.80
 -16  10   0  218.48   28.20
 -16  10   0  229.18   23.00
  15 -10   0   63.59   10.00
  15 -10   0   59.79   10.50
  15 -10   0   67.69   10.60
  15 -10   0   51.19    9.20
  15 -10   0   55.69   11.20
  15 -10   0   41.10   12.00
  15 -10   0   68.89    9.20
  15 -10   0   49.50   10.50
  15 -10   0   63.69   13.80
  15 -10   0   70.99   10.40
  15 -10   0   66.69   15.80
  15 -10   0   47.80   12.80
  15 -10   0   41.60    7.40
  15 -10   0   87.79   17.90
  15 -10   0   50.59   12.90
 -15  10   0   52.39   15.40
 -15  10   0   53.39   12.30
 -15  10   0   39.70   15.50
 -15  10   0   83.69   15.70
  14 -10   0  184.18   16.90
  14 -10   0  145.29   17.10
  14 -10   0  160.58   14.90
  14 -10   0  182.68   16.40
  14 -10   0  144.99   15.80
  14 -10   0  155.78   18.30
  14 -10   0  180.98   18.80
  14 -10   0  124.89   12.30
  14 -10   0  163.08   15.30
  14 -10   0  173.08   16.30
  14 -10   0  165.28   23.20
  14 -10   0  173.98   15.60
  14 -10   0  183.58   23.20
  14 -10   0  153.18   20.40
  14 -10   0  146.99   19.20
 -14  10   0  146.19   19.80
 -14  10   0  189.78   24.80
 -14  10   0  168.88   18.70
 -14  10   0  156.28   23.30
  13 -10   0  169.58   14.30
  13 -10   0  162.58   13.90
  13 -10   0  147.69   15.80
  13 -10   0  147.99   15.60
  13 -10   0  115.79   15.30
  13 -10   0  145.49   15.80
  13 -10   0  153.38   14.90
  13 -10   0  118.89   11.50
  13 -10   0  113.29   13.50
  13 -10   0  151.08   13.60
  13 -10   0  146.99   16.70
  13 -10   0  123.69   17.10
  13 -10   0  144.69   14.20
  13 -10   0  138.09   15.90
  13 -10   0  117.39   14.00
 -13  10   0  112.59   14.70
 -13  10   0  108.59   16.70
 -13  10   0  121.39   19.10
 -13  10   0  110.99   19.50
  12 -10   0  181.68   16.10
  12 -10   0  150.38   12.80
  12 -10   0  181.18   17.40
  12 -10   0  184.08   19.50
  12 -10   0  186.78   18.30
  12 -10   0  174.88   12.00
  12 -10   0  175.18   13.80
  12 -10   0  198.78   17.70
  12 -10   0  192.48   19.40
  12 -10   0  196.38   19.40
  12 -10   0  205.68   18.40
  12 -10   0  133.29   12.80
  12 -10   0  206.98   19.10
  12 -10   0  174.28   13.80
  12 -10   0  171.28   15.20
 -12  10   0  177.88   19.70
 -12  10   0  202.88   17.20
 -12  10   0  119.79   19.60
 -12  10   0  182.58   23.00
  11 -10   0  420.06   24.60
  11 -10   0  379.46   26.50
  11 -10   0  394.76   23.50
  11 -10   0  354.26   24.10
  11 -10   0  378.16   28.50
  11 -10   0  399.76   28.30
  11 -10   0  359.36   27.10
  11 -10   0  400.66   29.70
  11 -10   0  368.96   24.30
  11 -10   0  378.76   25.30
  11 -10   0  411.46   29.10
  11 -10   0  396.36   26.10
  11 -10   0  381.16   26.80
  11 -10   0  353.76   24.60
  11 -10   0  351.76   26.00
 -11  10   0  409.66   31.90
 -11  10   0  384.56   28.50
 -11  10   0  390.46   31.30
 -11  10   0  392.46   28.90
 -11  10   0  420.26   29.70
 -11  10   0  384.96   26.90
 -11  10   0  414.96   27.30
  10 -10   0  221.78   16.20
  10 -10   0  211.48   18.00
  10 -10   0  250.77   16.20
  10 -10   0  223.38   17.20
  10 -10   0  229.68   15.30
  10 -10   0  226.58   18.40
  10 -10   0  216.58   17.50
  10 -10   0  277.07   20.10
  10 -10   0  238.38   15.30
  10 -10   0  219.28   19.40
  10 -10   0  201.38   16.50
  10 -10   0  214.38   27.20
  10 -10   0  224.78   16.10
  10 -10   0  208.58   17.90
  10 -10   0  219.78   17.90
  10 -10   0  233.98   15.20
  10 -10   0  232.88   15.90
  10 -10   0  206.18   19.50
  10 -10   0  229.68   18.50
  10 -10   0  247.78   15.90
 -10  10   0  234.68   18.00
 -10  10   0  243.68   22.40
 -10  10   0  210.98   19.70
 -10  10   0  260.37   18.90
 -10  10   0  221.98   23.20
 -10  10   0  227.68   20.70
 -10  10   0  216.28   19.30
 -10  10   0  217.88   17.90
   9 -10   0  140.69   13.80
   9 -10   0  129.29   12.20
   9 -10   0  125.19   15.10
   9 -10   0  104.99   10.40
   9 -10   0  125.59   11.20
   9 -10   0  125.69   15.10
   9 -10   0  120.19   13.00
   9 -10   0  105.09    9.30
   9 -10   0  125.49   13.80
   9 -10   0  130.79   13.90
   9 -10   0   96.59    9.20
   9 -10   0  136.59   14.10
   9 -10   0   98.79    8.60
   9 -10   0  139.09   16.60
   9 -10   0  111.09   10.20
   9 -10   0  133.79   13.40
   9 -10   0  122.49   11.40
   9 -10   0  115.39    9.50
  -9  10   0  113.99   15.80
  -9  10   0  137.79   14.40
  -9  10   0  157.28   18.40
  -9  10   0  102.19   15.80
  -9  10   0  103.29   16.00
  -9  10   0  133.19   14.80
  -9  10   0  132.19   13.80
  -9  10   0   99.79   11.50
   8 -10   0  102.99    9.80
   8 -10   0   93.49    9.40
   8 -10   0   95.69    8.50
   8 -10   0   94.79   12.60
   8 -10   0  136.09   18.40
   8 -10   0   84.49    7.40
   8 -10   0   93.19   10.10
   8 -10   0  106.39   11.70
   8 -10   0   86.49   10.60
   8 -10   0   93.99   11.20
   8 -10   0   82.99    9.10
   8 -10   0   90.19   10.20
   8 -10   0  105.69   11.20
   8 -10   0   93.09    8.50
   8 -10   0   83.99   11.40
   8 -10   0   88.39   12.10
   8 -10   0   86.79    6.90
   8 -10   0  104.99    9.70
   8 -10   0  113.39   12.60
  -8  10   0   97.59   12.20
  -8  10   0  113.19   10.60
  -8  10   0  125.59   15.70
  -8  10   0   82.29   15.40
  -8  10   0   78.09   10.80
  -8  10   0   97.29   14.90
  -8  10   0  128.39   12.70
  -8  10   0  122.39   16.00
   7 -10   0  534.05   33.40
   7 -10   0  559.14   32.30
   7 -10   0  543.65   32.40
   7 -10   0  525.35   34.90
   7 -10   0  550.44   31.10
   7 -10   0  588.34   40.80
   7 -10   0  529.45   31.60
   7 -10   0  508.45   32.60
   7 -10   0  570.94   34.20
   7 -10   0  550.04   34.30
   7 -10   0  564.04   32.30
   7 -10   0  519.25   32.70
   7 -10   0  567.74   34.10
   7 -10   0  542.75   31.40
   7 -10   0  501.25   34.00
   7 -10   0  574.04   33.10
   7 -10   0  526.75   33.30
  -7  10   0  543.05   34.60
  -7  10   0  545.85   35.80
  -7  10   0  554.14   34.10
  -7  10   0  526.85   36.30
  -7  10   0  471.95   30.90
  -7  10   0  528.05   36.40
  -7  10   0  560.54   34.20
  -7  10   0  520.05   33.20
  -7  10   0  527.65   41.70
  -7  10   0  524.45   32.60
   6 -10   0  323.97   23.20
   6 -10   0  318.27   21.20
   6 -10   0  339.57   23.20
   6 -10   0  336.07   22.40
   6 -10   0  310.77   28.50
   6 -10   0  304.97   21.80
   6 -10   0  348.57   22.30
   6 -10   0  337.97   20.80
   6 -10   0  313.47   20.90
   6 -10   0  329.87   19.80
   6 -10   0  347.57   20.30
   6 -10   0  328.37   21.20
   6 -10   0  308.37   23.00
   6 -10   0  361.26   21.90
   6 -10   0  288.97   21.00
   6 -10   0  341.27   20.90
   6 -10   0  319.07   19.70
  -6  10   0  337.57   22.50
  -6  10   0  295.67   22.40
  -6  10   0  299.57   23.60
  -6  10   0  310.37   20.70
  -6  10   0  318.27   20.40
  -6  10   0  313.07   22.70
  -6  10   0  345.97   20.50
  -6  10   0  325.47   21.90
  -6  10   0  345.97   24.30
  -6  10   0  317.67   22.40
  -6  10   0  348.27   21.80
  -6  10   0  298.57   23.00
  -6  10   0  315.57   20.30
  -6  10   0  336.17   21.10
  -6  10   0  336.87   20.50
  -6  10   0  335.67   23.80
  -6  10   0  344.17   30.80
   5 -10   0  679.93   42.50
   5 -10   0  677.73   50.09
   5 -10   0  703.03   41.00
   5 -10   0  708.93   41.50
   5 -10   0  696.93   40.50
   5 -10   0  693.33   41.90
   5 -10   0  736.03   42.60
   5 -10   0  759.72   43.70
   5 -10   0  714.73   42.10
   5 -10   0  665.93   42.40
   5 -10   0  721.53   40.90
   5 -10   0  703.53   41.20
   5 -10   0  704.73   41.40
   5 -10   0  681.73   41.20
   5 -10   0  694.23   41.50
   5 -10   0  736.93   41.90
   5 -10   0  697.33   42.30
   5 -10   0  713.53   43.50
   5 -10   0  682.63   41.90
  -5  10   0  728.93   43.40
  -5  10   0  718.53   43.10
  -5  10   0  733.73   41.60
  -5  10   0  663.03   51.99
  -5  10   0  686.03   41.10
  -5  10   0  708.93   44.20
  -5  10   0  695.93   42.80
  -5  10   0  710.93   43.10
  -5  10   0  699.83   43.20
  -5  10   0  654.13   43.60
  -5  10   0  664.23   41.00
  -5  10   0  723.13   42.30
  -5  10   0  709.63   42.20
  -5  10   0  701.03   43.20
  -5  10   0  704.73   41.20
  -5  10   0  747.83   40.10
  -5  10   0  741.33   41.70
   4 -10   0   83.99    9.70
   4 -10   0   86.19    9.10
   4 -10   0   84.99    8.60
   4 -10   0   91.69    9.80
   4 -10   0   79.89    6.80
   4 -10   0   86.09    8.00
   4 -10   0   76.39    7.70
   4 -10   0   98.09   10.20
   4 -10   0   71.39    7.60
   4 -10   0   80.99    6.40
   4 -10   0   89.19    8.30
   4 -10   0   58.09    7.10
   4 -10   0   76.19    8.20
   4 -10   0   75.49    6.90
   4 -10   0   70.09    7.90
   4 -10   0   75.19   14.80
   4 -10   0   61.19    7.90
   4 -10   0   62.69    8.20
   4 -10   0   82.69    8.50
  -4  10   0   77.69    8.20
  -4  10   0   82.09    8.80
  -4  10   0   89.89    7.50
  -4  10   0   58.29    6.90
  -4  10   0   65.59    8.80
  -4  10   0   93.39    8.90
  -4  10   0   69.59    9.30
  -4  10   0   90.09    7.70
  -4  10   0   74.09    9.50
  -4  10   0  103.69   10.70
  -4  10   0  100.59    9.20
  -4  10   0   72.19    8.40
  -4  10   0   80.19   17.10
  -4  10   0   75.29    9.30
  -4  10   0   62.69    8.10
  -4  10   0   74.39    7.30
  -4  10   0   64.09    7.60
  -4  10   0   75.59    9.40
  -4  10   0   70.59    6.50
   3 -10   0  647.94   37.40
   3 -10   0  685.53   39.20
   3 -10   0  643.64   38.70
   3 -10   0  624.84   39.00
   3 -10   0  632.74   38.40
   3 -10   0  636.34   39.50
   3 -10   0  692.63   39.90
   3 -10   0  677.93   38.30
   3 -10   0  639.54   38.50
   3 -10   0  650.43   37.90
   3 -10   0  626.94   38.50
   3 -10   0  641.24   39.00
   3 -10   0  627.54   39.10
   3 -10   0  639.44   38.10
   3 -10   0  645.34   37.90
   3 -10   0  704.43   49.20
   3 -10   0  683.43   38.90
   3 -10   0  613.54   38.90
  -3  10   0  652.33   37.00
  -3  10   0  589.94   39.40
  -3  10   0  613.94   39.30
  -3  10   0  663.63   38.50
  -3  10   0  667.43   50.69
  -3  10   0  630.64   37.40
  -3  10   0  651.63   37.30
  -3  10   0  649.04   39.00
  -3  10   0  669.73   37.70
  -3  10   0  662.13   38.40
  -3  10   0  648.24   38.80
  -3  10   0  651.53   38.30
  -3  10   0  629.74   39.40
  -3  10   0  704.73   37.40
  -3  10   0  632.14   38.80
  -3  10   0  644.54   38.50
  -3  10   0  667.03   37.40
  -3  10   0  654.33   39.30
  -3  10   0  640.84   39.00
  -3  10   0  631.04   40.00
  -3  10   0  670.43   38.90
   2 -10   0  999.00   59.59
   2 -10   0 1047.00   59.99
   2 -10   0 1032.70   69.99
   2 -10   0 1028.70   59.89
   2 -10   0 1039.30   60.19
   2 -10   0 1092.09   59.19
   2 -10   0 1074.39   60.39
   2 -10   0 1034.90   59.29
   2 -10   0 1007.40   58.29
   2 -10   0 1032.80   58.69
   2 -10   0 1010.90   59.09
   2 -10   0 1013.90   58.69
   2 -10   0  999.70   59.59
   2 -10   0 1021.60   59.39
   2 -10   0 1055.19   60.09
   2 -10   0  985.00   59.19
   2 -10   0 1044.30   59.09
   2 -10   0 1050.19   60.09
  -2  10   0  993.90   59.19
  -2  10   0 1021.60   58.59
  -2  10   0 1039.80   59.99
  -2  10   0 1037.50   58.99
  -2  10   0 1040.00   59.59
  -2  10   0 1010.60   59.79
  -2  10   0 1002.80   59.69
  -2  10   0 1080.39   60.09
  -2  10   0 1032.90   59.29
  -2  10   0 1001.20   59.19
  -2  10   0 1022.70   58.99
  -2  10   0 1053.99   72.39
  -2  10   0 1040.70   58.39
  -2  10   0 1031.50   59.39
  -2  10   0 1030.60   58.49
  -2  10   0 1006.30   59.99
  -2  10   0 1051.59   58.39
  -2  10   0 1009.20   60.29
  -2  10   0 1004.20   59.79
  -2  10   0  995.60   60.09
   1 -10   0  381.36   23.30
   1 -10   0  385.26   23.40
   1 -10   0  408.66   23.90
   1 -10   0  352.56   24.60
   1 -10   0  369.16   24.30
   1 -10   0  365.96   24.30
   1 -10   0  387.76   24.00
   1 -10   0  391.36   23.00
   1 -10   0  391.36   22.90
   1 -10   0  405.76   22.80
   1 -10   0  365.66   23.50
   1 -10   0  398.66   24.30
   1 -10   0  373.36   23.90
   1 -10   0  376.56   34.30
   1 -10   0  362.46   23.00
   1 -10   0  369.16   23.80
   1 -10   0  366.26   23.70
   1 -10   0  389.56   24.30
   1 -10   0  376.26   24.10
   1 -10   0  362.46   23.50
  -1  10   0  373.66   23.70
  -1  10   0  378.76   24.20
  -1  10   0  367.46   23.30
  -1  10   0  385.26   23.10
  -1  10   0  372.96   23.10
  -1  10   0  377.86   24.40
  -1  10   0  363.06   23.80
  -1  10   0  370.86   22.90
  -1  10   0  378.76   23.00
  -1  10   0  369.76   24.20
  -1  10   0  352.06   23.50
  -1  10   0  372.66   23.70
  -1  10   0  408.76   24.60
  -1  10   0  360.36   24.30
  -1  10   0  357.76   24.50
  -1  10   0  352.16   23.70
  -1  10   0  361.56   23.30
   0 -10   0   59.59    6.50
   0 -10   0   56.99    6.60
   0 -10   0   46.80    6.40
   0 -10   0   50.59    5.40
   0 -10   0   53.99    7.10
   0 -10   0   42.30    6.40
   0 -10   0   41.80    5.50
   0 -10   0   64.29    7.40
   0 -10   0   42.60    6.30
   0 -10   0   41.30    5.00
   0 -10   0   48.80    9.60
   0 -10   0   52.39   15.00
   0 -10   0   44.70    6.60
   0 -10   0   39.50    6.10
   0 -10   0   54.39    7.50
   0 -10   0   41.70    6.20
   0 -10   0   50.89    7.40
   0 -10   0   55.39    7.40
   0 -10   0   39.40    5.00
   0  10   0   51.49    6.10
   0  10   0   28.90    5.40
   0  10   0   48.50    6.40
   0  10   0   43.30    5.80
   0  10   0   43.90    5.70
   0  10   0   47.70    6.50
   0  10   0   54.69    6.40
   0  10   0   41.20    5.70
   0  10   0   30.00    6.00
   0  10   0   49.90    6.70
   0  10   0   62.29    6.70
   0  10   0   59.09    7.70
   0  10   0   60.39    6.90
   0  10   0   42.70    6.50
   0  10   0   44.20   13.60
   0  10   0   44.50    6.40
   0  10   0   41.10    6.20
   0  10   0   47.60    5.70
   0  10   0   47.90    5.60
   0  10   0   48.80    7.10
  -1 -10   0  236.28   15.90
  -1 -10   0  219.38   16.70
  -1 -10   0  231.18   16.60
  -1 -10   0  253.67   16.80
  -1 -10   0  257.57   16.40
  -1 -10   0  232.28   16.00
  -1 -10   0  167.28   24.40
  -1 -10   0  250.57   17.70
  -1 -10   0  262.77   16.60
  -1 -10   0  250.47   16.40
  -1 -10   0  248.38   16.50
  -1 -10   0  235.58   15.80
  -1 -10   0  244.38   14.80
  -1 -10   0  246.98   16.60
  -1 -10   0  252.47   17.70
  -1 -10   0  259.17   16.00
  -1 -10   0  255.67   16.80
  -1 -10   0  234.48   16.90
  -1 -10   0  262.07   16.70
  -1 -10   0  264.87   17.70
  -1 -10   0  261.77   17.70
  -1 -10   0  245.88   17.10
   1  10   0  252.57   16.50
   1  10   0  233.18   16.80
   1  10   0  270.37   17.70
   1  10   0  242.68   16.90
   1  10   0  223.58   16.00
   1  10   0  245.88   16.60
   1  10   0  235.68   16.90
   1  10   0  250.07   16.90
   1  10   0  222.08   16.70
   1  10   0  256.47   17.30
   1  10   0  254.07   17.00
   1  10   0  259.17   17.70
   1  10   0  258.57   16.60
   1  10   0  227.98   16.90
   1  10   0  242.58   16.70
   1  10   0  237.68   16.40
   1  10   0  246.98   15.10
   1  10   0  225.98   32.50
   1  10   0  217.18   16.10
  -2 -10   0   15.20    5.40
  -2 -10   0   21.30    5.10
  -2 -10   0   29.70    4.70
  -2 -10   0   23.20    5.80
  -2 -10   0   17.60    4.50
  -2 -10   0   20.00    4.20
  -2 -10   0   26.80    5.10
  -2 -10   0   18.30    4.60
  -2 -10   0   29.00    5.20
  -2 -10   0   13.90    4.00
  -2 -10   0   30.70    5.20
  -2 -10   0   25.00    4.30
  -2 -10   0   23.10    4.70
  -2 -10   0   20.40    5.30
  -2 -10   0   24.10    5.50
  -2 -10   0   30.80    6.40
  -2 -10   0   19.80    3.80
  -2 -10   0   30.50    5.70
  -2 -10   0   25.10   11.10
  -2 -10   0   22.70    4.50
  -2 -10   0   24.40    5.00
   2  10   0   21.30    5.20
   2  10   0   23.80    5.10
   2  10   0   22.30    5.30
   2  10   0   25.60    5.40
   2  10   0   22.40    4.60
   2  10   0   18.30    5.30
   2  10   0   20.20    5.10
   2  10   0    4.40    4.30
   2  10   0   14.40    3.70
   2  10   0   21.60    5.20
   2  10   0   27.80    4.90
   2  10   0   31.90    5.30
   2  10   0   33.10    5.90
   2  10   0   18.60    5.20
   2  10   0   16.50   12.90
   2  10   0   23.10    4.90
   2  10   0   27.90    5.30
   2  10   0   20.90    4.50
  -3 -10   0 1107.69   62.49
  -3 -10   0 1077.59   61.79
  -3 -10   0 1066.19   61.19
  -3 -10   0 1082.69   60.89
  -3 -10   0 1075.29   63.09
  -3 -10   0 1090.69   61.69
  -3 -10   0 1093.99   62.39
  -3 -10   0 1094.99   60.89
  -3 -10   0 1102.79   61.49
  -3 -10   0 1054.39   62.09
  -3 -10   0 1049.89   60.99
  -3 -10   0 1031.50   61.59
  -3 -10   0 1004.60   61.49
  -3 -10   0 1033.30   60.99
  -3 -10   0 1067.89   61.29
  -3 -10   0 1030.40   61.39
  -3 -10   0 1015.60   73.19
  -3 -10   0 1072.69   60.59
  -3 -10   0 1054.69   59.79
  -3 -10   0 1022.80   62.59
   3  10   0 1072.59   61.09
   3  10   0 1028.00   62.09
   3  10   0 1050.19   61.59
   3  10   0 1074.89   61.99
   3  10   0 1056.99   62.19
   3  10   0 1081.39   61.99
   3  10   0 1034.40   61.89
   3  10   0 1074.19   61.69
   3  10   0 1063.79   61.09
   3  10   0 1016.50   61.69
   3  10   0 1043.90   61.59
   3  10   0 1006.30   61.19
   3  10   0 1079.19   62.19
   3  10   0 1088.89   76.99
   3  10   0 1037.00   61.69
   3  10   0 1051.49   61.79
   3  10   0 1025.60   62.39
  -4 -10   0    0.80    4.00
  -4 -10   0    3.00    4.10
  -4 -10   0    7.50    8.10
  -4 -10   0    1.20    4.90
  -4 -10   0   -0.10    2.50
  -4 -10   0    4.60    4.60
  -4 -10   0    3.90    3.10
  -4 -10   0    0.30    3.00
  -4 -10   0    5.60    3.10
  -4 -10   0    5.50    3.70
  -4 -10   0    6.10    3.10
  -4 -10   0    1.40    4.40
  -4 -10   0    3.60    4.10
  -4 -10   0    2.00    2.90
  -4 -10   0    5.10    2.50
  -4 -10   0    6.40    4.20
  -4 -10   0    2.60    3.90
  -4 -10   0    1.20    4.10
  -4 -10   0    1.80    3.90
  -4 -10   0    2.70    2.00
  -4 -10   0   -1.10    3.60
  -4 -10   0    2.60    4.30
  -4 -10   0    5.30    3.10
   4  10   0    7.50    4.10
   4  10   0   -4.40    3.10
   4  10   0    6.40    4.00
   4  10   0    5.00    3.70
   4  10   0    6.20    3.90
   4  10   0    5.30    8.50
   4  10   0    6.10    4.50
   4  10   0    4.60    4.30
   4  10   0    5.00    4.10
   4  10   0    5.70    4.50
   4  10   0    6.80    4.40
   4  10   0    1.80    3.80
   4  10   0    1.50    3.60
   4  10   0    0.80    4.40
   4  10   0    3.30    4.40
   4  10   0    3.70    4.90
   4  10   0    6.60    3.80
   4  10   0    3.20    4.20
  -5 -10   0  239.98   16.70
  -5 -10   0  247.38   18.60
  -5 -10   0  247.78   15.10
  -5 -10   0  254.07   18.10
  -5 -10   0  252.37   16.60
  -5 -10   0  242.68   17.50
  -5 -10   0  237.48   20.00
  -5 -10   0  262.77   18.40
  -5 -10   0  246.28   18.30
  -5 -10   0  251.37   15.10
  -5 -10   0  216.18   16.40
  -5 -10   0  272.67   18.50
  -5 -10   0  235.38   19.20
  -5 -10   0  248.48   15.70
  -5 -10   0  257.07   19.80
  -5 -10   0  241.18   18.90
  -5 -10   0  251.67   16.00
   5  10   0  238.48   18.30
   5  10   0  238.08   19.10
   5  10   0  247.68   17.80
   5  10   0  248.78   18.40
   5  10   0  230.48   17.50
   5  10   0  264.07   17.30
[truncated: 40,965,389 more chars]
