# Supplementary material for: A trimetallic bismuth(I)-based allyl cation
Source: Nat Chem. 2025 Jan 6;17(2):265–70. doi: 10.1038/s41557-024-01691-x (PMC11794141; doi:10.1038/s41557-024-01691-x)
Supplement: Supplementary file 3 — Crystallographic data for compound 2′ (CCDC 2368301). [file 41557_2024_1691_MOESM3_ESM.cif]

data_15688sadabs
# start Validation Reply Form
_vrf_PLAT307_15688sadabs
;
PROBLEM: Isolated Metal Atom found in Structure (Unusual)        Bi2 Check 
RESPONSE: It was the scope of this research project to obtain such an unusual 
bond situation. Please see manuscript and SI for further information.
;
_vrf_PLAT308_15688sadabs
;
PROBLEM: Single Bonded Metal Atom in Structure  (Unusual)        Bi1 Check 
RESPONSE: It was the scope of this research project to obtain such an unusual 
bond situation. Please see manuscript and SI for further information.
;
_vrf_PLAT971_15688sadabs
;
PROBLEM: Check Calcd Resid. Dens.  1.62Ang From Bi2             2.68 eA-3  
RESPONSE: This is probably due to some trace impurities. Bi has a remarkably 
high electron number, trace amounts of other species or crystal domains can 
cause such results. The structure is confirmed by several other analytical 
techniques and there is no evidence for twinning or misaligned symmetry. 
In addition, anharmonic motions are probably responsible for the high 
residual electron density around Bi1 and Bi3.
;
# end Validation Reply Form
_publ_requested_journal          'Nature Chemistry'
_publ_section_title              
; 	
A trimetallic bismuth(I)-based allyl cation
;

loop_
_publ_author_name
_publ_author_address

'Davide Spinnato'
;     Max-Planck-Institut f\"ur Kohlenforschung
      Kaiser-Wilhelm-Platz 1
      45470 M\"ulheim an der Ruhr
      Germany
;
'Nils N\"othling'
;     Max-Planck-Institut f\"ur Kohlenforschung
      Kaiser-Wilhelm-Platz 1
      45470 M\"ulheim an der Ruhr
      Germany
;
'Markus Leutzsch'
;     Max-Planck-Institut f\"ur Kohlenforschung
      Kaiser-Wilhelm-Platz 1
      45470 M\"ulheim an der Ruhr
      Germany
;
'Maurice van Gastel'
;     Max-Planck-Institut f\"ur Kohlenforschung
      Kaiser-Wilhelm-Platz 1
      45470 M\"ulheim an der Ruhr
      Germany
;
'Lucas Wagner'
;     Max-Planck-Institut f\"ur Kohlenforschung
      Kaiser-Wilhelm-Platz 1
      45470 M\"ulheim an der Ruhr
      Germany
;
'Frank Neese'
;     Max-Planck-Institut f\"ur Kohlenforschung
      Kaiser-Wilhelm-Platz 1
      45470 M\"ulheim an der Ruhr
      Germany
;
'Josep Cornella'
;     Max-Planck-Institut f\"ur Kohlenforschung
      Kaiser-Wilhelm-Platz 1
      45470 M\"ulheim an der Ruhr
      Germany
;
_audit_block_code                15688
_audit_creation_date             2024-09-11
_audit_creation_method           
;
Olex2 1.5
(compiled 2023.08.24 svn.re1ec1418 for OlexSys, GUI svn.r6817)
;
_shelx_SHELXL_version_number     2019/3
_audit_contact_author_address    ?
_audit_contact_author_email      ?
_audit_contact_author_phone      ?
_publ_contact_author_id_orcid    ?
_publ_section_references         
;
Dolomanov, O.V., Bourhis, L.J., Gildea, R.J, Howard, J.A.K. & Puschmann, H.
 (2009), J. Appl. Cryst. 42, 339-341.

Sheldrick, G.M. (2015). Acta Cryst. A71, 3-8.

Sheldrick, G.M. (2015). Acta Cryst. C71, 3-8.
;
_chemical_name_common            '2´'
_chemical_name_systematic        
;
1,3-bis(2,2'',7,7''-tetra-tert-butyl-3',3',5',5'-tetramethyl-2',3',5',6'-
tetrahydrodispiro[fluorene-9,1'-s-indacene-7',9''-fluoren]-8'-yl)
tribismutha-1,2-dien-2-ium tetrakis(3,5-bis(trifluoromethyl)phenyl)borate
;
_chemical_formula_moiety         'C32 H12 B F24, C56 H64.95 Bi, C56 H65 Bi, Bi'
_chemical_formula_sum            'C144 H141.95 B Bi3 F24'
_chemical_formula_weight         2966.27
_chemical_melting_point          ?
_chemical_properties_physical    'air-sensitive, moisture-sensitive'
loop_
_atom_type_symbol
_atom_type_description
_atom_type_scat_dispersion_real
_atom_type_scat_dispersion_imag
_atom_type_scat_source
C C 0.0033 0.0016 'International Tables Vol C Tables 4.2.6.8 and 6.1.1.4'
H H 0.0000 0.0000 'International Tables Vol C Tables 4.2.6.8 and 6.1.1.4'
B B 0.0013 0.0007 'International Tables Vol C Tables 4.2.6.8 and 6.1.1.4'
Bi Bi -4.1077 10.2566 'International Tables Vol C Tables 4.2.6.8 and 6.1.1.4'
F F 0.0171 0.0103 'International Tables Vol C Tables 4.2.6.8 and 6.1.1.4'

_shelx_space_group_comment       
;
The symmetry employed for this shelxl refinement is uniquely defined
by the following loop, which should always be used as a source of
symmetry information in preference to the above space-group names.
They are only intended as comments.
;
_space_group_crystal_system      monoclinic
_space_group_IT_number           14
_space_group_name_H-M_alt        'P 1 21/c 1'
_space_group_name_Hall           '-P 2ybc'
loop_
_space_group_symop_operation_xyz
'x, y, z'
'-x, y+1/2, -z+1/2'
'-x, -y, -z'
'x, -y-1/2, z-1/2'

_cell_length_a                   11.6467(5)
_cell_length_b                   48.3956(19)
_cell_length_c                   23.2244(8)
_cell_angle_alpha                90
_cell_angle_beta                 93.310(2)
_cell_angle_gamma                90
_cell_volume                     13068.6(9)
_cell_formula_units_Z            4

_cell_measurement_reflns_used    9675
_cell_measurement_temperature    100
_cell_measurement_theta_max      26.3604
_cell_measurement_theta_min      2.4293
_shelx_estimated_absorpt_T_max   0.922
_shelx_estimated_absorpt_T_min   0.555
_exptl_absorpt_coefficient_mu    4.113
_exptl_absorpt_correction_T_max  0.9140
_exptl_absorpt_correction_T_min  0.6003
_exptl_absorpt_correction_type   Numerical

_exptl_absorpt_process_details   
;
Krause, L., Herbst-Irmer, R., Sheldrick, G. M., Stalke, D. (2015).
"Comparison of silver and molybdenum microfocus X-ray sources for
single-crystal structure determination"
J. Appl. Cryst. 48, 3-10.
doi:10.1107/S1600576714022985
;
_exptl_absorpt_special_details   ?
_exptl_crystal_colour            brown-red
_exptl_crystal_density_diffrn    1.508
_exptl_crystal_density_meas      ?
_exptl_crystal_density_method    ?

loop_
 _exptl_crystal_face_index_h
 _exptl_crystal_face_index_k
 _exptl_crystal_face_index_l
 _exptl_crystal_face_perp_dist
-1.00  0.00  0.00     0.002 
0.00  0.00  1.00     0.070 
0.00 -1.00  0.00     0.060 
0.00  1.00  0.00     0.020 
0.00  1.00 -1.00     0.065 
1.00  0.00  0.00     0.020 

_exptl_crystal_description       prism
_exptl_crystal_F_000             5904
_exptl_crystal_recrystallization_method 
'Re-crystallisation from solvent:  chlorobenzene, pentane'
_exptl_crystal_size_max          0.205
_exptl_crystal_size_mid          0.121
_exptl_crystal_size_min          0.041
_exptl_special_details           
;
Crystal mounted on a MiTeGen loop using Perfluoropolyether PFO-XR75
;
_exptl_transmission_factor_max   ?
_exptl_transmission_factor_min   ?
_diffrn_reflns_av_R_equivalents  0.1243
_diffrn_reflns_av_unetI/netI     0.0371
_diffrn_reflns_Laue_measured_fraction_full 0.999
_diffrn_reflns_Laue_measured_fraction_max 1.000
_diffrn_reflns_limit_h_max       16
_diffrn_reflns_limit_h_min       -16
_diffrn_reflns_limit_k_max       68
_diffrn_reflns_limit_k_min       -68
_diffrn_reflns_limit_l_max       32
_diffrn_reflns_limit_l_min       -32
_diffrn_reflns_number            1016108
_diffrn_reflns_point_group_measured_fraction_full 0.999
_diffrn_reflns_point_group_measured_fraction_max 1.000
_diffrn_reflns_theta_full        25.242
_diffrn_reflns_theta_max         30.034
_diffrn_reflns_theta_min         1.899

_diffrn_ambient_temperature      100(2)
_diffrn_detector_area_resol_mean 66.67
_diffrn_measured_fraction_theta_full 0.999
_diffrn_measured_fraction_theta_max 1.000
_diffrn_measurement_device_type  'Bruker-AXS Kappa K3-System'
_diffrn_measurement_method       'CCD \f- and \w-scans'
_diffrn_radiation_type           Mo-K\a
_diffrn_radiation_wavelength     0.71073
_diffrn_radiation_source         '1\mS Diamond'
_diffrn_radiation_monochromator  'Incoatec Montel multilayer mirrors'
_diffrn_source_current           1.4
_diffrn_source_power             0.07
_diffrn_source_voltage           50.0
_reflns_Friedel_coverage         0.000
_reflns_Friedel_fraction_full    .
_reflns_Friedel_fraction_max     .
_reflns_number_gt                30178
_reflns_number_total             38252
_reflns_special_details          
;
 Reflections were merged by SHELXL according to the crystal
 class for the calculation of statistics and refinement.
 
 _reflns_Friedel_fraction is defined as the number of unique
 Friedel pairs measured divided by the number that would be
 possible theoretically, ignoring centric projections and
 systematic absences.
;
_reflns_threshold_expression     'I > 2\s(I)'
_computing_cell_refinement       'SAINT V8.40B (Bruker AXS LLC, 2019)'

_computing_data_collection       'Bruker Instrument Service vV6.2.16'
_computing_data_reduction        'SAINT V8.40B (Bruker AXS LLC, 2019)'
_computing_molecular_graphics    'DIAMOND (Crystal Impact GbR, 1997-2022)'
_computing_publication_material  'Olex2 1.5 (Dolomanov et al., 2009)'
_computing_structure_refinement  'SHELXL 2019/3 (Sheldrick, 2015)'
_computing_structure_solution    'SHELXT 2018/2 (Sheldrick, 2018)'
_refine_diff_density_max         2.584
_refine_diff_density_min         -1.080
_refine_diff_density_rms         0.124
_refine_ls_extinction_coef       .
_refine_ls_extinction_method     none
_refine_ls_goodness_of_fit_ref   1.072
_refine_ls_hydrogen_treatment    constr
_refine_ls_matrix_type           full
_refine_ls_number_parameters     1836
_refine_ls_number_reflns         38252
_refine_ls_number_restraints     331
_refine_ls_R_factor_all          0.0583
_refine_ls_R_factor_gt           0.0382
_refine_ls_restrained_S_all      1.091
_refine_ls_shift/su_max          0.007
_refine_ls_shift/su_mean         0.000
_refine_ls_structure_factor_coef Fsqd
_refine_ls_weighting_details     
'w=1/[\s^2^(Fo^2^)+(0.0282P)^2^+37.3936P] where P=(Fo^2^+2Fc^2^)/3'
_refine_ls_weighting_scheme      calc
_refine_ls_wR_factor_gt          0.0789
_refine_ls_wR_factor_ref         0.0862
_refine_special_details          
;
-------------------------------------------------------------------------------

INTENSITY STATISTICS FOR DATASET # 1  15688sadabs.raw

 Resolution   #Data #Theory %Complete Redundancy Mean I Mean I/s Rmerge  Rsigma

  Inf - 2.85     611    622     98.2    50.58     99.66   83.47  0.0325  0.0105
 2.85 - 1.90    1439   1439    100.0    43.78     70.80   65.00  0.0410  0.0108
 1.90 - 1.51    2029   2029    100.0    34.55     45.50   48.36  0.0574  0.0144
 1.51 - 1.32    2002   2002    100.0    32.04     35.35   38.85  0.0729  0.0174
 1.32 - 1.19    2207   2207    100.0    29.44     30.57   33.19  0.0871  0.0206
 1.19 - 1.11    1913   1913    100.0    29.19     23.82   27.77  0.1097  0.0249
 1.11 - 1.04    2189   2189    100.0    28.71     19.53   23.88  0.1305  0.0295
 1.04 - 0.99    1945   1945    100.0    28.39     16.35   20.77  0.1540  0.0349
 0.99 - 0.95    1897   1897    100.0    26.56     16.76   19.70  0.1576  0.0371
 0.95 - 0.91    2192   2192    100.0    25.71     14.93   17.56  0.1771  0.0430
 0.91 - 0.88    1945   1945    100.0    24.28     13.18   14.95  0.1967  0.0508
 0.88 - 0.85    2232   2232    100.0    23.54     11.13   12.51  0.2266  0.0609
 0.85 - 0.82    2561   2561    100.0    23.47      9.66   10.77  0.2573  0.0717
 0.82 - 0.80    1921   1921    100.0    23.14      8.18    9.12  0.3021  0.0870
 0.80 - 0.78    2096   2096    100.0    22.39      7.67    8.23  0.3195  0.0968
 0.78 - 0.76    2392   2392    100.0    22.02      7.24    7.56  0.3467  0.1074
 0.76 - 0.75    1290   1290    100.0    21.64      6.83    7.04  0.3683  0.1174
 0.75 - 0.73    2713   2713    100.0    20.98      6.26    6.31  0.3962  0.1330
 0.73 - 0.72    1515   1515    100.0    20.53      5.90    5.72  0.4340  0.1481
 0.72 - 0.71    1622   1622    100.0    17.74      5.51    4.92  0.4520  0.1741
 0.71 - 0.70    1774   1868     95.0    15.14      5.00    4.19  0.4824  0.2186
------------------------------------------------------------------------------
 0.80 - 0.70   13402  13496     99.3    20.20      6.41    6.39  0.3844  0.1341
  Inf - 0.70   40485  40590     99.7    25.90     18.65   19.84  0.1166  0.0388

Merged [A],  lowest resolution = 11.31 Angstroms                              

-------------------------------------------------------------------------------

INTENSITY STATISTICS FOR DATASET # 1  15688sadabs.raw

 Resolution   #Data #Theory   %Comp Redundancy  Rrim    Rpim

  Inf - 2.85     611    622    98.23    50.58  0.0329  0.0046
 2.85 - 1.90    1439   1439   100.00    43.78  0.0414  0.0062
 1.90 - 1.51    2029   2029   100.00    34.55  0.0583  0.0099
 1.51 - 1.32    2002   2002   100.00    32.04  0.0740  0.0130
 1.32 - 1.19    2207   2207   100.00    29.44  0.0886  0.0162
 1.19 - 1.11    1913   1913   100.00    29.19  0.1116  0.0205
 1.11 - 1.04    2189   2189   100.00    28.71  0.1328  0.0247
 1.04 - 0.99    1945   1945   100.00    28.39  0.1568  0.0293
 0.99 - 0.95    1897   1897   100.00    26.56  0.1606  0.0310
 0.95 - 0.91    2192   2192   100.00    25.71  0.1807  0.0354
 0.91 - 0.88    1945   1945   100.00    24.28  0.2009  0.0405
 0.88 - 0.85    2232   2232   100.00    23.54  0.2315  0.0473
 0.85 - 0.82    2561   2561   100.00    23.47  0.2630  0.0538
 0.82 - 0.80    1921   1921   100.00    23.14  0.3088  0.0637
 0.80 - 0.78    2096   2096   100.00    22.39  0.3269  0.0685
 0.78 - 0.76    2392   2392   100.00    22.02  0.3548  0.0749
 0.76 - 0.75    1290   1290   100.00    21.64  0.3770  0.0801
 0.75 - 0.73    2713   2713   100.00    20.98  0.4060  0.0877
 0.73 - 0.72    1515   1515   100.00    20.53  0.4449  0.0969
 0.72 - 0.71    1622   1622   100.00    17.74  0.4651  0.1087
 0.71 - 0.70    1774   1868    94.97    15.14  0.4980  0.1213
--------------------------------------------------------------
 0.80 - 0.70   13402  13496    99.30    20.20  0.3942  0.0863
  Inf - 0.70   40485  40590    99.74    25.90  0.1189  0.0230

Merged [P],  lowest resolution = 11.31 Angstroms                              

--------------------------------------------------------------

A result cut-off (SHEL 999 0.71) was applied to exclude incomplete shells 
at high diffraction angles. Prior to the final refinement cycles, some 
reflexes showed a high I/σI and were omitted from the data set.
The occupancy of the disordered areas were refined with free variables. 
In addition, restrains were used to improve the geometries of the 
disordered regions.
High residual electron density is probably due to some trace impurities. 
Bi has a remarkably high electron number, trace amounts of 
other species or crystal domains can cause such results. 
The structure is confirmed by several other analytical techniques and 
there is no evidence for twinning or misaligned symmetry. 
In addition, anharmonic motions are probably responsible for the high 
residual electron density around Bi1 and Bi3.

 Highest peak    2.58  at  0.0915  0.0781  0.1730  [  1.66 A from BI2 ]
 Deepest hole   -1.08  at  0.0610  0.1062  0.1586  [  0.33 A from BI2 ]
;
_olex2_refinement_description    
;
1. Fixed Uiso
 At 1.2 times of:
  All C(H) groups, All C(H,H) groups
 At 1.5 times of:
  All C(H,H,H) groups
2. Restrained distances
 C135-F13A \\sim C135-F14A \\sim C135-F15A
 with sigma of 0.02
 C119-F1A \\sim C119-F2A \\sim C119-F3A
 with sigma of 0.02
 C135-F13B \\sim C135-F14B \\sim C135-F15B
 with sigma of 0.02
 F1A-F2A \\sim F2A-F3A \\sim F3A-F1A
 with sigma of 0.003
 C135-F13C \\sim C135-F14C \\sim C135-F15C
 with sigma of 0.02
 F13C-F14C \\sim F14C-F15C \\sim F15C-F13C
 with sigma of 0.003
 C119-F1B \\sim C119-F2B \\sim C119-F3B
 with sigma of 0.02
 F1B-F2B \\sim F2B-F3B \\sim F3B-F1B
 with sigma of 0.003
 C119-F1C \\sim C119-F2C \\sim C119-F3C
 with sigma of 0.02
 F1C-F2C \\sim F2C-F3C \\sim F3C-F1C
 with sigma of 0.003
 C120-F4A \\sim C120-F5A \\sim C120-F6A
 with sigma of 0.02
 F4A-F5A \\sim F5A-F6A \\sim F6A-F4A
 with sigma of 0.003
 C120-F4B \\sim C120-F5B \\sim C120-F6B
 with sigma of 0.02
 F4B-F5B \\sim F5B-F6B \\sim F6B-F4B
 with sigma of 0.003
 C120-F4C \\sim C120-F5C \\sim C120-F6C
 with sigma of 0.02
 F4C-F5C \\sim F5C-F6C \\sim F6C-F4C
 with sigma of 0.003
 C127-F7A \\sim C127-F8A \\sim C127-F9A
 with sigma of 0.02
 F7A-F8A \\sim F8A-F9A \\sim F9A-F7A
 with sigma of 0.003
 C127-F7B \\sim C127-F8B \\sim C127-F9B
 with sigma of 0.02
 F7B-F8B \\sim F8B-F9B \\sim F9B-F7B
 with sigma of 0.003
 C127-F7C \\sim C127-F8C \\sim C127-F9C
 with sigma of 0.02
 F7C-F8C \\sim F8C-F9C \\sim F9C-F7C
 with sigma of 0.003
 C128-F10A \\sim C128-F11A \\sim C128-F12A
 with sigma of 0.02
 F10A-F11A \\sim F11A-F12A \\sim F12A-F10A
 with sigma of 0.003
 C128-F10B \\sim C128-F11B \\sim C128-F12B
 with sigma of 0.02
 F10B-F11B \\sim F11B-F12B \\sim F12B-F10B
 with sigma of 0.003
 C128-F10C \\sim C128-F11C \\sim C128-F12C
 with sigma of 0.02
 F10C-F11C \\sim F11C-F12C \\sim F12C-F10C
 with sigma of 0.003
 F13A-F14A \\sim F14A-F15A \\sim F15A-F13A
 with sigma of 0.003
 F13B-F14B \\sim F14B-F15B \\sim F15B-F13B
 with sigma of 0.003
 C136-F16A \\sim C136-F17A \\sim C136-F18A
 with sigma of 0.02
 F16A-F17A \\sim F17A-F18A \\sim F18A-F16A
 with sigma of 0.003
 C136-F16B \\sim C136-F17B \\sim C136-F18B
 with sigma of 0.02
 F16B-F17B \\sim F17B-F18B \\sim F18B-F16B
 with sigma of 0.003
 C136-F16C \\sim C136-F17C \\sim C136-F18C
 with sigma of 0.02
 F16C-F17C \\sim F17C-F18C \\sim F18C-F16C
 with sigma of 0.003
 C144-F19A \\sim C144-F20A \\sim C144-F21A
 with sigma of 0.02
 F19A-F20A \\sim F20A-F21A \\sim F21A-F19A
 with sigma of 0.003
 C144-F19B \\sim C144-F20B \\sim C144-F21B
 with sigma of 0.02
 F19B-F20B \\sim F20B-F21B \\sim F21B-F19B
 with sigma of 0.003
 C144-F19C \\sim C144-F20C \\sim C144-F21C
 with sigma of 0.02
 F19C-F20C \\sim F20C-F21C \\sim F21C-F19C
 with sigma of 0.003
 C143-F22A \\sim C143-F23A \\sim C143-F24A
 with sigma of 0.02
 F22A-F23A \\sim F23A-F24A \\sim F24A-F22A
 with sigma of 0.003
 C143-F22B \\sim C143-F23B \\sim C143-F24B
 with sigma of 0.02
 F22B-F23B \\sim F23B-F24B \\sim F24B-F22B
 with sigma of 0.003
 C143-F22C \\sim C143-F23C \\sim C143-F24C
 with sigma of 0.02
 F22C-F23C \\sim F23C-F24C \\sim F24C-F22C
 with sigma of 0.003
 C105-C16B \\sim C105-C17B \\sim C105-C18B
 with sigma of 0.02
 C16B-C17B \\sim C17B-C18B \\sim C18B-C16B
 with sigma of 0.003
 C105-C18A \\sim C105-C17A \\sim C105-C16A
 with sigma of 0.02
 C18A-C17A \\sim C17A-C16A \\sim C16A-C18A
 with sigma of 0.003
 C33-C34A \\sim C33-C35A \\sim C33-C36A
 with sigma of 0.02
 C34A-C35A \\sim C35A-C36A \\sim C36A-C34A
 with sigma of 0.003
 C33-C34B \\sim C33-C35B \\sim C33-C36B
 with sigma of 0.02
 C34B-C35B \\sim C35B-C36B \\sim C36B-C34B
 with sigma of 0.003
3. Uiso/Uaniso restraints and constraints
Uanis(C16B) \\sim Ueq, Uanis(C17B) \\sim Ueq, Uanis(C18B) \\sim Ueq: with sigma
of 0.01 and sigma for terminal atoms of 0.02
Uanis(F1A) \\sim Ueq, Uanis(F2A) \\sim Ueq, Uanis(F3A) \\sim Ueq, Uanis(F4A)
\\sim Ueq, Uanis(F5A) \\sim Ueq, Uanis(F6A) \\sim Ueq, Uanis(F7A) \\sim Ueq,
Uanis(F8A) \\sim Ueq, Uanis(F9A) \\sim Ueq, Uanis(F10A) \\sim Ueq, Uanis(F11A)
\\sim Ueq, Uanis(F12A) \\sim Ueq: with sigma of 0.001 and sigma for terminal
atoms of 0.002
Uanis(F13A) \\sim Ueq, Uanis(F14A) \\sim Ueq, Uanis(F15A) \\sim Ueq,
Uanis(F16A) \\sim Ueq, Uanis(F17A) \\sim Ueq, Uanis(F18A) \\sim Ueq,
Uanis(F19A) \\sim Ueq, Uanis(F20A) \\sim Ueq, Uanis(F21A) \\sim Ueq,
Uanis(F22A) \\sim Ueq, Uanis(F23A) \\sim Ueq, Uanis(F24A) \\sim Ueq: with sigma
of 0.001 and sigma for terminal atoms of 0.002
Uiso(F15C) = Uiso(F14B)
4. Others
 1*[Sof(F1A)+Sof(F2A)+Sof(F3A)+Sof(F4A)+Sof(F5A)+Sof(F6A)+Sof(F7A)+Sof(F8A)+
 Sof(F9A)+Sof(F10A)+Sof(F11A)+Sof(F12A)+Sof(F13A)+Sof(F14A)+Sof(F15A)+Sof(F16A)+
 Sof(F17A)+Sof(F18A)+Sof(F19A)+Sof(F20A)+Sof(F21A)+Sof(F22A)+Sof(F23A)+
 Sof(F24A)]+1*[Sof(F1B)+Sof(F2B)+Sof(F3B)+Sof(F4B)+Sof(F5B)+Sof(F6B)+Sof(F7B)+
 Sof(F8B)+Sof(F9B)+Sof(F10B)+Sof(F11B)+Sof(F12B)+Sof(F13B)+Sof(F14B)+Sof(F15B)+
 Sof(F16B)+Sof(F17B)+Sof(F18B)+Sof(F19B)+Sof(F20B)+Sof(F21B)+Sof(F22B)+
 Sof(F23B)+Sof(F24B)]+1*[Sof(F1C)+Sof(F2C)+Sof(F3C)+Sof(F4C)+Sof(F5C)+Sof(F6C)+
 Sof(F7C)+Sof(F8C)+Sof(F9C)+Sof(F10C)+Sof(F11C)+Sof(F12C)+Sof(F13C)+Sof(F14C)+
 Sof(F15C)+Sof(F16C)+Sof(F17C)+Sof(F18C)+Sof(F19C)+Sof(F20C)+Sof(F21C)+
 Sof(F22C)+Sof(F23C)+Sof(F24C)]=1 with esd of 0.00001
 Sof(F1A)=Sof(F2A)=Sof(F3A)=Sof(F4A)=Sof(F5A)=Sof(F6A)=Sof(F7A)=Sof(F8A)=
 Sof(F9A)=Sof(F10A)=Sof(F11A)=Sof(F12A)=Sof(F13A)=Sof(F14A)=Sof(F15A)=Sof(F16A)=
 Sof(F17A)=Sof(F18A)=Sof(F19A)=Sof(F20A)=Sof(F21A)=Sof(F22A)=Sof(F23A)=
 Sof(F24A)=FVAR(1)
 Sof(F1B)=Sof(F2B)=Sof(F3B)=Sof(F4B)=Sof(F5B)=Sof(F6B)=Sof(F7B)=Sof(F8B)=
 Sof(F9B)=Sof(F10B)=Sof(F11B)=Sof(F12B)=Sof(F13B)=Sof(F14B)=Sof(F15B)=Sof(F16B)=
 Sof(F17B)=Sof(F18B)=Sof(F19B)=Sof(F20B)=Sof(F21B)=Sof(F22B)=Sof(F23B)=
 Sof(F24B)=FVAR(2)
 Sof(F1C)=Sof(F2C)=Sof(F3C)=Sof(F4C)=Sof(F5C)=Sof(F6C)=Sof(F7C)=Sof(F8C)=
 Sof(F9C)=Sof(F10C)=Sof(F11C)=Sof(F12C)=Sof(F13C)=Sof(F14C)=Sof(F15C)=Sof(F16C)=
 Sof(F17C)=Sof(F18C)=Sof(F19C)=Sof(F20C)=Sof(F21C)=Sof(F22C)=Sof(F23C)=
 Sof(F24C)=FVAR(3)
 Sof(C16B)=Sof(H16G)=Sof(H16H)=Sof(H16I)=Sof(C17B)=Sof(H17D)=Sof(H17E)=
 Sof(H17F)=Sof(C18B)=Sof(H18D)=Sof(H18E)=Sof(H18F)=Sof(C34B)=Sof(H34D)=
 Sof(H34E)=Sof(H34F)=Sof(C35B)=Sof(H35D)=Sof(H35E)=Sof(C36B)=Sof(H36D)=
 Sof(H36E)=Sof(H36F)=1-FVAR(4)
 Sof(C16A)=Sof(H16D)=Sof(H16E)=Sof(H16F)=Sof(C17A)=Sof(H17A)=Sof(H17B)=
 Sof(H17C)=Sof(C18A)=Sof(H18A)=Sof(H18B)=Sof(H18C)=Sof(C34A)=Sof(H34A)=
 Sof(H34B)=Sof(H34C)=Sof(C35A)=Sof(H35A)=Sof(H35B)=Sof(H35C)=Sof(C36A)=
 Sof(H36A)=Sof(H36B)=Sof(H36C)=FVAR(4)
 Fixed Sof: H35F(0.25)
5.a Secondary CH2 refined with riding coordinates:
 C8(H8A,H8B), C11(H11A,H11B), C64(H64A,H64B), C67(H67A,H67B)
5.b Aromatic/amide H refined with riding coordinates:
 C4(H4), C18(H18), C20(H20), C21(H21), C24(H24), C25(H25), C27(H27), C38(H38),
 C40(H40), C41(H41), C44(H44), C45(H45), C47(H47), C60(H60), C74(H74), C76(H76),
  C77(H77), C80(H80), C81(H81), C83(H83), C94(H94), C96(H96), C97(H97),
 C100(H100), C101(H101), C103(H103), C114(H114), C116(H116), C118(H118),
 C122(H122), C124(H124), C126(H126), C130(H130), C132(H132), C134(H134),
 C138(H138), C140(H140), C142(H142)
5.c Idealised Me refined as rotating group:
 C13(H13A,H13B,H13C), C14(H14A,H14B,H14C), C15(H15A,H15B,H15C), C16(H16A,H16B,
 H16C), C30(H30A,H30B,H30C), C31(H31A,H31B,H31C), C32(H32A,H32B,H32C), C50(H50A,
 H50B,H50C), C51(H51A,H51B,H51C), C52(H52A,H52B,H52C), C54(H54A,H54B,H54C),
 C55(H55A,H55B,H55C), C56(H56A,H56B,H56C), C69(H69A,H69B,H69C), C70(H70A,H70B,
 H70C), C71(H71A,H71B,H71C), C72(H72A,H72B,H72C), C86(H86A,H86B,H86C), C87(H87A,
 H87B,H87C), C88(H88A,H88B,H88C), C90(H90A,H90B,H90C), C91(H91A,H91B,H91C),
 C92(H92A,H92B,H92C), C110(H11C,H11D,H11E), C111(H11F,H11G,H11H), C112(H11I,
 H11J,H11K), C16A(H16D,H16E,H16F), C17A(H17A,H17B,H17C), C18A(H18A,H18B,H18C),
 C34A(H34A,H34B,H34C), C35A(H35A,H35B,H35C), C36A(H36A,H36B,H36C), C16B(H16G,
 H16H,H16I), C17B(H17D,H17E,H17F), C18B(H18D,H18E,H18F), C34B(H34D,H34E,H34F),
 C35B(H35D,H35E,H35F), C36B(H36D,H36E,H36F)
;
_atom_sites_solution_hydrogens   geom

_atom_sites_solution_primary     dual
_atom_sites_solution_secondary   difmap
loop_
_atom_site_label
_atom_site_type_symbol
_atom_site_fract_x
_atom_site_fract_y
_atom_site_fract_z
_atom_site_U_iso_or_equiv
_atom_site_adp_type
_atom_site_occupancy
_atom_site_site_symmetry_order
_atom_site_calc_flag
_atom_site_refinement_flags_posn
_atom_site_refinement_flags_adp
_atom_site_refinement_flags_occupancy
_atom_site_disorder_assembly
_atom_site_disorder_group
Bi1 Bi 1.00250(2) 0.66848(2) 0.34127(2) 0.01911(3) Uani 1 1 d . . . . .
Bi2 Bi 0.96339(2) 0.60854(2) 0.34747(2) 0.02220(3) Uani 1 1 d . . . . .
Bi3 Bi 0.93987(2) 0.61178(2) 0.22052(2) 0.01889(3) Uani 1 1 d . . . . .
C1 C 0.9870(3) 0.68439(7) 0.43369(14) 0.0174(6) Uani 1 1 d . . . . .
C2 C 1.0797(3) 0.69387(7) 0.46931(14) 0.0175(6) Uani 1 1 d . . . . .
C3 C 1.0608(3) 0.70872(7) 0.51986(15) 0.0192(7) Uani 1 1 d . . . . .
C4 C 0.9505(3) 0.71455(7) 0.53584(15) 0.0217(7) Uani 1 1 d . . . . .
H4 H 0.938415 0.724422 0.570328 0.026 Uiso 1 1 calc R U . . .
C5 C 0.8584(3) 0.70561(7) 0.50024(15) 0.0205(7) Uani 1 1 d . . . . .
C6 C 0.8763(3) 0.69037(7) 0.45042(14) 0.0180(7) Uani 1 1 d . . . . .
C7 C 1.1719(3) 0.71874(7) 0.55082(15) 0.0217(7) Uani 1 1 d . . . . .
C8 C 1.2589(3) 0.71333(7) 0.50479(16) 0.0220(7) Uani 1 1 d . . . . .
H8A H 1.332618 0.706776 0.523347 0.026 Uiso 1 1 calc R U . . .
H8B H 1.273745 0.730606 0.483638 0.026 Uiso 1 1 calc R U . . .
C9 C 1.2078(3) 0.69087(7) 0.46199(15) 0.0186(7) Uani 1 1 d . . . . .
C10 C 0.7319(3) 0.71210(8) 0.50742(16) 0.0234(7) Uani 1 1 d . . . . .
C11 C 0.6731(3) 0.70054(8) 0.45091(15) 0.0233(7) Uani 1 1 d . . . . .
H11A H 0.649104 0.715907 0.424757 0.028 Uiso 1 1 calc R U . . .
H11B H 0.603861 0.689768 0.459543 0.028 Uiso 1 1 calc R U . . .
C12 C 0.7619(3) 0.68150(8) 0.42153(15) 0.0204(7) Uani 1 1 d . . . . .
C13 C 1.2002(4) 0.70311(8) 0.60766(16) 0.0269(8) Uani 1 1 d . . . . .
H13A H 1.272747 0.710074 0.625647 0.040 Uiso 1 1 calc R U . . .
H13B H 1.207707 0.683333 0.599621 0.040 Uiso 1 1 calc R U . . .
H13C H 1.138327 0.705983 0.633863 0.040 Uiso 1 1 calc R U . . .
C14 C 1.1638(4) 0.74964(8) 0.56472(17) 0.0269(8) Uani 1 1 d . . . . .
H14A H 1.240424 0.756692 0.576646 0.040 Uiso 1 1 calc R U . . .
H14B H 1.112036 0.752329 0.596038 0.040 Uiso 1 1 calc R U . . .
H14C H 1.133893 0.759644 0.530367 0.040 Uiso 1 1 calc R U . . .
C15 C 0.6875(4) 0.69842(9) 0.56126(17) 0.0298(9) Uani 1 1 d . . . . .
H15A H 0.607478 0.703923 0.565562 0.045 Uiso 1 1 calc R U . . .
H15B H 0.734869 0.704282 0.595328 0.045 Uiso 1 1 calc R U . . .
H15C H 0.691767 0.678284 0.557371 0.045 Uiso 1 1 calc R U . . .
C16 C 0.7145(4) 0.74354(8) 0.51136(18) 0.0308(9) Uani 1 1 d . . . . .
H16A H 0.632340 0.747611 0.513045 0.046 Uiso 1 1 calc R U . . .
H16B H 0.744089 0.752439 0.477332 0.046 Uiso 1 1 calc R U . . .
H16C H 0.756020 0.750588 0.546218 0.046 Uiso 1 1 calc R U . . .
C17 C 1.2612(3) 0.66266(7) 0.47725(15) 0.0187(7) Uani 1 1 d . . . . .
C18 C 1.2362(3) 0.64465(7) 0.52107(15) 0.0198(7) Uani 1 1 d . . . . .
H18 H 1.171828 0.648034 0.543427 0.024 Uiso 1 1 calc R U . . .
C19 C 1.3060(3) 0.62133(7) 0.53255(16) 0.0210(7) Uani 1 1 d . . . . .
C20 C 1.3993(3) 0.61702(8) 0.49826(16) 0.0225(7) Uani 1 1 d . . . . .
H20 H 1.448465 0.601654 0.506179 0.027 Uiso 1 1 calc R U . . .
C21 C 1.4221(3) 0.63463(8) 0.45282(16) 0.0214(7) Uani 1 1 d . . . . .
H21 H 1.485058 0.631095 0.429605 0.026 Uiso 1 1 calc R U . . .
C22 C 1.3518(3) 0.65737(7) 0.44199(15) 0.0195(7) Uani 1 1 d . . . . .
C23 C 1.3490(3) 0.67818(7) 0.39570(15) 0.0203(7) Uani 1 1 d . . . . .
C24 C 1.4183(3) 0.68194(8) 0.34990(16) 0.0244(8) Uani 1 1 d . . . . .
H24 H 1.482820 0.670321 0.345268 0.029 Uiso 1 1 calc R U . . .
C25 C 1.3917(3) 0.70307(9) 0.31076(16) 0.0276(8) Uani 1 1 d . . . . .
H25 H 1.439307 0.705769 0.279393 0.033 Uiso 1 1 calc R U . . .
C26 C 1.2969(4) 0.72046(8) 0.31613(17) 0.0274(8) Uani 1 1 d . . . . .
C27 C 1.2308(3) 0.71707(8) 0.36402(16) 0.0233(7) Uani 1 1 d . . . . .
H27 H 1.168177 0.729145 0.369661 0.028 Uiso 1 1 calc R U . . .
C28 C 1.2568(3) 0.69608(7) 0.40328(15) 0.0200(7) Uani 1 1 d . . . . .
C29 C 1.2787(3) 0.60230(8) 0.58243(16) 0.0243(7) Uani 1 1 d . . . . .
C30 C 1.3558(4) 0.57652(9) 0.5863(2) 0.0361(10) Uani 1 1 d . . . . .
H30A H 1.350960 0.566839 0.549133 0.054 Uiso 1 1 calc R U . . .
H30B H 1.330100 0.564199 0.616418 0.054 Uiso 1 1 calc R U . . .
H30C H 1.435623 0.582089 0.595650 0.054 Uiso 1 1 calc R U . . .
C31 C 1.2967(5) 0.61821(9) 0.63952(17) 0.0366(10) Uani 1 1 d . . . . .
H31A H 1.279070 0.606104 0.671658 0.055 Uiso 1 1 calc R U . . .
H31B H 1.245649 0.634322 0.638900 0.055 Uiso 1 1 calc R U . . .
H31C H 1.376841 0.624356 0.644394 0.055 Uiso 1 1 calc R U . . .
C32 C 1.1539(3) 0.59290(9) 0.57510(18) 0.0302(9) Uani 1 1 d . . . . .
H32A H 1.103040 0.608931 0.577505 0.045 Uiso 1 1 calc R U . . .
H32B H 1.137978 0.579720 0.605667 0.045 Uiso 1 1 calc R U . . .
H32C H 1.140520 0.583989 0.537421 0.045 Uiso 1 1 calc R U . . .
C33 C 1.2694(4) 0.74283(9) 0.27065(18) 0.0368(10) Uani 1 1 d D . . . .
C37 C 0.7379(3) 0.65083(7) 0.42960(15) 0.0197(7) Uani 1 1 d . . . . .
C38 C 0.7488(3) 0.63515(8) 0.47926(16) 0.0217(7) Uani 1 1 d . . . . .
H38 H 0.776595 0.643504 0.514379 0.026 Uiso 1 1 calc R U . . .
C39 C 0.7194(3) 0.60702(8) 0.47851(16) 0.0216(7) Uani 1 1 d . . . . .
C40 C 0.6844(3) 0.59520(8) 0.42539(17) 0.0244(8) Uani 1 1 d . . . . .
H40 H 0.664061 0.576192 0.424056 0.029 Uiso 1 1 calc R U . . .
C41 C 0.6783(3) 0.61044(8) 0.37430(16) 0.0242(7) Uani 1 1 d . . . . .
H41 H 0.657121 0.601784 0.338538 0.029 Uiso 1 1 calc R U . . .
C42 C 0.7036(3) 0.63850(8) 0.37659(15) 0.0205(7) Uani 1 1 d . . . . .
C43 C 0.7103(3) 0.65925(8) 0.33116(15) 0.0220(7) Uani 1 1 d . . . . .
C44 C 0.6899(3) 0.65760(9) 0.27170(16) 0.0265(8) Uani 1 1 d . . . . .
H44 H 0.663580 0.640841 0.254210 0.032 Uiso 1 1 calc R U . . .
C45 C 0.7085(4) 0.68070(9) 0.23824(16) 0.0303(9) Uani 1 1 d . . . . .
H45 H 0.694679 0.679429 0.197608 0.036 Uiso 1 1 calc R U . . .
C46 C 0.7473(4) 0.70601(9) 0.26226(17) 0.0290(8) Uani 1 1 d . . . . .
C47 C 0.7680(3) 0.70727(8) 0.32218(16) 0.0254(8) Uani 1 1 d . . . . .
H47 H 0.794339 0.724003 0.339784 0.030 Uiso 1 1 calc R U . . .
C48 C 0.7502(3) 0.68402(8) 0.35619(15) 0.0218(7) Uani 1 1 d . . . . .
C49 C 0.7334(3) 0.59006(8) 0.53436(17) 0.0253(8) Uani 1 1 d . . . . .
C50 C 0.6721(4) 0.56194(8) 0.52903(19) 0.0341(9) Uani 1 1 d . . . . .
H50A H 0.590475 0.564826 0.518045 0.051 Uiso 1 1 calc R U . . .
H50B H 0.679647 0.552285 0.566149 0.051 Uiso 1 1 calc R U . . .
H50C H 0.707150 0.550791 0.499499 0.051 Uiso 1 1 calc R U . . .
C51 C 0.6860(4) 0.60589(9) 0.58482(17) 0.0305(9) Uani 1 1 d . . . . .
H51A H 0.691391 0.594291 0.619463 0.046 Uiso 1 1 calc R U . . .
H51B H 0.605354 0.610716 0.575482 0.046 Uiso 1 1 calc R U . . .
H51C H 0.730916 0.622803 0.591854 0.046 Uiso 1 1 calc R U . . .
C52 C 0.8617(4) 0.58496(10) 0.5472(2) 0.0387(10) Uani 1 1 d . . . . .
H52A H 0.873278 0.575157 0.584044 0.058 Uiso 1 1 calc R U . . .
H52B H 0.902311 0.602689 0.549593 0.058 Uiso 1 1 calc R U . . .
H52C H 0.891758 0.573752 0.516358 0.058 Uiso 1 1 calc R U . . .
C53 C 0.7684(5) 0.73068(10) 0.22266(19) 0.0408(11) Uani 1 1 d . . . . .
C54 C 0.8023(5) 0.75679(10) 0.2567(2) 0.0488(13) Uani 1 1 d . . . . .
H54A H 0.808104 0.772347 0.229966 0.073 Uiso 1 1 calc R U . . .
H54B H 0.876699 0.753895 0.277673 0.073 Uiso 1 1 calc R U . . .
H54C H 0.743729 0.760861 0.284107 0.073 Uiso 1 1 calc R U . . .
C55 C 0.8659(5) 0.72317(13) 0.1837(2) 0.0593(16) Uani 1 1 d . . . . .
H55A H 0.883506 0.739132 0.159744 0.089 Uiso 1 1 calc R U . . .
H55B H 0.841866 0.707614 0.158787 0.089 Uiso 1 1 calc R U . . .
H55C H 0.934594 0.717974 0.207592 0.089 Uiso 1 1 calc R U . . .
C56 C 0.6586(5) 0.73669(13) 0.1846(2) 0.0588(16) Uani 1 1 d . . . . .
H56A H 0.641071 0.720835 0.159294 0.088 Uiso 1 1 calc R U . . .
H56B H 0.670526 0.753134 0.161031 0.088 Uiso 1 1 calc R U . . .
H56C H 0.594211 0.739907 0.209108 0.088 Uiso 1 1 calc R U . . .
C57 C 0.9472(3) 0.56652(7) 0.19288(14) 0.0166(6) Uani 1 1 d . . . . .
C58 C 0.8530(3) 0.55239(7) 0.16577(14) 0.0180(6) Uani 1 1 d . . . . .
C59 C 0.8682(3) 0.52660(7) 0.13992(15) 0.0201(7) Uani 1 1 d . . . . .
C60 C 0.9758(3) 0.51422(7) 0.14078(16) 0.0208(7) Uani 1 1 d . . . . .
H60 H 0.985127 0.496567 0.123774 0.025 Uiso 1 1 calc R U . . .
C61 C 1.0693(3) 0.52792(7) 0.16674(14) 0.0175(6) Uani 1 1 d . . . . .
C62 C 1.0545(3) 0.55383(6) 0.19195(13) 0.0151(6) Uani 1 1 d . . . . .
C63 C 0.7588(3) 0.51554(7) 0.10929(16) 0.0229(7) Uani 1 1 d . . . . .
C64 C 0.6757(3) 0.54033(8) 0.11395(17) 0.0251(8) Uani 1 1 d . . . . .
H64A H 0.599632 0.533730 0.125082 0.030 Uiso 1 1 calc R U . . .
H64B H 0.665245 0.549760 0.076178 0.030 Uiso 1 1 calc R U . . .
C65 C 0.7277(3) 0.56101(7) 0.16061(16) 0.0214(7) Uani 1 1 d . . . . .
C66 C 1.1942(3) 0.51902(7) 0.16851(15) 0.0176(6) Uani 1 1 d . . . . .
C67 C 1.2569(3) 0.54616(7) 0.18655(15) 0.0192(7) Uani 1 1 d . . . . .
H67A H 1.284631 0.555597 0.152180 0.023 Uiso 1 1 calc R U . . .
H67B H 1.323903 0.542095 0.213369 0.023 Uiso 1 1 calc R U . . .
C68 C 1.1693(3) 0.56501(7) 0.21677(14) 0.0152(6) Uani 1 1 d . . . . .
C69 C 0.7165(4) 0.48929(8) 0.13819(19) 0.0317(9) Uani 1 1 d . . . . .
H69A H 0.644656 0.483098 0.118189 0.048 Uiso 1 1 calc R U . . .
H69B H 0.702914 0.493213 0.178641 0.048 Uiso 1 1 calc R U . . .
H69C H 0.774760 0.474770 0.136252 0.048 Uiso 1 1 calc R U . . .
C70 C 0.7776(4) 0.50946(9) 0.04572(17) 0.0304(9) Uani 1 1 d . . . . .
H70A H 0.809362 0.525879 0.027726 0.046 Uiso 1 1 calc R U . . .
H70B H 0.704039 0.504597 0.025682 0.046 Uiso 1 1 calc R U . . .
H70C H 0.831522 0.494019 0.043119 0.046 Uiso 1 1 calc R U . . .
C71 C 1.2216(3) 0.49536(7) 0.21139(16) 0.0232(7) Uani 1 1 d . . . . .
H71A H 1.201712 0.501028 0.250070 0.035 Uiso 1 1 calc R U . . .
H71B H 1.303864 0.491009 0.211837 0.035 Uiso 1 1 calc R U . . .
H71C H 1.176836 0.478967 0.199553 0.035 Uiso 1 1 calc R U . . .
C72 C 1.2289(4) 0.50923(8) 0.10920(16) 0.0249(8) Uani 1 1 d . . . . .
H72A H 1.312311 0.506306 0.110332 0.037 Uiso 1 1 calc R U . . .
H72B H 1.207336 0.523272 0.080160 0.037 Uiso 1 1 calc R U . . .
H72C H 1.189442 0.491856 0.099190 0.037 Uiso 1 1 calc R U . . .
C73 C 0.6635(3) 0.55865(8) 0.21590(16) 0.0226(7) Uani 1 1 d . . . . .
C74 C 0.6662(3) 0.53767(8) 0.25645(17) 0.0254(8) Uani 1 1 d . . . . .
H74 H 0.720780 0.523151 0.254431 0.031 Uiso 1 1 calc R U . . .
C75 C 0.5885(3) 0.53775(8) 0.30068(18) 0.0274(8) Uani 1 1 d . . . . .
C76 C 0.5108(3) 0.55955(9) 0.30231(18) 0.0295(8) Uani 1 1 d . . . . .
H76 H 0.456588 0.559674 0.331347 0.035 Uiso 1 1 calc R U . . .
C77 C 0.5099(3) 0.58108(8) 0.26292(18) 0.0274(8) Uani 1 1 d . . . . .
H77 H 0.457007 0.595901 0.265528 0.033 Uiso 1 1 calc R U . . .
C78 C 0.5870(3) 0.58074(8) 0.21974(16) 0.0234(7) Uani 1 1 d . . . . .
C79 C 0.6083(3) 0.60038(8) 0.17322(17) 0.0238(7) Uani 1 1 d . . . . .
C80 C 0.5543(3) 0.62526(8) 0.15704(18) 0.0271(8) Uani 1 1 d . . . . .
H80 H 0.492636 0.632233 0.177804 0.033 Uiso 1 1 calc R U . . .
C81 C 0.5926(4) 0.63948(8) 0.11021(19) 0.0303(9) Uani 1 1 d . . . . .
H81 H 0.556186 0.656412 0.099345 0.036 Uiso 1 1 calc R U . . .
C82 C 0.6825(3) 0.63001(8) 0.07823(18) 0.0274(8) Uani 1 1 d . . . . .
C83 C 0.7345(3) 0.60481(8) 0.09451(17) 0.0249(8) Uani 1 1 d . . . . .
H83 H 0.795428 0.597652 0.073432 0.030 Uiso 1 1 calc R U . . .
C84 C 0.6967(3) 0.59035(8) 0.14156(17) 0.0232(7) Uani 1 1 d . . . . .
C85 C 0.5885(4) 0.51324(9) 0.34257(18) 0.0327(9) Uani 1 1 d . . . . .
C86 C 0.7085(4) 0.50925(10) 0.37136(19) 0.0382(10) Uani 1 1 d . . . . .
H86A H 0.763371 0.505656 0.341815 0.057 Uiso 1 1 calc R U . . .
H86B H 0.707760 0.493547 0.397966 0.057 Uiso 1 1 calc R U . . .
H86C H 0.731365 0.526003 0.392789 0.057 Uiso 1 1 calc R U . . .
C87 C 0.5525(5) 0.48732(10) 0.3087(2) 0.0503(13) Uani 1 1 d . . . . .
H87A H 0.545684 0.471802 0.335381 0.075 Uiso 1 1 calc R U . . .
H87B H 0.610440 0.482987 0.281096 0.075 Uiso 1 1 calc R U . . .
H87C H 0.478111 0.490538 0.287823 0.075 Uiso 1 1 calc R U . . .
C88 C 0.5043(5) 0.51773(12) 0.3903(2) 0.0519(14) Uani 1 1 d . . . . .
H88A H 0.527126 0.534197 0.412723 0.078 Uiso 1 1 calc R U . . .
H88B H 0.505742 0.501579 0.415795 0.078 Uiso 1 1 calc R U . . .
H88C H 0.426413 0.520284 0.372858 0.078 Uiso 1 1 calc R U . . .
C89 C 0.7148(4) 0.64637(9) 0.0249(2) 0.0335(9) Uani 1 1 d . . . . .
C90 C 0.7394(5) 0.67678(10) 0.0411(2) 0.0468(12) Uani 1 1 d . . . . .
H90A H 0.756305 0.687193 0.006387 0.070 Uiso 1 1 calc R U . . .
H90B H 0.805619 0.677714 0.069040 0.070 Uiso 1 1 calc R U . . .
H90C H 0.671893 0.684774 0.058136 0.070 Uiso 1 1 calc R U . . .
C91 C 0.6134(4) 0.64510(10) -0.0204(2) 0.0440(12) Uani 1 1 d . . . . .
H91A H 0.596469 0.625771 -0.030206 0.066 Uiso 1 1 calc R U . . .
H91B H 0.633565 0.655059 -0.055182 0.066 Uiso 1 1 calc R U . . .
H91C H 0.545607 0.653662 -0.004808 0.066 Uiso 1 1 calc R U . . .
C92 C 0.8209(5) 0.63469(10) -0.0019(2) 0.0477(13) Uani 1 1 d . . . . .
H92A H 0.886021 0.634873 0.026784 0.072 Uiso 1 1 calc R U . . .
H92B H 0.839330 0.646011 -0.035091 0.072 Uiso 1 1 calc R U . . .
H92C H 0.805555 0.615661 -0.014566 0.072 Uiso 1 1 calc R U . . .
C93 C 1.1823(3) 0.56403(7) 0.28290(14) 0.0163(6) Uani 1 1 d . . . . .
C94 C 1.1503(3) 0.54321(7) 0.31928(15) 0.0183(7) Uani 1 1 d . . . . .
H94 H 1.114248 0.527007 0.303828 0.022 Uiso 1 1 calc R U . . .
C95 C 1.1710(3) 0.54602(7) 0.37941(15) 0.0205(7) Uani 1 1 d . . . . .
C96 C 1.2231(3) 0.57035(8) 0.40005(15) 0.0227(7) Uani 1 1 d . . . . .
H96 H 1.241370 0.572105 0.440279 0.027 Uiso 1 1 calc R U . . .
C97 C 1.2491(3) 0.59207(7) 0.36400(15) 0.0206(7) Uani 1 1 d . . . . .
H97 H 1.280647 0.608789 0.379404 0.025 Uiso 1 1 calc R U . . .
C98 C 1.2279(3) 0.58883(7) 0.30476(14) 0.0165(6) Uani 1 1 d . . . . .
C99 C 1.2330(3) 0.60847(7) 0.25704(14) 0.0164(6) Uani 1 1 d . . . . .
C100 C 1.2612(3) 0.63643(7) 0.25610(15) 0.0199(7) Uani 1 1 d . . . . .
H100 H 1.288798 0.645558 0.290365 0.024 Uiso 1 1 calc R U . . .
C101 C 1.2483(3) 0.65073(7) 0.20442(16) 0.0218(7) Uani 1 1 d . . . . .
H101 H 1.267210 0.669819 0.203962 0.026 Uiso 1 1 calc R U . . .
C102 C 1.2084(3) 0.63801(7) 0.15272(15) 0.0199(7) Uani 1 1 d . . . . .
C103 C 1.1816(3) 0.60978(7) 0.15411(15) 0.0192(7) Uani 1 1 d . . . . .
H103 H 1.155977 0.600468 0.119719 0.023 Uiso 1 1 calc R U . . .
C104 C 1.1926(3) 0.59550(7) 0.20606(14) 0.0159(6) Uani 1 1 d . . . . .
C105 C 1.1293(3) 0.52395(7) 0.42073(15) 0.0246(8) Uani 1 1 d D . . . .
C109 C 1.1879(4) 0.65548(7) 0.09772(16) 0.0241(8) Uani 1 1 d . . . . .
C110 C 1.0802(4) 0.67448(10) 0.1069(2) 0.0390(11) Uani 1 1 d . . . . .
H11C H 1.065445 0.686251 0.072960 0.058 Uiso 1 1 calc R U . . .
H11D H 1.095648 0.686093 0.141062 0.058 Uiso 1 1 calc R U . . .
H11E H 1.012738 0.662889 0.112446 0.058 Uiso 1 1 calc R U . . .
C111 C 1.2892(4) 0.67406(10) 0.0881(2) 0.0422(11) Uani 1 1 d . . . . .
H11F H 1.302004 0.686449 0.121254 0.063 Uiso 1 1 calc R U . . .
H11G H 1.273270 0.685034 0.053097 0.063 Uiso 1 1 calc R U . . .
H11H H 1.357969 0.662768 0.083784 0.063 Uiso 1 1 calc R U . . .
C112 C 1.1619(5) 0.63788(9) 0.04425(18) 0.0419(12) Uani 1 1 d . . . . .
H11I H 1.145547 0.649928 0.010860 0.063 Uiso 1 1 calc R U . . .
H11J H 1.094931 0.626171 0.050078 0.063 Uiso 1 1 calc R U . . .
H11K H 1.228531 0.626221 0.037382 0.063 Uiso 1 1 calc R U . . .
C16A C 1.0966(6) 0.49692(14) 0.3915(3) 0.0382(19) Uani 0.704(7) 1 d D . P A 4
H16D H 1.162038 0.489896 0.371207 0.057 Uiso 0.704(7) 1 calc R U P A 4
H16E H 1.031071 0.499916 0.363795 0.057 Uiso 0.704(7) 1 calc R U P A 4
H16F H 1.075449 0.483446 0.420548 0.057 Uiso 0.704(7) 1 calc R U P A 4
C17A C 1.2214(6) 0.51868(16) 0.4696(3) 0.0325(16) Uani 0.704(7) 1 d D . P A 4
H17A H 1.239222 0.536034 0.489988 0.049 Uiso 0.704(7) 1 calc R U P A 4
H17B H 1.291218 0.511480 0.453381 0.049 Uiso 0.704(7) 1 calc R U P A 4
H17C H 1.192498 0.505172 0.496704 0.049 Uiso 0.704(7) 1 calc R U P A 4
C18A C 1.0222(5) 0.53613(13) 0.4482(3) 0.0333(15) Uani 0.704(7) 1 d D . P A 4
H18A H 0.959513 0.538178 0.418517 0.050 Uiso 0.704(7) 1 calc R U P A 4
H18B H 1.041427 0.554235 0.465012 0.050 Uiso 0.704(7) 1 calc R U P A 4
H18C H 0.997970 0.523665 0.478477 0.050 Uiso 0.704(7) 1 calc R U P A 4
C34A C 1.2667(6) 0.73204(13) 0.2122(2) 0.053(3) Uani 0.704(7) 1 d D . P A 4
H34A H 1.204370 0.718502 0.206865 0.080 Uiso 0.704(7) 1 calc R U P A 4
H34B H 1.340253 0.723111 0.205508 0.080 Uiso 0.704(7) 1 calc R U P A 4
H34C H 1.253524 0.747235 0.184672 0.080 Uiso 0.704(7) 1 calc R U P A 4
C35A C 1.1570(6) 0.75869(13) 0.2818(3) 0.048(2) Uani 0.704(7) 1 d D . P A 4
H35A H 1.164510 0.767496 0.319832 0.071 Uiso 0.704(7) 1 calc R U P A 4
H35B H 1.092268 0.745721 0.280576 0.071 Uiso 0.704(7) 1 calc R U P A 4
H35C H 1.143251 0.772854 0.252058 0.071 Uiso 0.704(7) 1 calc R U P A 4
C36A C 1.3674(6) 0.76546(13) 0.2784(3) 0.049(2) Uani 0.704(7) 1 d D . P A 4
H36A H 1.441891 0.757045 0.271541 0.074 Uiso 0.704(7) 1 calc R U P A 4
H36B H 1.368945 0.772877 0.317659 0.074 Uiso 0.704(7) 1 calc R U P A 4
H36C H 1.351811 0.780455 0.250640 0.074 Uiso 0.704(7) 1 calc R U P A 4
C16B C 1.1604(17) 0.4957(3) 0.3954(8) 0.049(5) Uani 0.296(7) 1 d D U P A 5
H16G H 1.243603 0.494851 0.391244 0.073 Uiso 0.296(7) 1 calc R U P A 5
H16H H 1.119971 0.493424 0.357527 0.073 Uiso 0.296(7) 1 calc R U P A 5
H16I H 1.137560 0.480997 0.421283 0.073 Uiso 0.296(7) 1 calc R U P A 5
C17B C 1.1780(18) 0.5247(5) 0.4803(7) 0.059(7) Uani 0.296(7) 1 d D U P A 5
H17D H 1.151739 0.541484 0.499323 0.088 Uiso 0.296(7) 1 calc R U P A 5
H17E H 1.262110 0.524835 0.480353 0.088 Uiso 0.296(7) 1 calc R U P A 5
H17F H 1.152595 0.508428 0.501121 0.088 Uiso 0.296(7) 1 calc R U P A 5
C18B C 1.0015(13) 0.5248(4) 0.4200(8) 0.063(6) Uani 0.296(7) 1 d D U P A 5
H18D H 0.969365 0.521275 0.380749 0.094 Uiso 0.296(7) 1 calc R U P A 5
H18E H 0.976664 0.543047 0.432695 0.094 Uiso 0.296(7) 1 calc R U P A 5
H18F H 0.974189 0.510621 0.446077 0.094 Uiso 0.296(7) 1 calc R U P A 5
C34B C 1.2679(13) 0.7707(2) 0.2909(6) 0.042(5) Uani 0.296(7) 1 d D . P A 5
H34D H 1.342344 0.775171 0.310458 0.063 Uiso 0.296(7) 1 calc R U P A 5
H34E H 1.206947 0.772837 0.317922 0.063 Uiso 0.296(7) 1 calc R U P A 5
H34F H 1.253282 0.783224 0.258094 0.063 Uiso 0.296(7) 1 calc R U P A 5
C35B C 1.3458(12) 0.7405(3) 0.2162(5) 0.035(4) Uani 0.296(7) 1 d D . P A 5
H35D H 1.343895 0.721419 0.201880 0.052 Uiso 0.296(7) 1 calc R U P A 5
H35E H 1.425365 0.745640 0.227416 0.052 Uiso 0.296(7) 1 calc R U P A 5
H35F H 1.315323 0.752918 0.185721 0.052 Uiso 0.25 1 calc R U P A 5
C36B C 1.1442(10) 0.7347(3) 0.2430(6) 0.039(4) Uani 0.296(7) 1 d D . P A 5
H36D H 1.089431 0.733999 0.273406 0.058 Uiso 0.296(7) 1 calc R U P A 5
H36E H 1.147836 0.716635 0.224264 0.058 Uiso 0.296(7) 1 calc R U P A 5
H36F H 1.119004 0.748672 0.214311 0.058 Uiso 0.296(7) 1 calc R U P A 5
C113 C 0.7570(3) 0.34212(7) 0.12699(15) 0.0210(7) Uani 1 1 d . . . . .
C114 C 0.8641(3) 0.33053(8) 0.11751(15) 0.0227(7) Uani 1 1 d . . . . .
H114 H 0.931546 0.340314 0.130305 0.027 Uiso 1 1 calc R U . . .
C115 C 0.8759(3) 0.30524(8) 0.09010(15) 0.0222(7) Uani 1 1 d . . . . .
C116 C 0.7793(3) 0.29060(8) 0.06984(16) 0.0241(8) Uani 1 1 d . . . . .
H116 H 0.786660 0.273188 0.051549 0.029 Uiso 1 1 calc R U . . .
C117 C 0.6714(3) 0.30202(7) 0.07695(15) 0.0222(7) Uani 1 1 d . . . . .
C118 C 0.6607(3) 0.32720(7) 0.10454(15) 0.0206(7) Uani 1 1 d . . . . .
H118 H 0.586037 0.334640 0.108442 0.025 Uiso 1 1 calc R U . . .
C119 C 0.9924(4) 0.29314(8) 0.08283(16) 0.0288(8) Uani 1 1 d D . . . .
C120 C 0.5667(3) 0.28629(7) 0.05507(16) 0.0274(8) Uani 1 1 d D . . . .
C121 C 0.8424(3) 0.37880(8) 0.20812(15) 0.0225(7) Uani 1 1 d . . . . .
C122 C 0.8697(3) 0.40611(8) 0.22256(16) 0.0241(8) Uani 1 1 d . . . . .
H122 H 0.829647 0.420631 0.202559 0.029 Uiso 1 1 calc R U . . .
C123 C 0.9536(4) 0.41271(8) 0.26526(16) 0.0263(8) Uani 1 1 d . . . . .
C124 C 1.0125(4) 0.39262(8) 0.29635(17) 0.0283(8) Uani 1 1 d . . . . .
H124 H 1.070629 0.397251 0.325122 0.034 Uiso 1 1 calc R U . . .
C125 C 0.9841(3) 0.36511(8) 0.28428(16) 0.0246(8) Uani 1 1 d . . . . .
C126 C 0.9007(3) 0.35834(8) 0.24142(15) 0.0226(7) Uani 1 1 d . . . . .
H126 H 0.882539 0.339455 0.234445 0.027 Uiso 1 1 calc R U . . .
C127 C 1.0466(4) 0.34323(9) 0.31912(17) 0.0327(9) Uani 1 1 d D . . . .
C128 C 0.9781(4) 0.44285(9) 0.27742(17) 0.0380(11) Uani 1 1 d D . . . .
C129 C 0.6214(3) 0.37380(8) 0.19063(16) 0.0235(7) Uani 1 1 d . . . . .
C130 C 0.5535(4) 0.39750(8) 0.19370(19) 0.0312(9) Uani 1 1 d . . . . .
H130 H 0.575177 0.413637 0.173697 0.037 Uiso 1 1 calc R U . . .
C131 C 0.4559(4) 0.39829(9) 0.2249(2) 0.0371(10) Uani 1 1 d . . . . .
C132 C 0.4218(4) 0.37551(11) 0.2557(2) 0.0386(10) Uani 1 1 d . . . . .
H132 H 0.354008 0.375968 0.276561 0.046 Uiso 1 1 calc R U . . .
C133 C 0.4899(4) 0.35208(9) 0.25528(18) 0.0311(9) Uani 1 1 d . . . . .
C134 C 0.5871(3) 0.35125(8) 0.22312(16) 0.0260(8) Uani 1 1 d . . . . .
H134 H 0.631664 0.334800 0.223260 0.031 Uiso 1 1 calc R U . . .
C135 C 0.3815(4) 0.42396(11) 0.2240(2) 0.0567(15) Uani 1 1 d D . . . .
C136 C 0.4597(4) 0.32779(11) 0.2896(2) 0.0462(12) Uani 1 1 d D . . . .
C137 C 0.7510(3) 0.39478(7) 0.10475(16) 0.0227(7) Uani 1 1 d . . . . .
C138 C 0.6556(4) 0.40360(8) 0.07062(17) 0.0264(8) Uani 1 1 d . . . . .
H138 H 0.581605 0.396785 0.078353 0.032 Uiso 1 1 calc R U . . .
C139 C 0.6664(4) 0.42219(8) 0.02537(17) 0.0291(9) Uani 1 1 d . . . . .
C140 C 0.7734(4) 0.43183(8) 0.01169(17) 0.0304(9) Uani 1 1 d . . . . .
H140 H 0.780640 0.444490 -0.019151 0.036 Uiso 1 1 calc R U . . .
C141 C 0.8693(4) 0.42267(8) 0.04382(16) 0.0262(8) Uani 1 1 d . . . . .
C142 C 0.8584(3) 0.40446(7) 0.08927(16) 0.0232(7) Uani 1 1 d . . . . .
H142 H 0.925722 0.398357 0.110581 0.028 Uiso 1 1 calc R U . . .
C143 C 0.5633(4) 0.43190(9) -0.01030(19) 0.0392(11) Uani 1 1 d D . . . .
C144 C 0.9848(4) 0.43288(8) 0.02799(17) 0.0336(9) Uani 1 1 d D . . . .
B1 B 0.7420(4) 0.37223(8) 0.15751(18) 0.0216(8) Uani 1 1 d . . . . .
F1A F 1.0264(5) 0.29790(13) 0.0287(2) 0.0294(11) Uani 0.528(3) 1 d D U P B 1
F2A F 0.9926(5) 0.26530(10) 0.0889(3) 0.0295(12) Uani 0.528(3) 1 d D U P B 1
F3A F 1.0737(5) 0.30312(12) 0.1194(2) 0.0325(13) Uani 0.528(3) 1 d D U P B 1
F4A F 0.5449(6) 0.28884(14) -0.0021(2) 0.0277(13) Uani 0.528(3) 1 d D U P B 1
F5A F 0.5754(6) 0.25893(12) 0.0660(3) 0.0225(15) Uani 0.528(3) 1 d D U P B 1
F6A F 0.4698(6) 0.29466(15) 0.0798(3) 0.0220(16) Uani 0.528(3) 1 d D U P B 1
F7A F 1.0185(8) 0.31742(17) 0.3016(4) 0.026(2) Uani 0.528(3) 1 d D U P B 1
F8A F 1.0226(7) 0.34463(15) 0.3756(3) 0.0265(14) Uani 0.528(3) 1 d D U P B 1
F9A F 1.1613(5) 0.34546(16) 0.3176(3) 0.0326(15) Uani 0.528(3) 1 d D U P B 1
F10A F 0.9747(6) 0.4580(2) 0.2269(3) 0.032(2) Uani 0.528(3) 1 d D U P B 1
F11A F 1.0866(5) 0.44628(13) 0.3031(3) 0.0262(12) Uani 0.528(3) 1 d D U P B 1
F12A F 0.9013(6) 0.45411(13) 0.3121(3) 0.0314(13) Uani 0.528(3) 1 d D U P B 1
F13A F 0.4359(5) 0.44621(12) 0.2002(3) 0.0405(13) Uani 0.528(3) 1 d D U P B 1
F14A F 0.2834(6) 0.42123(14) 0.1947(3) 0.0610(17) Uani 0.528(3) 1 d D U P B 1
F15A F 0.3607(6) 0.43271(13) 0.2773(2) 0.0476(15) Uani 0.528(3) 1 d D U P B 1
F16A F 0.3986(5) 0.33655(11) 0.3357(2) 0.0376(12) Uani 0.528(3) 1 d D U P B 1
F17A F 0.5538(5) 0.31570(14) 0.3147(3) 0.0313(15) Uani 0.528(3) 1 d D U P B 1
F18A F 0.3990(5) 0.31033(13) 0.2608(3) 0.0487(15) Uani 0.528(3) 1 d D U P B 1
F19A F 1.0116(6) 0.42503(14) -0.0257(2) 0.0248(12) Uani 0.528(3) 1 d D U P B 1
F20A F 0.9944(6) 0.46087(12) 0.0294(3) 0.0300(14) Uani 0.528(3) 1 d D U P B 1
F21A F 1.0740(5) 0.42340(13) 0.0642(3) 0.0261(12) Uani 0.528(3) 1 d D U P B 1
F22A F 0.5613(5) 0.42180(13) -0.0645(2) 0.0461(14) Uani 0.528(3) 1 d D U P B 1
F23A F 0.4617(4) 0.42472(12) 0.0113(2) 0.0349(12) Uani 0.528(3) 1 d D U P B 1
F24A F 0.5597(5) 0.45998(9) -0.0157(3) 0.0312(11) Uani 0.528(3) 1 d D U P B 1
F1B F 1.0457(15) 0.3056(3) 0.0411(6) 0.046(5) Uiso 0.200(3) 1 d D . P B 2
F2B F 0.9850(15) 0.2657(3) 0.0708(5) 0.033(4) Uiso 0.200(3) 1 d D . P B 2
F3B F 1.0563(12) 0.2958(3) 0.1329(5) 0.032(3) Uiso 0.200(3) 1 d D . P B 2
F4B F 0.5760(11) 0.2810(3) -0.0026(5) 0.030(3) Uiso 0.200(3) 1 d D . P B 2
F5B F 0.5728(14) 0.2601(3) 0.0804(6) 0.024(4) Uiso 0.200(3) 1 d D . P B 2
F6B F 0.4679(13) 0.2968(3) 0.0635(6) 0.029(4) Uiso 0.200(3) 1 d D . P B 2
F7B F 1.0047(18) 0.3172(4) 0.3097(8) 0.031(6) Uiso 0.200(3) 1 d D . P B 2
F8B F 1.0596(13) 0.3465(4) 0.3758(7) 0.042(5) Uiso 0.200(3) 1 d D . P B 2
F9B F 1.1590(15) 0.3412(4) 0.3009(8) 0.059(6) Uiso 0.200(3) 1 d D . P B 2
F10B F 0.9534(12) 0.4612(3) 0.2373(6) 0.020(3) Uiso 0.200(3) 1 d D . P B 2
F11B F 1.0936(13) 0.4462(6) 0.2887(7) 0.069(9) Uiso 0.200(3) 1 d D . P B 2
F12B F 0.9343(12) 0.4521(3) 0.3244(6) 0.037(4) Uiso 0.200(3) 1 d D . P B 2
F13B F 0.4448(15) 0.4464(4) 0.2249(7) 0.064(6) Uiso 0.200(3) 1 d D . P B 2
F14B F 0.3216(15) 0.4253(4) 0.1697(7) 0.069(3) Uiso 0.200(3) 1 d D . P B 2
F15B F 0.3034(14) 0.4258(4) 0.2604(7) 0.066(5) Uiso 0.200(3) 1 d D . P B 2
F16B F 0.4490(17) 0.3359(5) 0.3457(8) 0.117(11) Uiso 0.200(3) 1 d D . P B 2
F17B F 0.5301(13) 0.3064(3) 0.2961(7) 0.053(5) Uiso 0.200(3) 1 d D . P B 2
F18B F 0.3571(12) 0.3163(3) 0.2772(8) 0.051(4) Uiso 0.200(3) 1 d D . P B 2
F19B F 0.991(2) 0.4326(4) -0.0279(7) 0.078(8) Uiso 0.200(3) 1 d D . P B 2
F20B F 1.0048(16) 0.4580(3) 0.0463(6) 0.039(4) Uiso 0.200(3) 1 d D . P B 2
F21B F 1.0684(18) 0.4171(4) 0.0501(8) 0.061(7) Uiso 0.200(3) 1 d D . P B 2
F22B F 0.5864(16) 0.4354(3) -0.0664(6) 0.068(5) Uiso 0.200(3) 1 d D . P B 2
F23B F 0.4729(11) 0.4173(3) -0.0094(6) 0.035(3) Uiso 0.200(3) 1 d D . P B 2
F24B F 0.5324(14) 0.4582(3) 0.0049(7) 0.050(5) Uiso 0.200(3) 1 d D . P B 2
F1C F 1.0166(11) 0.2881(2) 0.0270(4) 0.043(3) Uiso 0.272(3) 1 d D . P B 3
F2C F 1.0077(10) 0.2686(2) 0.1102(4) 0.038(3) Uiso 0.272(3) 1 d D . P B 3
F3C F 1.0821(9) 0.30927(19) 0.1038(4) 0.030(3) Uiso 0.272(3) 1 d D . P B 3
F4C F 0.5285(11) 0.2952(2) 0.0008(5) 0.033(3) Uiso 0.272(3) 1 d D . P B 3
F5C F 0.5801(12) 0.2594(2) 0.0508(5) 0.032(3) Uiso 0.272(3) 1 d D . P B 3
F6C F 0.4769(14) 0.2909(3) 0.0879(6) 0.033(4) Uiso 0.272(3) 1 d D . P B 3
F7C F 1.0404(12) 0.3181(3) 0.2962(7) 0.043(5) Uiso 0.272(3) 1 d D . P B 3
F8C F 0.9972(12) 0.3414(3) 0.3714(6) 0.049(5) Uiso 0.272(3) 1 d D . P B 3
F9C F 1.1570(11) 0.3494(3) 0.3313(5) 0.041(4) Uiso 0.272(3) 1 d D . P B 3
F10C F 0.9990(10) 0.4558(4) 0.2310(5) 0.035(4) Uiso 0.272(3) 1 d D . P B 3
F11C F 1.0553(9) 0.4482(3) 0.3171(4) 0.044(3) Uiso 0.272(3) 1 d D . P B 3
F12C F 0.8800(10) 0.4552(3) 0.2957(5) 0.048(4) Uiso 0.272(3) 1 d D . P B 3
F13C F 0.3973(11) 0.4416(3) 0.1837(5) 0.060(4) Uiso 0.272(3) 1 d D . P B 3
F14C F 0.2646(9) 0.4158(2) 0.2237(5) 0.053(3) Uiso 0.272(3) 1 d D . P B 3
F15C F 0.4050(12) 0.4353(3) 0.2791(5) 0.069(3) Uiso 0.272(3) 1 d D . P B 3
F16C F 0.3602(9) 0.3258(3) 0.3149(5) 0.054(3) Uiso 0.272(3) 1 d D . P B 3
F17C F 0.5421(11) 0.3173(4) 0.3260(6) 0.066(6) Uiso 0.272(3) 1 d D . P B 3
F18C F 0.4454(10) 0.3034(2) 0.2493(5) 0.056(3) Uiso 0.272(3) 1 d D . P B 3
F19C F 1.0247(17) 0.4203(3) -0.0183(6) 0.065(6) Uiso 0.272(3) 1 d D . P B 3
F20C F 0.9758(11) 0.4602(2) 0.0126(5) 0.034(3) Uiso 0.272(3) 1 d D . P B 3
F21C F 1.0653(12) 0.4316(2) 0.0701(5) 0.048(4) Uiso 0.272(3) 1 d D . P B 3
F22C F 0.5319(12) 0.4133(2) -0.0513(5) 0.061(4) Uiso 0.272(3) 1 d D . P B 3
F23C F 0.4723(11) 0.4343(2) 0.0233(5) 0.053(4) Uiso 0.272(3) 1 d D . P B 3
F24C F 0.5803(8) 0.45570(18) -0.0347(4) 0.029(2) Uiso 0.272(3) 1 d D . P B 3

loop_
_atom_site_aniso_label
_atom_site_aniso_U_11
_atom_site_aniso_U_22
_atom_site_aniso_U_33
_atom_site_aniso_U_23
_atom_site_aniso_U_13
_atom_site_aniso_U_12
Bi1 0.02243(6) 0.01822(6) 0.01693(6) -0.00237(5) 0.00338(5) 0.00206(5)
Bi2 0.02463(7) 0.01923(6) 0.02313(7) -0.00040(5) 0.00474(5) 0.00334(5)
Bi3 0.02197(6) 0.01331(5) 0.02149(6) -0.00214(5) 0.00216(5) 0.00239(5)
C1 0.0230(17) 0.0133(14) 0.0160(15) -0.0006(12) 0.0027(13) 0.0013(12)
C2 0.0222(17) 0.0143(15) 0.0160(15) 0.0025(12) 0.0022(13) 0.0029(12)
C3 0.0246(18) 0.0155(15) 0.0170(16) 0.0002(12) -0.0034(13) 0.0007(13)
C4 0.0287(19) 0.0195(16) 0.0169(16) -0.0037(13) 0.0019(14) 0.0002(14)
C5 0.0260(18) 0.0193(16) 0.0165(16) 0.0007(13) 0.0033(14) 0.0024(14)
C6 0.0219(17) 0.0154(15) 0.0164(15) -0.0004(12) -0.0012(13) 0.0023(13)
C7 0.0286(19) 0.0165(16) 0.0192(16) -0.0025(13) -0.0035(14) -0.0013(14)
C8 0.0217(18) 0.0190(16) 0.0247(18) -0.0007(14) -0.0034(14) -0.0030(13)
C9 0.0183(16) 0.0163(15) 0.0210(16) 0.0006(13) -0.0008(13) -0.0003(12)
C10 0.0260(19) 0.0242(18) 0.0202(17) -0.0021(14) 0.0035(14) 0.0062(14)
C11 0.0205(17) 0.0289(19) 0.0204(17) -0.0018(14) -0.0003(14) 0.0081(14)
C12 0.0198(17) 0.0236(17) 0.0176(16) -0.0018(13) 0.0009(13) 0.0035(13)
C13 0.034(2) 0.0258(19) 0.0203(18) 0.0016(14) -0.0053(15) -0.0009(16)
C14 0.035(2) 0.0216(18) 0.0239(18) -0.0044(15) -0.0009(16) -0.0049(15)
C15 0.030(2) 0.036(2) 0.0235(19) 0.0003(16) 0.0056(16) 0.0040(17)
C16 0.033(2) 0.029(2) 0.031(2) -0.0043(16) 0.0016(17) 0.0101(17)
C17 0.0168(16) 0.0175(16) 0.0212(16) -0.0018(13) -0.0038(13) -0.0015(12)
C18 0.0178(16) 0.0208(17) 0.0207(17) -0.0031(13) -0.0001(13) -0.0004(13)
C19 0.0222(18) 0.0168(16) 0.0235(17) -0.0001(13) -0.0037(14) -0.0024(13)
C20 0.0201(17) 0.0227(18) 0.0241(18) -0.0018(14) -0.0054(14) 0.0016(13)
C21 0.0162(16) 0.0251(18) 0.0226(17) -0.0033(14) -0.0017(14) 0.0013(13)
C22 0.0170(16) 0.0208(16) 0.0204(16) -0.0028(13) -0.0020(13) -0.0029(13)
C23 0.0233(18) 0.0207(16) 0.0165(16) -0.0011(13) -0.0019(13) -0.0041(13)
C24 0.0203(18) 0.0296(19) 0.0229(18) -0.0041(15) -0.0016(14) -0.0025(15)
C25 0.027(2) 0.035(2) 0.0207(18) 0.0007(15) 0.0011(15) -0.0104(16)
C26 0.032(2) 0.0242(19) 0.0259(19) 0.0051(15) -0.0028(16) -0.0092(16)
C27 0.0266(19) 0.0198(17) 0.0230(18) 0.0013(14) -0.0020(15) -0.0035(14)
C28 0.0216(17) 0.0196(16) 0.0185(16) -0.0011(13) -0.0014(13) -0.0038(13)
C29 0.0272(19) 0.0204(17) 0.0252(18) 0.0007(14) 0.0003(15) -0.0008(14)
C30 0.035(2) 0.025(2) 0.049(3) 0.0149(19) 0.005(2) 0.0043(17)
C31 0.058(3) 0.030(2) 0.0213(19) 0.0053(16) -0.0031(19) 0.000(2)
C32 0.027(2) 0.030(2) 0.034(2) 0.0043(17) 0.0029(17) -0.0031(16)
C33 0.052(3) 0.029(2) 0.030(2) 0.0088(17) 0.008(2) 0.000(2)
C37 0.0144(16) 0.0230(17) 0.0218(17) -0.0034(13) 0.0005(13) 0.0016(13)
C38 0.0194(17) 0.0247(18) 0.0207(17) -0.0028(14) -0.0011(14) 0.0029(14)
C39 0.0178(16) 0.0241(18) 0.0229(17) -0.0014(14) 0.0022(13) 0.0032(13)
C40 0.0220(18) 0.0215(17) 0.0296(19) -0.0035(15) 0.0008(15) 0.0001(14)
C41 0.0221(17) 0.0265(18) 0.0237(18) -0.0066(15) -0.0008(14) 0.0022(15)
C42 0.0152(16) 0.0270(18) 0.0194(16) -0.0027(14) 0.0014(13) 0.0015(13)
C43 0.0211(17) 0.0255(18) 0.0195(17) -0.0024(14) 0.0012(14) 0.0062(14)
C44 0.027(2) 0.033(2) 0.0185(17) -0.0058(15) -0.0019(15) 0.0065(16)
C45 0.034(2) 0.040(2) 0.0165(17) -0.0028(16) -0.0002(15) 0.0117(18)
C46 0.031(2) 0.033(2) 0.0232(19) 0.0058(16) 0.0037(16) 0.0104(17)
C47 0.0268(19) 0.0289(19) 0.0205(17) 0.0008(15) 0.0020(15) 0.0060(15)
C48 0.0192(17) 0.0272(18) 0.0189(17) -0.0027(14) 0.0008(13) 0.0063(14)
C49 0.0251(19) 0.0256(19) 0.0251(18) 0.0025(15) -0.0004(15) 0.0014(15)
C50 0.043(3) 0.025(2) 0.033(2) 0.0033(17) -0.0019(19) 0.0013(18)
C51 0.037(2) 0.031(2) 0.0238(19) 0.0046(16) 0.0023(17) -0.0053(17)
C52 0.031(2) 0.043(3) 0.042(3) 0.010(2) -0.0041(19) 0.0061(19)
C53 0.053(3) 0.042(3) 0.028(2) 0.0110(19) 0.011(2) 0.009(2)
C54 0.072(4) 0.035(3) 0.041(3) 0.012(2) 0.016(3) 0.005(2)
C55 0.074(4) 0.062(4) 0.045(3) 0.011(3) 0.030(3) 0.006(3)
C56 0.073(4) 0.062(4) 0.040(3) 0.024(3) -0.006(3) 0.015(3)
C57 0.0203(16) 0.0150(15) 0.0145(15) 0.0000(12) 0.0001(12) 0.0002(12)
C58 0.0191(16) 0.0164(15) 0.0182(16) 0.0007(12) -0.0012(13) 0.0009(13)
C59 0.0244(18) 0.0155(15) 0.0198(16) -0.0002(13) -0.0044(14) 0.0004(13)
C60 0.0246(18) 0.0138(15) 0.0237(17) -0.0022(13) -0.0023(14) 0.0011(13)
C61 0.0237(17) 0.0142(15) 0.0144(15) 0.0015(12) -0.0009(13) 0.0019(13)
C62 0.0209(16) 0.0123(14) 0.0118(14) -0.0006(11) -0.0002(12) -0.0003(12)
C63 0.0254(19) 0.0166(16) 0.0258(18) -0.0030(14) -0.0059(15) -0.0013(14)
C64 0.0234(18) 0.0234(18) 0.0273(19) -0.0038(15) -0.0074(15) 0.0021(14)
C65 0.0187(17) 0.0195(16) 0.0253(18) -0.0005(14) -0.0042(14) 0.0019(13)
C66 0.0210(17) 0.0141(15) 0.0181(16) 0.0001(12) 0.0029(13) 0.0020(12)
C67 0.0234(17) 0.0152(15) 0.0190(16) -0.0012(12) 0.0018(13) 0.0005(13)
C68 0.0178(16) 0.0123(14) 0.0156(15) 0.0004(11) 0.0006(12) 0.0004(12)
C69 0.034(2) 0.0220(19) 0.038(2) -0.0015(16) -0.0054(18) -0.0069(16)
C70 0.032(2) 0.028(2) 0.030(2) -0.0086(16) -0.0070(17) -0.0009(16)
C71 0.0267(19) 0.0172(16) 0.0252(18) 0.0021(14) -0.0018(15) 0.0048(14)
C72 0.033(2) 0.0212(17) 0.0208(17) -0.0021(14) 0.0057(15) 0.0039(15)
C73 0.0189(17) 0.0237(18) 0.0248(18) -0.0046(14) -0.0040(14) 0.0005(14)
C74 0.0231(18) 0.0220(18) 0.030(2) -0.0023(15) -0.0051(15) 0.0012(14)
C75 0.0217(18) 0.029(2) 0.031(2) -0.0012(16) -0.0045(15) -0.0037(15)
C76 0.0190(18) 0.036(2) 0.034(2) -0.0061(17) -0.0015(16) -0.0048(16)
C77 0.0170(17) 0.028(2) 0.036(2) -0.0052(17) -0.0048(16) 0.0025(15)
C78 0.0173(16) 0.0242(18) 0.0280(19) -0.0042(15) -0.0058(14) -0.0002(14)
C79 0.0187(17) 0.0215(17) 0.0298(19) -0.0032(15) -0.0093(15) 0.0009(14)
C80 0.0212(18) 0.0237(18) 0.036(2) -0.0055(16) -0.0060(16) 0.0052(14)
C81 0.027(2) 0.0204(18) 0.042(2) -0.0002(16) -0.0126(18) 0.0023(15)
C82 0.0250(19) 0.0211(18) 0.035(2) 0.0028(15) -0.0088(16) -0.0009(15)
C83 0.0212(18) 0.0230(18) 0.0298(19) 0.0002(15) -0.0054(15) 0.0017(14)
C84 0.0184(17) 0.0211(17) 0.0289(19) -0.0032(14) -0.0098(14) 0.0035(13)
C85 0.031(2) 0.036(2) 0.031(2) 0.0050(17) -0.0002(17) -0.0031(18)
C86 0.038(2) 0.044(3) 0.032(2) 0.0092(19) -0.0003(19) -0.002(2)
C87 0.065(4) 0.034(3) 0.050(3) 0.012(2) -0.014(3) -0.015(2)
C88 0.040(3) 0.064(4) 0.054(3) 0.021(3) 0.016(2) -0.002(2)
C89 0.030(2) 0.0240(19) 0.045(3) 0.0088(18) -0.0068(19) 0.0007(16)
C90 0.044(3) 0.029(2) 0.066(3) 0.008(2) -0.005(2) -0.008(2)
C91 0.045(3) 0.036(2) 0.049(3) 0.015(2) -0.014(2) -0.005(2)
C92 0.046(3) 0.039(3) 0.058(3) 0.020(2) 0.006(2) 0.009(2)
C93 0.0161(15) 0.0169(15) 0.0154(15) -0.0001(12) -0.0022(12) 0.0022(12)
C94 0.0198(16) 0.0141(15) 0.0209(16) -0.0019(12) 0.0008(13) 0.0020(12)
C95 0.0248(18) 0.0185(16) 0.0181(16) 0.0009(13) 0.0007(14) 0.0015(13)
C96 0.0285(19) 0.0236(18) 0.0158(16) -0.0009(13) 0.0003(14) 0.0007(15)
C97 0.0231(18) 0.0181(16) 0.0200(17) -0.0031(13) -0.0029(14) -0.0005(13)
C98 0.0155(15) 0.0151(15) 0.0188(16) 0.0005(12) 0.0006(12) 0.0023(12)
C99 0.0175(15) 0.0143(15) 0.0175(15) 0.0003(12) 0.0018(12) 0.0005(12)
C100 0.0226(18) 0.0170(16) 0.0199(16) -0.0034(13) -0.0007(14) -0.0019(13)
C101 0.0248(18) 0.0136(15) 0.0272(18) -0.0001(13) 0.0028(15) -0.0022(13)
C102 0.0210(17) 0.0188(16) 0.0203(16) 0.0024(13) 0.0027(14) 0.0014(13)
C103 0.0204(16) 0.0193(16) 0.0178(16) 0.0007(13) 0.0005(13) 0.0011(13)
C104 0.0159(15) 0.0118(14) 0.0201(16) -0.0013(12) 0.0022(12) 0.0007(12)
C105 0.032(2) 0.0211(17) 0.0204(17) 0.0046(14) 0.0028(15) -0.0002(15)
C109 0.034(2) 0.0171(16) 0.0207(17) 0.0029(13) 0.0011(15) -0.0033(15)
C110 0.046(3) 0.038(2) 0.033(2) 0.0000(19) 0.007(2) 0.017(2)
C111 0.040(3) 0.047(3) 0.040(3) 0.020(2) 0.002(2) -0.013(2)
C112 0.074(4) 0.028(2) 0.024(2) 0.0048(17) 0.006(2) 0.003(2)
C16A 0.069(6) 0.024(3) 0.022(3) 0.002(2) 0.000(4) -0.018(4)
C17A 0.038(4) 0.038(4) 0.022(3) 0.014(3) 0.004(3) -0.002(3)
C18A 0.033(3) 0.029(3) 0.039(4) 0.006(3) 0.015(3) -0.001(3)
C34A 0.114(8) 0.027(3) 0.017(3) -0.002(2) -0.013(4) 0.012(4)
C35A 0.083(6) 0.027(3) 0.032(3) 0.013(3) -0.003(3) 0.009(3)
C36A 0.085(6) 0.030(3) 0.034(4) -0.001(3) 0.019(4) -0.022(4)
C16B 0.076(13) 0.026(8) 0.045(10) 0.016(7) 0.007(10) -0.025(9)
C17B 0.089(15) 0.054(12) 0.033(10) 0.009(8) -0.004(11) -0.032(11)
C18B 0.044(10) 0.081(14) 0.066(12) 0.043(10) 0.027(9) 0.002(10)
C34B 0.086(15) 0.018(6) 0.023(7) 0.004(5) 0.001(8) -0.001(7)
C35B 0.041(9) 0.039(9) 0.023(7) 0.004(6) 0.001(6) -0.004(7)
C36B 0.035(8) 0.052(10) 0.029(8) 0.019(7) -0.006(6) -0.001(7)
C113 0.0280(19) 0.0167(16) 0.0182(16) 0.0028(13) 0.0006(14) -0.0010(14)
C114 0.0263(18) 0.0223(17) 0.0194(16) 0.0018(14) -0.0007(14) -0.0020(14)
C115 0.0245(18) 0.0220(17) 0.0200(17) 0.0007(14) 0.0016(14) 0.0030(14)
C116 0.033(2) 0.0185(17) 0.0207(17) -0.0009(13) 0.0003(15) -0.0008(15)
C117 0.0272(19) 0.0187(16) 0.0205(17) 0.0011(13) -0.0013(14) -0.0033(14)
C118 0.0222(17) 0.0183(16) 0.0211(17) 0.0024(13) -0.0008(14) -0.0013(13)
C119 0.030(2) 0.0253(19) 0.031(2) -0.0021(16) 0.0020(16) 0.0018(16)
C120 0.031(2) 0.0208(18) 0.030(2) -0.0026(15) -0.0025(16) -0.0030(15)
C121 0.0273(19) 0.0220(17) 0.0181(16) -0.0008(13) 0.0008(14) -0.0025(14)
C122 0.034(2) 0.0179(17) 0.0209(17) 0.0018(13) 0.0015(15) -0.0021(15)
C123 0.034(2) 0.0228(18) 0.0227(18) -0.0015(14) 0.0048(16) -0.0074(15)
C124 0.032(2) 0.029(2) 0.0238(19) -0.0012(15) -0.0041(16) -0.0058(16)
C125 0.0259(19) 0.0276(19) 0.0203(17) 0.0028(14) 0.0022(15) -0.0018(15)
C126 0.0247(19) 0.0220(17) 0.0211(17) -0.0013(14) 0.0026(14) -0.0024(14)
C127 0.033(2) 0.033(2) 0.031(2) 0.0014(17) -0.0028(18) -0.0005(18)
C128 0.054(3) 0.028(2) 0.032(2) 0.0000(17) -0.004(2) -0.015(2)
C129 0.0251(19) 0.0236(18) 0.0212(17) -0.0044(14) -0.0030(14) -0.0002(14)
C130 0.033(2) 0.0224(19) 0.038(2) -0.0048(16) 0.0030(18) 0.0010(16)
C131 0.035(2) 0.032(2) 0.045(3) -0.0084(19) 0.006(2) 0.0095(18)
C132 0.029(2) 0.052(3) 0.036(2) -0.006(2) 0.0058(18) 0.002(2)
C133 0.027(2) 0.038(2) 0.029(2) 0.0042(17) 0.0038(16) -0.0019(17)
C134 0.0242(19) 0.0284(19) 0.0253(19) 0.0004(15) 0.0008(15) 0.0015(15)
C135 0.047(3) 0.047(3) 0.078(4) -0.012(3) 0.015(3) 0.012(3)
C136 0.033(2) 0.062(3) 0.045(3) 0.016(2) 0.009(2) 0.004(2)
C137 0.031(2) 0.0156(16) 0.0212(17) -0.0018(13) -0.0013(15) 0.0007(14)
C138 0.032(2) 0.0194(17) 0.0267(19) -0.0004(14) -0.0063(16) -0.0043(15)
C139 0.039(2) 0.0179(17) 0.029(2) 0.0010(15) -0.0111(17) -0.0043(16)
C140 0.046(3) 0.0199(18) 0.0254(19) 0.0058(15) -0.0014(18) -0.0055(17)
C141 0.036(2) 0.0180(17) 0.0239(18) -0.0020(14) 0.0010(16) -0.0032(15)
C142 0.029(2) 0.0181(16) 0.0224(17) -0.0010(13) 0.0011(15) 0.0032(14)
C143 0.044(3) 0.032(2) 0.040(3) 0.0105(19) -0.013(2) -0.0078(19)
C144 0.045(3) 0.028(2) 0.028(2) 0.0050(17) 0.0081(18) 0.0006(18)
B1 0.026(2) 0.0183(18) 0.0206(19) 0.0012(15) -0.0019(16) -0.0003(15)
F1A 0.0267(18) 0.0310(19) 0.0312(18) -0.0017(16) 0.0086(14) -0.0019(16)
F2A 0.0316(19) 0.0266(18) 0.030(2) -0.0008(16) 0.0004(18) 0.0066(14)
F3A 0.0296(19) 0.034(2) 0.034(2) 0.0016(17) -0.0016(16) 0.0006(16)
F4A 0.028(2) 0.028(2) 0.0262(19) -0.0040(15) -0.0039(15) 0.0005(17)
F5A 0.028(2) 0.0158(19) 0.024(2) -0.0050(16) 0.0025(18) -0.0031(13)
F6A 0.022(2) 0.020(2) 0.024(2) 0.0025(16) -0.0039(16) 0.0005(14)
F7A 0.027(3) 0.025(3) 0.027(3) 0.0037(15) 0.0018(17) 0.0052(16)
F8A 0.028(2) 0.029(2) 0.0213(19) 0.0043(13) -0.0063(16) -0.0015(17)
F9A 0.027(2) 0.036(2) 0.033(2) -0.0030(18) -0.0066(16) 0.0039(15)
F10A 0.035(2) 0.028(2) 0.033(2) 0.0053(16) 0.0023(17) -0.0062(17)
F11A 0.0305(19) 0.0243(18) 0.0231(17) -0.0065(15) -0.0032(15) -0.0114(15)
F12A 0.040(2) 0.0238(18) 0.030(2) -0.0049(16) -0.0029(17) -0.0018(16)
F13A 0.043(2) 0.0355(19) 0.043(2) -0.0017(16) 0.0023(17) 0.0118(16)
F14A 0.058(2) 0.058(2) 0.067(2) 0.0018(18) 0.0003(18) 0.0108(17)
F15A 0.047(2) 0.043(2) 0.054(2) -0.0101(16) 0.0157(17) 0.0056(17)
F16A 0.0358(18) 0.0419(19) 0.0364(18) 0.0081(15) 0.0133(15) 0.0026(16)
F17A 0.033(2) 0.031(2) 0.030(2) 0.0091(16) 0.0040(16) 0.0041(15)
F18A 0.048(2) 0.045(2) 0.054(2) 0.0058(17) 0.0064(17) -0.0091(17)
F19A 0.0273(19) 0.0246(18) 0.0238(18) 0.0013(14) 0.0118(14) 0.0073(16)
F20A 0.031(2) 0.0259(19) 0.033(2) -0.0003(17) 0.0016(18) -0.0039(14)
F21A 0.0244(18) 0.0249(18) 0.0291(18) -0.0025(16) 0.0024(14) -0.0005(15)
F22A 0.048(2) 0.048(2) 0.0406(19) 0.0004(17) -0.0152(16) -0.0039(17)
F23A 0.0331(18) 0.0323(19) 0.0380(19) 0.0035(17) -0.0087(15) 0.0004(16)
F24A 0.0333(18) 0.0268(17) 0.0331(19) 0.0072(15) -0.0017(16) 0.0011(15)

_geom_special_details            
;
 All esds (except the esd in the dihedral angle between two l.s. planes)
 are estimated using the full covariance matrix.  The cell esds are taken
 into account individually in the estimation of esds in distances, angles
 and torsion angles; correlations between esds in cell parameters are only
 used when they are defined by crystal symmetry.  An approximate (isotropic)
 treatment of cell esds is used for estimating esds involving l.s. planes.
;
loop_
_geom_bond_atom_site_label_1
_geom_bond_atom_site_label_2
_geom_bond_distance
_geom_bond_site_symmetry_2
_geom_bond_publ_flag
Bi1 Bi2 2.9411(2) . ?
Bi1 C1 2.297(3) . ?
Bi2 Bi3 2.9492(2) . ?
Bi3 C57 2.285(3) . ?
C1 C2 1.400(5) . ?
C1 C6 1.398(5) . ?
C2 C3 1.405(5) . ?
C2 C9 1.518(5) . ?
C3 C4 1.387(5) . ?
C3 C7 1.522(5) . ?
C4 H4 0.9500 . ?
C4 C5 1.386(5) . ?
C5 C6 1.398(5) . ?
C5 C10 1.525(5) . ?
C6 C12 1.519(5) . ?
C7 C8 1.538(5) . ?
C7 C13 1.541(5) . ?
C7 C14 1.534(5) . ?
C8 H8A 0.9900 . ?
C8 H8B 0.9900 . ?
C8 C9 1.567(5) . ?
C9 C17 1.533(5) . ?
C9 C28 1.529(5) . ?
C10 C11 1.549(5) . ?
C10 C15 1.531(5) . ?
C10 C16 1.538(5) . ?
C11 H11A 0.9900 . ?
C11 H11B 0.9900 . ?
C11 C12 1.571(5) . ?
C12 C37 1.524(5) . ?
C12 C48 1.521(5) . ?
C13 H13A 0.9800 . ?
C13 H13B 0.9800 . ?
C13 H13C 0.9800 . ?
C14 H14A 0.9800 . ?
C14 H14B 0.9800 . ?
C14 H14C 0.9800 . ?
C15 H15A 0.9800 . ?
C15 H15B 0.9800 . ?
C15 H15C 0.9800 . ?
C16 H16A 0.9800 . ?
C16 H16B 0.9800 . ?
C16 H16C 0.9800 . ?
C17 C18 1.384(5) . ?
C17 C22 1.397(5) . ?
C18 H18 0.9500 . ?
C18 C19 1.408(5) . ?
C19 C20 1.400(5) . ?
C19 C29 1.527(5) . ?
C20 H20 0.9500 . ?
C20 C21 1.394(5) . ?
C21 H21 0.9500 . ?
C21 C22 1.386(5) . ?
C22 C23 1.472(5) . ?
C23 C24 1.384(5) . ?
C23 C28 1.399(5) . ?
C24 H24 0.9500 . ?
C24 C25 1.391(6) . ?
C25 H25 0.9500 . ?
C25 C26 1.399(6) . ?
C26 C27 1.398(5) . ?
C26 C33 1.533(6) . ?
C27 H27 0.9500 . ?
C27 C28 1.386(5) . ?
C29 C30 1.537(5) . ?
C29 C31 1.537(6) . ?
C29 C32 1.522(6) . ?
C30 H30A 0.9800 . ?
C30 H30B 0.9800 . ?
C30 H30C 0.9800 . ?
C31 H31A 0.9800 . ?
C31 H31B 0.9800 . ?
C31 H31C 0.9800 . ?
C32 H32A 0.9800 . ?
C32 H32B 0.9800 . ?
C32 H32C 0.9800 . ?
C33 C34A 1.454(7) . ?
C33 C35A 1.552(7) . ?
C33 C36A 1.584(7) . ?
C33 C34B 1.429(11) . ?
C33 C35B 1.592(12) . ?
C33 C36B 1.608(12) . ?
C37 C38 1.380(5) . ?
C37 C42 1.405(5) . ?
C38 H38 0.9500 . ?
C38 C39 1.404(5) . ?
C39 C40 1.399(5) . ?
C39 C49 1.536(5) . ?
C40 H40 0.9500 . ?
C40 C41 1.395(5) . ?
C41 H41 0.9500 . ?
C41 C42 1.390(5) . ?
C42 C43 1.462(5) . ?
C43 C44 1.390(5) . ?
C43 C48 1.400(5) . ?
C44 H44 0.9500 . ?
C44 C45 1.386(6) . ?
C45 H45 0.9500 . ?
C45 C46 1.409(6) . ?
C46 C47 1.400(5) . ?
C46 C53 1.536(6) . ?
C47 H47 0.9500 . ?
C47 C48 1.397(5) . ?
C49 C50 1.538(6) . ?
C49 C51 1.529(6) . ?
C49 C52 1.527(6) . ?
C50 H50A 0.9800 . ?
C50 H50B 0.9800 . ?
C50 H50C 0.9800 . ?
C51 H51A 0.9800 . ?
C51 H51B 0.9800 . ?
C51 H51C 0.9800 . ?
C52 H52A 0.9800 . ?
C52 H52B 0.9800 . ?
C52 H52C 0.9800 . ?
C53 C54 1.530(7) . ?
C53 C55 1.537(7) . ?
C53 C56 1.540(7) . ?
C54 H54A 0.9800 . ?
C54 H54B 0.9800 . ?
C54 H54C 0.9800 . ?
C55 H55A 0.9800 . ?
C55 H55B 0.9800 . ?
C55 H55C 0.9800 . ?
C56 H56A 0.9800 . ?
C56 H56B 0.9800 . ?
C56 H56C 0.9800 . ?
C57 C58 1.410(5) . ?
C57 C62 1.394(5) . ?
C58 C59 1.400(5) . ?
C58 C65 1.516(5) . ?
C59 C60 1.388(5) . ?
C59 C63 1.521(5) . ?
C60 H60 0.9500 . ?
C60 C61 1.383(5) . ?
C61 C62 1.399(4) . ?
C61 C66 1.515(5) . ?
C62 C68 1.524(5) . ?
C63 C64 1.549(5) . ?
C63 C69 1.531(5) . ?
C63 C70 1.534(5) . ?
C64 H64A 0.9900 . ?
C64 H64B 0.9900 . ?
C64 C65 1.570(5) . ?
C65 C73 1.527(5) . ?
C65 C84 1.524(5) . ?
C66 C67 1.549(5) . ?
C66 C71 1.539(5) . ?
C66 C72 1.533(5) . ?
C67 H67A 0.9900 . ?
C67 H67B 0.9900 . ?
C67 C68 1.564(5) . ?
C68 C93 1.535(4) . ?
C68 C104 1.524(4) . ?
C69 H69A 0.9800 . ?
C69 H69B 0.9800 . ?
C69 H69C 0.9800 . ?
C70 H70A 0.9800 . ?
C70 H70B 0.9800 . ?
C70 H70C 0.9800 . ?
C71 H71A 0.9800 . ?
C71 H71B 0.9800 . ?
C71 H71C 0.9800 . ?
C72 H72A 0.9800 . ?
C72 H72B 0.9800 . ?
C72 H72C 0.9800 . ?
C73 C74 1.384(5) . ?
C73 C78 1.398(5) . ?
C74 H74 0.9500 . ?
C74 C75 1.408(6) . ?
C75 C76 1.392(6) . ?
C75 C85 1.534(6) . ?
C76 H76 0.9500 . ?
C76 C77 1.386(6) . ?
C77 H77 0.9500 . ?
C77 C78 1.384(5) . ?
C78 C79 1.471(5) . ?
C79 C80 1.400(5) . ?
C79 C84 1.387(5) . ?
C80 H80 0.9500 . ?
C80 C81 1.382(6) . ?
C81 H81 0.9500 . ?
C81 C82 1.396(6) . ?
C82 C83 1.404(5) . ?
C82 C89 1.535(6) . ?
C83 H83 0.9500 . ?
C83 C84 1.391(6) . ?
C85 C86 1.526(6) . ?
C85 C87 1.527(6) . ?
C85 C88 1.538(7) . ?
C86 H86A 0.9800 . ?
C86 H86B 0.9800 . ?
C86 H86C 0.9800 . ?
C87 H87A 0.9800 . ?
C87 H87B 0.9800 . ?
C87 H87C 0.9800 . ?
C88 H88A 0.9800 . ?
C88 H88B 0.9800 . ?
C88 H88C 0.9800 . ?
C89 C90 1.542(6) . ?
C89 C91 1.537(6) . ?
C89 C92 1.523(7) . ?
C90 H90A 0.9800 . ?
C90 H90B 0.9800 . ?
C90 H90C 0.9800 . ?
C91 H91A 0.9800 . ?
C91 H91B 0.9800 . ?
C91 H91C 0.9800 . ?
C92 H92A 0.9800 . ?
C92 H92B 0.9800 . ?
C92 H92C 0.9800 . ?
C93 C94 1.380(5) . ?
C93 C98 1.396(5) . ?
C94 H94 0.9500 . ?
C94 C95 1.410(5) . ?
C95 C96 1.397(5) . ?
C95 C105 1.534(5) . ?
C96 H96 0.9500 . ?
C96 C97 1.388(5) . ?
C97 H97 0.9500 . ?
C97 C98 1.392(5) . ?
C98 C99 1.464(5) . ?
C99 C100 1.393(5) . ?
C99 C104 1.397(5) . ?
C100 H100 0.9500 . ?
C100 C101 1.386(5) . ?
C101 H101 0.9500 . ?
C101 C102 1.404(5) . ?
C102 C103 1.402(5) . ?
C102 C109 1.539(5) . ?
C103 H103 0.9500 . ?
C103 C104 1.390(5) . ?
C105 C16A 1.512(7) . ?
C105 C17A 1.538(7) . ?
C105 C18A 1.550(7) . ?
C105 C16B 1.538(16) . ?
C105 C17B 1.465(16) . ?
C105 C18B 1.488(15) . ?
C109 C110 1.579(6) . ?
C109 C111 1.510(6) . ?
C109 C112 1.522(6) . ?
C110 H11C 0.9800 . ?
C110 H11D 0.9800 . ?
C110 H11E 0.9800 . ?
C111 H11F 0.9800 . ?
C111 H11G 0.9800 . ?
C111 H11H 0.9800 . ?
C112 H11I 0.9800 . ?
C112 H11J 0.9800 . ?
C112 H11K 0.9800 . ?
C16A H16D 0.9800 . ?
C16A H16E 0.9800 . ?
C16A H16F 0.9800 . ?
C17A H17A 0.9800 . ?
C17A H17B 0.9800 . ?
C17A H17C 0.9800 . ?
C18A H18A 0.9800 . ?
C18A H18B 0.9800 . ?
C18A H18C 0.9800 . ?
C34A H34A 0.9800 . ?
C34A H34B 0.9800 . ?
C34A H34C 0.9800 . ?
C35A H35A 0.9800 . ?
C35A H35B 0.9800 . ?
C35A H35C 0.9800 . ?
C36A H36A 0.9800 . ?
C36A H36B 0.9800 . ?
C36A H36C 0.9800 . ?
C16B H16G 0.9800 . ?
C16B H16H 0.9800 . ?
C16B H16I 0.9800 . ?
C17B H17D 0.9800 . ?
C17B H17E 0.9800 . ?
C17B H17F 0.9800 . ?
C18B H18D 0.9800 . ?
C18B H18E 0.9800 . ?
C18B H18F 0.9800 . ?
C34B H34D 0.9800 . ?
C34B H34E 0.9800 . ?
C34B H34F 0.9800 . ?
C35B H35D 0.9800 . ?
C35B H35E 0.9800 . ?
C35B H35F 0.9800 . ?
C36B H36D 0.9800 . ?
C36B H36E 0.9800 . ?
C36B H36F 0.9800 . ?
C113 C114 1.396(5) . ?
C113 C118 1.409(5) . ?
C113 B1 1.634(5) . ?
C114 H114 0.9500 . ?
C114 C115 1.390(5) . ?
C115 C116 1.389(5) . ?
C115 C119 1.496(5) . ?
C116 H116 0.9500 . ?
C116 C117 1.391(5) . ?
C117 C118 1.386(5) . ?
C117 C120 1.500(5) . ?
C118 H118 0.9500 . ?
C119 F1A 1.359(6) . ?
C119 F2A 1.355(6) . ?
C119 F3A 1.326(6) . ?
C119 F1B 1.326(13) . ?
C119 F2B 1.358(13) . ?
C119 F3B 1.350(12) . ?
C119 F1C 1.364(10) . ?
C119 F2C 1.352(10) . ?
C119 F3C 1.371(9) . ?
C120 F4A 1.342(7) . ?
C120 F5A 1.351(7) . ?
C120 F6A 1.358(8) . ?
C120 F4B 1.373(12) . ?
C120 F5B 1.397(13) . ?
C120 F6B 1.284(13) . ?
C120 F4C 1.381(12) . ?
C120 F5C 1.314(12) . ?
C120 F6C 1.348(13) . ?
C121 C122 1.396(5) . ?
C121 C126 1.406(5) . ?
C121 B1 1.640(6) . ?
C122 H122 0.9500 . ?
C122 C123 1.389(5) . ?
C123 C124 1.371(6) . ?
C123 C128 1.510(6) . ?
C124 H124 0.9500 . ?
C124 C125 1.396(5) . ?
C125 C126 1.390(5) . ?
C125 C127 1.496(6) . ?
C126 H126 0.9500 . ?
C127 F7A 1.348(9) . ?
C127 F8A 1.358(7) . ?
C127 F9A 1.343(8) . ?
C127 F7B 1.365(17) . ?
C127 F8B 1.326(15) . ?
C127 F9B 1.403(17) . ?
C127 F7C 1.330(14) . ?
C127 F8C 1.375(14) . ?
C127 F9C 1.334(13) . ?
C128 F10A 1.382(8) . ?
C128 F11A 1.376(7) . ?
C128 F12A 1.352(7) . ?
C128 F10B 1.306(13) . ?
C128 F11B 1.366(16) . ?
C128 F12B 1.309(14) . ?
C128 F10C 1.284(12) . ?
C128 F11C 1.276(11) . ?
C128 F12C 1.377(12) . ?
C129 C130 1.397(5) . ?
C129 C134 1.398(5) . ?
C129 B1 1.642(6) . ?
C130 H130 0.9500 . ?
C130 C131 1.384(6) . ?
C131 C132 1.385(7) . ?
C131 C135 1.514(7) . ?
C132 H132 0.9500 . ?
C132 C133 1.384(6) . ?
C133 C134 1.393(5) . ?
C133 C136 1.475(6) . ?
C134 H134 0.9500 . ?
C135 F13A 1.382(7) . ?
C135 F14A 1.303(7) . ?
C135 F15A 1.343(7) . ?
C135 F13B 1.310(15) . ?
C135 F14B 1.408(15) . ?
C135 F15B 1.279(14) . ?
C135 F13C 1.289(12) . ?
C135 F14C 1.417(11) . ?
C135 F15C 1.404(12) . ?
C136 F16A 1.384(6) . ?
C136 F17A 1.345(7) . ?
C136 F18A 1.269(7) . ?
C136 F16B 1.372(17) . ?
C136 F17B 1.322(14) . ?
C136 F18B 1.335(14) . ?
C136 F16C 1.332(11) . ?
C136 F17C 1.342(13) . ?
C136 F18C 1.511(11) . ?
C137 C138 1.394(5) . ?
C137 C142 1.401(5) . ?
C137 B1 1.649(5) . ?
C138 H138 0.9500 . ?
C138 C139 1.394(5) . ?
C139 C140 1.385(6) . ?
C139 C143 1.494(6) . ?
C140 H140 0.9500 . ?
C140 C141 1.380(6) . ?
C141 C142 1.387(5) . ?
C141 C144 1.498(6) . ?
C142 H142 0.9500 . ?
C143 F22A 1.350(6) . ?
C143 F23A 1.357(6) . ?
C143 F24A 1.365(6) . ?
C143 F22B 1.357(14) . ?
C143 F23B 1.270(12) . ?
C143 F24B 1.372(13) . ?
C143 F22C 1.346(11) . ?
C143 F23C 1.357(11) . ?
C143 F24C 1.303(9) . ?
C144 F19A 1.357(6) . ?
C144 F20A 1.359(7) . ?
C144 F21A 1.377(7) . ?
C144 F19B 1.304(17) . ?
C144 F20B 1.304(15) . ?
C144 F21B 1.318(16) . ?
C144 F19C 1.342(13) . ?
C144 F20C 1.370(11) . ?
C144 F21C 1.316(12) . ?

loop_
_geom_angle_atom_site_label_1
_geom_angle_atom_site_label_2
_geom_angle_atom_site_label_3
_geom_angle
_geom_angle_site_symmetry_1
_geom_angle_site_symmetry_3
_geom_angle_publ_flag
C1 Bi1 Bi2 105.31(8) . . ?
Bi1 Bi2 Bi3 84.515(5) . . ?
C57 Bi3 Bi2 103.13(8) . . ?
C2 C1 Bi1 124.2(2) . . ?
C6 C1 Bi1 116.9(2) . . ?
C6 C1 C2 117.4(3) . . ?
C1 C2 C3 120.6(3) . . ?
C1 C2 C9 129.2(3) . . ?
C3 C2 C9 110.2(3) . . ?
C2 C3 C7 112.8(3) . . ?
C4 C3 C2 121.3(3) . . ?
C4 C3 C7 125.7(3) . . ?
C3 C4 H4 120.8 . . ?
C5 C4 C3 118.3(3) . . ?
C5 C4 H4 120.8 . . ?
C4 C5 C6 120.7(3) . . ?
C4 C5 C10 126.2(3) . . ?
C6 C5 C10 113.0(3) . . ?
C1 C6 C5 121.6(3) . . ?
C1 C6 C12 128.2(3) . . ?
C5 C6 C12 110.2(3) . . ?
C3 C7 C8 101.2(3) . . ?
C3 C7 C13 112.5(3) . . ?
C3 C7 C14 110.5(3) . . ?
C8 C7 C13 113.2(3) . . ?
C14 C7 C8 111.3(3) . . ?
C14 C7 C13 108.1(3) . . ?
C7 C8 H8A 110.0 . . ?
C7 C8 H8B 110.0 . . ?
C7 C8 C9 108.5(3) . . ?
H8A C8 H8B 108.4 . . ?
C9 C8 H8A 110.0 . . ?
C9 C8 H8B 110.0 . . ?
C2 C9 C8 101.7(3) . . ?
C2 C9 C17 116.5(3) . . ?
C2 C9 C28 120.2(3) . . ?
C17 C9 C8 109.7(3) . . ?
C28 C9 C8 107.7(3) . . ?
C28 C9 C17 100.7(3) . . ?
C5 C10 C11 102.5(3) . . ?
C5 C10 C15 112.0(3) . . ?
C5 C10 C16 109.9(3) . . ?
C15 C10 C11 112.5(3) . . ?
C15 C10 C16 109.1(3) . . ?
C16 C10 C11 110.7(3) . . ?
C10 C11 H11A 110.1 . . ?
C10 C11 H11B 110.1 . . ?
C10 C11 C12 108.0(3) . . ?
H11A C11 H11B 108.4 . . ?
C12 C11 H11A 110.1 . . ?
C12 C11 H11B 110.1 . . ?
C6 C12 C11 103.0(3) . . ?
C6 C12 C37 112.6(3) . . ?
C6 C12 C48 116.4(3) . . ?
C37 C12 C11 112.8(3) . . ?
C48 C12 C11 111.3(3) . . ?
C48 C12 C37 101.2(3) . . ?
C7 C13 H13A 109.5 . . ?
C7 C13 H13B 109.5 . . ?
C7 C13 H13C 109.5 . . ?
H13A C13 H13B 109.5 . . ?
H13A C13 H13C 109.5 . . ?
H13B C13 H13C 109.5 . . ?
C7 C14 H14A 109.5 . . ?
C7 C14 H14B 109.5 . . ?
C7 C14 H14C 109.5 . . ?
H14A C14 H14B 109.5 . . ?
H14A C14 H14C 109.5 . . ?
H14B C14 H14C 109.5 . . ?
C10 C15 H15A 109.5 . . ?
C10 C15 H15B 109.5 . . ?
C10 C15 H15C 109.5 . . ?
H15A C15 H15B 109.5 . . ?
H15A C15 H15C 109.5 . . ?
H15B C15 H15C 109.5 . . ?
C10 C16 H16A 109.5 . . ?
C10 C16 H16B 109.5 . . ?
C10 C16 H16C 109.5 . . ?
H16A C16 H16B 109.5 . . ?
H16A C16 H16C 109.5 . . ?
H16B C16 H16C 109.5 . . ?
C18 C17 C9 129.2(3) . . ?
C18 C17 C22 120.9(3) . . ?
C22 C17 C9 109.7(3) . . ?
C17 C18 H18 120.0 . . ?
C17 C18 C19 120.0(3) . . ?
C19 C18 H18 120.0 . . ?
C18 C19 C29 118.9(3) . . ?
C20 C19 C18 118.1(3) . . ?
C20 C19 C29 123.0(3) . . ?
C19 C20 H20 119.1 . . ?
C21 C20 C19 121.9(3) . . ?
C21 C20 H20 119.1 . . ?
C20 C21 H21 120.5 . . ?
C22 C21 C20 119.1(3) . . ?
C22 C21 H21 120.5 . . ?
C17 C22 C23 108.5(3) . . ?
C21 C22 C17 119.9(3) . . ?
C21 C22 C23 131.6(3) . . ?
C24 C23 C22 131.5(4) . . ?
C24 C23 C28 120.1(3) . . ?
C28 C23 C22 108.5(3) . . ?
C23 C24 H24 120.6 . . ?
C23 C24 C25 118.8(4) . . ?
C25 C24 H24 120.6 . . ?
C24 C25 H25 119.0 . . ?
C24 C25 C26 122.1(4) . . ?
C26 C25 H25 119.0 . . ?
C25 C26 C33 119.9(4) . . ?
C27 C26 C25 118.3(4) . . ?
C27 C26 C33 121.9(4) . . ?
C26 C27 H27 120.0 . . ?
C28 C27 C26 120.0(4) . . ?
C28 C27 H27 120.0 . . ?
C23 C28 C9 109.8(3) . . ?
C27 C28 C9 129.0(3) . . ?
C27 C28 C23 120.7(3) . . ?
C19 C29 C30 112.7(3) . . ?
C19 C29 C31 109.2(3) . . ?
C31 C29 C30 107.8(3) . . ?
C32 C29 C19 109.5(3) . . ?
C32 C29 C30 108.3(3) . . ?
C32 C29 C31 109.2(4) . . ?
C29 C30 H30A 109.5 . . ?
C29 C30 H30B 109.5 . . ?
C29 C30 H30C 109.5 . . ?
H30A C30 H30B 109.5 . . ?
H30A C30 H30C 109.5 . . ?
H30B C30 H30C 109.5 . . ?
C29 C31 H31A 109.5 . . ?
C29 C31 H31B 109.5 . . ?
C29 C31 H31C 109.5 . . ?
H31A C31 H31B 109.5 . . ?
H31A C31 H31C 109.5 . . ?
H31B C31 H31C 109.5 . . ?
C29 C32 H32A 109.5 . . ?
C29 C32 H32B 109.5 . . ?
C29 C32 H32C 109.5 . . ?
H32A C32 H32B 109.5 . . ?
H32A C32 H32C 109.5 . . ?
H32B C32 H32C 109.5 . . ?
C26 C33 C35A 112.3(4) . . ?
C26 C33 C36A 106.8(4) . . ?
C26 C33 C35B 113.1(7) . . ?
C26 C33 C36B 104.6(6) . . ?
C34A C33 C26 112.5(4) . . ?
C34A C33 C35A 111.1(4) . . ?
C34A C33 C36A 109.3(4) . . ?
C35A C33 C36A 104.4(3) . . ?
C34B C33 C26 116.5(7) . . ?
C34B C33 C35B 110.3(6) . . ?
C34B C33 C36B 109.4(6) . . ?
C35B C33 C36B 101.6(5) . . ?
C38 C37 C12 129.0(3) . . ?
C38 C37 C42 120.4(3) . . ?
C42 C37 C12 110.5(3) . . ?
C37 C38 H38 119.6 . . ?
C37 C38 C39 120.8(3) . . ?
C39 C38 H38 119.6 . . ?
C38 C39 C49 119.6(3) . . ?
C40 C39 C38 117.8(3) . . ?
C40 C39 C49 122.5(3) . . ?
C39 C40 H40 118.9 . . ?
C41 C40 C39 122.1(4) . . ?
C41 C40 H40 118.9 . . ?
C40 C41 H41 120.5 . . ?
C42 C41 C40 118.9(3) . . ?
C42 C41 H41 120.5 . . ?
C37 C42 C43 108.4(3) . . ?
C41 C42 C37 119.8(3) . . ?
C41 C42 C43 131.6(3) . . ?
C44 C43 C42 131.6(4) . . ?
C44 C43 C48 119.7(4) . . ?
C48 C43 C42 108.6(3) . . ?
C43 C44 H44 120.4 . . ?
C45 C44 C43 119.2(4) . . ?
C45 C44 H44 120.4 . . ?
C44 C45 H45 118.8 . . ?
C44 C45 C46 122.4(4) . . ?
C46 C45 H45 118.8 . . ?
C45 C46 C53 119.8(4) . . ?
C47 C46 C45 117.7(4) . . ?
C47 C46 C53 122.5(4) . . ?
C46 C47 H47 119.9 . . ?
C48 C47 C46 120.3(4) . . ?
C48 C47 H47 119.9 . . ?
C43 C48 C12 110.7(3) . . ?
C47 C48 C12 128.4(3) . . ?
C47 C48 C43 120.8(3) . . ?
C39 C49 C50 112.3(3) . . ?
C51 C49 C39 110.8(3) . . ?
C51 C49 C50 108.6(3) . . ?
C52 C49 C39 107.8(3) . . ?
C52 C49 C50 108.5(3) . . ?
C52 C49 C51 108.8(3) . . ?
C49 C50 H50A 109.5 . . ?
C49 C50 H50B 109.5 . . ?
C49 C50 H50C 109.5 . . ?
H50A C50 H50B 109.5 . . ?
H50A C50 H50C 109.5 . . ?
H50B C50 H50C 109.5 . . ?
C49 C51 H51A 109.5 . . ?
C49 C51 H51B 109.5 . . ?
C49 C51 H51C 109.5 . . ?
H51A C51 H51B 109.5 . . ?
H51A C51 H51C 109.5 . . ?
H51B C51 H51C 109.5 . . ?
C49 C52 H52A 109.5 . . ?
C49 C52 H52B 109.5 . . ?
C49 C52 H52C 109.5 . . ?
H52A C52 H52B 109.5 . . ?
H52A C52 H52C 109.5 . . ?
H52B C52 H52C 109.5 . . ?
C46 C53 C55 108.6(4) . . ?
C46 C53 C56 109.5(4) . . ?
C54 C53 C46 112.2(4) . . ?
C54 C53 C55 108.8(5) . . ?
C54 C53 C56 108.8(4) . . ?
C55 C53 C56 108.9(4) . . ?
C53 C54 H54A 109.5 . . ?
C53 C54 H54B 109.5 . . ?
C53 C54 H54C 109.5 . . ?
H54A C54 H54B 109.5 . . ?
H54A C54 H54C 109.5 . . ?
H54B C54 H54C 109.5 . . ?
C53 C55 H55A 109.5 . . ?
C53 C55 H55B 109.5 . . ?
C53 C55 H55C 109.5 . . ?
H55A C55 H55B 109.5 . . ?
H55A C55 H55C 109.5 . . ?
H55B C55 H55C 109.5 . . ?
C53 C56 H56A 109.5 . . ?
C53 C56 H56B 109.5 . . ?
C53 C56 H56C 109.5 . . ?
H56A C56 H56B 109.5 . . ?
H56A C56 H56C 109.5 . . ?
H56B C56 H56C 109.5 . . ?
C58 C57 Bi3 123.4(2) . . ?
C62 C57 Bi3 118.3(2) . . ?
C62 C57 C58 117.0(3) . . ?
C57 C58 C65 128.5(3) . . ?
C59 C58 C57 120.6(3) . . ?
C59 C58 C65 110.9(3) . . ?
C58 C59 C63 113.0(3) . . ?
C60 C59 C58 121.0(3) . . ?
C60 C59 C63 125.9(3) . . ?
C59 C60 H60 120.4 . . ?
C61 C60 C59 119.1(3) . . ?
C61 C60 H60 120.4 . . ?
C60 C61 C62 120.0(3) . . ?
C60 C61 C66 127.3(3) . . ?
C62 C61 C66 112.6(3) . . ?
C57 C62 C61 122.2(3) . . ?
C57 C62 C68 127.3(3) . . ?
C61 C62 C68 110.5(3) . . ?
C59 C63 C64 101.8(3) . . ?
C59 C63 C69 111.7(3) . . ?
C59 C63 C70 110.8(3) . . ?
C69 C63 C64 113.2(3) . . ?
C69 C63 C70 109.3(3) . . ?
C70 C63 C64 109.9(3) . . ?
C63 C64 H64A 109.9 . . ?
C63 C64 H64B 109.9 . . ?
C63 C64 C65 108.9(3) . . ?
H64A C64 H64B 108.3 . . ?
C65 C64 H64A 109.9 . . ?
C65 C64 H64B 109.9 . . ?
C58 C65 C64 102.1(3) . . ?
C58 C65 C73 115.4(3) . . ?
C58 C65 C84 119.3(3) . . ?
C73 C65 C64 110.2(3) . . ?
C84 C65 C64 108.5(3) . . ?
C84 C65 C73 101.2(3) . . ?
C61 C66 C67 101.7(3) . . ?
C61 C66 C71 113.1(3) . . ?
C61 C66 C72 111.5(3) . . ?
C71 C66 C67 112.3(3) . . ?
C72 C66 C67 111.1(3) . . ?
C72 C66 C71 107.2(3) . . ?
C66 C67 H67A 110.1 . . ?
C66 C67 H67B 110.1 . . ?
C66 C67 C68 107.8(3) . . ?
H67A C67 H67B 108.5 . . ?
C68 C67 H67A 110.1 . . ?
C68 C67 H67B 110.1 . . ?
C62 C68 C67 101.8(3) . . ?
C62 C68 C93 113.6(3) . . ?
C93 C68 C67 113.7(3) . . ?
C104 C68 C62 116.3(3) . . ?
C104 C68 C67 111.4(3) . . ?
C104 C68 C93 100.7(3) . . ?
C63 C69 H69A 109.5 . . ?
C63 C69 H69B 109.5 . . ?
C63 C69 H69C 109.5 . . ?
H69A C69 H69B 109.5 . . ?
H69A C69 H69C 109.5 . . ?
H69B C69 H69C 109.5 . . ?
C63 C70 H70A 109.5 . . ?
C63 C70 H70B 109.5 . . ?
C63 C70 H70C 109.5 . . ?
H70A C70 H70B 109.5 . . ?
H70A C70 H70C 109.5 . . ?
H70B C70 H70C 109.5 . . ?
C66 C71 H71A 109.5 . . ?
C66 C71 H71B 109.5 . . ?
C66 C71 H71C 109.5 . . ?
H71A C71 H71B 109.5 . . ?
H71A C71 H71C 109.5 . . ?
H71B C71 H71C 109.5 . . ?
C66 C72 H72A 109.5 . . ?
C66 C72 H72B 109.5 . . ?
C66 C72 H72C 109.5 . . ?
H72A C72 H72B 109.5 . . ?
H72A C72 H72C 109.5 . . ?
H72B C72 H72C 109.5 . . ?
C74 C73 C65 129.4(3) . . ?
C74 C73 C78 120.5(4) . . ?
C78 C73 C65 109.9(3) . . ?
C73 C74 H74 119.9 . . ?
C73 C74 C75 120.3(4) . . ?
C75 C74 H74 119.9 . . ?
C74 C75 C85 118.9(4) . . ?
C76 C75 C74 118.0(4) . . ?
C76 C75 C85 123.0(4) . . ?
C75 C76 H76 118.9 . . ?
C77 C76 C75 122.1(4) . . ?
C77 C76 H76 118.9 . . ?
C76 C77 H77 120.4 . . ?
C78 C77 C76 119.3(4) . . ?
C78 C77 H77 120.4 . . ?
C73 C78 C79 108.2(3) . . ?
C77 C78 C73 119.9(4) . . ?
C77 C78 C79 132.0(4) . . ?
C80 C79 C78 131.4(4) . . ?
C84 C79 C78 109.0(3) . . ?
C84 C79 C80 119.6(4) . . ?
C79 C80 H80 120.7 . . ?
C81 C80 C79 118.6(4) . . ?
C81 C80 H80 120.7 . . ?
C80 C81 H81 118.6 . . ?
C80 C81 C82 122.8(4) . . ?
C82 C81 H81 118.6 . . ?
C81 C82 C83 117.9(4) . . ?
C81 C82 C89 119.1(4) . . ?
C83 C82 C89 122.9(4) . . ?
C82 C83 H83 120.1 . . ?
C84 C83 C82 119.8(4) . . ?
C84 C83 H83 120.1 . . ?
C79 C84 C65 110.0(3) . . ?
C79 C84 C83 121.3(3) . . ?
C83 C84 C65 128.1(3) . . ?
C75 C85 C88 111.8(4) . . ?
C86 C85 C75 110.0(3) . . ?
C86 C85 C87 109.9(4) . . ?
C86 C85 C88 107.9(4) . . ?
C87 C85 C75 108.6(4) . . ?
C87 C85 C88 108.7(4) . . ?
C85 C86 H86A 109.5 . . ?
C85 C86 H86B 109.5 . . ?
C85 C86 H86C 109.5 . . ?
H86A C86 H86B 109.5 . . ?
H86A C86 H86C 109.5 . . ?
H86B C86 H86C 109.5 . . ?
C85 C87 H87A 109.5 . . ?
C85 C87 H87B 109.5 . . ?
C85 C87 H87C 109.5 . . ?
H87A C87 H87B 109.5 . . ?
H87A C87 H87C 109.5 . . ?
H87B C87 H87C 109.5 . . ?
C85 C88 H88A 109.5 . . ?
C85 C88 H88B 109.5 . . ?
C85 C88 H88C 109.5 . . ?
H88A C88 H88B 109.5 . . ?
H88A C88 H88C 109.5 . . ?
H88B C88 H88C 109.5 . . ?
C82 C89 C90 110.3(4) . . ?
C82 C89 C91 108.5(4) . . ?
C91 C89 C90 109.2(4) . . ?
C92 C89 C82 112.4(3) . . ?
C92 C89 C90 108.1(4) . . ?
C92 C89 C91 108.3(4) . . ?
C89 C90 H90A 109.5 . . ?
C89 C90 H90B 109.5 . . ?
C89 C90 H90C 109.5 . . ?
H90A C90 H90B 109.5 . . ?
H90A C90 H90C 109.5 . . ?
H90B C90 H90C 109.5 . . ?
C89 C91 H91A 109.5 . . ?
C89 C91 H91B 109.5 . . ?
C89 C91 H91C 109.5 . . ?
H91A C91 H91B 109.5 . . ?
H91A C91 H91C 109.5 . . ?
H91B C91 H91C 109.5 . . ?
C89 C92 H92A 109.5 . . ?
C89 C92 H92B 109.5 . . ?
C89 C92 H92C 109.5 . . ?
H92A C92 H92B 109.5 . . ?
H92A C92 H92C 109.5 . . ?
H92B C92 H92C 109.5 . . ?
C94 C93 C68 128.3(3) . . ?
C94 C93 C98 121.0(3) . . ?
C98 C93 C68 110.5(3) . . ?
C93 C94 H94 120.0 . . ?
C93 C94 C95 119.9(3) . . ?
C95 C94 H94 120.0 . . ?
C94 C95 C105 120.7(3) . . ?
C96 C95 C94 117.9(3) . . ?
C96 C95 C105 121.3(3) . . ?
C95 C96 H96 118.8 . . ?
C97 C96 C95 122.5(3) . . ?
C97 C96 H96 118.8 . . ?
C96 C97 H97 120.7 . . ?
C96 C97 C98 118.6(3) . . ?
C98 C97 H97 120.7 . . ?
C93 C98 C99 108.3(3) . . ?
C97 C98 C93 119.9(3) . . ?
C97 C98 C99 131.5(3) . . ?
C100 C99 C98 131.5(3) . . ?
C100 C99 C104 119.4(3) . . ?
C104 C99 C98 108.9(3) . . ?
C99 C100 H100 120.5 . . ?
C101 C100 C99 119.0(3) . . ?
C101 C100 H100 120.5 . . ?
C100 C101 H101 118.8 . . ?
C100 C101 C102 122.4(3) . . ?
C102 C101 H101 118.8 . . ?
C101 C102 C109 119.8(3) . . ?
C103 C102 C101 118.1(3) . . ?
C103 C102 C109 122.0(3) . . ?
C102 C103 H103 120.2 . . ?
C104 C103 C102 119.7(3) . . ?
C104 C103 H103 120.2 . . ?
C99 C104 C68 110.6(3) . . ?
C103 C104 C68 127.9(3) . . ?
C103 C104 C99 121.5(3) . . ?
C95 C105 C17A 110.2(4) . . ?
C95 C105 C18A 106.5(4) . . ?
C95 C105 C16B 106.8(7) . . ?
C16A C105 C95 113.7(4) . . ?
C16A C105 C17A 109.6(4) . . ?
C16A C105 C18A 109.0(4) . . ?
C17A C105 C18A 107.6(3) . . ?
C17B C105 C95 117.0(10) . . ?
C17B C105 C16B 107.3(7) . . ?
C17B C105 C18B 110.0(7) . . ?
C18B C105 C95 109.1(8) . . ?
C18B C105 C16B 106.1(7) . . ?
C102 C109 C110 107.1(3) . . ?
C111 C109 C102 111.4(3) . . ?
C111 C109 C110 107.8(4) . . ?
C111 C109 C112 109.4(4) . . ?
C112 C109 C102 112.6(3) . . ?
C112 C109 C110 108.3(4) . . ?
C109 C110 H11C 109.5 . . ?
C109 C110 H11D 109.5 . . ?
C109 C110 H11E 109.5 . . ?
H11C C110 H11D 109.5 . . ?
H11C C110 H11E 109.5 . . ?
H11D C110 H11E 109.5 . . ?
C109 C111 H11F 109.5 . . ?
C109 C111 H11G 109.5 . . ?
C109 C111 H11H 109.5 . . ?
H11F C111 H11G 109.5 . . ?
H11F C111 H11H 109.5 . . ?
H11G C111 H11H 109.5 . . ?
C109 C112 H11I 109.5 . . ?
C109 C112 H11J 109.5 . . ?
C109 C112 H11K 109.5 . . ?
H11I C112 H11J 109.5 . . ?
H11I C112 H11K 109.5 . . ?
H11J C112 H11K 109.5 . . ?
C105 C16A H16D 109.5 . . ?
C105 C16A H16E 109.5 . . ?
C105 C16A H16F 109.5 . . ?
H16D C16A H16E 109.5 . . ?
H16D C16A H16F 109.5 . . ?
H16E C16A H16F 109.5 . . ?
C105 C17A H17A 109.5 . . ?
C105 C17A H17B 109.5 . . ?
C105 C17A H17C 109.5 . . ?
H17A C17A H17B 109.5 . . ?
H17A C17A H17C 109.5 . . ?
H17B C17A H17C 109.5 . . ?
C105 C18A H18A 109.5 . . ?
C105 C18A H18B 109.5 . . ?
C105 C18A H18C 109.5 . . ?
H18A C18A H18B 109.5 . . ?
H18A C18A H18C 109.5 . . ?
H18B C18A H18C 109.5 . . ?
C33 C34A H34A 109.5 . . ?
C33 C34A H34B 109.5 . . ?
C33 C34A H34C 109.5 . . ?
H34A C34A H34B 109.5 . . ?
H34A C34A H34C 109.5 . . ?
H34B C34A H34C 109.5 . . ?
C33 C35A H35A 109.5 . . ?
C33 C35A H35B 109.5 . . ?
C33 C35A H35C 109.5 . . ?
H35A C35A H35B 109.5 . . ?
H35A C35A H35C 109.5 . . ?
H35B C35A H35C 109.5 . . ?
C33 C36A H36A 109.5 . . ?
C33 C36A H36B 109.5 . . ?
C33 C36A H36C 109.5 . . ?
H36A C36A H36B 109.5 . . ?
H36A C36A H36C 109.5 . . ?
H36B C36A H36C 109.5 . . ?
C105 C16B H16G 109.5 . . ?
C105 C16B H16H 109.5 . . ?
C105 C16B H16I 109.5 . . ?
H16G C16B H16H 109.5 . . ?
H16G C16B H16I 109.5 . . ?
H16H C16B H16I 109.5 . . ?
C105 C17B H17D 109.5 . . ?
C105 C17B H17E 109.5 . . ?
C105 C17B H17F 109.5 . . ?
H17D C17B H17E 109.5 . . ?
H17D C17B H17F 109.5 . . ?
H17E C17B H17F 109.5 . . ?
C105 C18B H18D 109.5 . . ?
C105 C18B H18E 109.5 . . ?
C105 C18B H18F 109.5 . . ?
H18D C18B H18E 109.5 . . ?
H18D C18B H18F 109.5 . . ?
H18E C18B H18F 109.5 . . ?
C33 C34B H34D 109.5 . . ?
C33 C34B H34E 109.5 . . ?
C33 C34B H34F 109.5 . . ?
H34D C34B H34E 109.5 . . ?
H34D C34B H34F 109.5 . . ?
H34E C34B H34F 109.5 . . ?
C33 C35B H35D 109.5 . . ?
C33 C35B H35E 109.5 . . ?
C33 C35B H35F 109.5 . . ?
H35D C35B H35E 109.5 . . ?
H35D C35B H35F 109.5 . . ?
H35E C35B H35F 109.5 . . ?
C33 C36B H36D 109.5 . . ?
C33 C36B H36E 109.5 . . ?
C33 C36B H36F 109.5 . . ?
H36D C36B H36E 109.5 . . ?
H36D C36B H36F 109.5 . . ?
H36E C36B H36F 109.5 . . ?
C114 C113 C118 115.8(3) . . ?
C114 C113 B1 123.1(3) . . ?
C118 C113 B1 121.0(3) . . ?
C113 C114 H114 118.7 . . ?
C115 C114 C113 122.6(4) . . ?
C115 C114 H114 118.7 . . ?
C114 C115 C119 120.7(3) . . ?
C116 C115 C114 120.3(3) . . ?
C116 C115 C119 119.0(3) . . ?
C115 C116 H116 120.8 . . ?
C115 C116 C117 118.5(3) . . ?
C117 C116 H116 120.8 . . ?
C116 C117 C120 118.7(3) . . ?
C118 C117 C116 120.7(3) . . ?
C118 C117 C120 120.7(3) . . ?
C113 C118 H118 119.0 . . ?
C117 C118 C113 122.1(3) . . ?
C117 C118 H118 119.0 . . ?
F1A C119 C115 110.7(4) . . ?
F2A C119 C115 112.0(4) . . ?
F2A C119 F1A 105.4(4) . . ?
F3A C119 C115 113.8(4) . . ?
F3A C119 F1A 107.1(4) . . ?
F3A C119 F2A 107.4(4) . . ?
F1B C119 C115 111.8(8) . . ?
F1B C119 F2B 108.7(7) . . ?
F1B C119 F3B 109.1(7) . . ?
F2B C119 C115 111.0(8) . . ?
F3B C119 C115 108.9(7) . . ?
F3B C119 F2B 107.3(7) . . ?
F1C C119 C115 114.5(6) . . ?
F1C C119 F3C 104.1(5) . . ?
F2C C119 C115 112.7(6) . . ?
F2C C119 F1C 105.1(5) . . ?
F2C C119 F3C 104.8(5) . . ?
F3C C119 C115 114.5(5) . . ?
F4A C120 C117 113.1(4) . . ?
F4A C120 F5A 106.5(4) . . ?
F4A C120 F6A 106.0(4) . . ?
F5A C120 C117 112.5(4) . . ?
F5A C120 F6A 105.5(4) . . ?
F6A C120 C117 112.6(4) . . ?
F4B C120 C117 108.4(7) . . ?
F4B C120 F5B 103.7(6) . . ?
F5B C120 C117 107.3(8) . . ?
F6B C120 C117 117.7(8) . . ?
F6B C120 F4B 110.2(7) . . ?
F6B C120 F5B 108.6(7) . . ?
F4C C120 C117 111.2(6) . . ?
F5C C120 C117 115.5(7) . . ?
F5C C120 F4C 105.9(6) . . ?
F5C C120 F6C 107.9(7) . . ?
F6C C120 C117 111.5(8) . . ?
F6C C120 F4C 104.1(6) . . ?
C122 C121 C126 116.0(3) . . ?
C122 C121 B1 119.9(3) . . ?
C126 C121 B1 124.0(3) . . ?
C121 C122 H122 119.0 . . ?
C123 C122 C121 122.0(4) . . ?
C123 C122 H122 119.0 . . ?
C122 C123 C128 118.2(4) . . ?
C124 C123 C122 121.5(4) . . ?
C124 C123 C128 120.2(4) . . ?
C123 C124 H124 121.1 . . ?
C123 C124 C125 117.7(4) . . ?
C125 C124 H124 121.1 . . ?
C124 C125 C127 117.7(3) . . ?
C126 C125 C124 121.1(4) . . ?
C126 C125 C127 121.2(3) . . ?
C121 C126 H126 119.2 . . ?
C125 C126 C121 121.5(3) . . ?
C125 C126 H126 119.2 . . ?
F7A C127 C125 113.0(5) . . ?
F7A C127 F8A 106.1(5) . . ?
F8A C127 C125 111.5(4) . . ?
F9A C127 C125 112.5(5) . . ?
F9A C127 F7A 106.9(5) . . ?
F9A C127 F8A 106.3(4) . . ?
F7B C127 C125 114.2(11) . . ?
F7B C127 F9B 102.6(8) . . ?
F8B C127 C125 118.4(9) . . ?
F8B C127 F7B 106.8(9) . . ?
F8B C127 F9B 104.7(8) . . ?
F9B C127 C125 108.6(10) . . ?
F7C C127 C125 114.7(9) . . ?
F7C C127 F8C 106.3(7) . . ?
F7C C127 F9C 108.6(7) . . ?
F8C C127 C125 107.9(8) . . ?
F9C C127 C125 112.9(7) . . ?
F9C C127 F8C 105.9(7) . . ?
F10A C128 C123 110.9(5) . . ?
F11A C128 C123 110.9(4) . . ?
F11A C128 F10A 106.5(4) . . ?
F12A C128 C123 112.1(4) . . ?
F12A C128 F10A 107.8(5) . . ?
F12A C128 F11A 108.4(4) . . ?
F10B C128 C123 119.4(7) . . ?
F10B C128 F11B 103.3(8) . . ?
F10B C128 F12B 106.5(8) . . ?
F11B C128 C123 109.0(12) . . ?
F12B C128 C123 114.1(8) . . ?
F12B C128 F11B 103.0(8) . . ?
F10C C128 C123 111.0(9) . . ?
F10C C128 F12C 104.3(7) . . ?
F11C C128 C123 116.7(7) . . ?
F11C C128 F10C 110.3(7) . . ?
F11C C128 F12C 104.6(6) . . ?
F12C C128 C123 109.0(7) . . ?
C130 C129 C134 115.7(4) . . ?
C130 C129 B1 124.3(3) . . ?
C134 C129 B1 119.7(3) . . ?
C129 C130 H130 118.9 . . ?
C131 C130 C129 122.2(4) . . ?
C131 C130 H130 118.9 . . ?
C130 C131 C132 121.2(4) . . ?
C130 C131 C135 120.2(4) . . ?
C132 C131 C135 118.6(4) . . ?
C131 C132 H132 121.1 . . ?
C133 C132 C131 117.8(4) . . ?
C133 C132 H132 121.1 . . ?
C132 C133 C134 120.8(4) . . ?
C132 C133 C136 119.7(4) . . ?
C134 C133 C136 119.6(4) . . ?
C129 C134 H134 118.9 . . ?
C133 C134 C129 122.2(4) . . ?
C133 C134 H134 118.9 . . ?
F13A C135 C131 111.7(4) . . ?
F14A C135 C131 114.1(5) . . ?
F14A C135 F13A 106.2(5) . . ?
F14A C135 F15A 108.3(4) . . ?
F15A C135 C131 112.3(5) . . ?
F15A C135 F13A 103.6(4) . . ?
F13B C135 C131 110.9(10) . . ?
F13B C135 F14B 103.1(8) . . ?
F14B C135 C131 107.6(9) . . ?
F15B C135 C131 118.4(10) . . ?
F15B C135 F13B 110.8(9) . . ?
F15B C135 F14B 104.7(8) . . ?
F13C C135 C131 116.6(8) . . ?
F13C C135 F14C 111.0(6) . . ?
F13C C135 F15C 112.0(7) . . ?
F14C C135 C131 108.6(6) . . ?
F15C C135 C131 103.1(8) . . ?
F15C C135 F14C 104.5(6) . . ?
C133 C136 F18C 108.0(6) . . ?
F16A C136 C133 108.8(4) . . ?
F17A C136 C133 111.5(5) . . ?
F17A C136 F16A 104.0(4) . . ?
F18A C136 C133 112.8(5) . . ?
F18A C136 F16A 108.4(4) . . ?
F18A C136 F17A 110.8(5) . . ?
F16B C136 C133 108.9(13) . . ?
F17B C136 C133 121.2(8) . . ?
F17B C136 F16B 101.9(9) . . ?
F17B C136 F18B 103.9(8) . . ?
F18B C136 C133 117.0(8) . . ?
F18B C136 F16B 101.2(9) . . ?
F16C C136 C133 122.4(7) . . ?
F16C C136 F17C 107.7(8) . . ?
F16C C136 F18C 98.5(6) . . ?
F17C C136 C133 117.4(10) . . ?
F17C C136 F18C 98.2(7) . . ?
C138 C137 C142 116.4(3) . . ?
C138 C137 B1 122.9(3) . . ?
C142 C137 B1 120.5(3) . . ?
C137 C138 H138 119.2 . . ?
C137 C138 C139 121.5(4) . . ?
C139 C138 H138 119.2 . . ?
C138 C139 C143 121.1(4) . . ?
C140 C139 C138 120.8(4) . . ?
C140 C139 C143 118.1(4) . . ?
C139 C140 H140 120.7 . . ?
C141 C140 C139 118.6(4) . . ?
C141 C140 H140 120.7 . . ?
C140 C141 C142 120.6(4) . . ?
C140 C141 C144 118.1(3) . . ?
C142 C141 C144 121.3(4) . . ?
C137 C142 H142 119.0 . . ?
C141 C142 C137 122.0(4) . . ?
C141 C142 H142 119.0 . . ?
F22A C143 C139 111.9(4) . . ?
F22A C143 F23A 106.4(4) . . ?
F22A C143 F24A 106.1(4) . . ?
F23A C143 C139 113.9(4) . . ?
F23A C143 F24A 105.4(4) . . ?
F24A C143 C139 112.5(4) . . ?
F22B C143 C139 112.0(9) . . ?
F22B C143 F24B 101.7(7) . . ?
F23B C143 C139 117.1(7) . . ?
F23B C143 F22B 107.2(7) . . ?
F23B C143 F24B 106.3(7) . . ?
F24B C143 C139 111.3(8) . . ?
F22C C143 C139 111.0(7) . . ?
F22C C143 F23C 105.9(6) . . ?
F23C C143 C139 109.7(7) . . ?
F24C C143 C139 112.5(6) . . ?
F24C C143 F22C 109.0(6) . . ?
F24C C143 F23C 108.6(6) . . ?
F19A C144 C141 113.0(4) . . ?
F19A C144 F20A 106.2(4) . . ?
F19A C144 F21A 105.2(4) . . ?
F20A C144 C141 113.4(4) . . ?
F20A C144 F21A 105.0(4) . . ?
F21A C144 C141 113.4(4) . . ?
F19B C144 C141 110.1(12) . . ?
F19B C144 F20B 108.3(9) . . ?
F19B C144 F21B 107.4(9) . . ?
F20B C144 C141 111.9(9) . . ?
F20B C144 F21B 107.4(9) . . ?
F21B C144 C141 111.5(10) . . ?
F19C C144 C141 113.8(9) . . ?
F19C C144 F20C 104.7(7) . . ?
F20C C144 C141 109.0(6) . . ?
F21C C144 C141 114.4(7) . . ?
F21C C144 F19C 107.9(7) . . ?
F21C C144 F20C 106.3(6) . . ?
C113 B1 C121 113.2(3) . . ?
C113 B1 C129 111.1(3) . . ?
C113 B1 C137 104.8(3) . . ?
C121 B1 C129 104.4(3) . . ?
C121 B1 C137 109.3(3) . . ?
C129 B1 C137 114.2(3) . . ?

loop_
_geom_torsion_atom_site_label_1
_geom_torsion_atom_site_label_2
_geom_torsion_atom_site_label_3
_geom_torsion_atom_site_label_4
_geom_torsion
_geom_torsion_site_symmetry_1
_geom_torsion_site_symmetry_2
_geom_torsion_site_symmetry_3
_geom_torsion_site_symmetry_4
_geom_torsion_publ_flag
Bi1 C1 C2 C3 166.0(2) . . . . ?
Bi1 C1 C2 C9 -13.3(5) . . . . ?
Bi1 C1 C6 C5 -165.9(3) . . . . ?
Bi1 C1 C6 C12 16.2(5) . . . . ?
Bi3 C57 C58 C59 167.6(3) . . . . ?
Bi3 C57 C58 C65 -13.8(5) . . . . ?
Bi3 C57 C62 C61 -169.1(2) . . . . ?
Bi3 C57 C62 C68 11.0(4) . . . . ?
C1 C2 C3 C4 -0.3(5) . . . . ?
C1 C2 C3 C7 -176.5(3) . . . . ?
C1 C2 C9 C8 163.2(3) . . . . ?
C1 C2 C9 C17 -77.6(5) . . . . ?
C1 C2 C9 C28 44.6(5) . . . . ?
C1 C6 C12 C11 -166.3(3) . . . . ?
C1 C6 C12 C37 71.9(4) . . . . ?
C1 C6 C12 C48 -44.3(5) . . . . ?
C2 C1 C6 C5 1.0(5) . . . . ?
C2 C1 C6 C12 -176.9(3) . . . . ?
C2 C3 C4 C5 -0.7(5) . . . . ?
C2 C3 C7 C8 11.9(4) . . . . ?
C2 C3 C7 C13 -109.2(4) . . . . ?
C2 C3 C7 C14 129.9(3) . . . . ?
C2 C9 C17 C18 -37.0(5) . . . . ?
C2 C9 C17 C22 147.9(3) . . . . ?
C2 C9 C28 C23 -145.4(3) . . . . ?
C2 C9 C28 C27 43.0(5) . . . . ?
C3 C2 C9 C8 -16.2(4) . . . . ?
C3 C2 C9 C17 103.0(3) . . . . ?
C3 C2 C9 C28 -134.8(3) . . . . ?
C3 C4 C5 C6 1.9(5) . . . . ?
C3 C4 C5 C10 -174.3(3) . . . . ?
C3 C7 C8 C9 -21.9(4) . . . . ?
C4 C3 C7 C8 -164.1(3) . . . . ?
C4 C3 C7 C13 74.8(5) . . . . ?
C4 C3 C7 C14 -46.1(5) . . . . ?
C4 C5 C6 C1 -2.1(5) . . . . ?
C4 C5 C6 C12 176.1(3) . . . . ?
C4 C5 C10 C11 171.8(4) . . . . ?
C4 C5 C10 C15 -67.5(5) . . . . ?
C4 C5 C10 C16 54.0(5) . . . . ?
C5 C6 C12 C11 15.6(4) . . . . ?
C5 C6 C12 C37 -106.2(3) . . . . ?
C5 C6 C12 C48 137.6(3) . . . . ?
C5 C10 C11 C12 14.2(4) . . . . ?
C6 C1 C2 C3 0.2(5) . . . . ?
C6 C1 C2 C9 -179.2(3) . . . . ?
C6 C5 C10 C11 -4.7(4) . . . . ?
C6 C5 C10 C15 116.1(4) . . . . ?
C6 C5 C10 C16 -122.4(3) . . . . ?
C6 C12 C37 C38 46.8(5) . . . . ?
C6 C12 C37 C42 -131.3(3) . . . . ?
C6 C12 C48 C43 129.3(3) . . . . ?
C6 C12 C48 C47 -54.4(5) . . . . ?
C7 C3 C4 C5 174.9(3) . . . . ?
C7 C8 C9 C2 23.7(4) . . . . ?
C7 C8 C9 C17 -100.2(3) . . . . ?
C7 C8 C9 C28 151.0(3) . . . . ?
C8 C9 C17 C18 77.8(4) . . . . ?
C8 C9 C17 C22 -97.3(3) . . . . ?
C8 C9 C28 C23 99.0(3) . . . . ?
C8 C9 C28 C27 -72.6(5) . . . . ?
C9 C2 C3 C4 179.1(3) . . . . ?
C9 C2 C3 C7 3.0(4) . . . . ?
C9 C17 C18 C19 -171.5(3) . . . . ?
C9 C17 C22 C21 171.9(3) . . . . ?
C9 C17 C22 C23 -10.8(4) . . . . ?
C10 C5 C6 C1 174.5(3) . . . . ?
C10 C5 C6 C12 -7.2(4) . . . . ?
C10 C11 C12 C6 -18.3(4) . . . . ?
C10 C11 C12 C37 103.4(4) . . . . ?
C10 C11 C12 C48 -143.7(3) . . . . ?
C11 C12 C37 C38 -69.3(5) . . . . ?
C11 C12 C37 C42 112.7(3) . . . . ?
C11 C12 C48 C43 -113.1(3) . . . . ?
C11 C12 C48 C47 63.2(5) . . . . ?
C12 C37 C38 C39 178.3(3) . . . . ?
C12 C37 C42 C41 179.5(3) . . . . ?
C12 C37 C42 C43 3.7(4) . . . . ?
C13 C7 C8 C9 98.7(3) . . . . ?
C14 C7 C8 C9 -139.2(3) . . . . ?
C15 C10 C11 C12 -106.2(4) . . . . ?
C16 C10 C11 C12 131.4(3) . . . . ?
C17 C9 C28 C23 -15.9(4) . . . . ?
C17 C9 C28 C27 172.6(4) . . . . ?
C17 C18 C19 C20 -0.5(5) . . . . ?
C17 C18 C19 C29 178.0(3) . . . . ?
C17 C22 C23 C24 -179.4(4) . . . . ?
C17 C22 C23 C28 0.2(4) . . . . ?
C18 C17 C22 C21 -3.7(5) . . . . ?
C18 C17 C22 C23 173.6(3) . . . . ?
C18 C19 C20 C21 -1.8(5) . . . . ?
C18 C19 C29 C30 175.1(3) . . . . ?
C18 C19 C29 C31 -65.1(5) . . . . ?
C18 C19 C29 C32 54.4(4) . . . . ?
C19 C20 C21 C22 1.3(5) . . . . ?
C20 C19 C29 C30 -6.4(5) . . . . ?
C20 C19 C29 C31 113.4(4) . . . . ?
C20 C19 C29 C32 -127.1(4) . . . . ?
C20 C21 C22 C17 1.4(5) . . . . ?
C20 C21 C22 C23 -175.1(4) . . . . ?
C21 C22 C23 C24 -2.5(7) . . . . ?
C21 C22 C23 C28 177.1(4) . . . . ?
C22 C17 C18 C19 3.2(5) . . . . ?
C22 C23 C24 C25 177.1(4) . . . . ?
C22 C23 C28 C9 10.5(4) . . . . ?
C22 C23 C28 C27 -177.1(3) . . . . ?
C23 C24 C25 C26 -0.3(6) . . . . ?
C24 C23 C28 C9 -169.9(3) . . . . ?
C24 C23 C28 C27 2.5(5) . . . . ?
C24 C25 C26 C27 3.0(6) . . . . ?
C24 C25 C26 C33 -178.1(4) . . . . ?
C25 C26 C27 C28 -2.9(6) . . . . ?
C25 C26 C33 C34A 50.0(6) . . . . ?
C25 C26 C33 C35A 176.2(4) . . . . ?
C25 C26 C33 C36A -69.9(5) . . . . ?
C25 C26 C33 C34B -121.0(7) . . . . ?
C25 C26 C33 C35B 8.3(7) . . . . ?
C25 C26 C33 C36B 118.0(6) . . . . ?
C26 C27 C28 C9 171.0(3) . . . . ?
C26 C27 C28 C23 0.2(5) . . . . ?
C27 C26 C33 C34A -131.1(5) . . . . ?
C27 C26 C33 C35A -4.9(6) . . . . ?
C27 C26 C33 C36A 109.0(4) . . . . ?
C27 C26 C33 C34B 57.9(8) . . . . ?
C27 C26 C33 C35B -172.8(6) . . . . ?
C27 C26 C33 C36B -63.1(6) . . . . ?
C28 C9 C17 C18 -168.8(3) . . . . ?
C28 C9 C17 C22 16.0(4) . . . . ?
C28 C23 C24 C25 -2.4(5) . . . . ?
C29 C19 C20 C21 179.8(3) . . . . ?
C33 C26 C27 C28 178.2(4) . . . . ?
C37 C12 C48 C43 6.9(4) . . . . ?
C37 C12 C48 C47 -176.7(4) . . . . ?
C37 C38 C39 C40 3.1(5) . . . . ?
C37 C38 C39 C49 179.6(3) . . . . ?
C37 C42 C43 C44 177.5(4) . . . . ?
C37 C42 C43 C48 0.9(4) . . . . ?
C38 C37 C42 C41 1.3(5) . . . . ?
C38 C37 C42 C43 -174.5(3) . . . . ?
C38 C39 C40 C41 0.1(5) . . . . ?
C38 C39 C49 C50 166.9(3) . . . . ?
C38 C39 C49 C51 45.3(5) . . . . ?
C38 C39 C49 C52 -73.7(4) . . . . ?
C39 C40 C41 C42 -2.5(6) . . . . ?
C40 C39 C49 C50 -16.9(5) . . . . ?
C40 C39 C49 C51 -138.4(4) . . . . ?
C40 C39 C49 C52 102.6(4) . . . . ?
C40 C41 C42 C37 1.8(5) . . . . ?
C40 C41 C42 C43 176.5(4) . . . . ?
C41 C42 C43 C44 2.3(7) . . . . ?
C41 C42 C43 C48 -174.2(4) . . . . ?
C42 C37 C38 C39 -3.8(5) . . . . ?
C42 C43 C44 C45 -176.9(4) . . . . ?
C42 C43 C48 C12 -5.2(4) . . . . ?
C42 C43 C48 C47 178.1(3) . . . . ?
C43 C44 C45 C46 -0.2(6) . . . . ?
C44 C43 C48 C12 177.8(3) . . . . ?
C44 C43 C48 C47 1.1(5) . . . . ?
C44 C45 C46 C47 0.6(6) . . . . ?
C44 C45 C46 C53 178.9(4) . . . . ?
C45 C46 C47 C48 -0.1(6) . . . . ?
C45 C46 C53 C54 176.2(4) . . . . ?
C45 C46 C53 C55 -63.5(6) . . . . ?
C45 C46 C53 C56 55.3(6) . . . . ?
C46 C47 C48 C12 -176.7(4) . . . . ?
C46 C47 C48 C43 -0.7(6) . . . . ?
C47 C46 C53 C54 -5.6(6) . . . . ?
C47 C46 C53 C55 114.7(5) . . . . ?
C47 C46 C53 C56 -126.5(5) . . . . ?
C48 C12 C37 C38 171.7(4) . . . . ?
C48 C12 C37 C42 -6.3(4) . . . . ?
C48 C43 C44 C45 -0.7(6) . . . . ?
C49 C39 C40 C41 -176.3(3) . . . . ?
C53 C46 C47 C48 -178.4(4) . . . . ?
C57 C58 C59 C60 0.6(5) . . . . ?
C57 C58 C59 C63 -175.9(3) . . . . ?
C57 C58 C65 C64 167.0(3) . . . . ?
C57 C58 C65 C73 -73.5(5) . . . . ?
C57 C58 C65 C84 47.3(5) . . . . ?
C57 C62 C68 C67 -164.0(3) . . . . ?
C57 C62 C68 C93 73.4(4) . . . . ?
C57 C62 C68 C104 -42.8(5) . . . . ?
C58 C57 C62 C61 -1.6(5) . . . . ?
C58 C57 C62 C68 178.5(3) . . . . ?
C58 C59 C60 C61 -1.2(5) . . . . ?
C58 C59 C63 C64 6.5(4) . . . . ?
C58 C59 C63 C69 -114.5(4) . . . . ?
C58 C59 C63 C70 123.4(3) . . . . ?
C58 C65 C73 C74 -42.9(5) . . . . ?
C58 C65 C73 C78 142.5(3) . . . . ?
C58 C65 C84 C79 -140.0(3) . . . . ?
C58 C65 C84 C83 49.2(5) . . . . ?
C59 C58 C65 C64 -14.3(4) . . . . ?
C59 C58 C65 C73 105.2(4) . . . . ?
C59 C58 C65 C84 -133.9(3) . . . . ?
C59 C60 C61 C62 0.4(5) . . . . ?
C59 C60 C61 C66 -175.3(3) . . . . ?
C59 C63 C64 C65 -15.4(4) . . . . ?
C60 C59 C63 C64 -169.8(4) . . . . ?
C60 C59 C63 C69 69.2(5) . . . . ?
C60 C59 C63 C70 -52.9(5) . . . . ?
C60 C61 C62 C57 1.0(5) . . . . ?
C60 C61 C62 C68 -179.1(3) . . . . ?
C60 C61 C66 C67 163.9(3) . . . . ?
C60 C61 C66 C71 -75.5(4) . . . . ?
C60 C61 C66 C72 45.4(5) . . . . ?
C61 C62 C68 C67 16.1(3) . . . . ?
C61 C62 C68 C93 -106.5(3) . . . . ?
C61 C62 C68 C104 137.3(3) . . . . ?
C61 C66 C67 C68 21.8(3) . . . . ?
C62 C57 C58 C59 0.8(5) . . . . ?
C62 C57 C58 C65 179.4(3) . . . . ?
C62 C61 C66 C67 -12.0(4) . . . . ?
C62 C61 C66 C71 108.6(3) . . . . ?
C62 C61 C66 C72 -130.5(3) . . . . ?
C62 C68 C93 C94 41.4(5) . . . . ?
C62 C68 C93 C98 -135.2(3) . . . . ?
C62 C68 C104 C99 132.7(3) . . . . ?
C62 C68 C104 C103 -49.5(5) . . . . ?
C63 C59 C60 C61 174.9(3) . . . . ?
C63 C64 C65 C58 18.3(4) . . . . ?
C63 C64 C65 C73 -104.8(3) . . . . ?
C63 C64 C65 C84 145.2(3) . . . . ?
C64 C65 C73 C74 72.0(5) . . . . ?
C64 C65 C73 C78 -102.6(3) . . . . ?
C64 C65 C84 C79 103.7(4) . . . . ?
C64 C65 C84 C83 -67.1(5) . . . . ?
C65 C58 C59 C60 -178.3(3) . . . . ?
C65 C58 C59 C63 5.2(4) . . . . ?
C65 C73 C74 C75 -171.4(4) . . . . ?
C65 C73 C78 C77 172.4(3) . . . . ?
C65 C73 C78 C79 -8.1(4) . . . . ?
C66 C61 C62 C57 177.3(3) . . . . ?
C66 C61 C62 C68 -2.8(4) . . . . ?
C66 C67 C68 C62 -23.4(3) . . . . ?
C66 C67 C68 C93 99.2(3) . . . . ?
C66 C67 C68 C104 -148.0(3) . . . . ?
C67 C68 C93 C94 -74.4(4) . . . . ?
C67 C68 C93 C98 109.0(3) . . . . ?
C67 C68 C104 C99 -111.4(3) . . . . ?
C67 C68 C104 C103 66.5(4) . . . . ?
C68 C93 C94 C95 179.1(3) . . . . ?
C68 C93 C98 C97 -178.6(3) . . . . ?
C68 C93 C98 C99 7.4(4) . . . . ?
C69 C63 C64 C65 104.6(4) . . . . ?
C70 C63 C64 C65 -132.9(3) . . . . ?
C71 C66 C67 C68 -99.4(3) . . . . ?
C72 C66 C67 C68 140.6(3) . . . . ?
C73 C65 C84 C79 -12.2(4) . . . . ?
C73 C65 C84 C83 177.0(4) . . . . ?
C73 C74 C75 C76 -0.6(6) . . . . ?
C73 C74 C75 C85 176.0(4) . . . . ?
C73 C78 C79 C80 178.2(4) . . . . ?
C73 C78 C79 C84 0.0(4) . . . . ?
C74 C73 C78 C77 -2.8(6) . . . . ?
C74 C73 C78 C79 176.8(3) . . . . ?
C74 C75 C76 C77 -1.5(6) . . . . ?
C74 C75 C85 C86 56.2(5) . . . . ?
C74 C75 C85 C87 -64.0(5) . . . . ?
C74 C75 C85 C88 176.1(4) . . . . ?
C75 C76 C77 C78 1.4(6) . . . . ?
C76 C75 C85 C86 -127.3(4) . . . . ?
C76 C75 C85 C87 112.4(5) . . . . ?
C76 C75 C85 C88 -7.5(6) . . . . ?
C76 C77 C78 C73 0.8(6) . . . . ?
C76 C77 C78 C79 -178.6(4) . . . . ?
C77 C78 C79 C80 -2.3(7) . . . . ?
C77 C78 C79 C84 179.4(4) . . . . ?
C78 C73 C74 C75 2.7(6) . . . . ?
C78 C79 C80 C81 -179.3(4) . . . . ?
C78 C79 C84 C65 8.2(4) . . . . ?
C78 C79 C84 C83 179.7(3) . . . . ?
C79 C80 C81 C82 0.3(6) . . . . ?
C80 C79 C84 C65 -170.3(3) . . . . ?
C80 C79 C84 C83 1.2(6) . . . . ?
C80 C81 C82 C83 0.7(6) . . . . ?
C80 C81 C82 C89 176.7(4) . . . . ?
C81 C82 C83 C84 -0.7(6) . . . . ?
C81 C82 C89 C90 54.4(5) . . . . ?
C81 C82 C89 C91 -65.2(5) . . . . ?
C81 C82 C89 C92 175.0(4) . . . . ?
C82 C83 C84 C65 169.6(4) . . . . ?
C82 C83 C84 C79 -0.3(6) . . . . ?
C83 C82 C89 C90 -129.8(4) . . . . ?
C83 C82 C89 C91 110.6(4) . . . . ?
C83 C82 C89 C92 -9.2(6) . . . . ?
C84 C65 C73 C74 -173.2(4) . . . . ?
C84 C65 C73 C78 12.2(4) . . . . ?
C84 C79 C80 C81 -1.2(6) . . . . ?
C85 C75 C76 C77 -177.9(4) . . . . ?
C89 C82 C83 C84 -176.5(4) . . . . ?
C93 C68 C104 C99 9.4(3) . . . . ?
C93 C68 C104 C103 -172.7(3) . . . . ?
C93 C94 C95 C96 0.7(5) . . . . ?
C93 C94 C95 C105 176.1(3) . . . . ?
C93 C98 C99 C100 173.4(4) . . . . ?
C93 C98 C99 C104 -1.1(4) . . . . ?
C94 C93 C98 C97 4.5(5) . . . . ?
C94 C93 C98 C99 -169.5(3) . . . . ?
C94 C95 C96 C97 3.4(6) . . . . ?
C94 C95 C105 C16A 15.9(5) . . . . ?
C94 C95 C105 C17A 139.3(4) . . . . ?
C94 C95 C105 C18A -104.3(4) . . . . ?
C94 C95 C105 C16B 45.2(9) . . . . ?
C94 C95 C105 C17B 165.3(9) . . . . ?
C94 C95 C105 C18B -69.1(10) . . . . ?
C95 C96 C97 C98 -3.4(6) . . . . ?
C96 C95 C105 C16A -168.9(4) . . . . ?
C96 C95 C105 C17A -45.4(5) . . . . ?
C96 C95 C105 C18A 71.0(5) . . . . ?
C96 C95 C105 C16B -139.5(8) . . . . ?
C96 C95 C105 C17B -19.4(10) . . . . ?
C96 C95 C105 C18B 106.2(10) . . . . ?
C96 C97 C98 C93 -0.5(5) . . . . ?
C96 C97 C98 C99 171.9(4) . . . . ?
C97 C98 C99 C100 0.4(7) . . . . ?
C97 C98 C99 C104 -174.2(4) . . . . ?
C98 C93 C94 C95 -4.6(5) . . . . ?
C98 C99 C100 C101 -174.0(4) . . . . ?
C98 C99 C104 C68 -5.7(4) . . . . ?
C98 C99 C104 C103 176.3(3) . . . . ?
C99 C100 C101 C102 -0.3(6) . . . . ?
C100 C99 C104 C68 179.0(3) . . . . ?
C100 C99 C104 C103 1.0(5) . . . . ?
C100 C101 C102 C103 -0.4(6) . . . . ?
C100 C101 C102 C109 175.7(3) . . . . ?
C101 C102 C103 C104 1.4(5) . . . . ?
C101 C102 C109 C110 -69.5(4) . . . . ?
C101 C102 C109 C111 48.2(5) . . . . ?
C101 C102 C109 C112 171.5(4) . . . . ?
C102 C103 C104 C68 -179.4(3) . . . . ?
C102 C103 C104 C99 -1.7(5) . . . . ?
C103 C102 C109 C110 106.4(4) . . . . ?
C103 C102 C109 C111 -135.9(4) . . . . ?
C103 C102 C109 C112 -12.6(5) . . . . ?
C104 C68 C93 C94 166.5(3) . . . . ?
C104 C68 C93 C98 -10.1(3) . . . . ?
C104 C99 C100 C101 0.1(5) . . . . ?
C105 C95 C96 C97 -172.1(3) . . . . ?
C109 C102 C103 C104 -174.6(3) . . . . ?
C113 C114 C115 C116 1.2(6) . . . . ?
C113 C114 C115 C119 -177.7(3) . . . . ?
C114 C113 C118 C117 2.6(5) . . . . ?
C114 C113 B1 C121 -35.1(5) . . . . ?
C114 C113 B1 C129 -152.3(3) . . . . ?
C114 C113 B1 C137 83.9(4) . . . . ?
C114 C115 C116 C117 0.9(5) . . . . ?
C114 C115 C119 F1A -99.7(5) . . . . ?
C114 C115 C119 F2A 143.0(4) . . . . ?
C114 C115 C119 F3A 21.0(6) . . . . ?
C114 C115 C119 F1B -76.1(7) . . . . ?
C114 C115 C119 F2B 162.3(6) . . . . ?
C114 C115 C119 F3B 44.5(7) . . . . ?
C114 C115 C119 F1C -121.7(6) . . . . ?
C114 C115 C119 F2C 118.1(6) . . . . ?
C114 C115 C119 F3C -1.6(6) . . . . ?
C115 C116 C117 C118 -1.1(5) . . . . ?
C115 C116 C117 C120 179.9(3) . . . . ?
C116 C115 C119 F1A 81.3(5) . . . . ?
C116 C115 C119 F2A -36.0(5) . . . . ?
C116 C115 C119 F3A -158.0(4) . . . . ?
C116 C115 C119 F1B 104.9(7) . . . . ?
C116 C115 C119 F2B -16.6(7) . . . . ?
C116 C115 C119 F3B -134.5(6) . . . . ?
C116 C115 C119 F1C 59.3(6) . . . . ?
C116 C115 C119 F2C -60.8(6) . . . . ?
C116 C115 C119 F3C 179.4(5) . . . . ?
C116 C117 C118 C113 -0.7(5) . . . . ?
C116 C117 C120 F4A -79.4(5) . . . . ?
C116 C117 C120 F5A 41.3(6) . . . . ?
C116 C117 C120 F6A 160.4(4) . . . . ?
C116 C117 C120 F4B -56.1(6) . . . . ?
C116 C117 C120 F5B 55.3(7) . . . . ?
C116 C117 C120 F6B 178.1(7) . . . . ?
C116 C117 C120 F4C -96.2(6) . . . . ?
C116 C117 C120 F5C 24.6(7) . . . . ?
C116 C117 C120 F6C 148.1(6) . . . . ?
C118 C113 C114 C115 -2.9(5) . . . . ?
C118 C113 B1 C121 149.8(3) . . . . ?
C118 C113 B1 C129 32.7(5) . . . . ?
C118 C113 B1 C137 -91.1(4) . . . . ?
C118 C117 C120 F4A 101.6(5) . . . . ?
C118 C117 C120 F5A -137.7(5) . . . . ?
C118 C117 C120 F6A -18.5(6) . . . . ?
C118 C117 C120 F4B 124.9(6) . . . . ?
C118 C117 C120 F5B -123.6(6) . . . . ?
C118 C117 C120 F6B -0.9(8) . . . . ?
C118 C117 C120 F4C 84.9(6) . . . . ?
C118 C117 C120 F5C -154.4(6) . . . . ?
C118 C117 C120 F6C -30.8(7) . . . . ?
C119 C115 C116 C117 179.9(3) . . . . ?
C120 C117 C118 C113 178.2(3) . . . . ?
C121 C122 C123 C124 -1.4(6) . . . . ?
C121 C122 C123 C128 179.4(4) . . . . ?
C122 C121 C126 C125 -2.8(5) . . . . ?
C122 C121 B1 C113 155.2(3) . . . . ?
C122 C121 B1 C129 -83.8(4) . . . . ?
C122 C121 B1 C137 38.9(5) . . . . ?
C122 C123 C124 C125 -0.9(6) . . . . ?
C122 C123 C128 F10A -39.2(6) . . . . ?
C122 C123 C128 F11A -157.3(5) . . . . ?
C122 C123 C128 F12A 81.4(5) . . . . ?
C122 C123 C128 F10B -23.8(8) . . . . ?
C122 C123 C128 F11B -142.0(7) . . . . ?
C122 C123 C128 F12B 103.6(8) . . . . ?
C122 C123 C128 F10C -52.8(7) . . . . ?
C122 C123 C128 F11C 179.7(6) . . . . ?
C122 C123 C128 F12C 61.5(6) . . . . ?
C123 C124 C125 C126 1.3(6) . . . . ?
C123 C124 C125 C127 -178.7(4) . . . . ?
C124 C123 C128 F10A 141.6(5) . . . . ?
C124 C123 C128 F11A 23.4(6) . . . . ?
C124 C123 C128 F12A -97.9(5) . . . . ?
C124 C123 C128 F10B 157.0(7) . . . . ?
C124 C123 C128 F11B 38.8(8) . . . . ?
C124 C123 C128 F12B -75.7(8) . . . . ?
C124 C123 C128 F10C 128.0(7) . . . . ?
C124 C123 C128 F11C 0.5(8) . . . . ?
C124 C123 C128 F12C -117.7(6) . . . . ?
C124 C125 C126 C121 0.7(6) . . . . ?
C124 C125 C127 F7A -175.8(5) . . . . ?
C124 C125 C127 F8A 64.7(6) . . . . ?
C124 C125 C127 F9A -54.7(6) . . . . ?
C124 C125 C127 F7B 172.5(8) . . . . ?
C124 C125 C127 F8B 45.4(8) . . . . ?
C124 C125 C127 F9B -73.7(8) . . . . ?
C124 C125 C127 F7C -162.3(7) . . . . ?
C124 C125 C127 F8C 79.5(7) . . . . ?
C124 C125 C127 F9C -37.2(7) . . . . ?
C126 C121 C122 C123 3.2(6) . . . . ?
C126 C121 B1 C113 -28.5(5) . . . . ?
C126 C121 B1 C129 92.5(4) . . . . ?
C126 C121 B1 C137 -144.9(4) . . . . ?
C126 C125 C127 F7A 4.2(7) . . . . ?
C126 C125 C127 F8A -115.3(5) . . . . ?
C126 C125 C127 F9A 125.4(5) . . . . ?
C126 C125 C127 F7B -7.5(9) . . . . ?
C126 C125 C127 F8B -134.6(8) . . . . ?
C126 C125 C127 F9B 106.4(8) . . . . ?
C126 C125 C127 F7C 17.8(8) . . . . ?
C126 C125 C127 F8C -100.4(7) . . . . ?
C126 C125 C127 F9C 142.9(6) . . . . ?
C127 C125 C126 C121 -179.4(4) . . . . ?
C128 C123 C124 C125 178.3(4) . . . . ?
C129 C130 C131 C132 1.3(7) . . . . ?
C129 C130 C131 C135 -176.4(4) . . . . ?
C130 C129 C134 C133 1.6(6) . . . . ?
C130 C129 B1 C113 -144.4(4) . . . . ?
C130 C129 B1 C121 93.3(4) . . . . ?
C130 C129 B1 C137 -26.1(5) . . . . ?
C130 C131 C132 C133 1.2(7) . . . . ?
C130 C131 C135 F13A -12.6(7) . . . . ?
C130 C131 C135 F14A 107.8(6) . . . . ?
C130 C131 C135 F15A -128.5(5) . . . . ?
C130 C131 C135 F13B -39.0(10) . . . . ?
C130 C131 C135 F14B 73.0(9) . . . . ?
C130 C131 C135 F15B -168.6(9) . . . . ?
C130 C131 C135 F13C 15.8(9) . . . . ?
C130 C131 C135 F14C 142.2(6) . . . . ?
C130 C131 C135 F15C -107.3(7) . . . . ?
C131 C132 C133 C134 -2.2(7) . . . . ?
C131 C132 C133 C136 177.3(4) . . . . ?
C132 C131 C135 F13A 169.6(5) . . . . ?
C132 C131 C135 F14A -70.0(7) . . . . ?
C132 C131 C135 F15A 53.7(6) . . . . ?
C132 C131 C135 F13B 143.2(9) . . . . ?
C132 C131 C135 F14B -104.8(9) . . . . ?
C132 C131 C135 F15B 13.6(11) . . . . ?
C132 C131 C135 F13C -161.9(7) . . . . ?
C132 C131 C135 F14C -35.6(7) . . . . ?
C132 C131 C135 F15C 74.9(7) . . . . ?
C132 C133 C134 C129 0.7(6) . . . . ?
C132 C133 C136 F16A -26.4(6) . . . . ?
C132 C133 C136 F17A -140.5(5) . . . . ?
C132 C133 C136 F18A 94.0(6) . . . . ?
C132 C133 C136 F16B -53.9(10) . . . . ?
C132 C133 C136 F17B -171.4(9) . . . . ?
C132 C133 C136 F18B 60.0(10) . . . . ?
C132 C133 C136 F16C 10.0(9) . . . . ?
C132 C133 C136 F17C -127.3(7) . . . . ?
C132 C133 C136 F18C 123.0(6) . . . . ?
C134 C129 C130 C131 -2.7(6) . . . . ?
C134 C129 B1 C113 42.3(5) . . . . ?
C134 C129 B1 C121 -80.1(4) . . . . ?
C134 C129 B1 C137 160.6(3) . . . . ?
C134 C133 C136 F16A 153.1(4) . . . . ?
C134 C133 C136 F17A 38.9(6) . . . . ?
C134 C133 C136 F18A -86.5(6) . . . . ?
C134 C133 C136 F16B 125.6(9) . . . . ?
C134 C133 C136 F17B 8.0(10) . . . . ?
C134 C133 C136 F18B -120.6(9) . . . . ?
C134 C133 C136 F16C -170.6(7) . . . . ?
C134 C133 C136 F17C 52.2(8) . . . . ?
C134 C133 C136 F18C -57.6(7) . . . . ?
C135 C131 C132 C133 179.0(4) . . . . ?
C136 C133 C134 C129 -178.7(4) . . . . ?
C137 C138 C139 C140 2.1(6) . . . . ?
C137 C138 C139 C143 -178.9(4) . . . . ?
C138 C137 C142 C141 2.4(5) . . . . ?
C138 C137 B1 C113 89.3(4) . . . . ?
C138 C137 B1 C121 -149.1(3) . . . . ?
C138 C137 B1 C129 -32.5(5) . . . . ?
C138 C139 C140 C141 0.0(6) . . . . ?
C138 C139 C143 F22A -110.6(5) . . . . ?
C138 C139 C143 F23A 10.2(6) . . . . ?
C138 C139 C143 F24A 130.1(5) . . . . ?
C138 C139 C143 F22B -144.0(8) . . . . ?
C138 C139 C143 F23B -19.6(9) . . . . ?
C138 C139 C143 F24B 103.0(8) . . . . ?
C138 C139 C143 F22C -81.6(7) . . . . ?
C138 C139 C143 F23C 35.1(7) . . . . ?
C138 C139 C143 F24C 156.0(6) . . . . ?
C139 C140 C141 C142 -0.8(6) . . . . ?
C139 C140 C141 C144 179.0(4) . . . . ?
C140 C139 C143 F22A 68.5(5) . . . . ?
C140 C139 C143 F23A -170.8(4) . . . . ?
C140 C139 C143 F24A -50.9(6) . . . . ?
C140 C139 C143 F22B 35.0(8) . . . . ?
C140 C139 C143 F23B 159.4(7) . . . . ?
C140 C139 C143 F24B -78.0(8) . . . . ?
C140 C139 C143 F22C 97.4(6) . . . . ?
C140 C139 C143 F23C -145.9(6) . . . . ?
C140 C139 C143 F24C -25.0(7) . . . . ?
C140 C141 C142 C137 -0.4(6) . . . . ?
C140 C141 C144 F19A -63.0(6) . . . . ?
C140 C141 C144 F20A 57.8(6) . . . . ?
C140 C141 C144 F21A 177.5(4) . . . . ?
C140 C141 C144 F19B -42.9(9) . . . . ?
C140 C141 C144 F20B 77.6(8) . . . . ?
C140 C141 C144 F21B -162.0(8) . . . . ?
C140 C141 C144 F19C -77.9(7) . . . . ?
C140 C141 C144 F20C 38.6(6) . . . . ?
C140 C141 C144 F21C 157.5(6) . . . . ?
C142 C137 C138 C139 -3.2(5) . . . . ?
C142 C137 B1 C113 -85.7(4) . . . . ?
C142 C137 B1 C121 35.9(5) . . . . ?
C142 C137 B1 C129 152.5(3) . . . . ?
C142 C141 C144 F19A 116.8(5) . . . . ?
C142 C141 C144 F20A -122.3(5) . . . . ?
C142 C141 C144 F21A -2.7(6) . . . . ?
C142 C141 C144 F19B 136.9(8) . . . . ?
C142 C141 C144 F20B -102.5(8) . . . . ?
C142 C141 C144 F21B 17.8(9) . . . . ?
C142 C141 C144 F19C 101.9(7) . . . . ?
C142 C141 C144 F20C -141.6(6) . . . . ?
C142 C141 C144 F21C -22.7(7) . . . . ?
C143 C139 C140 C141 -179.0(4) . . . . ?
C144 C141 C142 C137 179.8(3) . . . . ?
B1 C113 C114 C115 -178.2(3) . . . . ?
B1 C113 C118 C117 178.1(3) . . . . ?
B1 C121 C122 C123 179.7(4) . . . . ?
B1 C121 C126 C125 -179.2(3) . . . . ?
B1 C129 C130 C131 -176.2(4) . . . . ?
B1 C129 C134 C133 175.5(4) . . . . ?
B1 C137 C138 C139 -178.4(4) . . . . ?
B1 C137 C142 C141 177.7(3) . . . . ?

_shelx_res_file                  
;
TITL 15688sadabs_a.res in P2(1)/c
    15688sadabs.res
    created by SHELXL-2019/3 at 14:30:32 on 12-Sep-2024
REM Old TITL 15688sadabs_a.res in P2(1)/c
REM SHELXT solution in P2(1)/c: R1 0.101, Rweak 0.010, Alpha 0.089
REM <I/s> 0.512 for 359 systematic absences, Orientation as input
REM Formula found by SHELXT: C155 B12 F11A Bi3
CELL 0.71073 11.6467 48.3956 23.2244 90 93.31 90
ZERR 4 0.0005 0.0019 0.0008 0 0.002 0
LATT 1
SYMM -X,0.5+Y,0.5-Z
SFAC C H B Bi F
UNIT 576 567.82 4 12 96
ISOR 0.01 0.02 C16B C17B C18B
SADI C135 F13A C135 F14A C135 F15A
SADI C119 F1A C119 F2A C119 F3A
SADI C135 F13B C135 F14B C135 F15B
SADI 0.003 F1A F2A F2A F3A F3A F1A
SADI C135 F13C C135 F14C C135 F15C
SADI 0.003 F13C F14C F14C F15C F15C F13C
SADI C119 F1B C119 F2B C119 F3B
SADI 0.003 F1B F2B F2B F3B F3B F1B
SADI C119 F1C C119 F2C C119 F3C
SADI 0.003 F1C F2C F2C F3C F3C F1C
SADI C120 F4A C120 F5A C120 F6A
SADI 0.003 F4A F5A F5A F6A F6A F4A
SADI C120 F4B C120 F5B C120 F6B
SADI 0.003 F4B F5B F5B F6B F6B F4B
SADI C120 F4C C120 F5C C120 F6C
SADI 0.003 F4C F5C F5C F6C F6C F4C
SADI C127 F7A C127 F8A C127 F9A
SADI 0.003 F7A F8A F8A F9A F9A F7A
SADI C127 F7B C127 F8B C127 F9B
SADI 0.003 F7B F8B F8B F9B F9B F7B
SADI C127 F7C C127 F8C C127 F9C
SADI 0.003 F7C F8C F8C F9C F9C F7C
SADI C128 F10A C128 F11A C128 F12A
SADI 0.003 F10A F11A F11A F12A F12A F10A
SADI C128 F10B C128 F11B C128 F12B
SADI 0.003 F10B F11B F11B F12B F12B F10B
SADI C128 F10C C128 F11C C128 F12C
SADI 0.003 F10C F11C F11C F12C F12C F10C
SADI 0.003 F13A F14A F14A F15A F15A F13A
SADI 0.003 F13B F14B F14B F15B F15B F13B
SADI C136 F16A C136 F17A C136 F18A
SADI 0.003 F16A F17A F17A F18A F18A F16A
SADI C136 F16B C136 F17B C136 F18B
SADI 0.003 F16B F17B F17B F18B F18B F16B
SADI C136 F16C C136 F17C C136 F18C
SADI 0.003 F16C F17C F17C F18C F18C F16C
SADI C144 F19A C144 F20A C144 F21A
SADI 0.003 F19A F20A F20A F21A F21A F19A
SADI C144 F19B C144 F20B C144 F21B
SADI 0.003 F19B F20B F20B F21B F21B F19B
SADI C144 F19C C144 F20C C144 F21C
SADI 0.003 F19C F20C F20C F21C F21C F19C
SADI C143 F22A C143 F23A C143 F24A
SADI 0.003 F22A F23A F23A F24A F24A F22A
SADI C143 F22B C143 F23B C143 F24B
SADI 0.003 F22B F23B F23B F24B F24B F22B
SADI C143 F22C C143 F23C C143 F24C
SADI 0.003 F22C F23C F23C F24C F24C F22C
ISOR 0.001 0.002 F1A F2A F3A F4A F5A F6A F7A F8A F9A F10A F11A F12A
ISOR 0.001 0.002 F13A F14A F15A F16A F17A F18A F19A F20A F21A F22A F23A F24A
SADI C105 C16B C105 C17B C105 C18B
SADI 0.003 C16B C17B C17B C18B C18B C16B
SADI C105 C18A C105 C17A C105 C16A
SADI 0.003 C18A C17A C17A C16A C16A C18A
SADI C33 C34A C33 C35A C33 C36A
SADI 0.003 C34A C35A C35A C36A C36A C34A
SADI C33 C34B C33 C35B C33 C36B
SADI 0.003 C34B C35B C35B C36B C36B C34B
EADP F15C F14B
SUMP 1 0.00001 1 2 1 3 1 4

L.S. 20
PLAN  24
SIZE 0.02 0.081 0.162
TEMP -173.15
CONF
BOND
list 4
MORE -1
BOND $H
fmap 2
acta
SHEL 999 0.71
OMIT 0 1 2
OMIT 0 6 3
OMIT 1 1 0
OMIT 1 2 1
REM <olex2.extras>
REM <anharmonics
REM  <Bi1 Cijk="0.0000e+00 0.0000e+00 0.0000e+00 0.0000e+00 0.0000e+00
REM  0.0000e+00 0.0000e+00 0.0000e+00 0.0000e+00 0.0000e+00" Dijkl="0.0000e+00
REM  0.0000e+00 0.0000e+00 0.0000e+00 0.0000e+00 0.0000e+00 0.0000e+00
REM  0.0000e+00 0.0000e+00 0.0000e+00 0.0000e+00 0.0000e+00 0.0000e+00
REM  0.0000e+00 0.0000e+00">
REM  <Bi3 Cijk="0.0000e+00 0.0000e+00 0.0000e+00 0.0000e+00 0.0000e+00
REM  0.0000e+00 0.0000e+00 0.0000e+00 0.0000e+00 0.0000e+00" Dijkl="0.0000e+00
REM  0.0000e+00 0.0000e+00 0.0000e+00 0.0000e+00 0.0000e+00 0.0000e+00
REM  0.0000e+00 0.0000e+00 0.0000e+00 0.0000e+00 0.0000e+00 0.0000e+00
REM  0.0000e+00 0.0000e+00">
REM >
REM <HklSrc "%.\\15688sadabs.hkl">
REM </olex2.extras>

WGHT    0.028200   37.393597
FVAR       0.11673   0.52769   0.20026   0.27208   0.70448
BI1   4    1.002503    0.668479    0.341269    11.00000    0.02243    0.01822 =
         0.01693   -0.00237    0.00338    0.00206
BI2   4    0.963389    0.608541    0.347467    11.00000    0.02463    0.01923 =
         0.02313   -0.00040    0.00474    0.00334
BI3   4    0.939866    0.611777    0.220525    11.00000    0.02197    0.01331 =
         0.02149   -0.00214    0.00216    0.00239
C1    1    0.986988    0.684388    0.433685    11.00000    0.02305    0.01326 =
         0.01598   -0.00059    0.00269    0.00133
C2    1    1.079743    0.693868    0.469309    11.00000    0.02223    0.01428 =
         0.01600    0.00248    0.00219    0.00286
C3    1    1.060825    0.708719    0.519860    11.00000    0.02460    0.01553 =
         0.01700    0.00022   -0.00339    0.00071
C4    1    0.950504    0.714550    0.535843    11.00000    0.02866    0.01947 =
         0.01692   -0.00369    0.00187    0.00025
AFIX  43
H4    2    0.938415    0.724422    0.570328    11.00000   -1.20000
AFIX   0
C5    1    0.858356    0.705613    0.500238    11.00000    0.02596    0.01933 =
         0.01654    0.00075    0.00334    0.00240
C6    1    0.876334    0.690372    0.450422    11.00000    0.02195    0.01538 =
         0.01641   -0.00041   -0.00122    0.00229
C7    1    1.171868    0.718742    0.550817    11.00000    0.02863    0.01652 =
         0.01924   -0.00245   -0.00348   -0.00126
C8    1    1.258930    0.713327    0.504790    11.00000    0.02171    0.01896 =
         0.02466   -0.00075   -0.00341   -0.00301
AFIX  23
H8A   2    1.332618    0.706776    0.523347    11.00000   -1.20000
H8B   2    1.273745    0.730606    0.483638    11.00000   -1.20000
AFIX   0
C9    1    1.207849    0.690867    0.461991    11.00000    0.01835    0.01631 =
         0.02102    0.00060   -0.00078   -0.00026
C10   1    0.731854    0.712097    0.507420    11.00000    0.02604    0.02419 =
         0.02018   -0.00212    0.00347    0.00617
C11   1    0.673053    0.700541    0.450906    11.00000    0.02050    0.02894 =
         0.02035   -0.00182   -0.00030    0.00812
AFIX  23
H11A  2    0.649104    0.715907    0.424757    11.00000   -1.20000
H11B  2    0.603861    0.689768    0.459543    11.00000   -1.20000
AFIX   0
C12   1    0.761914    0.681502    0.421530    11.00000    0.01980    0.02363 =
         0.01764   -0.00176    0.00085    0.00349
C13   1    1.200244    0.703111    0.607659    11.00000    0.03376    0.02580 =
         0.02033    0.00165   -0.00527   -0.00092
AFIX 137
H13A  2    1.272747    0.710074    0.625647    11.00000   -1.50000
H13B  2    1.207707    0.683333    0.599621    11.00000   -1.50000
H13C  2    1.138327    0.705983    0.633863    11.00000   -1.50000
AFIX   0
C14   1    1.163830    0.749641    0.564722    11.00000    0.03504    0.02161 =
         0.02388   -0.00441   -0.00093   -0.00487
AFIX 137
H14A  2    1.240424    0.756692    0.576646    11.00000   -1.50000
H14B  2    1.112036    0.752329    0.596038    11.00000   -1.50000
H14C  2    1.133893    0.759644    0.530367    11.00000   -1.50000
AFIX   0
C15   1    0.687502    0.698416    0.561264    11.00000    0.02985    0.03647 =
         0.02348    0.00025    0.00561    0.00400
AFIX 137
H15A  2    0.607478    0.703923    0.565562    11.00000   -1.50000
H15B  2    0.734869    0.704282    0.595328    11.00000   -1.50000
H15C  2    0.691767    0.678284    0.557371    11.00000   -1.50000
AFIX   0
C16   1    0.714501    0.743536    0.511361    11.00000    0.03308    0.02854 =
         0.03073   -0.00425    0.00162    0.01009
AFIX 137
H16A  2    0.632340    0.747611    0.513045    11.00000   -1.50000
H16B  2    0.744089    0.752439    0.477332    11.00000   -1.50000
H16C  2    0.756020    0.750588    0.546218    11.00000   -1.50000
AFIX   0
C17   1    1.261167    0.662665    0.477253    11.00000    0.01678    0.01750 =
         0.02120   -0.00181   -0.00382   -0.00150
C18   1    1.236154    0.644654    0.521072    11.00000    0.01776    0.02079 =
         0.02066   -0.00306   -0.00012   -0.00044
AFIX  43
H18   2    1.171828    0.648034    0.543427    11.00000   -1.20000
AFIX   0
C19   1    1.305958    0.621327    0.532549    11.00000    0.02224    0.01676 =
         0.02349   -0.00008   -0.00374   -0.00243
C20   1    1.399294    0.617018    0.498260    11.00000    0.02009    0.02266 =
         0.02412   -0.00176   -0.00536    0.00161
AFIX  43
H20   2    1.448465    0.601654    0.506179    11.00000   -1.20000
AFIX   0
C21   1    1.422147    0.634628    0.452825    11.00000    0.01622    0.02513 =
         0.02262   -0.00335   -0.00174    0.00127
AFIX  43
H21   2    1.485058    0.631095    0.429605    11.00000   -1.20000
AFIX   0
C22   1    1.351800    0.657369    0.441989    11.00000    0.01702    0.02077 =
         0.02043   -0.00280   -0.00202   -0.00292
C23   1    1.348983    0.678176    0.395704    11.00000    0.02333    0.02070 =
         0.01648   -0.00110   -0.00192   -0.00409
C24   1    1.418273    0.681945    0.349895    11.00000    0.02031    0.02962 =
         0.02287   -0.00405   -0.00162   -0.00250
AFIX  43
H24   2    1.482820    0.670321    0.345268    11.00000   -1.20000
AFIX   0
C25   1    1.391654    0.703067    0.310760    11.00000    0.02741    0.03451 =
         0.02071    0.00072    0.00105   -0.01040
AFIX  43
H25   2    1.439307    0.705769    0.279393    11.00000   -1.20000
AFIX   0
C26   1    1.296910    0.720460    0.316130    11.00000    0.03169    0.02420 =
         0.02590    0.00511   -0.00284   -0.00924
C27   1    1.230842    0.717067    0.364020    11.00000    0.02658    0.01979 =
         0.02304    0.00130   -0.00196   -0.00349
AFIX  43
H27   2    1.168177    0.729145    0.369661    11.00000   -1.20000
AFIX   0
C28   1    1.256766    0.696081    0.403278    11.00000    0.02155    0.01957 =
         0.01854   -0.00109   -0.00138   -0.00382
C29   1    1.278672    0.602305    0.582430    11.00000    0.02720    0.02039 =
         0.02519    0.00075    0.00026   -0.00077
C30   1    1.355832    0.576521    0.586254    11.00000    0.03457    0.02508 =
         0.04889    0.01494    0.00507    0.00433
AFIX 137
H30A  2    1.350960    0.566839    0.549133    11.00000   -1.50000
H30B  2    1.330100    0.564199    0.616418    11.00000   -1.50000
H30C  2    1.435623    0.582089    0.595650    11.00000   -1.50000
AFIX   0
C31   1    1.296690    0.618213    0.639518    11.00000    0.05750    0.03029 =
         0.02134    0.00530   -0.00311   -0.00001
AFIX 137
H31A  2    1.279070    0.606104    0.671658    11.00000   -1.50000
H31B  2    1.245649    0.634322    0.638900    11.00000   -1.50000
H31C  2    1.376841    0.624356    0.644394    11.00000   -1.50000
AFIX   0
C32   1    1.153941    0.592898    0.575103    11.00000    0.02681    0.02967 =
         0.03430    0.00430    0.00289   -0.00305
AFIX 137
H32A  2    1.103040    0.608931    0.577505    11.00000   -1.50000
H32B  2    1.137978    0.579720    0.605667    11.00000   -1.50000
H32C  2    1.140520    0.583989    0.537421    11.00000   -1.50000
AFIX   0
C33   1    1.269401    0.742826    0.270649    11.00000    0.05218    0.02906 =
         0.02974    0.00878    0.00789   -0.00002
C37   1    0.737891    0.650834    0.429602    11.00000    0.01438    0.02301 =
         0.02176   -0.00344    0.00046    0.00160
C38   1    0.748833    0.635155    0.479263    11.00000    0.01936    0.02471 =
         0.02065   -0.00283   -0.00115    0.00292
AFIX  43
H38   2    0.776595    0.643504    0.514379    11.00000   -1.20000
AFIX   0
C39   1    0.719436    0.607019    0.478510    11.00000    0.01784    0.02406 =
         0.02294   -0.00141    0.00224    0.00324
C40   1    0.684364    0.595203    0.425386    11.00000    0.02202    0.02150 =
         0.02958   -0.00346    0.00077    0.00011
AFIX  43
H40   2    0.664061    0.576192    0.424056    11.00000   -1.20000
AFIX   0
C41   1    0.678251    0.610444    0.374302    11.00000    0.02206    0.02654 =
         0.02366   -0.00661   -0.00077    0.00222
AFIX  43
H41   2    0.657121    0.601784    0.338538    11.00000   -1.20000
AFIX   0
C42   1    0.703576    0.638497    0.376590    11.00000    0.01523    0.02700 =
         0.01935   -0.00271    0.00135    0.00148
C43   1    0.710253    0.659252    0.331160    11.00000    0.02112    0.02547 =
         0.01950   -0.00237    0.00117    0.00621
C44   1    0.689918    0.657601    0.271697    11.00000    0.02720    0.03333 =
         0.01854   -0.00581   -0.00187    0.00646
AFIX  43
H44   2    0.663580    0.640841    0.254210    11.00000   -1.20000
AFIX   0
C45   1    0.708536    0.680700    0.238235    11.00000    0.03415    0.03996 =
         0.01647   -0.00283   -0.00023    0.01173
AFIX  43
H45   2    0.694679    0.679429    0.197608    11.00000   -1.20000
AFIX   0
C46   1    0.747275    0.706012    0.262263    11.00000    0.03103    0.03310 =
         0.02317    0.00578    0.00375    0.01038
C47   1    0.768028    0.707269    0.322176    11.00000    0.02677    0.02891 =
         0.02050    0.00076    0.00197    0.00605
AFIX  43
H47   2    0.794339    0.724003    0.339784    11.00000   -1.20000
AFIX   0
C48   1    0.750217    0.684024    0.356190    11.00000    0.01920    0.02723 =
         0.01886   -0.00266    0.00082    0.00631
C49   1    0.733376    0.590061    0.534361    11.00000    0.02506    0.02562 =
         0.02506    0.00252   -0.00038    0.00140
C50   1    0.672102    0.561939    0.529030    11.00000    0.04312    0.02532 =
         0.03334    0.00332   -0.00193    0.00129
AFIX 137
H50A  2    0.590475    0.564826    0.518045    11.00000   -1.50000
H50B  2    0.679647    0.552285    0.566149    11.00000   -1.50000
H50C  2    0.707150    0.550791    0.499499    11.00000   -1.50000
AFIX   0
C51   1    0.686004    0.605889    0.584822    11.00000    0.03677    0.03092 =
         0.02384    0.00462    0.00225   -0.00535
AFIX 137
H51A  2    0.691391    0.594291    0.619463    11.00000   -1.50000
H51B  2    0.605354    0.610716    0.575482    11.00000   -1.50000
H51C  2    0.730916    0.622803    0.591854    11.00000   -1.50000
AFIX   0
C52   1    0.861669    0.584958    0.547242    11.00000    0.03083    0.04265 =
         0.04183    0.01017   -0.00406    0.00614
AFIX 137
H52A  2    0.873278    0.575157    0.584044    11.00000   -1.50000
H52B  2    0.902311    0.602689    0.549593    11.00000   -1.50000
H52C  2    0.891758    0.573752    0.516358    11.00000   -1.50000
AFIX   0
C53   1    0.768393    0.730684    0.222662    11.00000    0.05344    0.04182 =
         0.02822    0.01099    0.01063    0.00944
C54   1    0.802275    0.756792    0.256655    11.00000    0.07163    0.03502 =
         0.04139    0.01237    0.01622    0.00450
AFIX 137
H54A  2    0.808104    0.772347    0.229966    11.00000   -1.50000
H54B  2    0.876699    0.753895    0.277673    11.00000   -1.50000
H54C  2    0.743729    0.760861    0.284107    11.00000   -1.50000
AFIX   0
C55   1    0.865924    0.723170    0.183664    11.00000    0.07375    0.06208 =
         0.04526    0.01122    0.02988    0.00641
AFIX 137
H55A  2    0.883506    0.739132    0.159744    11.00000   -1.50000
H55B  2    0.841866    0.707614    0.158787    11.00000   -1.50000
H55C  2    0.934594    0.717974    0.207592    11.00000   -1.50000
AFIX   0
C56   1    0.658560    0.736686    0.184558    11.00000    0.07310    0.06185 =
         0.04037    0.02386   -0.00636    0.01482
AFIX 137
H56A  2    0.641071    0.720835    0.159294    11.00000   -1.50000
H56B  2    0.670526    0.753134    0.161031    11.00000   -1.50000
H56C  2    0.594211    0.739907    0.209108    11.00000   -1.50000
AFIX   0
C57   1    0.947166    0.566522    0.192883    11.00000    0.02027    0.01503 =
         0.01452    0.00004    0.00013    0.00023
C58   1    0.853022    0.552388    0.165772    11.00000    0.01912    0.01644 =
         0.01818    0.00066   -0.00124    0.00092
C59   1    0.868214    0.526604    0.139916    11.00000    0.02445    0.01547 =
         0.01980   -0.00024   -0.00439    0.00040
C60   1    0.975824    0.514219    0.140781    11.00000    0.02459    0.01375 =
         0.02369   -0.00221   -0.00231    0.00105
AFIX  43
H60   2    0.985127    0.496567    0.123774    11.00000   -1.20000
AFIX   0
C61   1    1.069284    0.527925    0.166735    11.00000    0.02365    0.01422 =
         0.01439    0.00153   -0.00086    0.00186
C62   1    1.054522    0.553834    0.191954    11.00000    0.02087    0.01234 =
         0.01183   -0.00058   -0.00020   -0.00026
C63   1    0.758786    0.515540    0.109287    11.00000    0.02541    0.01658 =
         0.02581   -0.00299   -0.00587   -0.00128
C64   1    0.675692    0.540331    0.113947    11.00000    0.02340    0.02340 =
         0.02734   -0.00377   -0.00743    0.00205
AFIX  23
H64A  2    0.599632    0.533730    0.125082    11.00000   -1.20000
H64B  2    0.665245    0.549760    0.076178    11.00000   -1.20000
AFIX   0
C65   1    0.727667    0.561008    0.160606    11.00000    0.01875    0.01952 =
         0.02526   -0.00046   -0.00421    0.00195
C66   1    1.194152    0.519018    0.168514    11.00000    0.02098    0.01408 =
         0.01809    0.00014    0.00291    0.00201
C67   1    1.256868    0.546156    0.186545    11.00000    0.02337    0.01517 =
         0.01903   -0.00121    0.00184    0.00047
AFIX  23
H67A  2    1.284631    0.555597    0.152180    11.00000   -1.20000
H67B  2    1.323903    0.542095    0.213369    11.00000   -1.20000
AFIX   0
C68   1    1.169305    0.565007    0.216767    11.00000    0.01776    0.01227 =
         0.01555    0.00037    0.00055    0.00036
C69   1    0.716469    0.489292    0.138195    11.00000    0.03436    0.02202 =
         0.03784   -0.00151   -0.00538   -0.00694
AFIX 137
H69A  2    0.644656    0.483098    0.118189    11.00000   -1.50000
H69B  2    0.702914    0.493213    0.178641    11.00000   -1.50000
H69C  2    0.774760    0.474770    0.136252    11.00000   -1.50000
AFIX   0
C70   1    0.777628    0.509460    0.045717    11.00000    0.03163    0.02810 =
         0.03050   -0.00863   -0.00701   -0.00089
AFIX 137
H70A  2    0.809362    0.525879    0.027726    11.00000   -1.50000
H70B  2    0.704039    0.504597    0.025682    11.00000   -1.50000
H70C  2    0.831522    0.494019    0.043119    11.00000   -1.50000
AFIX   0
C71   1    1.221636    0.495357    0.211386    11.00000    0.02667    0.01719 =
         0.02520    0.00207   -0.00181    0.00476
AFIX 137
H71A  2    1.201712    0.501028    0.250070    11.00000   -1.50000
H71B  2    1.303864    0.491009    0.211837    11.00000   -1.50000
H71C  2    1.176836    0.478967    0.199553    11.00000   -1.50000
AFIX   0
C72   1    1.228949    0.509230    0.109199    11.00000    0.03327    0.02117 =
         0.02084   -0.00206    0.00565    0.00391
AFIX 137
H72A  2    1.312311    0.506306    0.110332    11.00000   -1.50000
H72B  2    1.207336    0.523272    0.080160    11.00000   -1.50000
H72C  2    1.189442    0.491856    0.099190    11.00000   -1.50000
AFIX   0
C73   1    0.663522    0.558648    0.215904    11.00000    0.01885    0.02367 =
         0.02477   -0.00462   -0.00397    0.00050
C74   1    0.666250    0.537667    0.256453    11.00000    0.02310    0.02198 =
         0.03046   -0.00226   -0.00511    0.00116
AFIX  43
H74   2    0.720780    0.523151    0.254431    11.00000   -1.20000
AFIX   0
C75   1    0.588547    0.537751    0.300675    11.00000    0.02167    0.02889 =
         0.03108   -0.00122   -0.00448   -0.00371
C76   1    0.510785    0.559550    0.302307    11.00000    0.01902    0.03560 =
         0.03357   -0.00606   -0.00149   -0.00477
AFIX  43
H76   2    0.456588    0.559674    0.331347    11.00000   -1.20000
AFIX   0
C77   1    0.509921    0.581077    0.262915    11.00000    0.01696    0.02848 =
         0.03588   -0.00522   -0.00481    0.00246
AFIX  43
H77   2    0.457007    0.595901    0.265528    11.00000   -1.20000
AFIX   0
C78   1    0.586979    0.580738    0.219741    11.00000    0.01728    0.02418 =
         0.02798   -0.00418   -0.00576   -0.00017
C79   1    0.608305    0.600381    0.173223    11.00000    0.01875    0.02154 =
         0.02975   -0.00320   -0.00934    0.00088
C80   1    0.554317    0.625262    0.157038    11.00000    0.02120    0.02366 =
         0.03559   -0.00545   -0.00602    0.00518
AFIX  43
H80   2    0.492636    0.632233    0.177804    11.00000   -1.20000
AFIX   0
C81   1    0.592601    0.639482    0.110211    11.00000    0.02680    0.02037 =
         0.04217   -0.00015   -0.01263    0.00232
AFIX  43
H81   2    0.556186    0.656412    0.099345    11.00000   -1.20000
AFIX   0
C82   1    0.682513    0.630011    0.078226    11.00000    0.02498    0.02108 =
         0.03495    0.00280   -0.00876   -0.00088
C83   1    0.734540    0.604807    0.094509    11.00000    0.02118    0.02302 =
         0.02982    0.00017   -0.00541    0.00171
AFIX  43
H83   2    0.795428    0.597652    0.073432    11.00000   -1.20000
AFIX   0
C84   1    0.696720    0.590346    0.141564    11.00000    0.01842    0.02107 =
         0.02891   -0.00325   -0.00979    0.00348
C85   1    0.588538    0.513237    0.342565    11.00000    0.03094    0.03622 =
         0.03069    0.00498   -0.00022   -0.00308
C86   1    0.708485    0.509255    0.371358    11.00000    0.03794    0.04390 =
         0.03246    0.00917   -0.00030   -0.00239
AFIX 137
H86A  2    0.763371    0.505656    0.341815    11.00000   -1.50000
H86B  2    0.707760    0.493547    0.397966    11.00000   -1.50000
H86C  2    0.731365    0.526003    0.392789    11.00000   -1.50000
AFIX   0
C87   1    0.552464    0.487321    0.308683    11.00000    0.06459    0.03414 =
         0.04999    0.01161   -0.01444   -0.01483
AFIX 137
H87A  2    0.545684    0.471802    0.335381    11.00000   -1.50000
H87B  2    0.610440    0.482987    0.281096    11.00000   -1.50000
H87C  2    0.478111    0.490538    0.287823    11.00000   -1.50000
AFIX   0
C88   1    0.504317    0.517732    0.390315    11.00000    0.03988    0.06354 =
         0.05385    0.02073    0.01552   -0.00234
AFIX 137
H88A  2    0.527126    0.534197    0.412723    11.00000   -1.50000
H88B  2    0.505742    0.501579    0.415795    11.00000   -1.50000
H88C  2    0.426413    0.520284    0.372858    11.00000   -1.50000
AFIX   0
C89   1    0.714828    0.646370    0.024891    11.00000    0.03013    0.02397 =
         0.04536    0.00880   -0.00678    0.00067
C90   1    0.739400    0.676783    0.041089    11.00000    0.04393    0.02902 =
         0.06641    0.00845   -0.00495   -0.00835
AFIX 137
H90A  2    0.756305    0.687193    0.006387    11.00000   -1.50000
H90B  2    0.805619    0.677714    0.069040    11.00000   -1.50000
H90C  2    0.671893    0.684774    0.058136    11.00000   -1.50000
AFIX   0
C91   1    0.613429    0.645100   -0.020433    11.00000    0.04491    0.03609 =
         0.04912    0.01480   -0.01421   -0.00458
AFIX 137
H91A  2    0.596469    0.625771   -0.030206    11.00000   -1.50000
H91B  2    0.633565    0.655059   -0.055182    11.00000   -1.50000
H91C  2    0.545607    0.653662   -0.004808    11.00000   -1.50000
AFIX   0
C92   1    0.820893    0.634687   -0.001884    11.00000    0.04613    0.03911 =
         0.05809    0.02032    0.00557    0.00931
AFIX 137
H92A  2    0.886021    0.634873    0.026784    11.00000   -1.50000
H92B  2    0.839330    0.646011   -0.035091    11.00000   -1.50000
H92C  2    0.805555    0.615661   -0.014566    11.00000   -1.50000
AFIX   0
C93   1    1.182333    0.564026    0.282901    11.00000    0.01611    0.01688 =
         0.01543   -0.00009   -0.00217    0.00223
C94   1    1.150275    0.543211    0.319282    11.00000    0.01984    0.01412 =
         0.02093   -0.00188    0.00081    0.00200
AFIX  43
H94   2    1.114248    0.527007    0.303828    11.00000   -1.20000
AFIX   0
C95   1    1.171041    0.546016    0.379410    11.00000    0.02484    0.01851 =
         0.01809    0.00094    0.00072    0.00151
C96   1    1.223077    0.570351    0.400050    11.00000    0.02850    0.02359 =
         0.01579   -0.00093    0.00030    0.00066
AFIX  43
H96   2    1.241370    0.572105    0.440279    11.00000   -1.20000
AFIX   0
C97   1    1.249076    0.592074    0.363996    11.00000    0.02308    0.01813 =
         0.02003   -0.00311   -0.00291   -0.00047
AFIX  43
H97   2    1.280647    0.608789    0.379404    11.00000   -1.20000
AFIX   0
C98   1    1.227880    0.588831    0.304763    11.00000    0.01546    0.01508 =
         0.01879    0.00054    0.00057    0.00232
C99   1    1.232985    0.608470    0.257042    11.00000    0.01747    0.01434 =
         0.01746    0.00025    0.00176    0.00053
C100  1    1.261174    0.636427    0.256100    11.00000    0.02256    0.01697 =
         0.01993   -0.00337   -0.00069   -0.00192
AFIX  43
H100  2    1.288798    0.645558    0.290365    11.00000   -1.20000
AFIX   0
C101  1    1.248321    0.650727    0.204424    11.00000    0.02483    0.01357 =
         0.02719   -0.00008    0.00284   -0.00220
AFIX  43
H101  2    1.267210    0.669819    0.203962    11.00000   -1.20000
AFIX   0
C102  1    1.208382    0.638013    0.152720    11.00000    0.02098    0.01876 =
         0.02028    0.00241    0.00272    0.00135
C103  1    1.181575    0.609784    0.154108    11.00000    0.02042    0.01929 =
         0.01780    0.00072    0.00050    0.00112
AFIX  43
H103  2    1.155977    0.600468    0.119719    11.00000   -1.20000
AFIX   0
C104  1    1.192647    0.595500    0.206063    11.00000    0.01593    0.01182 =
         0.02014   -0.00127    0.00223    0.00071
C105  1    1.129280    0.523948    0.420729    11.00000    0.03248    0.02115 =
         0.02040    0.00456    0.00284   -0.00020
C109  1    1.187871    0.655481    0.097721    11.00000    0.03442    0.01705 =
         0.02066    0.00293    0.00112   -0.00333
C110  1    1.080212    0.674481    0.106920    11.00000    0.04622    0.03777 =
         0.03340    0.00000    0.00652    0.01712
AFIX 137
H11C  2    1.065445    0.686251    0.072960    11.00000   -1.50000
H11D  2    1.095648    0.686093    0.141062    11.00000   -1.50000
H11E  2    1.012738    0.662889    0.112446    11.00000   -1.50000
AFIX   0
C111  1    1.289170    0.674064    0.088121    11.00000    0.04001    0.04712 =
         0.03952    0.01952    0.00176   -0.01321
AFIX 137
H11F  2    1.302004    0.686449    0.121254    11.00000   -1.50000
H11G  2    1.273270    0.685034    0.053097    11.00000   -1.50000
H11H  2    1.357969    0.662768    0.083784    11.00000   -1.50000
AFIX   0
C112  1    1.161910    0.637884    0.044252    11.00000    0.07436    0.02760 =
         0.02415    0.00484    0.00563    0.00290
AFIX 137
H11I  2    1.145547    0.649928    0.010860    11.00000   -1.50000
H11J  2    1.094931    0.626171    0.050078    11.00000   -1.50000
H11K  2    1.228531    0.626221    0.037382    11.00000   -1.50000
AFIX   0
PART 4
C16A  1    1.096583    0.496924    0.391498    51.00000    0.06852    0.02351 =
         0.02222    0.00190    0.00048   -0.01806
AFIX 137
H16D  2    1.162038    0.489896    0.371207    51.00000   -1.50000
H16E  2    1.031071    0.499916    0.363795    51.00000   -1.50000
H16F  2    1.075449    0.483446    0.420548    51.00000   -1.50000
AFIX   0
C17A  1    1.221412    0.518680    0.469637    51.00000    0.03765    0.03835 =
         0.02164    0.01371    0.00365   -0.00207
AFIX 137
H17A  2    1.239222    0.536034    0.489988    51.00000   -1.50000
H17B  2    1.291218    0.511480    0.453381    51.00000   -1.50000
H17C  2    1.192498    0.505172    0.496704    51.00000   -1.50000
AFIX   0
C18A  1    1.022207    0.536126    0.448210    51.00000    0.03297    0.02888 =
         0.03945    0.00593    0.01537   -0.00065
AFIX 137
H18A  2    0.959513    0.538178    0.418517    51.00000   -1.50000
H18B  2    1.041427    0.554235    0.465012    51.00000   -1.50000
H18C  2    0.997970    0.523665    0.478477    51.00000   -1.50000
AFIX   0
C34A  1    1.266664    0.732039    0.212157    51.00000    0.11404    0.02749 =
         0.01672   -0.00195   -0.01298    0.01183
AFIX 137
H34A  2    1.204370    0.718502    0.206865    51.00000   -1.50000
H34B  2    1.340253    0.723111    0.205508    51.00000   -1.50000
H34C  2    1.253524    0.747235    0.184672    51.00000   -1.50000
AFIX   0
C35A  1    1.156999    0.758686    0.281807    51.00000    0.08330    0.02663 =
         0.03232    0.01258   -0.00269    0.00941
AFIX 137
H35A  2    1.164510    0.767496    0.319832    51.00000   -1.50000
H35B  2    1.092268    0.745721    0.280576    51.00000   -1.50000
H35C  2    1.143251    0.772854    0.252058    51.00000   -1.50000
AFIX   0
C36A  1    1.367351    0.765458    0.278357    51.00000    0.08521    0.02997 =
         0.03375   -0.00101    0.01860   -0.02166
AFIX 137
H36A  2    1.441891    0.757045    0.271541    51.00000   -1.50000
H36B  2    1.368945    0.772877    0.317659    51.00000   -1.50000
H36C  2    1.351811    0.780455    0.250640    51.00000   -1.50000
AFIX   0
PART 5
C16B  1    1.160428    0.495748    0.395399   -51.00000    0.07611    0.02591 =
         0.04496    0.01554    0.00708   -0.02514
AFIX 137
H16G  2    1.243603    0.494851    0.391244   -51.00000   -1.50000
H16H  2    1.119971    0.493424    0.357527   -51.00000   -1.50000
H16I  2    1.137560    0.480997    0.421283   -51.00000   -1.50000
AFIX   0
C17B  1    1.177962    0.524739    0.480316   -51.00000    0.08950    0.05358 =
         0.03294    0.00873   -0.00367   -0.03195
AFIX 137
H17D  2    1.151739    0.541484    0.499323   -51.00000   -1.50000
H17E  2    1.262110    0.524835    0.480353   -51.00000   -1.50000
H17F  2    1.152595    0.508428    0.501121   -51.00000   -1.50000
AFIX   0
C18B  1    1.001460    0.524795    0.420000   -51.00000    0.04390    0.08139 =
         0.06611    0.04256    0.02696    0.00206
AFIX 137
H18D  2    0.969365    0.521275    0.380749   -51.00000   -1.50000
H18E  2    0.976664    0.543047    0.432695   -51.00000   -1.50000
H18F  2    0.974189    0.510621    0.446077   -51.00000   -1.50000
AFIX   0
C34B  1    1.267873    0.770705    0.290869   -51.00000    0.08568    0.01792 =
         0.02278    0.00375    0.00148   -0.00088
AFIX 137
H34D  2    1.342344    0.775171    0.310458   -51.00000   -1.50000
H34E  2    1.206947    0.772837    0.317922   -51.00000   -1.50000
H34F  2    1.253282    0.783224    0.258094   -51.00000   -1.50000
AFIX   0
C35B  1    1.345847    0.740474    0.216179   -51.00000    0.04111    0.03905 =
         0.02337    0.00372    0.00062   -0.00371
AFIX 137
H35D  2    1.343895    0.721419    0.201880   -51.00000   -1.50000
H35E  2    1.425365    0.745640    0.227416   -51.00000   -1.50000
H35F  2    1.315323    0.752918    0.185721    10.25000   -1.50000
AFIX   0
C36B  1    1.144197    0.734744    0.242954   -51.00000    0.03487    0.05189 =
         0.02909    0.01902   -0.00640   -0.00132
AFIX 137
H36D  2    1.089431    0.733999    0.273406   -51.00000   -1.50000
H36E  2    1.147836    0.716635    0.224264   -51.00000   -1.50000
H36F  2    1.119004    0.748672    0.214311   -51.00000   -1.50000
AFIX   0

PART 0
C113  1    0.757042    0.342125    0.126988    11.00000    0.02802    0.01675 =
         0.01817    0.00283    0.00063   -0.00099
C114  1    0.864098    0.330532    0.117514    11.00000    0.02630    0.02233 =
         0.01937    0.00179   -0.00066   -0.00203
AFIX  43
H114  2    0.931546    0.340314    0.130305    11.00000   -1.20000
AFIX   0
C115  1    0.875872    0.305242    0.090101    11.00000    0.02453    0.02203 =
         0.01995    0.00069    0.00164    0.00302
C116  1    0.779254    0.290603    0.069843    11.00000    0.03293    0.01851 =
         0.02073   -0.00092    0.00029   -0.00080
AFIX  43
H116  2    0.786660    0.273188    0.051549    11.00000   -1.20000
AFIX   0
C117  1    0.671358    0.302023    0.076949    11.00000    0.02716    0.01869 =
         0.02046    0.00111   -0.00130   -0.00330
C118  1    0.660676    0.327204    0.104540    11.00000    0.02224    0.01833 =
         0.02112    0.00244   -0.00079   -0.00128
AFIX  43
H118  2    0.586037    0.334640    0.108442    11.00000   -1.20000
AFIX   0
C119  1    0.992366    0.293144    0.082833    11.00000    0.03049    0.02530 =
         0.03063   -0.00214    0.00203    0.00178
C120  1    0.566721    0.286293    0.055067    11.00000    0.03102    0.02078 =
         0.02998   -0.00256   -0.00253   -0.00302
C121  1    0.842407    0.378800    0.208123    11.00000    0.02732    0.02203 =
         0.01813   -0.00078    0.00085   -0.00249
C122  1    0.869714    0.406107    0.222559    11.00000    0.03356    0.01789 =
         0.02095    0.00176    0.00154   -0.00209
AFIX  43
H122  2    0.829647    0.420631    0.202559    11.00000   -1.20000
AFIX   0
C123  1    0.953643    0.412710    0.265255    11.00000    0.03384    0.02281 =
         0.02268   -0.00150    0.00485   -0.00738
C124  1    1.012517    0.392616    0.296355    11.00000    0.03182    0.02871 =
         0.02384   -0.00117   -0.00409   -0.00579
AFIX  43
H124  2    1.070629    0.397251    0.325122    11.00000   -1.20000
AFIX   0
C125  1    0.984110    0.365114    0.284283    11.00000    0.02594    0.02762 =
         0.02032    0.00280    0.00222   -0.00181
C126  1    0.900659    0.358344    0.241418    11.00000    0.02468    0.02201 =
         0.02111   -0.00133    0.00259   -0.00239
AFIX  43
H126  2    0.882539    0.339455    0.234445    11.00000   -1.20000
AFIX   0
C127  1    1.046551    0.343230    0.319123    11.00000    0.03334    0.03328 =
         0.03097    0.00137   -0.00283   -0.00053
C128  1    0.978080    0.442851    0.277424    11.00000    0.05418    0.02753 =
         0.03167   -0.00001   -0.00380   -0.01505
C129  1    0.621361    0.373800    0.190627    11.00000    0.02505    0.02356 =
         0.02124   -0.00437   -0.00305   -0.00022
C130  1    0.553528    0.397505    0.193702    11.00000    0.03309    0.02242 =
         0.03807   -0.00478    0.00305    0.00099
AFIX  43
H130  2    0.575177    0.413637    0.173697    11.00000   -1.20000
AFIX   0
C131  1    0.455892    0.398285    0.224892    11.00000    0.03505    0.03210 =
         0.04469   -0.00841    0.00577    0.00948
C132  1    0.421849    0.375514    0.255749    11.00000    0.02875    0.05183 =
         0.03571   -0.00594    0.00584    0.00201
AFIX  43
H132  2    0.354008    0.375968    0.276561    11.00000   -1.20000
AFIX   0
C133  1    0.489863    0.352078    0.255283    11.00000    0.02664    0.03792 =
         0.02906    0.00416    0.00383   -0.00190
C134  1    0.587113    0.351246    0.223117    11.00000    0.02417    0.02835 =
         0.02528    0.00038    0.00085    0.00153
AFIX  43
H134  2    0.631664    0.334800    0.223260    11.00000   -1.20000
AFIX   0
C135  1    0.381494    0.423962    0.224020    11.00000    0.04696    0.04655 =
         0.07788   -0.01239    0.01458    0.01194
C136  1    0.459714    0.327790    0.289647    11.00000    0.03270    0.06159 =
         0.04499    0.01620    0.00856    0.00433
C137  1    0.751021    0.394776    0.104754    11.00000    0.03116    0.01559 =
         0.02117   -0.00176   -0.00128    0.00074
C138  1    0.655647    0.403597    0.070615    11.00000    0.03217    0.01942 =
         0.02670   -0.00040   -0.00629   -0.00433
AFIX  43
H138  2    0.581605    0.396785    0.078353    11.00000   -1.20000
AFIX   0
C139  1    0.666394    0.422187    0.025369    11.00000    0.03857    0.01785 =
         0.02930    0.00100   -0.01110   -0.00433
C140  1    0.773407    0.431832    0.011693    11.00000    0.04554    0.01990 =
         0.02541    0.00580   -0.00139   -0.00554
AFIX  43
H140  2    0.780640    0.444490   -0.019151    11.00000   -1.20000
AFIX   0
C141  1    0.869342    0.422669    0.043815    11.00000    0.03642    0.01804 =
         0.02391   -0.00196    0.00104   -0.00318
C142  1    0.858373    0.404458    0.089274    11.00000    0.02912    0.01814 =
         0.02237   -0.00100    0.00109    0.00319
AFIX  43
H142  2    0.925722    0.398357    0.110581    11.00000   -1.20000
AFIX   0
C143  1    0.563327    0.431904   -0.010298    11.00000    0.04378    0.03177 =
         0.04012    0.01053   -0.01341   -0.00777
C144  1    0.984773    0.432884    0.027990    11.00000    0.04514    0.02816 =
         0.02825    0.00501    0.00810    0.00059
B1    3    0.742032    0.372228    0.157511    11.00000    0.02554    0.01834 =
         0.02055    0.00116   -0.00193   -0.00028
PART 1
F1A   5    1.026439    0.297904    0.028723    21.00000    0.02670    0.03104 =
         0.03123   -0.00175    0.00856   -0.00186
F2A   5    0.992603    0.265297    0.088903    21.00000    0.03159    0.02659 =
         0.03005   -0.00075    0.00042    0.00663
F3A   5    1.073710    0.303123    0.119396    21.00000    0.02965    0.03366 =
         0.03384    0.00161   -0.00163    0.00055
F4A   5    0.544856    0.288838   -0.002071    21.00000    0.02792    0.02843 =
         0.02623   -0.00399   -0.00394    0.00049
F5A   5    0.575415    0.258926    0.066007    21.00000    0.02804    0.01583 =
         0.02387   -0.00499    0.00251   -0.00307
F6A   5    0.469785    0.294660    0.079789    21.00000    0.02150    0.02009 =
         0.02378    0.00250   -0.00391    0.00049
F7A   5    1.018461    0.317425    0.301605    21.00000    0.02710    0.02469 =
         0.02687    0.00372    0.00179    0.00522
F8A   5    1.022638    0.344633    0.375612    21.00000    0.02824    0.02892 =
         0.02130    0.00430   -0.00634   -0.00151
F9A   5    1.161304    0.345461    0.317593    21.00000    0.02738    0.03603 =
         0.03328   -0.00301   -0.00657    0.00393
F10A  5    0.974681    0.457960    0.226868    21.00000    0.03537    0.02803 =
         0.03317    0.00526    0.00233   -0.00616
F11A  5    1.086622    0.446285    0.303102    21.00000    0.03054    0.02428 =
         0.02309   -0.00646   -0.00323   -0.01137
F12A  5    0.901327    0.454106    0.312131    21.00000    0.03974    0.02383 =
         0.03001   -0.00491   -0.00293   -0.00177
F13A  5    0.435937    0.446214    0.200179    21.00000    0.04332    0.03548 =
         0.04263   -0.00173    0.00227    0.01182
F14A  5    0.283367    0.421232    0.194693    21.00000    0.05763    0.05844 =
         0.06653    0.00181    0.00030    0.01077
F15A  5    0.360662    0.432712    0.277302    21.00000    0.04689    0.04349 =
         0.05404   -0.01007    0.01566    0.00559
F16A  5    0.398558    0.336550    0.335656    21.00000    0.03583    0.04190 =
         0.03644    0.00806    0.01328    0.00264
F17A  5    0.553835    0.315704    0.314692    21.00000    0.03274    0.03138 =
         0.03015    0.00915    0.00399    0.00413
F18A  5    0.398991    0.310325    0.260754    21.00000    0.04762    0.04502 =
         0.05398    0.00578    0.00637   -0.00911
F19A  5    1.011558    0.425030   -0.025709    21.00000    0.02734    0.02456 =
         0.02383    0.00126    0.01178    0.00726
F20A  5    0.994377    0.460872    0.029417    21.00000    0.03150    0.02591 =
         0.03257   -0.00026    0.00165   -0.00391
F21A  5    1.074028    0.423398    0.064175    21.00000    0.02435    0.02492 =
         0.02908   -0.00252    0.00245   -0.00053
F22A  5    0.561262    0.421801   -0.064530    21.00000    0.04772    0.04788 =
         0.04063    0.00041   -0.01516   -0.00394
F23A  5    0.461670    0.424720    0.011292    21.00000    0.03314    0.03225 =
         0.03803    0.00352   -0.00870    0.00041
F24A  5    0.559718    0.459976   -0.015654    21.00000    0.03331    0.02679 =
         0.03307    0.00720   -0.00171    0.00112
PART 2
F1B   5    1.045719    0.305568    0.041086    31.00000    0.04635
F2B   5    0.984956    0.265728    0.070829    31.00000    0.03292
F3B   5    1.056256    0.295847    0.132896    31.00000    0.03203
F4B   5    0.576027    0.281015   -0.002561    31.00000    0.02991
F5B   5    0.572792    0.260113    0.080432    31.00000    0.02434
F6B   5    0.467909    0.296833    0.063513    31.00000    0.02920
F7B   5    1.004715    0.317167    0.309741    31.00000    0.03123
F8B   5    1.059570    0.346540    0.375812    31.00000    0.04223
F9B   5    1.158991    0.341215    0.300876    31.00000    0.05868
F10B  5    0.953409    0.461153    0.237282    31.00000    0.02024
F11B  5    1.093649    0.446242    0.288742    31.00000    0.06923
F12B  5    0.934346    0.452085    0.324396    31.00000    0.03710
F13B  5    0.444820    0.446354    0.224901    31.00000    0.06439
F14B  5    0.321588    0.425274    0.169659    31.00000    0.06938
F15B  5    0.303429    0.425764    0.260362    31.00000    0.06557
F16B  5    0.448974    0.335868    0.345696    31.00000    0.11664
F17B  5    0.530080    0.306427    0.296053    31.00000    0.05280
F18B  5    0.357064    0.316305    0.277249    31.00000    0.05116
F19B  5    0.990996    0.432627   -0.027902    31.00000    0.07781
F20B  5    1.004768    0.458000    0.046332    31.00000    0.03885
F21B  5    1.068365    0.417097    0.050068    31.00000    0.06109
F22B  5    0.586387    0.435387   -0.066445    31.00000    0.06807
F23B  5    0.472876    0.417272   -0.009392    31.00000    0.03462
F24B  5    0.532378    0.458154    0.004920    31.00000    0.05000
PART 3
F1C   5    1.016562    0.288121    0.027029    41.00000    0.04270
F2C   5    1.007666    0.268642    0.110171    41.00000    0.03788
F3C   5    1.082135    0.309266    0.103756    41.00000    0.02999
F4C   5    0.528541    0.295249    0.000849    41.00000    0.03312
F5C   5    0.580096    0.259426    0.050752    41.00000    0.03191
F6C   5    0.476886    0.290942    0.087855    41.00000    0.03316
F7C   5    1.040362    0.318063    0.296158    41.00000    0.04275
F8C   5    0.997174    0.341439    0.371383    41.00000    0.04905
F9C   5    1.156968    0.349389    0.331263    41.00000    0.04134
F10C  5    0.998966    0.455849    0.230966    41.00000    0.03528
F11C  5    1.055339    0.448210    0.317056    41.00000    0.04424
F12C  5    0.880047    0.455204    0.295664    41.00000    0.04838
F13C  5    0.397300    0.441622    0.183690    41.00000    0.05964
F14C  5    0.264617    0.415781    0.223697    41.00000    0.05285
F15C  5    0.404966    0.435284    0.279114    41.00000    0.06938
F16C  5    0.360176    0.325802    0.314880    41.00000    0.05381
F17C  5    0.542050    0.317264    0.326039    41.00000    0.06622
F18C  5    0.445367    0.303383    0.249303    41.00000    0.05571
F19C  5    1.024732    0.420256   -0.018262    41.00000    0.06508
F20C  5    0.975812    0.460166    0.012575    41.00000    0.03429
F21C  5    1.065334    0.431577    0.070054    41.00000    0.04781
F22C  5    0.531864    0.413288   -0.051291    41.00000    0.06061
F23C  5    0.472348    0.434274    0.023312    41.00000    0.05264
F24C  5    0.580251    0.455696   -0.034693    41.00000    0.02926
HKLF 4


REM  15688sadabs_a.res in P2(1)/c
REM wR2 = 0.0862, GooF = S = 1.072, Restrained GooF = 1.091 for all data
REM R1 = 0.0382 for 30178 Fo > 4sig(Fo) and 0.0583 for all 38252 data
REM 1836 parameters refined using 331 restraints

END

WGHT      0.0282     37.4039

REM Highest difference peak  2.584,  deepest hole -1.080,  1-sigma level  0.124
Q1    1   0.9085  0.5781  0.3270  11.00000  0.05    2.58
Q2    1   0.9336  0.6674  0.3519  11.00000  0.05    2.50
Q3    1   1.0084  0.6083  0.2238  11.00000  0.05    2.06
Q4    1   1.0009  0.6151  0.4188  11.00000  0.05    1.98
Q5    1   0.8770  0.6070  0.2242  11.00000  0.05    1.85
Q6    1   0.9106  0.6164  0.4174  11.00000  0.05    1.50
Q7    1   0.9349  0.6109  0.1875  11.00000  0.05    1.43
Q8    1   0.9959  0.6673  0.3791  11.00000  0.05    1.42
Q9    1   1.1185  0.6191  0.3464  11.00000  0.05    1.34
Q10   1   1.0671  0.6644  0.3490  11.00000  0.05    1.27
Q11   1   1.0504  0.6522  0.3756  11.00000  0.05    1.24
Q12   1   0.9437  0.6110  0.2581  11.00000  0.05    1.18
Q13   1   0.9769  0.6098  0.3919  11.00000  0.05    1.10
Q14   1   0.4027  0.4320  0.2977  11.00000  0.05    1.10
Q15   1   1.0807  0.6557  0.0831  11.00000  0.05    1.09
Q16   1   0.2708  0.4133  0.2532  11.00000  0.05    1.07
Q17   1   1.2628  0.6374  0.0473  11.00000  0.05    1.03
Q18   1   0.8108  0.6145  0.3115  11.00000  0.05    0.98
Q19   1   0.9530  0.6070  0.3082  11.00000  0.05    0.94
Q20   1   0.8455  0.4543  0.3080  11.00000  0.05    0.92
Q21   1   0.9962  0.6688  0.3068  11.00000  0.05    0.90
Q22   1   1.0064  0.5712  0.3289  11.00000  0.05    0.90
Q23   1   0.8917  0.6079  0.3520  11.00000  0.05    0.88
Q24   1   0.4205  0.3028  0.2370  11.00000  0.05    0.86
;
_shelx_res_checksum                96908
_shelx_hkl_file
;
  -2   0   0 1297.47   75.79
  -2   0   0 1267.87   78.49
  -2   0   0 1251.67   77.89
  -2   0   0 1321.57   76.59
  -2   0   0 1253.77   78.19
   2   0   0 1348.37   82.19
   2   0   0 1346.77   76.09
   2   0   0 1336.67   77.99
   2   0   0 1330.17   77.59
   2   0   0 1256.97   81.39
   2   0   0 1296.97   81.89
   2   0   0 1399.96   82.09
   2   0   0 1288.87   76.59
   2   0   0 1364.86   87.79
   2   0   0 1333.37   76.99
   2   0   0 1229.28   75.69
   2   0   0 1241.18   78.29
   2   0   0 1314.27   76.69
   2   0   0 1329.47   78.39
  -2   0   0 1345.37   76.69
  -2   0   0 1472.45   88.59
  -2   0   0 1233.38   76.79
  -2   0   0 1205.88   77.39
  -2   0   0 1292.07   77.69
  -2   0   0 1315.67   81.89
  -2   0   0 1283.37   76.09
  -2   0   0 1296.37   82.09
   3   0   0 9408.06  557.54
   3   0   0 9642.63  557.54
   3   0   0 9680.63  563.24
   3   0   0 9632.34  557.84
  -3   0   0 9783.12  564.34
  -3   0   0 9516.25  557.74
  -3   0   0 9999.00  559.14
   4   0   0 8528.15  508.75
  -4   0   0 8813.72  517.75
  -4   0   0 8983.90  504.65
  -4   0   0 8910.01  501.45
   4   0   0 9020.00  503.15
   4   0   0 8863.01  502.05
   4   0   0 9062.39  507.95
  -4   0   0 7758.72  509.45
  -4   0   0 8272.87  509.35
   4   0   0 9141.69  506.55
   4   0   0 8933.91  509.55
   4   0   0 8707.03  509.25
   4   0   0 8905.31  516.45
   4   0   0 8407.96  509.35
  -4   0   0 8984.90  504.55
   5   0   0 1436.96  100.99
   5   0   0 1369.86  101.59
   5   0   0 1435.26   90.29
   5   0   0 1348.97   94.19
  -5   0   0 1454.65  103.69
  -5   0   0 1453.15   88.99
  -5   0   0 1583.24   96.69
  -5   0   0 1491.45   92.59
  -5   0   0 1546.95   94.29
  -5   0   0 1488.25   90.29
  -5   0   0 1370.16   87.79
   5   0   0 1491.45  115.29
   5   0   0 1497.15   88.29
   5   0   0 1470.05   92.89
   5   0   0 1536.85   90.79
   5   0   0 1457.85   94.89
  -5   0   0 1378.96   90.09
  -5   0   0 1543.35  115.19
   5   0   0 1495.65   88.59
  -5   0   0 1547.75   90.79
   5   0   0 1385.16   99.79
  -5   0   0 1403.86   89.99
  -6   0   0   73.09   34.40
  -6   0   0   29.00   16.10
  -6   0   0   70.19   13.00
  -6   0   0   34.10   18.20
  -6   0   0   61.59   17.50
  -6   0   0   59.29   12.80
  -6   0   0   40.50   18.70
   6   0   0   27.10   27.90
   6   0   0  -20.20   36.70
   6   0   0   33.00   25.90
  -6   0   0   20.00   12.30
  -6   0   0   40.30   10.50
   6   0   0   16.00   11.00
   6   0   0   50.09   11.20
  -6   0   0   32.40   12.60
   6   0   0   49.50   18.10
  -6   0   0   36.60   13.80
  -7   0   0  792.22   55.99
  -7   0   0  866.11   59.89
  -7   0   0  842.82   56.29
  -7   0   0  785.02   55.69
  -7   0   0  900.71   75.29
   7   0   0  793.22   68.59
   7   0   0  691.43   67.69
   7   0   0  782.32   69.19
   7   0   0  828.22   90.49
  -7   0   0  928.11   59.99
  -7   0   0  707.43   58.49
  -7   0   0  675.53   58.89
  -7   0   0  771.22   52.39
  -7   0   0  836.62   54.39
   7   0   0  737.43   60.59
  -8   0   0   -0.70    9.40
  -8   0   0   35.70   16.10
  -8   0   0    4.80   16.30
   8   0   0   44.80   20.40
  -8   0   0   14.50   12.40
  -8   0   0    9.20   15.40
   8   0   0   17.70   19.50
   8   0   0    2.20   23.40
  -8   0   0   10.90   19.70
  -8   0   0   26.60   13.70
  -8   0   0   17.70   16.30
  -8   0   0    7.30   12.50
  -8   0   0   18.80   12.90
  -8   0   0   10.20   26.80
   8   0   0   41.50   27.50
   8   0   0   14.90   34.50
   8   0   0    5.20   24.10
   9   0   0  -19.20   35.90
   9   0   0   41.30   22.50
  -9   0   0    2.50   24.00
  -9   0   0   25.90   16.40
   9   0   0    1.70   26.30
   9   0   0   28.70   30.30
  -9   0   0   22.80   36.20
  -9   0   0   63.79   16.80
  -9   0   0   29.00   31.90
  -9   0   0   28.70   14.80
   9   0   0   41.40   25.40
  -9   0   0   26.20   19.60
  10   0   0  136.29   39.50
 -10   0   0  154.78   37.50
 -10   0   0  192.88   55.19
 -10   0   0  223.88   30.40
  10   0   0  216.18   44.30
 -10   0   0  182.08   34.60
  10   0   0  221.28   49.80
 -10   0   0  215.18   28.60
  10   0   0  241.18   40.70
 -10   0   0  211.88   30.30
 -10   0   0  202.28   29.40
 -10   0   0  166.68   31.30
  10   0   0  186.08   60.39
  10   0   0  146.49   42.20
 -11   0   0   66.19   36.10
 -11   0   0  123.79   28.30
 -11   0   0   86.49   22.90
 -11   0   0  109.99   32.20
  11   0   0  200.38   49.20
  11   0   0  110.69   44.40
 -11   0   0   79.29   28.40
 -11   0   0  141.99   44.50
  11   0   0  113.89   32.40
 -11   0   0   88.19   24.90
 -11   0   0  137.29   50.49
 -11   0   0  151.58   29.30
  11   0   0   10.10   51.69
  11   0   0   34.10   47.00
  11   0   0  103.79   34.40
  12   0   0   87.49   66.89
  12   0   0   96.19   37.40
 -12   0   0   85.49   23.10
 -12   0   0   81.79   27.30
 -12   0   0   38.50   23.10
 -12   0   0   93.89   31.20
 -12   0   0   70.79   25.40
 -12   0   0  111.79   41.50
 -12   0   0   60.39   44.30
  12   0   0  165.58   47.30
  12   0   0   58.99   31.00
  12   0   0   96.39   52.09
  13   0   0   20.80   32.00
 -13   0   0   62.19   44.10
  13   0   0  -12.70   42.70
  13   0   0   21.70   47.70
 -13   0   0   50.69   21.40
  13   0   0   36.00   39.00
 -13   0   0   39.40   25.00
 -13   0   0   10.00   21.70
 -13   0   0  -18.70   25.40
 -13   0   0   -1.00   35.20
 -13   0   0    6.60   24.60
 -13   0   0   56.09   50.09
  13   0   0   17.10   33.80
  13   0   0  -13.90   30.90
  14   0   0   85.59   48.60
  14   0   0   61.19   37.30
 -14   0   0  146.79   49.10
 -14   0   0   19.30   28.00
 -14   0   0   93.69   26.60
 -14   0   0   41.00   28.30
 -14   0   0   27.00   27.90
 -14   0   0   24.30   24.80
 -14   0   0   84.89   35.70
 -14   0   0   68.49   34.50
  14   0   0   85.59   39.70
  14   0   0  135.49   61.99
 -14   0   0   77.29   47.80
  14   0   0    6.90   34.50
  14   0   0  134.29   48.10
  15   0   0  122.49   42.30
  15   0   0  141.39   53.09
 -15   0   0   72.19   46.60
  15   0   0  222.58   60.69
 -15   0   0   99.29   40.90
 -15   0   0  127.19   30.10
 -15   0   0   93.59   32.10
 -15   0   0  137.69   37.50
 -15   0   0  125.29   34.20
 -15   0   0  159.68   44.50
  15   0   0  237.58   59.79
 -15   0   0   61.69   34.60
  15   0   0  195.58   70.49
  15   0   0   54.09   44.00
 -15   0   0   95.59   53.39
  16   0   0   68.19   49.10
  16   0   0   89.99   47.70
 -16   0   0  141.39   38.00
 -16   0   0   97.89   29.50
 -16   0   0  126.29   39.00
  16   0   0  108.29   67.49
  16   0   0  111.19   47.10
 -16   0   0   81.59   42.90
  16   0   0   70.29   43.80
 -16   0   0   75.89   31.60
 -16   0   0  306.27   74.09
 -16   0   0  142.09   45.30
 -16   0   0   36.90   49.10
  16   0   0  190.48   64.69
 -16   0   0  113.69   29.00
 -16   0   0   46.40   36.80
  -1  -1   0    0.50    1.80
   1   1   0    0.80    1.50
   2  -1   0   45.00    9.40
   2  -1   0   26.00    6.80
  -2  -1   0   20.10    7.80
  -2  -1   0   30.60    5.80
   2  -1   0   33.60    8.10
  -2  -1   0   26.10   13.90
  -2  -1   0   17.60    7.00
  -2  -1   0   23.70    7.30
  -2  -1   0   14.80    5.30
   2  -1   0   22.90    8.10
  -2  -1   0   36.70    7.80
   2  -1   0   18.10    5.10
   2  -1   0   19.60    4.80
  -2  -1   0    5.30   12.60
  -2  -1   0   21.30   19.30
  -2  -1   0   19.00    6.10
   2  -1   0   21.30   13.60
  -2  -1   0   34.80   12.80
   2  -1   0   22.40    4.90
   2  -1   0   26.00    6.00
   2  -1   0   11.60    6.00
  -2  -1   0   16.20    6.10
   2  -1   0   56.49   21.20
  -2  -1   0   40.70   14.50
  -2  -1   0   17.30    4.50
  -2  -1   0   28.70    5.50
   2  -1   0    8.70   13.10
  -2   1   0   25.70    6.00
  -2   1   0   29.40   15.30
  -2   1   0   18.00    4.50
  -2   1   0   38.70    8.90
   2   1   0   27.50    5.60
  -2   1   0   25.80    7.00
   2   1   0   -6.40   11.50
   2   1   0   25.00   13.30
   2   1   0   14.10    6.80
   2   1   0   20.50    6.70
   2   1   0   27.40   12.20
   2   1   0   12.30    7.20
   2   1   0   15.90   18.60
   2   1   0   21.10    5.90
  -2   1   0   24.00    5.40
   2   1   0   22.10    4.90
  -2   1   0   28.20    7.20
  -2   1   0   30.70   13.10
   2   1   0   34.40    8.50
   2   1   0   11.90    6.70
   2   1   0   38.70   12.80
  -2   1   0   24.80    7.50
   2   1   0   23.90    5.50
  -2   1   0   14.10   17.70
   2   1   0   23.00    4.90
  -2   1   0   18.40    4.80
  -2   1   0   23.40    8.40
  -2   1   0   21.10    6.60
  -3  -1   0 1137.79   66.09
  -3  -1   0 1100.99   65.39
  -3  -1   0 1118.49   69.29
   3  -1   0 1099.59   65.39
  -3  -1   0 1096.69   67.79
  -3  -1   0 1060.29   66.49
  -3  -1   0 1056.59   68.29
   3  -1   0 1114.09   75.19
  -3  -1   0 1084.19   68.69
   3  -1   0 1079.09   66.69
   3  -1   0 1112.99   65.69
   3  -1   0 1150.98   82.39
   3  -1   0 1048.00   69.09
   3  -1   0 1147.99   74.69
   3  -1   0 1067.59   66.59
   3  -1   0 1108.89   69.39
   3  -1   0 1111.09   73.89
  -3  -1   0 1018.70   67.69
   3  -1   0 1220.68   67.89
  -3  -1   0 1134.79   74.99
  -3  -1   0 1029.40   66.49
   3  -1   0 1077.29   68.59
   3  -1   0 1124.79   67.69
  -3  -1   0 1066.49   80.69
  -3  -1   0 1093.79   66.89
  -3  -1   0 1175.28   76.29
  -3   1   0 1122.49   65.69
  -3   1   0 1127.69   67.19
  -3   1   0 1046.40   66.49
  -3   1   0 1187.08   75.29
   3   1   0 1125.99   73.69
  -3   1   0 1049.40   74.19
   3   1   0 1104.29   68.39
   3   1   0 1075.69   67.69
  -3   1   0 1162.68   70.09
   3   1   0 1127.59   65.89
   3   1   0 1128.59   74.19
  -3   1   0 1081.09   66.69
  -3   1   0 1064.59   67.79
   3   1   0 1076.09   72.49
  -3   1   0 1128.69   66.69
   3   1   0 1046.90   66.39
   3   1   0 1037.70   68.69
   3   1   0 1126.99   65.59
  -3   1   0 1108.29   68.99
  -3   1   0 1100.59   65.39
   3   1   0 1099.99   66.69
   3   1   0 1091.39   81.19
  -3   1   0 1037.20   68.39
   3   1   0 1068.49   69.09
   3   1   0 1061.89   66.99
   3   1   0 1111.69   74.29
  -3   1   0 1119.79   81.69
  -4  -1   0 4354.46  256.77
   4  -1   0 4435.26  265.07
   4  -1   0 4477.05  260.17
  -4  -1   0 4455.35  255.27
   4  -1   0 4372.96  256.77
   4  -1   0 4332.87  271.57
  -4  -1   0 4494.05  265.37
  -4  -1   0 4498.75  255.97
   4  -1   0 4405.06  256.87
  -4  -1   0 4471.55  256.77
   4  -1   0 4733.33  266.27
  -4  -1   0 4406.46  258.27
   4  -1   0 4542.85  258.17
  -4  -1   0 4261.77  258.77
   4  -1   0 4425.56  265.17
  -4  -1   0 4432.46  256.97
  -4  -1   0 4401.66  273.27
   4  -1   0 4441.06  260.17
   4  -1   0 4602.34  257.67
   4  -1   0 4387.46  256.17
   4  -1   0 4386.96  265.27
  -4  -1   0 4285.87  259.37
  -4  -1   0 4606.24  259.87
  -4  -1   0 4432.26  258.37
   4  -1   0 4359.26  255.07
  -4   1   0 4382.66  256.77
  -4   1   0 4352.76  259.57
   4   1   0 4367.66  264.67
   4   1   0 4493.45  264.77
  -4   1   0 4252.57  258.47
   4   1   0 4532.85  272.97
   4   1   0 4526.85  258.37
  -4   1   0 4493.05  273.67
  -4   1   0 4331.27  255.47
  -4   1   0 4472.25  266.07
  -4   1   0 4274.07  265.77
  -4   1   0 4614.64  258.77
  -4   1   0 4405.16  256.97
  -4   1   0 4360.16  255.17
   4   1   0 4357.66  263.67
   4   1   0 4423.06  255.17
   4   1   0 4321.07  264.87
   4   1   0 4497.55  258.87
   4   1   0 4381.86  257.07
   4   1   0 4568.34  255.87
  -4   1   0 4495.15  256.97
  -4   1   0 4442.56  260.17
   4   1   0 4452.45  256.77
   4   1   0 4524.05  259.97
   4   1   0 4489.75  256.97
  -4   1   0 4295.37  259.07
  -4   1   0 4490.85  256.67
  -5  -1   0 1206.18   75.29
   5  -1   0 1246.08   90.89
   5  -1   0 1283.57   77.99
   5  -1   0 1280.77   82.79
   5  -1   0 1185.18   85.29
  -5  -1   0 1298.67   80.29
  -5  -1   0 1264.67   76.49
   5  -1   0 1171.48   80.29
   5  -1   0 1181.78   75.59
   5  -1   0 1113.09   88.39
  -5  -1   0 1202.08   77.19
  -5  -1   0 1315.67   81.09
  -5  -1   0 1296.07   78.19
  -5  -1   0 1163.88   79.19
   5  -1   0 1172.68   77.29
   5  -1   0 1139.99   97.49
   5  -1   0 1320.87   75.59
  -5  -1   0 1235.78   93.39
   5  -1   0 1260.77   88.89
  -5  -1   0 1215.58   77.49
   5   1   0 1226.98   75.69
   5   1   0 1253.77   77.59
   5   1   0 1153.18   80.69
   5   1   0 1168.68   87.09
   5   1   0 1137.29   80.69
  -5   1   0 1279.87   77.59
   5   1   0 1344.07   90.09
   5   1   0 1195.58  102.09
  -5   1   0 1244.68  101.49
   5   1   0 1130.69   76.99
  -5   1   0 1405.76   94.49
  -5   1   0 1299.27   76.09
  -5   1   0 1257.37   79.69
  -5   1   0 1293.97   78.09
   5   1   0 1294.77   80.69
   5   1   0 1234.28   87.69
  -5   1   0 1172.58   81.29
  -5   1   0 1183.28   77.39
  -5   1   0 1250.97   77.79
  -5   1   0 1223.68   75.29
  -6  -1   0  370.16   32.50
  -6  -1   0  355.66   33.10
  -6  -1   0  444.66   33.70
   6  -1   0  457.45   68.89
   6  -1   0  397.56   41.60
  -6  -1   0  379.86   51.99
  -6  -1   0  420.56   36.00
   6  -1   0  429.06   30.50
   6  -1   0  386.36   33.50
   6  -1   0  381.36   56.19
  -6  -1   0  410.96   33.00
  -6  -1   0  401.26   36.10
  -6  -1   0  378.76   29.30
   6  -1   0  446.36   50.99
  -6  -1   0  424.76   31.30
   6  -1   0  366.26   46.60
  -6  -1   0  440.56   41.40
  -6  -1   0  375.76   37.80
  -6   1   0  428.96   44.80
  -6   1   0  447.66   33.80
   6   1   0  363.06   63.99
   6   1   0  384.06   46.30
  -6   1   0  435.56   54.19
  -6   1   0  451.85   31.80
  -6   1   0  409.16   33.60
   6   1   0  350.56   32.30
   6   1   0  382.46   41.10
  -6   1   0  356.86   33.00
  -6   1   0  423.26   34.20
  -6   1   0  354.86   29.60
  -6   1   0  388.46   39.80
  -6   1   0  360.16   36.50
  -6   1   0  428.96   40.50
   6   1   0  456.55   50.49
  -7  -1   0  685.03   48.50
  -7  -1   0  612.84   44.40
  -7  -1   0  663.73   52.49
   7  -1   0  594.14   53.69
  -7  -1   0  651.63   48.20
  -7  -1   0  701.93   52.59
   7  -1   0  525.05   61.19
   7  -1   0  740.43   86.49
  -7  -1   0  643.04   47.80
   7  -1   0  572.74   53.79
   7  -1   0  739.33   65.89
  -7  -1   0  680.53   51.09
   7  -1   0  622.04   44.50
  -7  -1   0  666.93   51.29
  -7  -1   0  670.03   46.80
  -7  -1   0  723.93   66.99
   7  -1   0  705.43   71.09
   7   1   0  690.43   62.49
   7   1   0  643.44   80.49
  -7   1   0  661.23   48.10
  -7   1   0  722.03   52.39
  -7   1   0  625.94   50.49
   7   1   0  630.64   60.49
  -7   1   0  806.82   77.59
   7   1   0  633.24   52.89
  -7   1   0  698.73   54.79
  -7   1   0  622.04   44.50
  -7   1   0  640.44   48.30
  -7   1   0  593.04   47.40
   7   1   0  667.33   60.79
  -7   1   0  740.33   46.90
  -7   1   0  597.14   51.99
  -8  -1   0  339.97   33.50
  -8  -1   0  263.37   34.70
   8  -1   0  180.98   52.19
  -8  -1   0  295.17   26.20
  -8  -1   0  288.87   37.30
   8  -1   0  273.57   38.60
  -8  -1   0  283.17   30.90
   8  -1   0  284.47   46.60
  -8  -1   0  318.87   50.19
   8  -1   0  269.77   38.00
   8  -1   0  419.36   53.59
  -8  -1   0  314.57   32.40
   8  -1   0  314.67   45.50
  -8  -1   0  354.66   30.00
  -8  -1   0  350.86   37.60
  -8   1   0  257.97   33.00
  -8   1   0  304.37   38.20
   8   1   0  226.28   43.30
   8   1   0  279.07   46.80
   8   1   0  267.37   38.30
  -8   1   0  319.37   30.80
  -8   1   0  338.47   37.70
  -8   1   0  370.76   40.80
  -8   1   0  276.37   31.40
  -8   1   0  330.47   33.80
  -8   1   0  274.77   26.00
   8   1   0  243.78   42.00
   8   1   0  294.57   61.39
  -8   1   0  353.06   55.89
  -8   1   0  317.87   43.60
  -8   1   0  288.17   31.70
   9  -1   0   -6.40   29.40
   9  -1   0   28.10   23.60
   9  -1   0   16.20   40.70
   9  -1   0   36.10   30.90
  -9  -1   0   76.19   25.50
  -9  -1   0   22.30   20.10
  -9  -1   0   -0.90   31.80
  -9  -1   0   32.00   26.30
  -9  -1   0   47.70   14.70
  -9  -1   0   52.79   19.10
   9  -1   0   31.90   24.00
  -9  -1   0   23.10   15.20
  -9   1   0   36.40   18.00
  -9   1   0   25.60   23.90
  -9   1   0   48.90   16.40
   9   1   0   45.70   23.10
   9   1   0   47.60   25.90
  -9   1   0   59.79   16.40
   9   1   0   57.89   31.70
   9   1   0  -47.80   33.20
  -9   1   0   45.20   23.00
   9   1   0   31.40   28.30
  -9   1   0   20.20   31.10
  -9   1   0   55.89   18.70
 -10  -1   0   35.50   20.90
 -10  -1   0   16.20   19.20
 -10  -1   0   33.40   28.50
 -10  -1   0  -25.10   34.50
 -10  -1   0    5.80   16.90
  10  -1   0  -40.40   29.00
  10  -1   0   -2.30   23.20
  10  -1   0   15.60   45.50
  10  -1   0   -2.30   28.70
  10  -1   0   15.90   30.90
 -10  -1   0   14.40   17.10
 -10  -1   0   31.80   17.90
 -10  -1   0    9.70   15.90
  10   1   0   23.70   25.40
 -10   1   0   -6.50   15.60
 -10   1   0   -0.70   16.40
 -10   1   0    9.90   22.00
  10   1   0   49.99   31.30
 -10   1   0  -19.50   24.30
 -10   1   0   17.80   40.20
  10   1   0  -29.90   27.60
  10   1   0   33.10   47.60
 -10   1   0   27.40   19.60
 -10   1   0   39.50   17.90
 -10   1   0   12.00   15.40
  10   1   0   11.80   25.50
  10   1   0   36.30   32.70
  11  -1   0   63.39   36.90
 -11  -1   0  -47.00   34.40
 -11  -1   0   22.60   30.20
  11  -1   0   -2.90   24.70
  11  -1   0   14.90   35.70
  11  -1   0   -7.20   34.20
  11  -1   0   11.20   49.20
  11  -1   0   13.70   26.10
 -11  -1   0   43.90   27.90
 -11  -1   0   14.80   18.60
 -11  -1   0  -25.30   19.80
 -11  -1   0    5.60   17.00
 -11  -1   0   36.20   25.50
 -11  -1   0   28.40   23.00
 -11  -1   0   26.10   19.10
 -11   1   0   12.80   21.40
 -11   1   0    4.20   18.00
  11   1   0   -5.40   25.90
  11   1   0    6.10   31.70
  11   1   0   34.20   37.10
  11   1   0   24.00   28.20
  11   1   0  -27.30   31.80
 -11   1   0  -29.50   27.30
 -11   1   0  -42.50   36.30
 -11   1   0   -5.30   21.90
  11   1   0   26.70   51.69
 -11   1   0   -0.90   16.30
 -11   1   0    6.40   18.00
 -11   1   0   20.70   22.90
 -12  -1   0  187.88   57.09
 -12  -1   0   89.59   25.90
  12  -1   0  134.19   51.19
  12  -1   0   71.99   59.39
  12  -1   0  237.78   55.29
 -12  -1   0  156.88   28.20
 -12  -1   0  189.28   33.00
 -12  -1   0  110.39   34.80
 -12  -1   0  176.18   32.80
  12  -1   0  194.78   45.30
 -12  -1   0  176.78   43.80
  12  -1   0  142.49   41.20
 -12   1   0  132.89   37.40
 -12   1   0  275.57   62.69
 -12   1   0   96.09   29.20
  12   1   0  182.88   65.59
 -12   1   0  144.29   26.00
 -12   1   0  118.69   40.30
 -12   1   0  136.79   29.50
  12   1   0  156.98   45.30
  12   1   0  170.48   39.80
  12   1   0  116.99   66.79
 -12   1   0  197.88   31.20
  12   1   0  166.58   41.40
  13  -1   0   65.99   48.90
 -13  -1   0  111.59   53.29
 -13  -1   0   39.80   25.00
  13  -1   0   63.79   41.80
  13  -1   0   36.40   57.29
  13  -1   0   -1.00   31.80
 -13  -1   0   55.59   24.70
 -13  -1   0   56.59   45.10
 -13  -1   0   29.00   20.50
  13  -1   0   42.60   34.80
 -13  -1   0   14.80   32.10
  13  -1   0   10.40   33.20
 -13  -1   0   54.59   31.40
 -13  -1   0   91.19   29.10
 -13   1   0   39.40   48.70
  13   1   0   99.29   39.00
  13   1   0   82.59   41.60
 -13   1   0   68.19   28.30
  13   1   0   47.20   34.90
 -13   1   0   90.09   24.40
 -13   1   0   41.60   25.10
 -13   1   0   -6.40   33.70
  13   1   0   32.90   54.89
  13   1   0   36.90   36.80
 -13   1   0   32.70   23.30
 -13   1   0   54.29   35.60
 -13   1   0   13.40   26.10
  13   1   0   34.80   33.60
  14  -1   0  138.49   43.90
 -14  -1   0  116.89   37.20
 -14  -1   0   47.00   31.00
 -14  -1   0   66.69   33.30
  14  -1   0  149.59   62.49
  14  -1   0   18.50   38.90
  14  -1   0  -24.70   32.90
  14  -1   0   88.39   50.29
 -14  -1   0   48.60   27.10
 -14  -1   0   82.29   31.20
  14  -1   0  110.89   45.20
 -14  -1   0   28.70   49.30
 -14  -1   0   26.10   35.70
 -14  -1   0  120.89   36.10
 -14  -1   0  115.19   28.90
  14   1   0  121.69   45.00
  14   1   0   79.19   38.70
 -14   1   0   32.20   47.00
 -14   1   0   82.99   28.50
 -14   1   0   74.99   31.50
 -14   1   0   70.29   32.00
  14   1   0   76.09   35.90
 -14   1   0   15.00   32.50
 -14   1   0  107.69   35.80
 -14   1   0   12.00   26.90
  14   1   0   -3.50   51.69
 -14   1   0   52.69   39.60
  14   1   0   24.60   43.00
  14   1   0   43.30   35.90
 -14   1   0   32.70   23.00
 -15  -1   0   24.50   31.50
 -15  -1   0   93.49   34.10
  15  -1   0   62.69   39.60
  15  -1   0  157.98   45.00
 -15  -1   0  111.89   31.80
 -15  -1   0   30.10   29.90
  15  -1   0  125.69   56.09
 -15  -1   0   34.10   32.00
 -15  -1   0   71.69   55.29
  15  -1   0  107.39   45.20
 -15  -1   0  -16.80   41.40
  15  -1   0   96.29   44.80
  15  -1   0  226.38   75.39
 -15  -1   0   71.29   23.00
 -15  -1   0   75.29   26.60
 -15  -1   0   31.70   33.50
 -15   1   0    7.50   25.50
  15   1   0  103.69   43.40
 -15   1   0  133.29   59.59
  15   1   0  131.29   65.69
 -15   1   0   12.20   31.20
  15   1   0   32.40   40.10
 -15   1   0  -41.80   37.50
 -15   1   0  115.79   43.70
  15   1   0  121.79   45.70
  15   1   0   77.19   52.19
 -15   1   0   76.89   33.70
  15   1   0   85.79   40.00
 -15   1   0   50.59   31.70
 -15   1   0   93.19   37.90
 -15   1   0   56.59   25.00
 -16  -1   0  -23.60   29.50
 -16  -1   0   29.80   28.80
 -16  -1   0   -8.10   32.70
  16  -1   0  111.79   53.49
 -16  -1   0  -24.20   28.70
 -16  -1   0   42.20   48.60
  16  -1   0   75.69   43.70
 -16  -1   0   71.09   31.60
  16  -1   0  130.49   64.69
  16  -1   0   38.00   39.70
 -16  -1   0   60.39   26.40
 -16  -1   0    2.30   22.90
  16  -1   0    4.20   50.29
 -16  -1   0   33.50   33.60
  16  -1   0    8.20   42.30
 -16  -1   0   54.39   53.29
 -16   1   0   13.10   28.90
  16   1   0   21.00   39.20
 -16   1   0  153.18   63.59
 -16   1   0   75.09   41.70
 -16   1   0   36.10   25.10
 -16   1   0   13.60   26.20
  16   1   0   22.50   38.30
  16   1   0   13.00   37.60
  16   1   0   74.99   43.20
 -16   1   0   14.20   39.00
 -16   1   0   -3.80   30.70
 -16   1   0   23.30   22.80
  16   1   0   12.90   50.09
  16   1   0   71.99   57.49
 -16   1   0   24.70   35.40
 -16   1   0   65.19   41.70
  -1  -2   0    0.40    1.70
  -1  -2   0   -0.40    0.90
   1  -2   0   -0.50    0.90
   1  -2   0   -1.30    0.90
  -1  -2   0    0.50    2.20
  -1  -2   0    0.60    2.30
  -1  -2   0    2.70    1.80
  -1  -2   0    2.90    2.10
  -1  -2   0    3.00    1.90
   1  -2   0   -3.40    3.80
   1  -2   0    2.50    2.50
   1  -2   0   -4.60    4.90
  -1  -2   0    2.80    1.90
   1  -2   0    5.70    2.10
  -1   2   0    2.70    3.00
  -1   2   0    0.40    2.10
  -1   2   0   -1.60    1.60
   1   2   0   -0.40    1.00
   1   2   0    1.20    2.50
  -1   2   0    5.20    3.40
  -1   2   0   -0.10    1.50
   1   2   0   -0.80    3.50
   1   2   0   -0.10    4.80
  -1   2   0    6.40    3.00
  -1   2   0    2.80    2.00
   1   2   0    5.30    3.20
  -1   2   0   -0.90    1.00
  -1   2   0   -0.30    1.10
  -2  -2   0  154.38   14.70
   2  -2   0  146.49   14.80
  -2  -2   0  166.78   18.50
  -2  -2   0  164.58   13.30
  -2  -2   0  148.89   25.30
  -2  -2   0  166.68   19.80
   2  -2   0  157.28   11.60
   2  -2   0  141.09   15.10
  -2  -2   0  151.28   14.10
  -2  -2   0  126.39   13.50
   2  -2   0  127.79   19.00
  -2  -2   0  149.09   11.60
   2  -2   0  151.78   15.70
   2  -2   0  157.38   11.80
  -2  -2   0  206.08   22.40
   2  -2   0  172.58   12.90
   2  -2   0  195.68   26.70
  -2  -2   0  193.08   21.20
  -2  -2   0  164.38   12.30
  -2  -2   0  167.78   14.50
   2  -2   0  136.39   13.50
  -2  -2   0  166.28   13.00
   2  -2   0  149.39   13.40
   2  -2   0  179.58   22.00
   2  -2   0  172.78   15.20
   2  -2   0  167.48   13.10
   2  -2   0  151.18   13.90
  -2  -2   0  137.99   12.80
   2   2   0  153.38   14.20
   2   2   0  138.79   12.20
  -2   2   0  194.98   22.30
   2   2   0  161.98   12.70
  -2   2   0  144.69   12.50
  -2   2   0  139.49   11.20
   2   2   0  157.28   13.80
  -2   2   0  168.08   15.20
   2   2   0  151.78   19.10
  -2   2   0  177.08   13.20
  -2   2   0  157.98   12.00
  -2   2   0  172.18   16.80
   2   2   0  153.58   14.00
   2   2   0  141.59   14.10
  -2   2   0  175.08   25.80
  -2   2   0  144.09   13.50
  -2   2   0  156.08   13.60
   2   2   0  161.18   18.60
   2   2   0  204.88   28.60
   2   2   0  150.78   13.20
  -2   2   0  150.88   13.20
   2   2   0  154.08   11.90
   2   2   0  142.19   18.60
  -2   2   0  132.29   19.60
   2   2   0  168.38   14.20
   2   2   0  154.38   17.60
  -2   2   0  168.18   14.70
   3  -2   0  303.57   38.40
  -3  -2   0  275.27   22.20
   3  -2   0  271.17   19.10
   3  -2   0  288.87   20.80
  -3  -2   0  221.28   21.10
  -3  -2   0  223.08   21.60
  -3  -2   0  269.27   20.90
  -3  -2   0  314.67   20.90
  -3  -2   0  364.96   44.30
   3  -2   0  333.47   33.90
  -3  -2   0  309.37   19.30
  -3  -2   0  291.37   23.50
   3  -2   0  230.58   18.70
   3  -2   0  236.88   21.90
  -3  -2   0  239.18   20.30
   3  -2   0  287.57   24.60
  -3  -2   0  225.08   29.50
  -3  -2   0  241.28   28.80
   3  -2   0  243.08   21.30
   3  -2   0  246.98   29.80
   3  -2   0  262.97   20.90
  -3  -2   0  283.77   31.90
  -3  -2   0  250.77   21.50
   3  -2   0  274.37   20.50
   3  -2   0  261.47   23.20
   3  -2   0  292.47   23.80
  -3  -2   0  274.07   30.50
  -3  -2   0  261.77   19.90
  -3   2   0  261.47   31.20
   3   2   0  294.57   30.00
   3   2   0  299.17   30.10
  -3   2   0  276.07   30.80
   3   2   0  276.97   22.60
   3   2   0  270.27   22.10
   3   2   0  230.88   20.80
  -3   2   0  267.97   22.50
  -3   2   0  246.18   21.00
  -3   2   0  333.37   39.80
  -3   2   0  255.37   19.00
  -3   2   0  241.28   20.40
  -3   2   0  262.87   22.80
   3   2   0  271.37   19.60
  -3   2   0  302.97   26.60
   3   2   0  250.67   29.00
   3   2   0  312.67   32.00
  -3   2   0  262.37   22.20
   3   2   0  260.67   20.40
   3   2   0  307.07   40.70
   3   2   0  282.87   21.20
  -3   2   0  300.37   21.80
   3   2   0  284.57   22.50
  -3   2   0  273.57   20.50
   3   2   0  268.77   23.20
   3   2   0  262.27   20.00
  -3   2   0  277.67   19.10
   4  -2   0  234.28   21.30
   4  -2   0  235.78   31.60
   4  -2   0  323.27   26.10
  -4  -2   0  249.78   20.50
   4  -2   0  308.17   29.20
   4  -2   0  273.27   27.20
  -4  -2   0  209.58   24.70
   4  -2   0  211.98   25.90
   4  -2   0  214.18   24.00
  -4  -2   0  243.28   22.50
  -4  -2   0  278.07   33.50
  -4  -2   0  286.87   26.60
   4  -2   0  350.56   46.50
   4  -2   0  226.78   19.20
   4  -2   0  258.27   21.80
  -4  -2   0  221.28   20.90
  -4  -2   0  267.07   25.90
   4  -2   0  276.67   21.20
   4  -2   0  248.88   31.90
  -4  -2   0  246.38   21.10
  -4  -2   0  229.78   32.50
  -4  -2   0  254.87   22.00
   4  -2   0  272.67   32.60
  -4  -2   0  243.88   18.90
  -4  -2   0  271.87   23.30
  -4  -2   0  229.78   40.30
   4   2   0  259.67   22.10
  -4   2   0  244.68   25.70
  -4   2   0  236.38   21.70
   4   2   0  215.78   19.40
  -4   2   0  248.08   32.60
  -4   2   0  233.88   20.70
  -4   2   0  310.07   21.90
   4   2   0  251.97   21.50
   4   2   0  261.87   30.70
   4   2   0  179.48   29.50
  -4   2   0  269.37   19.90
  -4   2   0  285.37   24.60
  -4   2   0  241.38   23.80
  -4   2   0  337.77   37.60
   4   2   0  253.77   39.70
   4   2   0  225.48   23.50
   4   2   0  221.78   30.50
   4   2   0  238.68   22.70
  -4   2   0  243.48   21.20
   4   2   0  250.47   20.80
  -4   2   0  298.97   42.30
   4   2   0  261.67   30.70
  -4   2   0  253.27   19.60
  -4   2   0  283.17   27.50
   4   2   0  268.77   26.40
   5  -2   0  205.28   25.50
  -5  -2   0  202.28   20.50
  -5  -2   0  206.98   22.00
   5  -2   0  250.47   23.70
  -5  -2   0  186.48   23.90
   5  -2   0  180.68   25.80
   5  -2   0  252.67   37.90
  -5  -2   0  197.48   19.20
   5  -2   0  222.48   46.10
   5  -2   0  199.18   21.40
   5  -2   0  159.08   25.20
  -5  -2   0  180.78   20.70
   5  -2   0  254.67   39.80
  -5  -2   0  205.68   24.70
  -5  -2   0  206.58   24.70
   5  -2   0  194.18   19.50
  -5  -2   0  166.28   36.60
   5  -2   0  207.68   19.20
  -5  -2   0  190.08   37.70
   5  -2   0  212.38   36.90
  -5  -2   0  207.98   21.80
  -5   2   0  184.48   21.90
  -5   2   0  197.38   19.30
  -5   2   0  218.68   22.60
   5   2   0  202.58   44.60
   5   2   0  248.78   33.90
  -5   2   0  160.08   22.50
  -5   2   0  224.48   22.20
  -5   2   0  123.19   33.30
  -5   2   0  194.88   18.20
  -5   2   0  148.29   22.60
  -5   2   0  192.28   26.60
  -5   2   0  182.88   26.80
   5   2   0  192.08   32.60
   5   2   0  217.58   26.90
  -5   2   0  222.68   22.50
   5   2   0  203.88   21.50
   5   2   0  218.38   21.80
   5   2   0  209.88   20.10
   5   2   0  208.08   26.40
  -5   2   0  283.57   53.49
   5   2   0  169.58   22.40
   5   2   0  264.57   36.90
  -6  -2   0   64.99   15.00
  -6  -2   0   66.29   15.40
   6  -2   0   41.20   13.40
   6  -2   0   64.39   12.50
   6  -2   0   20.00   25.20
  -6  -2   0   61.19   15.60
   6  -2   0   39.30   32.50
   6  -2   0   90.99   43.60
   6  -2   0   56.69   18.50
   6  -2   0  112.89   31.90
   6  -2   0   64.99   22.60
  -6  -2   0   80.59   15.70
  -6  -2   0   89.09   13.10
  -6  -2   0   72.29   17.40
  -6  -2   0   58.89   18.40
  -6  -2   0   97.69   34.70
  -6  -2   0   82.29   15.00
  -6  -2   0   89.79   15.40
   6   2   0   22.20   42.80
   6   2   0   55.09   14.00
   6   2   0   79.09   29.10
  -6   2   0   61.89   17.60
  -6   2   0   50.99   29.30
   6   2   0   24.40   28.20
  -6   2   0   88.89   16.60
   6   2   0   47.60   24.70
  -6   2   0   52.29   13.30
  -6   2   0   63.19   17.40
  -6   2   0   70.99   16.70
  -6   2   0   83.49   16.10
  -6   2   0   85.69   14.60
   6   2   0   65.99   19.20
  -6   2   0   53.59   18.10
  -6   2   0   65.19   17.10
  -6   2   0   63.29   12.50
   7  -2   0  375.66   41.90
  -7  -2   0  356.06   31.20
   7  -2   0  283.77   37.70
  -7  -2   0  276.17   46.80
  -7  -2   0  285.37   26.10
  -7  -2   0  412.86   34.60
   7  -2   0  266.67   42.70
   7  -2   0  383.36   52.89
   7  -2   0  327.47   27.10
  -7  -2   0  349.47   30.40
  -7  -2   0  412.86   39.70
   7  -2   0  289.87   55.69
   7  -2   0  310.17   44.10
  -7  -2   0  409.06   40.00
  -7  -2   0  296.47   32.00
  -7  -2   0  312.97   29.00
   7   2   0  270.17   41.20
   7   2   0  283.47   42.70
  -7   2   0  322.17   31.60
   7   2   0  364.76   47.80
  -7   2   0  373.36   52.49
  -7   2   0  315.97   27.90
  -7   2   0  354.36   37.00
  -7   2   0  316.07   36.30
  -7   2   0  278.37   30.60
  -7   2   0  434.76   38.70
   7   2   0  319.17   37.50
  -7   2   0  265.77   39.50
  -7   2   0  356.66   31.00
  -7   2   0  275.17   26.60
  -7   2   0  367.36   46.00
   7   2   0  356.26   64.09
  -8  -2   0  388.26   36.10
  -8  -2   0  349.96   38.60
   8  -2   0  334.77   65.79
  -8  -2   0  324.47   40.10
  -8  -2   0  281.37   34.90
   8  -2   0  300.57   50.19
   8  -2   0  345.27   42.70
  -8  -2   0  340.57   30.40
  -8  -2   0  391.06   37.40
   8  -2   0  406.86   46.50
   8  -2   0  304.27   47.60
  -8  -2   0  369.96   35.70
  -8  -2   0  428.66   61.49
  -8  -2   0  326.57   28.40
   8  -2   0  293.57   49.50
  -8   2   0  345.97   39.50
  -8   2   0  354.46   39.20
   8   2   0  291.17   45.40
  -8   2   0  385.66   36.20
  -8   2   0  384.36   39.00
  -8   2   0  309.07   28.40
  -8   2   0  282.27   42.50
  -8   2   0  349.07   30.60
  -8   2   0  334.27   57.09
   8   2   0  468.35   52.99
  -8   2   0  333.17   41.10
   8   2   0  364.26   66.89
   8   2   0  228.78   42.40
  -8   2   0  379.66   33.80
   8   2   0  323.07   40.80
  -8   2   0  375.96   35.30
  -9  -2   0  258.57   32.00
   9  -2   0  125.19   50.69
  -9  -2   0  150.18   23.10
  -9  -2   0  217.98   28.30
   9  -2   0  138.49   42.20
   9  -2   0  210.28   37.70
   9  -2   0  142.49   33.60
  -9  -2   0  192.18   31.50
  -9  -2   0  140.89   33.20
  -9  -2   0  225.58   50.59
   9  -2   0  242.08   45.10
  -9   2   0  166.68   26.50
   9   2   0  110.19   37.90
  -9   2   0  172.18   23.90
  -9   2   0  193.08   35.00
  -9   2   0  179.38   31.30
   9   2   0  151.08   51.49
  -9   2   0  170.18   24.00
  -9   2   0  229.68   41.80
   9   2   0  249.18   36.30
  -9   2   0  202.68   27.30
   9   2   0  158.58   42.00
  -9   2   0  147.89   45.60
  -9   2   0  207.68   36.20
 -10  -2   0   95.89   23.30
 -10  -2   0   88.39   21.60
 -10  -2   0   90.99   24.10
  10  -2   0   96.49   42.00
 -10  -2   0  122.99   27.90
  10  -2   0  126.89   58.89
 -10  -2   0  117.79   24.40
 -10  -2   0  110.79   33.50
 -10  -2   0   60.99   30.80
  10  -2   0  118.29   38.10
  10  -2   0   64.99   35.40
 -10  -2   0  120.19   25.40
 -10  -2   0   84.99   43.40
  10  -2   0   89.19   31.60
 -10   2   0   98.69   21.90
  10   2   0   60.59   28.50
  10   2   0  118.89   33.40
  10   2   0   83.89   52.69
 -10   2   0   69.19   31.70
 -10   2   0   92.79   23.60
  10   2   0  160.68   42.40
 -10   2   0  113.19   23.20
 -10   2   0  124.89   22.50
 -10   2   0  132.89   36.00
 -10   2   0  106.29   43.10
 -10   2   0  167.38   29.90
  10   2   0   93.09   36.20
 -10   2   0   98.49   26.60
 -11  -2   0  228.98   31.30
 -11  -2   0  204.78   43.30
  11  -2   0  215.98   47.70
 -11  -2   0  145.99   37.00
  11  -2   0  229.48   64.59
  11  -2   0  226.28   43.80
 -11  -2   0  264.77   39.50
  11  -2   0  228.38   49.30
 -11  -2   0  295.87   38.00
 -11  -2   0  202.88   31.40
  11  -2   0  243.58   49.20
 -11  -2   0  328.97   63.09
 -11  -2   0  257.57   40.90
  11  -2   0  312.67   49.20
 -11  -2   0  255.57   41.00
  11   2   0  222.08   44.00
 -11   2   0  120.39   38.50
 -11   2   0  238.08   33.00
 -11   2   0  168.38   35.80
 -11   2   0  290.97   39.30
 -11   2   0  237.98   38.20
  11   2   0  234.98   64.09
 -11   2   0  166.38   55.19
  11   2   0  175.48   38.40
  11   2   0  189.98   48.80
  11   2   0  155.88   46.10
  11   2   0  269.57   50.99
 -11   2   0  254.07   35.60
 -12  -2   0   43.50   46.80
 -12  -2   0   34.80   22.90
 -12  -2   0   74.79   25.10
 -12  -2   0  124.39   26.60
  12  -2   0  177.18   62.49
  12  -2   0   70.89   36.40
 -12  -2   0   77.49   38.20
 -12  -2   0   60.39   28.70
  12  -2   0   35.50   36.90
  12  -2   0  123.49   49.10
 -12  -2   0   89.79   27.50
  12  -2   0  154.88   40.10
 -12   2   0   83.69   26.70
 -12   2   0   79.99   53.29
  12   2   0  138.39   40.20
  12   2   0  147.39   50.89
 -12   2   0  119.89   24.40
 -12   2   0  119.79   33.70
 -12   2   0  110.29   27.30
  12   2   0   93.09   48.50
  12   2   0   72.89   32.70
 -12   2   0  106.89   39.50
 -12   2   0  148.69   30.20
  12   2   0   67.89   37.70
  12   2   0  147.89   65.89
 -13  -2   0  107.29   35.80
 -13  -2   0    0.80   36.00
  13  -2   0   52.59   42.40
  13  -2   0   34.00   33.10
 -13  -2   0   68.79   27.30
 -13  -2   0   88.89   30.90
  13  -2   0   84.69   59.79
 -13  -2   0   22.40   22.40
 -13  -2   0   84.39   52.59
  13  -2   0   75.99   37.10
 -13  -2   0   46.80   20.70
 -13  -2   0   45.90   46.70
  13  -2   0   47.40   36.80
  13  -2   0   76.99   38.10
  13   2   0   93.09   60.09
  13   2   0  121.09   42.80
 -13   2   0   60.39   30.70
 -13   2   0   56.59   22.50
 -13   2   0   78.79   38.80
  13   2   0   43.40   34.80
 -13   2   0   83.99   40.20
 -13   2   0   70.59   28.60
  13   2   0   92.29   39.20
  13   2   0   39.80   43.50
 -13   2   0   33.00   25.00
 -13   2   0  147.19   58.59
 -13   2   0   57.59   24.10
  13   2   0  143.89   48.40
 -14  -2   0   12.90   25.80
  14  -2   0   17.20   48.90
 -14  -2   0   52.49   30.50
 -14  -2   0   50.39   25.50
 -14  -2   0   71.59   62.29
  14  -2   0   44.70   38.90
  14  -2   0  -11.00   36.70
 -14  -2   0  -26.00   36.00
  14  -2   0  -13.20   36.60
 -14  -2   0   42.00   29.00
 -14  -2   0   62.89   31.80
  14  -2   0  -17.90   34.10
 -14  -2   0   88.69   33.20
  14  -2   0   13.00   35.40
 -14   2   0    3.30   35.90
 -14   2   0   39.20   32.00
 -14   2   0  -22.70   21.60
 -14   2   0  -29.50   42.20
  14   2   0  -15.10   35.00
  14   2   0   33.50   40.20
 -14   2   0   54.49   23.40
  14   2   0   40.80   55.79
 -14   2   0   49.99   29.50
 -14   2   0   56.29   36.10
  14   2   0   24.30   31.40
 -14   2   0   34.40   28.50
  14   2   0    8.90   36.80
  14   2   0   91.99   49.10
 -14   2   0   32.10   27.50
  15  -2   0   58.99   43.70
 -15  -2   0   42.40   29.00
 -15  -2   0   33.30   19.80
  15  -2   0   32.00   42.60
 -15  -2   0   23.40   33.00
 -15  -2   0   93.99   58.69
 -15  -2   0   67.69   30.80
  15  -2   0   59.09   40.60
  15  -2   0  138.89   65.29
  15  -2   0   56.59   40.40
 -15  -2   0   25.20   41.60
 -15  -2   0   62.19   29.00
 -15  -2   0   64.59   36.20
 -15  -2   0   -4.40   31.40
 -15  -2   0   12.70   30.20
 -15   2   0  -16.90   30.40
 -15   2   0   45.50   38.10
  15   2   0   26.20   39.10
  15   2   0  151.58   65.89
  15   2   0  120.69   50.29
 -15   2   0   29.30   32.10
 -15   2   0   96.99   31.80
  15   2   0  -33.80   34.40
 -15   2   0   37.90   31.20
 -15   2   0   27.40   28.80
 -15   2   0   60.39   26.20
  15   2   0   24.10   40.40
 -15   2   0   70.19   44.70
 -15   2   0    0.20   35.30
  15   2   0  -27.50   27.80
 -16  -2   0   57.89   27.00
 -16  -2   0    7.20   34.20
 -16  -2   0  -74.19   38.70
 -16  -2   0    8.90   29.40
  16  -2   0    1.60   37.20
 -16  -2   0   15.50   37.90
 -16  -2   0    4.00   33.70
 -16  -2   0    9.80   34.80
  16  -2   0   80.39   44.40
  16  -2   0  -11.20   38.70
  16  -2   0   24.60   52.59
 -16  -2   0   -7.60   31.30
  16  -2   0    3.50   37.10
 -16  -2   0   41.60   46.70
  16  -2   0   44.60   49.99
 -16  -2   0   50.59   30.90
 -16   2   0   10.90   24.40
 -16   2   0    2.40   30.90
  16   2   0  -16.40   35.80
 -16   2   0   -3.00   25.70
 -16   2   0  -24.30   35.80
 -16   2   0  -56.69   27.00
  16   2   0   89.79   49.50
 -16   2   0   -7.40   35.90
  16   2   0   -3.70   46.00
 -16   2   0   18.50   34.30
  16   2   0   31.30   42.00
  16   2   0   69.09   48.10
 -16   2   0   26.60   35.60
 -16   2   0  142.49   55.39
  16   2   0  126.79   68.79
  -1  -3   0  206.68   13.80
  -1  -3   0  243.18   14.00
  -1  -3   0  202.28   13.70
  -1  -3   0  216.48   13.30
   1  -3   0  203.98   13.90
   1  -3   0  170.98   13.20
   1  -3   0  202.48   13.40
   1  -3   0  202.48   13.40
   1  -3   0  199.58   16.40
   1  -3   0  204.18   15.60
   1  -3   0  201.68   15.90
   1  -3   0  218.48   15.30
  -1  -3   0  214.38   13.90
  -1  -3   0  201.68   13.30
  -1  -3   0  194.78   13.40
  -1  -3   0  205.18   12.70
  -1  -3   0  209.48   13.00
  -1   3   0  222.28   15.10
   1   3   0  199.78   12.70
  -1   3   0  186.48   14.10
   1   3   0  200.78   14.20
   1   3   0  243.08   16.10
   1   3   0  210.48   17.30
  -1   3   0  230.38   13.50
   1   3   0  196.98   14.50
  -1   3   0  225.98   13.90
   1   3   0  200.68   13.50
  -1   3   0  201.88   14.40
  -1   3   0  205.58   13.40
  -1   3   0  185.58   14.50
   1   3   0  177.48   12.70
  -1   3   0  226.18   13.70
  -2  -3   0  114.19   15.50
   2  -3   0  110.19   12.40
  -2  -3   0  150.58   12.60
  -2  -3   0  123.79   24.10
  -2  -3   0  120.59   12.70
  -2  -3   0  123.19   11.40
   2  -3   0  122.19   14.40
  -2  -3   0  152.78   20.10
  -2  -3   0  125.39   12.50
   2  -3   0  156.08   24.90
  -2  -3   0  135.99   12.00
   2  -3   0  154.78   14.40
   2  -3   0  105.49   10.30
   2  -3   0  133.59   10.20
  -2  -3   0  120.89   15.70
   2  -3   0  120.29   14.10
   2  -3   0  124.39   18.80
   2  -3   0  119.49   11.30
   2  -3   0  134.29   12.70
  -2  -3   0  114.79   18.10
   2  -3   0  125.59   11.60
   2  -3   0  135.49   14.90
   2  -3   0  141.09   19.80
  -2  -3   0  158.78   11.90
   2  -3   0  126.99   11.40
  -2  -3   0  156.98   14.10
  -2  -3   0  123.29   12.50
   2   3   0  146.69   12.30
  -2   3   0  147.29   12.70
  -2   3   0  132.79   11.70
   2   3   0  141.59   13.60
  -2   3   0  103.19   16.90
   2   3   0  127.89   11.20
   2   3   0  137.09   10.70
  -2   3   0  111.69   11.70
   2   3   0  134.69   13.30
   2   3   0  126.59   10.50
   2   3   0  101.39   16.40
  -2   3   0  122.69   10.00
  -2   3   0  135.29   14.80
   2   3   0  131.09   16.40
  -2   3   0  123.29   11.50
   2   3   0  111.99   11.00
  -2   3   0  151.08   15.40
  -2   3   0   97.79   17.50
  -2   3   0  149.59   22.60
   2   3   0  124.69   11.30
   2   3   0  114.39   17.50
   2   3   0  100.29   22.20
  -2   3   0  146.59   13.20
  -2   3   0  105.79   12.70
  -2   3   0  124.19   15.30
  -2   3   0  125.59   10.70
  -2   3   0  133.19   14.50
   2   3   0  146.09   16.40
   2   3   0  109.69   12.20
   3  -3   0 3468.35  206.28
   3  -3   0 3748.62  216.28
   3  -3   0 3478.05  203.68
  -3  -3   0 3427.16  210.18
   3  -3   0 3529.15  204.18
   3  -3   0 3408.96  210.38
   3  -3   0 3572.14  204.48
  -3  -3   0 3411.46  203.08
   3  -3   0 3846.72  207.08
   3  -3   0 3477.55  203.68
  -3  -3   0 3428.16  203.78
  -3  -3   0 3239.68  208.98
   3  -3   0 3444.26  202.38
   3  -3   0 3529.85  210.18
  -3  -3   0 3515.05  205.18
  -3  -3   0 3555.54  203.58
  -3  -3   0 3653.73  210.78
  -3  -3   0 3463.35  203.58
  -3  -3   0 3365.16  204.88
  -3  -3   0 3480.95  209.08
   3  -3   0 3515.85  202.48
  -3  -3   0 3585.14  202.68
  -3  -3   0 3570.44  205.28
   3  -3   0 3494.35  205.58
   3  -3   0 3619.04  206.98
  -3  -3   0 3481.05  204.58
   3  -3   0 3280.67  203.68
  -3  -3   0 3563.14  216.58
  -3   3   0 3440.66  206.18
  -3   3   0 3569.94  210.78
   3   3   0 3445.36  208.48
   3   3   0 3632.44  205.48
   3   3   0 3516.95  202.98
   3   3   0 3641.04  205.68
  -3   3   0 3595.14  203.68
  -3   3   0 3590.84  208.08
   3   3   0 3334.07  208.18
   3   3   0 3530.85  203.58
   3   3   0 3563.24  204.48
   3   3   0 3595.74  205.28
  -3   3   0 3689.13  211.58
   3   3   0 3577.14  203.68
  -3   3   0 3270.57  203.68
   3   3   0 3497.95  204.68
   3   3   0 3635.04  209.28
   3   3   0 3467.35  215.68
  -3   3   0 3451.55  204.38
  -3   3   0 3546.65  204.18
  -3   3   0 3422.56  205.38
   3   3   0 3527.05  203.48
  -3   3   0 3812.12  216.38
  -3   3   0 3623.24  206.28
  -3   3   0 3557.84  202.58
   3   3   0 3560.74  210.38
  -4  -3   0 3934.11  235.08
  -4  -3   0 3729.33  235.38
  -4  -3   0 3971.60  228.98
  -4  -3   0 3807.82  227.88
   4  -3   0 3875.11  224.88
  -4  -3   0 4020.70  244.18
   4  -3   0 3982.50  230.48
  -4  -3   0 3989.90  226.78
   4  -3   0 3977.70  226.78
   4  -3   0 3780.02  234.98
  -4  -3   0 3879.71  226.78
  -4  -3   0 3967.40  226.48
   4  -3   0 3893.81  235.28
   4  -3   0 3736.73  230.28
   4  -3   0 3658.33  241.28
  -4  -3   0 4082.79  229.18
  -4  -3   0 3893.11  224.98
   4  -3   0 4041.20  230.68
  -4  -3   0 3862.11  235.98
   4  -3   0 3989.30  226.78
   4  -3   0 3818.52  225.08
   4  -3   0 3930.01  227.48
  -4  -3   0 3905.31  228.68
  -4  -3   0 3973.30  234.28
   4  -3   0 3880.81  227.68
   4  -3   0 3729.43  228.78
  -4  -3   0 3705.13  225.68
  -4   3   0 3940.21  232.38
   4   3   0 3889.21  228.08
  -4   3   0 3739.63  241.58
  -4   3   0 4003.10  226.58
   4   3   0 4056.89  228.88
   4   3   0 3920.41  226.28
  -4   3   0 3894.01  230.08
   4   3   0 4092.09  234.28
   4   3   0 3850.11  242.88
   4   3   0 4031.90  226.98
  -4   3   0 3926.31  229.98
  -4   3   0 3972.80  225.28
  -4   3   0 3958.00  226.58
  -4   3   0 3957.20  225.08
  -4   3   0 3811.02  235.78
   4   3   0 3931.31  233.68
   4   3   0 3933.81  233.58
   4   3   0 3758.62  227.68
  -4   3   0 3641.74  228.48
   4   3   0 3929.01  229.28
  -4   3   0 3787.62  226.88
  -4   3   0 3993.60  228.18
   4   3   0 3809.42  234.78
  -4   3   0 3876.71  226.88
  -4   3   0 3919.81  235.98
  -5  -3   0 2023.40  121.19
   5  -3   0 2054.39  120.99
   5  -3   0 1989.90  126.49
  -5  -3   0 2209.88  136.69
   5  -3   0 2072.29  128.09
  -5  -3   0 2095.19  123.39
   5  -3   0 2133.89  135.89
   5  -3   0 2015.60  146.59
  -5  -3   0 1978.20  123.29
  -5  -3   0 2121.09  125.19
  -5  -3   0 2186.28  130.99
  -5  -3   0 2037.90  136.69
   5  -3   0 1960.00  121.29
   5  -3   0 1944.61  123.29
   5  -3   0 1953.90  123.39
  -5  -3   0 1975.10  123.59
  -5  -3   0 2062.39  126.59
  -5  -3   0 2064.39  140.99
  -5  -3   0 2049.09  125.59
   5  -3   0 2057.59  135.39
  -5   3   0 1978.80  121.29
   5   3   0 2050.19  123.29
  -5   3   0 1904.31  136.59
   5   3   0 1998.80  146.89
  -5   3   0 1941.41  144.99
  -5   3   0 2023.00  123.09
  -5   3   0 2071.79  123.99
  -5   3   0 1951.70  124.89
  -5   3   0 2012.30  121.29
  -5   3   0 2025.80  123.39
   5   3   0 2193.88  134.49
   5   3   0 2015.50  123.19
  -5   3   0 2151.08  128.19
   5   3   0 2060.49  125.69
   5   3   0 2132.59  127.49
  -5   3   0 2089.39  126.79
  -5   3   0 2149.69  124.09
  -5   3   0 2031.00  130.99
   5   3   0 2071.79  133.29
   5   3   0 2038.50  127.39
  -5   3   0 2164.18  127.29
   5   3   0 2026.40  121.89
   5   3   0 2028.50  132.29
   6  -3   0  704.53   80.69
  -6  -3   0  665.53   43.70
  -6  -3   0  763.62   65.59
  -6  -3   0  563.34   47.90
  -6  -3   0  568.74   46.60
  -6  -3   0  591.24   45.40
   6  -3   0  517.85   61.39
  -6  -3   0  622.54   43.70
   6  -3   0  632.64   56.89
   6  -3   0  612.44   65.39
   6  -3   0  632.84   72.79
   6  -3   0  611.24   45.00
  -6  -3   0  656.93   49.80
  -6  -3   0  677.13   45.60
   6  -3   0  558.74   49.40
  -6  -3   0  666.13   45.50
   6  -3   0  660.23   44.70
   6  -3   0  649.54   42.00
  -6   3   0  659.03   48.90
  -6   3   0  546.35   41.90
  -6   3   0  661.53   49.50
  -6   3   0  627.24   45.20
   6   3   0  690.03   57.79
  -6   3   0  575.94   41.80
  -6   3   0  663.03   62.69
   6   3   0  537.35   43.80
  -6   3   0  616.04   45.70
   6   3   0  655.73   63.89
  -6   3   0  594.84   44.50
   6   3   0  621.84   61.89
  -6   3   0  540.35   48.60
  -6   3   0  562.54   53.69
   6   3   0  608.74   49.10
  -6   3   0  615.74   45.50
   6   3   0  583.74   76.79
  -6   3   0  603.34   48.40
   7  -3   0  921.11   71.09
  -7  -3   0  955.20   81.79
  -7  -3   0  877.61   59.99
  -7  -3   0  944.91   62.59
   7  -3   0  970.40   79.59
  -7  -3   0  889.81   65.69
   7  -3   0 1014.30   81.29
   7  -3   0  972.80   77.89
  -7  -3   0 1022.30   69.19
  -7  -3   0  980.30   68.09
   7  -3   0  997.00  103.89
  -7  -3   0  940.81   64.09
   7  -3   0  985.30   60.69
  -7  -3   0  969.60   64.29
   7  -3   0 1066.89   71.49
  -7  -3   0  844.62   62.69
   7   3   0  688.53   90.79
   7   3   0  854.01   74.09
   7   3   0  818.52   67.29
  -7   3   0  815.62   59.69
  -7   3   0  926.91   63.79
  -7   3   0  930.81   64.19
  -7   3   0  936.41   76.19
   7   3   0  949.11   75.29
   7   3   0  845.02   74.39
  -7   3   0 1039.20   69.49
  -7   3   0 1038.80   82.09
  -7   3   0  980.60   67.49
  -7   3   0  931.71   63.39
  -7   3   0  939.91   73.89
  -7   3   0  936.81   61.39
  -7   3   0  982.60   68.09
   8  -3   0  407.56   48.10
   8  -3   0  497.15   63.69
   8  -3   0  393.56   54.49
  -8  -3   0  495.65   39.80
  -8  -3   0  420.06   44.70
  -8  -3   0  474.05   43.00
   8  -3   0  518.25   53.09
  -8  -3   0  430.66   34.40
  -8  -3   0  425.46   36.90
  -8  -3   0  430.16   39.50
  -8  -3   0  401.56   61.29
   8  -3   0  355.96   70.39
  -8  -3   0  486.25   48.40
   8  -3   0  399.56   53.89
   8  -3   0  455.65   34.60
  -8  -3   0  472.95   38.30
  -8   3   0  524.65   66.59
   8   3   0  456.65   49.40
   8   3   0  571.84   59.59
   8   3   0  418.36   69.29
  -8   3   0  396.56   42.90
  -8   3   0  443.96   38.40
  -8   3   0  377.86   42.60
   8   3   0  431.76   56.59
  -8   3   0  420.26   34.20
   8   3   0  484.55   56.79
  -8   3   0  482.15   39.50
  -8   3   0  460.15   36.10
  -8   3   0  452.35   52.99
  -8   3   0  450.25   47.00
  -8   3   0  439.06   38.80
  -8   3   0  409.86   43.80
  -9  -3   0   25.60   16.00
  -9  -3   0   41.70   22.90
   9  -3   0    7.80   22.20
   9  -3   0   -0.90   42.30
   9  -3   0  -39.80   30.50
  -9  -3   0   -6.00   13.30
   9  -3   0  -21.20   30.30
  -9  -3   0    2.10   15.00
   9  -3   0  -31.10   18.30
   9  -3   0  -20.90   25.30
  -9  -3   0    2.40   20.60
  -9  -3   0   28.20   36.30
  -9   3   0    6.70   14.40
  -9   3   0   15.20   14.00
  -9   3   0   20.70   25.80
  -9   3   0   -0.10   13.40
  -9   3   0   21.40   22.90
   9   3   0   14.20   20.50
   9   3   0  -22.30   26.70
  -9   3   0   16.80   21.10
   9   3   0   32.80   28.70
   9   3   0  -27.20   34.80
  -9   3   0   52.39   38.40
  -9   3   0   -6.60   11.40
  -9   3   0   -2.10   18.00
 -10  -3   0   32.20   28.30
 -10  -3   0  -13.10   14.70
 -10  -3   0   19.00   22.70
 -10  -3   0   26.20   23.60
  10  -3   0   -8.00   22.90
 -10  -3   0   20.30   22.20
  10  -3   0  -38.00   37.70
 -10  -3   0   13.10   17.50
  10  -3   0  -26.20   25.60
  10  -3   0   -2.80   29.60
 -10  -3   0  -72.79   27.30
  10  -3   0   32.40   34.70
  10  -3   0  -46.10   30.10
 -10  -3   0   -4.10   17.70
 -10  -3   0    7.80   15.20
  10   3   0  -24.50   28.00
  10   3   0   50.89   34.80
 -10   3   0   41.10   19.00
 -10   3   0    0.70   14.60
  10   3   0  -24.10   35.20
  10   3   0    5.60   25.10
 -10   3   0   20.10   17.40
 -10   3   0   -6.90   18.10
  10   3   0   -4.70   20.30
  10   3   0    2.60   27.20
 -10   3   0  -49.10   34.60
 -10   3   0   21.00   19.60
 -10   3   0    9.10   25.70
 -10   3   0    9.40   24.00
 -10   3   0    7.10   16.60
 -11  -3   0   -3.00   22.10
  11  -3   0  -22.70   21.40
  11  -3   0   12.70   49.30
  11  -3   0   -9.10   23.00
  11  -3   0  -66.69   23.90
 -11  -3   0   31.30   23.40
  11  -3   0   12.00   32.50
 -11  -3   0   -0.20   22.00
 -11  -3   0   -9.10   21.70
 -11  -3   0   43.10   19.60
 -11  -3   0   15.30   17.50
 -11  -3   0    3.00   37.60
 -11  -3   0  -24.30   15.50
  11  -3   0    2.90   29.90
 -11  -3   0   53.99   33.90
 -11   3   0  -13.10   44.90
 -11   3   0  -20.60   24.60
  11   3   0   31.50   52.09
  11   3   0   32.80   35.00
  11   3   0   -4.00   25.30
  11   3   0  -27.50   28.90
  11   3   0    1.10   22.60
 -11   3   0  -17.40   15.10
  11   3   0   13.10   33.90
 -11   3   0  -26.80   19.60
 -11   3   0   10.50   22.40
 -11   3   0   27.40   20.70
 -11   3   0   -3.50   24.40
  12  -3   0  108.49   53.79
 -12  -3   0   94.99   24.00
  12  -3   0   60.79   41.80
  12  -3   0   54.39   34.20
  12  -3   0  153.48   44.80
  12  -3   0   82.49   36.30
 -12  -3   0   59.39   29.50
 -12  -3   0  107.89   29.10
 -12  -3   0  121.99   26.70
 -12  -3   0   28.60   23.10
 -12  -3   0   79.19   52.29
 -12  -3   0   92.99   41.80
  12   3   0   73.39   41.20
  12   3   0   93.49   54.09
  12   3   0   54.79   31.70
 -12   3   0   70.79   38.80
 -12   3   0   80.59   33.50
 -12   3   0   19.60   22.40
  12   3   0   28.40   37.60
 -12   3   0   68.09   25.10
  12   3   0   38.80   33.20
 -12   3   0   61.69   23.30
  12   3   0   24.10   36.70
 -12   3   0   67.59   22.30
 -12   3   0   60.99   44.20
  13  -3   0   52.79   35.60
  13  -3   0  152.38   46.90
 -13  -3   0   45.30   45.70
 -13  -3   0   48.60   24.40
 -13  -3   0  112.49   41.10
  13  -3   0   13.00   38.80
 -13  -3   0   64.39   21.90
 -13  -3   0   67.69   28.20
 -13  -3   0   67.99   26.10
  13  -3   0   84.29   70.29
 -13  -3   0  101.39   33.90
  13  -3   0  100.59   60.09
 -13  -3   0  101.89   55.49
  13  -3   0   53.59   34.60
  13   3   0  117.99   59.89
  13   3   0  120.59   38.60
  13   3   0   43.60   34.40
 -13   3   0   34.40   25.70
 -13   3   0   57.29   22.40
  13   3   0   72.59   43.50
 -13   3   0   34.00   34.40
 -13   3   0   46.40   43.40
 -13   3   0   32.30   45.70
  13   3   0  113.99   42.00
 -13   3   0   30.90   23.80
 -13   3   0   24.60   25.30
  13   3   0   90.89   46.00
 -14  -3   0   89.79   34.90
 -14  -3   0  109.59   52.99
  14  -3   0  166.58   50.99
  14  -3   0  131.59   56.39
 -14  -3   0   73.09   22.40
 -14  -3   0  113.49   35.40
  14  -3   0  157.18   45.90
 -14  -3   0  103.19   35.80
  14  -3   0   91.29   43.50
  14  -3   0  171.38   45.10
 -14  -3   0   59.89   33.60
 -14  -3   0  189.38   53.89
  14  -3   0  125.29   65.89
 -14  -3   0  131.69   30.90
 -14  -3   0   86.89   36.70
 -14   3   0  126.29   31.40
  14   3   0  120.29   51.09
  14   3   0  109.09   42.00
  14   3   0   26.50   57.59
 -14   3   0   59.29   29.50
 -14   3   0  218.08   56.09
 -14   3   0  131.59   49.50
  14   3   0  157.78   45.60
 -14   3   0  153.28   54.19
 -14   3   0  164.18   29.80
  14   3   0   80.39   43.40
 -14   3   0  102.29   32.50
 -14   3   0  159.08   37.60
  14   3   0  139.89   44.40
 -14   3   0   99.19   34.80
  15  -3   0   56.79   40.80
 -15  -3   0    8.90   35.50
  15  -3   0   21.90   42.00
 -15  -3   0  -15.30   25.80
  15  -3   0  125.69   66.49
 -15  -3   0   -2.80   25.60
 -15  -3   0   29.70   36.60
 -15  -3   0   35.80   32.20
  15  -3   0  -17.90   33.70
  15  -3   0   97.49   41.10
 -15  -3   0    7.30   24.50
  15  -3   0   27.30   45.40
 -15  -3   0   22.10   50.39
 -15  -3   0    4.30   31.00
 -15  -3   0   55.19   23.70
  15   3   0   -1.10   34.70
 -15   3   0   64.39   56.19
  15   3   0   97.59   62.89
 -15   3   0   23.70   22.80
 -15   3   0   40.00   28.00
 -15   3   0  -21.40   33.10
  15   3   0   14.00   35.20
  15   3   0   22.60   36.30
 -15   3   0   41.60   30.20
 -15   3   0   32.80   29.60
  15   3   0   66.79   51.69
 -15   3   0   36.10   43.80
 -15   3   0   14.80   28.30
  15   3   0   51.99   41.30
 -15   3   0  -35.10   24.80
 -16  -3   0  -10.00   21.10
 -16  -3   0   35.30   31.70
  16  -3   0   14.20   37.60
 -16  -3   0  -28.80   24.50
  16  -3   0   47.10   40.10
  16  -3   0   18.10   44.60
 -16  -3   0  -13.90   29.70
 -16  -3   0    2.30   26.90
  16  -3   0   26.30   49.99
 -16  -3   0  -31.50   28.10
 -16  -3   0   95.49   66.19
 -16  -3   0   21.70   46.80
  16  -3   0  -14.40   38.90
 -16  -3   0  -16.20   24.40
  16  -3   0   90.29   53.99
 -16   3   0   35.50   33.60
 -16   3   0   52.59   29.30
 -16   3   0  -11.10   32.00
 -16   3   0   49.40   30.60
  16   3   0  -15.00   32.00
 -16   3   0   26.40   23.30
  16   3   0   43.50   41.50
 -16   3   0   62.99   39.80
 -16   3   0   74.09   57.29
  16   3   0   53.89   50.29
 -16   3   0   -4.20   39.10
  16   3   0   24.90   71.89
 -16   3   0  -68.29   29.50
  16   3   0   24.30   49.10
  16   3   0   13.00   55.59
   1  -4   0 2855.01  165.08
   1  -4   0 2893.21  165.18
  -1  -4   0 2613.74  165.38
   1  -4   0 2924.01  167.38
   1  -4   0 3060.69  168.18
   1  -4   0 2850.11  166.38
  -1  -4   0 2874.31  165.38
   1  -4   0 2824.92  166.18
   1  -4   0 2848.52  165.48
   1  -4   0 2874.31  166.78
  -1   4   0 2774.62  166.58
  -1   4   0 2989.60  167.98
   1   4   0 2440.66  165.08
  -1   4   0 2833.02  166.28
  -1   4   0 3074.09  166.28
   1   4   0 3132.59  167.38
   1   4   0 2927.41  168.88
  -1   4   0 2976.40  166.48
   1   4   0 3028.20  166.68
   1   4   0 2932.31  166.08
   2  -4   0 2721.03  170.88
  -2  -4   0 3095.69  174.98
   2  -4   0 3055.19  170.78
  -2  -4   0 3022.60  173.38
   2  -4   0 2943.51  175.48
  -2  -4   0 2958.80  171.38
   2  -4   0 2927.61  172.58
  -2  -4   0 2924.21  178.98
   2  -4   0 2906.01  170.08
  -2  -4   0 2940.21  171.48
  -2  -4   0 3049.89  175.28
  -2  -4   0 2978.20  170.88
   2  -4   0 2903.01  173.28
   2  -4   0 3049.59  177.88
   2  -4   0 2999.20  172.28
   2  -4   0 3055.09  172.78
  -2  -4   0 2915.81  170.98
  -2  -4   0 2905.41  173.48
  -2  -4   0 3050.79  170.58
   2  -4   0 2940.21  172.78
   2  -4   0 3005.30  171.18
  -2  -4   0 2989.20  170.38
   2  -4   0 2831.02  174.48
  -2  -4   0 2871.81  171.28
  -2   4   0 2937.41  172.48
  -2   4   0 2841.62  170.78
   2   4   0 3028.60  171.38
  -2   4   0 2928.01  171.18
   2   4   0 3148.28  174.68
   2   4   0 3024.60  170.38
   2   4   0 3037.70  170.68
  -2   4   0 2836.22  172.38
   2   4   0 3049.59  179.18
   2   4   0 2749.92  172.58
  -2   4   0 2883.11  173.18
   2   4   0 3048.29  171.48
  -2   4   0 3080.19  177.98
   2   4   0 3038.70  170.68
  -2   4   0 2972.00  170.88
   2   4   0 2988.30  171.58
  -2   4   0 2909.31  172.68
  -2   4   0 2905.11  172.08
  -2   4   0 2963.20  175.78
   2   4   0 2885.41  170.28
   2   4   0 2994.50  171.08
   2   4   0 2953.50  169.68
  -2   4   0 2943.51  174.78
  -2   4   0 2971.50  170.18
   2   4   0 2905.81  173.28
  -3  -4   0 4370.36  245.78
   3  -4   0 4169.88  244.68
   3  -4   0 4293.27  250.27
   3  -4   0 4102.39  250.67
   3  -4   0 4325.67  255.37
  -3  -4   0 4285.27  243.88
   3  -4   0 4402.06  247.18
   3  -4   0 4220.58  242.98
  -3  -4   0 4282.27  243.78
  -3  -4   0 4184.38  250.37
   3  -4   0 3899.81  244.18
  -3  -4   0 4121.79  244.88
  -3  -4   0 4375.96  243.28
  -3  -4   0 4358.76  249.18
  -3  -4   0 4053.39  250.37
   3  -4   0 4128.09  242.88
  -3  -4   0 4188.98  244.28
   3  -4   0 4432.76  247.28
  -3  -4   0 4186.48  245.38
   3  -4   0 4287.57  244.18
   3  -4   0 4234.38  246.18
   3  -4   0 4333.57  244.88
  -3  -4   0 4234.88  256.87
  -3  -4   0 4057.69  245.18
  -3  -4   0 4174.78  249.18
   3  -4   0 4272.97  247.28
   3   4   0 4437.86  249.78
   3   4   0 4113.59  244.78
  -3   4   0 4002.80  244.18
  -3   4   0 4239.68  243.18
   3   4   0 4388.36  243.98
   3   4   0 4222.88  245.48
   3   4   0 4361.96  245.78
  -3   4   0 4284.47  254.77
  -3   4   0 4205.68  250.37
  -3   4   0 4138.19  244.48
  -3   4   0 4030.90  245.78
   3   4   0 4189.58  244.48
   3   4   0 4162.58  248.58
   3   4   0 4277.37  244.08
  -3   4   0 4530.25  251.87
   3   4   0 4201.78  253.77
  -3   4   0 4038.90  246.38
   3   4   0 4139.49  243.38
   3   4   0 4411.86  256.77
   3   4   0 4153.98  243.08
   3   4   0 4072.09  247.78
  -3   4   0 4365.06  248.68
  -3   4   0 4348.86  246.68
  -3   4   0 4266.67  244.88
   3   4   0 4322.57  245.48
   3   4   0 4358.26  244.08
   4  -4   0  718.43   50.79
   4  -4   0  692.63   44.60
  -4  -4   0  714.33   48.40
  -4  -4   0  671.13   46.00
   4  -4   0  680.43   44.70
   4  -4   0  691.63   49.90
   4  -4   0  667.13   46.90
  -4  -4   0  723.83   46.80
  -4  -4   0  751.82   48.50
   4  -4   0  698.93   46.60
   4  -4   0  761.42   57.39
  -4  -4   0  676.33   66.89
  -4  -4   0  775.12   61.69
   4  -4   0  741.83   51.19
  -4  -4   0  679.23   48.20
  -4  -4   0  744.03   46.00
  -4  -4   0  798.42   56.69
   4  -4   0  702.73   46.40
   4  -4   0  683.93   55.09
   4  -4   0  663.63   47.30
  -4  -4   0  719.13   44.90
   4  -4   0  676.63   63.79
  -4  -4   0  630.44   54.79
  -4  -4   0  735.23   46.80
  -4  -4   0  751.32   55.69
  -4  -4   0  704.83   48.20
   4  -4   0  660.13   48.40
  -4   4   0  756.52   47.20
  -4   4   0  800.32   46.90
   4   4   0  677.93   54.29
   4   4   0  676.03   54.29
  -4   4   0  688.63   55.59
  -4   4   0  701.43   46.30
  -4   4   0  768.22   45.10
  -4   4   0  760.62   47.70
   4   4   0  751.32   46.40
  -4   4   0  705.63   50.59
   4   4   0  686.73   47.40
   4   4   0  730.13   49.50
  -4   4   0  715.03   45.00
  -4   4   0  674.83   51.99
   4   4   0  718.63   54.19
   4   4   0  733.43   48.20
   4   4   0  712.43   45.30
   4   4   0  704.63   53.29
   4   4   0  699.73   45.50
   4   4   0  718.93   48.50
  -4   4   0  703.13   48.00
  -4   4   0  634.04   65.09
   4   4   0  687.03   62.79
  -4   4   0  738.93   50.29
  -4   4   0  624.64   55.49
  -4   4   0  693.33   48.70
   4   4   0  677.73   46.30
   5  -4   0   46.20   25.60
  -5  -4   0   77.09   16.40
   5  -4   0  149.39   45.70
  -5  -4   0   59.09   11.00
   5  -4   0   76.69   12.00
   5  -4   0   58.69   18.10
   5  -4   0   58.39   11.20
   5  -4   0   37.30   15.90
  -5  -4   0   62.49   26.00
  -5  -4   0   40.80   14.30
   5  -4   0   43.50   11.70
   5  -4   0   94.89   33.40
  -5  -4   0   64.39   18.10
  -5  -4   0   56.29   13.50
   5  -4   0   49.60   13.30
   5  -4   0   75.09   21.30
   5  -4   0   54.59   18.80
  -5  -4   0   61.79   30.70
  -5  -4   0   47.90   12.50
  -5  -4   0   51.79   12.10
   5   4   0   47.50   20.60
   5   4   0   85.49   13.10
  -5   4   0   44.20   12.10
  -5   4   0   69.59   15.80
   5   4   0   63.99   37.00
  -5   4   0   85.19   15.90
  -5   4   0   60.89   11.40
  -5   4   0  117.39   26.10
   5   4   0   63.19   18.00
  -5   4   0   48.80   12.20
   5   4   0   50.39   23.30
  -5   4   0   60.89   31.50
   5   4   0   59.89   17.00
  -5   4   0   65.39   15.50
  -5   4   0   57.59   17.70
   5   4   0   65.89   14.40
   5   4   0  104.09   15.20
  -5   4   0   76.49   18.50
  -5   4   0   56.89   11.20
   5   4   0   76.09   25.90
   5   4   0   31.80   10.80
   6  -4   0   -1.50    8.80
  -6  -4   0    2.70   12.90
  -6  -4   0   23.40   31.70
   6  -4   0    0.50    8.00
   6  -4   0   -0.60   10.40
   6  -4   0   58.39   26.50
  -6  -4   0    5.60   14.50
   6  -4   0    6.50   29.80
   6  -4   0   24.00   17.50
   6  -4   0   -0.50   16.30
  -6  -4   0    8.70   12.10
  -6  -4   0    8.00   11.30
  -6  -4   0    4.50   14.10
   6  -4   0  -19.20   34.60
  -6  -4   0   27.40   12.60
  -6  -4   0   23.30   11.10
   6  -4   0  -36.00   24.70
  -6   4   0   13.10   27.50
   6   4   0   48.30   25.70
  -6   4   0   -5.60   15.90
  -6   4   0   15.20   13.90
   6   4   0   17.00   10.50
   6   4   0  -11.40   22.00
  -6   4   0    7.00   13.40
  -6   4   0   17.00   10.80
  -6   4   0  -14.70   12.50
  -6   4   0    8.20   11.90
  -6   4   0   12.40    9.50
   6   4   0   39.80   40.30
   6   4   0   40.70   23.00
  -6   4   0   16.90   10.00
  -6   4   0   20.00   16.80
  -6   4   0   16.10   11.70
  -6   4   0    5.30   18.80
   6   4   0   28.00   18.30
  -7  -4   0   -0.50   12.70
   7  -4   0   -1.30   27.10
   7  -4   0   19.90   17.00
  -7  -4   0    7.80    8.30
  -7  -4   0   15.20   10.70
   7  -4   0   22.50   18.10
  -7  -4   0   -0.10   24.90
  -7  -4   0   35.00   17.70
  -7  -4   0   -3.10   12.50
  -7  -4   0   10.00   12.00
   7  -4   0   16.60   26.60
   7  -4   0   28.40   34.90
   7  -4   0    9.80   10.20
  -7  -4   0   25.50   12.70
  -7  -4   0    6.50   11.80
   7  -4   0   12.80   23.30
  -7   4   0   -1.50   11.60
   7   4   0    4.30   17.50
  -7   4   0   14.70   12.10
  -7   4   0    1.20   26.70
   7   4   0  -18.40   17.80
   7   4   0   -3.00   20.30
  -7   4   0    0.80   14.60
   7   4   0    0.10   21.40
  -7   4   0   23.80   15.20
  -7   4   0   15.30   19.00
   7   4   0    0.10   34.50
  -7   4   0    2.30    9.70
  -7   4   0  -14.10   13.90
  -7   4   0   17.80   14.90
  -7   4   0   15.60   11.20
  -7   4   0   19.30   10.20
   8  -4   0  208.28   55.69
  -8  -4   0  203.98   30.60
   8  -4   0  218.88   45.00
  -8  -4   0  252.97   24.50
   8  -4   0  277.47   48.10
   8  -4   0  278.17   39.00
   8  -4   0  129.29   38.50
  -8  -4   0  267.17   30.20
  -8  -4   0  212.68   26.20
  -8  -4   0  220.28   33.10
  -8  -4   0  198.98   28.00
   8  -4   0  187.48   33.40
  -8  -4   0  223.78   30.50
   8  -4   0  214.08   24.90
  -8  -4   0  252.77   28.10
  -8  -4   0  180.08   43.20
  -8   4   0  229.98   33.50
   8   4   0  259.77   43.40
  -8   4   0  108.99   41.20
   8   4   0  247.48   53.69
   8   4   0  220.18   34.30
  -8   4   0  181.78   25.50
  -8   4   0  198.28   23.30
   8   4   0  195.68   39.90
  -8   4   0  233.88   24.60
   8   4   0  277.57   44.70
  -8   4   0  243.28   32.70
  -8   4   0  258.67   29.70
  -8   4   0  198.28   35.40
  -8   4   0  225.08   30.10
  -8   4   0  249.97   28.90
  -8   4   0  183.58   30.90
   9  -4   0  495.25   57.89
  -9  -4   0  551.44   50.39
   9  -4   0  493.55   66.59
  -9  -4   0  510.65   45.50
   9  -4   0  492.05   58.99
  -9  -4   0  627.44   48.20
  -9  -4   0  600.54   80.69
   9  -4   0  735.23   81.99
  -9  -4   0  538.55   44.00
  -9  -4   0  516.05   70.39
  -9  -4   0  522.95   48.00
   9  -4   0  618.34   88.69
   9   4   0  538.85   55.99
  -9   4   0  504.65   41.80
  -9   4   0  454.25   42.10
  -9   4   0  517.45   44.60
  -9   4   0  614.14   51.89
  -9   4   0  456.35   58.19
   9   4   0  462.55   78.89
   9   4   0  465.05   61.19
  -9   4   0  512.25   68.79
  -9   4   0  596.04   57.89
   9   4   0  442.36   68.79
  -9   4   0  574.84   75.59
  -9   4   0  551.34   57.89
  -9   4   0  541.85   46.10
 -10  -4   0  277.47   37.50
  10  -4   0  178.28   46.60
  10  -4   0  152.08   58.59
 -10  -4   0  358.36   68.79
  10  -4   0  187.48   44.70
 -10  -4   0  239.88   45.40
 -10  -4   0  196.48   34.40
 -10  -4   0  213.58   33.60
 -10  -4   0  238.38   31.30
  10  -4   0  316.47   47.10
 -10  -4   0  256.67   30.50
  10  -4   0  144.99   35.70
 -10  -4   0  245.38   31.80
  10  -4   0  188.48   46.60
 -10  -4   0  184.18   33.80
 -10   4   0  184.08   34.10
 -10   4   0  262.97   32.80
  10   4   0  336.47   51.99
  10   4   0  237.98   45.50
 -10   4   0  260.17   45.00
 -10   4   0  220.58   33.90
 -10   4   0  228.88   28.90
 -10   4   0  156.28   47.20
  10   4   0  205.18   38.10
 -10   4   0  229.48   30.70
  10   4   0  223.18   61.19
  10   4   0  307.27   51.69
 -10   4   0  170.28   29.00
 -10   4   0  194.08   38.80
  11  -4   0  105.69   41.40
 -11  -4   0  105.29   39.80
  11  -4   0   42.50   30.20
 -11  -4   0   45.90   26.20
 -11  -4   0  128.99   32.00
 -11  -4   0   90.29   23.40
 -11  -4   0   74.89   26.40
  11  -4   0   78.99   38.80
 -11  -4   0  131.99   32.90
  11  -4   0   43.10   38.80
  11  -4   0   78.29   51.69
  11  -4   0  138.69   37.50
 -11  -4   0  172.38   51.39
 -11  -4   0  129.09   26.20
 -11  -4   0  119.39   25.70
  11   4   0   64.19   38.40
 -11   4   0  108.69   31.50
  11   4   0  103.19   54.39
  11   4   0   93.29   34.00
 -11   4   0  141.99   32.50
  11   4   0  163.68   36.80
  11   4   0   53.29   36.90
  11   4   0  114.29   41.70
 -11   4   0   92.59   24.20
 -11   4   0  160.98   40.20
 -11   4   0  169.98   29.80
 -11   4   0   45.00   40.10
 -11   4   0  114.79   26.70
 -11   4   0  107.99   29.40
 -12  -4   0   14.00   21.00
 -12  -4   0   15.20   26.00
  12  -4   0   90.19   59.59
 -12  -4   0   -2.70   19.20
 -12  -4   0   35.50   32.80
  12  -4   0   23.40   28.80
  12  -4   0   54.89   32.80
 -12  -4   0   26.50   20.10
 -12  -4   0   -5.70   36.00
  12  -4   0    9.80   35.30
 -12  -4   0   -8.60   41.00
  12  -4   0   19.10   36.10
 -12  -4   0    3.30   21.40
  12   4   0   53.59   33.40
 -12   4   0   46.30   19.90
 -12   4   0   48.70   23.00
 -12   4   0  -27.40   36.70
  12   4   0  -33.70   49.40
 -12   4   0   61.99   25.20
  12   4   0    6.30   36.20
  12   4   0  -25.30   26.40
 -12   4   0   52.89   28.20
  12   4   0   61.49   41.70
 -12   4   0   28.30   22.30
  12   4   0   40.00   37.40
 -12   4   0   25.60   32.20
  13  -4   0   -9.10   34.60
 -13  -4   0   10.80   14.80
 -13  -4   0  -36.70   17.80
  13  -4   0   47.80   33.50
 -13  -4   0    3.00   40.40
 -13  -4   0   11.50   27.80
 -13  -4   0    4.00   22.90
  13  -4   0   33.50   38.00
  13  -4   0  -18.70   45.60
 -13  -4   0   22.30   23.90
 -13  -4   0    1.50   20.10
 -13  -4   0   17.10   38.30
  13  -4   0    5.80   29.90
  13   4   0   19.60   31.60
  13   4   0   14.80   32.30
 -13   4   0  -12.10   41.60
  13   4   0   45.10   34.80
 -13   4   0   -1.90   35.40
 -13   4   0   -8.90   22.50
  13   4   0    2.30   34.10
  13   4   0   35.80   36.80
 -13   4   0   28.70   20.10
 -13   4   0  -25.20   20.80
  13   4   0   34.00   48.30
 -13   4   0  -27.30   18.80
 -14  -4   0   19.20   27.70
  14  -4   0  -14.20   34.00
 -14  -4   0   20.10   24.70
 -14  -4   0   16.10   17.70
  14  -4   0   19.40   43.50
 -14  -4   0   22.60   23.80
  14  -4   0   31.40   39.90
 -14  -4   0  -18.70   20.00
 -14  -4   0   41.10   45.40
 -14  -4   0    5.90   28.40
  14  -4   0   10.20   41.10
  14  -4   0   10.30   50.79
 -14  -4   0   -8.70   30.30
 -14  -4   0  -38.40   30.30
  14  -4   0   15.30   33.40
 -14  -4   0  -31.50   22.40
 -14   4   0   29.60   28.70
 -14   4   0   19.10   46.10
  14   4   0  123.09   50.99
  14   4   0  -19.90   30.60
  14   4   0   54.09   42.80
  14   4   0  101.59   62.29
 -14   4   0   11.70   25.50
  14   4   0   69.89   39.70
 -14   4   0   22.60   29.60
 -14   4   0  -13.80   20.90
 -14   4   0   16.40   25.40
  14   4   0    6.10   35.50
 -14   4   0   23.90   21.30
 -14   4   0   -9.50   33.30
 -15  -4   0   -3.20   40.30
 -15  -4   0   75.39   50.49
  15  -4   0  171.18   73.19
  15  -4   0  -18.60   35.10
 -15  -4   0  -17.10   24.10
  15  -4   0   -5.80   33.20
  15  -4   0   -8.30   31.90
 -15  -4   0    5.60   30.10
 -15  -4   0    8.90   26.20
 -15  -4   0    4.40   25.00
  15  -4   0   -8.60   44.40
 -15  -4   0   10.50   29.10
 -15  -4   0  -10.00   17.90
  15  -4   0  100.69   46.30
 -15  -4   0  -12.00   29.90
 -15   4   0   55.69   24.40
  15   4   0  -48.50   33.00
 -15   4   0  -23.80   25.10
 -15   4   0   15.50   26.30
 -15   4   0    8.20   34.90
 -15   4   0   -5.50   40.10
 -15   4   0   85.29   52.89
 -15   4   0  -39.60   29.60
  15   4   0   52.89   45.80
 -15   4   0  -11.50   22.40
 -15   4   0  -13.40   24.90
  15   4   0   25.40   40.40
  15   4   0    9.80   36.50
  15   4   0   75.39   61.29
  15   4   0    4.40   38.50
 -16  -4   0   -2.20   30.20
  16  -4   0   -9.40   44.70
  16  -4   0   53.69   53.49
 -16  -4   0   11.40   27.80
  16  -4   0   -1.40   32.40
 -16  -4   0   48.90   26.70
  16  -4   0   65.79   49.60
 -16  -4   0  115.09   57.59
  16  -4   0   60.89   48.50
  16  -4   0  147.79   54.39
 -16  -4   0  -56.79   36.40
 -16  -4   0   34.00   35.30
 -16  -4   0   25.00   35.90
 -16  -4   0   24.20   31.30
 -16  -4   0   78.99   37.00
  16   4   0  118.79   67.29
 -16   4   0   59.69   31.00
 -16   4   0  174.38   67.39
 -16   4   0   56.89   35.60
 -16   4   0    0.10   34.90
 -16   4   0   24.90   29.20
  16   4   0   99.49   55.09
 -16   4   0  -10.10   34.20
 -16   4   0  126.39   39.00
  16   4   0  111.99   45.40
  16   4   0  116.89   53.99
 -16   4   0   47.20   48.60
  16   4   0   -0.80   37.40
  16   4   0   49.60   41.70
 -16   4   0   24.80   25.80
   0  -5   0   -2.90    3.90
   0  -5   0    6.80    2.20
   0  -5   0    6.00    2.20
   0  -5   0    0.80    1.30
   0  -5   0    0.50    2.90
   0  -5   0   -1.40    2.30
   0  -5   0   -0.50    1.00
   0  -5   0    2.80    1.80
   0  -5   0    5.70    2.50
   0  -5   0   -0.10    1.90
   0  -5   0    3.50    3.20
   0  -5   0    0.10    2.40
   0  -5   0   -0.70    1.60
   0  -5   0    0.80    1.00
   0  -5   0    7.50    2.30
   0  -5   0    1.60    1.60
   0   5   0    8.10    2.70
   0   5   0    6.60    3.80
   0   5   0    1.60    1.20
   0   5   0   10.10    3.60
   0   5   0    0.00    0.90
   0   5   0    4.10    2.20
   0   5   0    7.70    3.10
   0   5   0    0.90    1.80
   0   5   0    1.70    4.20
   0   5   0   -0.90    0.70
   0   5   0   -0.90    1.00
   0   5   0    1.70    2.00
   0   5   0    0.60    1.30
   0   5   0   -1.90    2.20
   0   5   0    2.20    2.40
   0   5   0    4.20    2.20
   0   5   0    0.50    1.10
   1  -5   0  124.79   10.50
   1  -5   0  141.49   13.60
  -1  -5   0  121.19    8.90
  -1  -5   0  121.29    9.80
   1  -5   0  133.29   10.40
  -1  -5   0  126.49   13.30
  -1  -5   0  118.99   10.40
   1  -5   0  114.19   12.70
  -1  -5   0  124.39   10.50
  -1  -5   0  119.49    9.70
  -1  -5   0  124.29   10.20
  -1  -5   0  113.59    8.40
  -1  -5   0  101.49    9.40
   1  -5   0  119.69   11.30
   1  -5   0  132.29    9.30
   1  -5   0  141.19   11.60
   1  -5   0  130.09   11.50
   1  -5   0  126.09   10.00
  -1  -5   0  128.09    9.80
  -1  -5   0  139.69   15.40
   1  -5   0  121.59    9.60
  -1  -5   0   99.49    9.10
   1  -5   0  121.19   10.30
   1  -5   0  101.59   11.60
   1  -5   0  116.69    9.30
  -1  -5   0  111.09    9.10
   1  -5   0  142.59   12.10
  -1  -5   0  124.69    9.40
   1  -5   0  144.69    9.90
   1   5   0  149.19   16.40
   1   5   0  114.19    9.20
   1   5   0   98.09   12.00
   1   5   0  108.79   10.40
   1   5   0  123.59    9.60
   1   5   0  121.29   11.30
  -1   5   0  112.59   12.20
  -1   5   0  127.99    9.50
   1   5   0  114.69    8.50
   1   5   0  132.09   10.00
   1   5   0  132.89   10.20
   1   5   0  118.09    9.10
  -1   5   0  116.39   10.90
   1   5   0  108.09    9.00
  -1   5   0  108.39   10.30
  -1   5   0  118.39    9.10
  -1   5   0  125.59   10.60
   1   5   0  113.99    9.50
  -1   5   0  119.49   11.50
  -1   5   0  125.69   10.40
  -1   5   0  114.69   11.90
  -1   5   0  128.49    9.80
   1   5   0  116.39    8.90
  -1   5   0  113.89    9.40
   1   5   0  102.09    9.30
   1   5   0  114.19    9.50
  -1   5   0  134.49   11.00
  -2  -5   0  663.93   40.80
   2  -5   0  640.14   41.80
  -2  -5   0  606.14   41.80
   2  -5   0  661.03   49.50
  -2  -5   0  692.03   41.90
   2  -5   0  669.73   45.40
   2  -5   0  748.73   44.60
   2  -5   0  694.43   44.50
  -2  -5   0  696.23   42.80
   2  -5   0  700.43   44.00
   2  -5   0  659.83   46.50
   2  -5   0  643.84   47.70
  -2  -5   0  730.03   47.60
  -2  -5   0  677.33   40.70
  -2  -5   0  714.93   46.80
   2  -5   0  742.03   42.40
  -2  -5   0  630.34   42.00
   2  -5   0  688.03   41.70
  -2  -5   0  720.53   41.80
  -2  -5   0  748.63   54.19
   2  -5   0  646.34   41.70
   2  -5   0  662.43   41.80
  -2  -5   0  673.73   44.40
   2  -5   0  653.73   42.50
   2  -5   0  723.63   42.80
  -2  -5   0  685.53   42.40
  -2  -5   0  627.94   44.30
   2  -5   0  641.54   43.80
   2  -5   0  680.93   44.10
  -2  -5   0  683.83   42.70
   2   5   0  703.93   47.00
   2   5   0  651.73   44.60
   2   5   0  641.54   43.90
  -2   5   0  633.84   46.10
   2   5   0  613.94   50.59
   2   5   0  669.53   42.60
   2   5   0  740.63   42.20
  -2   5   0  661.23   41.90
  -2   5   0  687.13   42.50
  -2   5   0  687.63   48.20
   2   5   0  611.64   41.70
   2   5   0  672.63   40.60
  -2   5   0  627.54   44.10
  -2   5   0  700.83   44.00
   2   5   0  662.43   41.40
  -2   5   0  665.53   42.00
  -2   5   0  637.94   48.70
  -2   5   0  686.53   42.00
  -2   5   0  671.13   43.50
  -2   5   0  669.43   45.00
   2   5   0  736.33   42.20
  -2   5   0  690.23   44.80
   2   5   0  652.43   42.50
   2   5   0  683.53   41.60
  -2   5   0  725.93   42.10
  -2   5   0  725.13   41.90
  -2   5   0  673.93   43.00
   2   5   0  700.43   42.70
   3  -5   0  293.67   21.90
   3  -5   0  239.58   22.50
  -3  -5   0  321.17   21.50
  -3  -5   0  291.67   31.70
   3  -5   0  285.57   24.40
   3  -5   0  320.07   36.80
   3  -5   0  288.77   22.80
  -3  -5   0  269.97   22.80
  -3  -5   0  367.56   34.40
   3  -5   0  278.67   25.30
  -3  -5   0  275.57   28.00
  -3  -5   0  261.27   22.80
   3  -5   0  268.47   21.50
  -3  -5   0  301.57   22.40
  -3  -5   0  258.77   26.70
  -3  -5   0  324.27   41.00
   3  -5   0  299.17   24.70
   3  -5   0  352.46   32.90
  -3  -5   0  291.17   21.60
   3  -5   0  284.27   33.40
  -3  -5   0  301.07   23.60
   3  -5   0  284.57   20.60
   3  -5   0  285.37   22.10
   3  -5   0  322.27   25.10
  -3  -5   0  302.97   22.50
  -3  -5   0  271.87   21.90
   3   5   0  257.07   22.30
   3   5   0  300.37   26.40
   3   5   0  301.67   22.50
   3   5   0  298.97   21.50
  -3   5   0  263.77   22.00
  -3   5   0  308.37   20.10
  -3   5   0  260.97   35.30
   3   5   0  283.87   21.50
  -3   5   0  283.97   20.80
   3   5   0  289.17   20.70
   3   5   0  309.87   22.20
  -3   5   0  267.87   31.10
  -3   5   0  237.48   28.70
  -3   5   0  305.57   25.40
  -3   5   0  268.17   21.40
   3   5   0  299.17   37.50
   3   5   0  323.67   21.90
  -3   5   0  292.87   21.80
  -3   5   0  295.87   24.70
   3   5   0  303.07   27.50
  -3   5   0  290.27   22.40
  -3   5   0  288.27   24.10
   3   5   0  252.47   28.00
   3   5   0  286.07   22.70
  -3   5   0  307.27   21.90
   3   5   0  253.07   22.50
  -3   5   0  316.77   26.80
  -3   5   0  290.67   25.00
  -3   5   0  327.57   22.50
   3   5   0  280.57   20.00
   4  -5   0   10.80    8.60
   4  -5   0    4.00    9.50
   4  -5   0    4.90   11.40
  -4  -5   0   16.00   17.30
  -4  -5   0   26.70    9.50
  -4  -5   0   20.90    8.20
  -4  -5   0    7.40    9.50
  -4  -5   0   19.40   13.80
  -4  -5   0    4.20    6.60
   4  -5   0   16.50   10.80
   4  -5   0   28.20   25.90
   4  -5   0   20.20   12.30
   4  -5   0  -11.20   16.10
  -4  -5   0    7.00    8.20
  -4  -5   0   21.70    6.80
   4  -5   0   13.70    7.30
  -4  -5   0   27.10   31.60
  -4  -5   0    9.10    9.50
   4  -5   0    6.60    8.20
  -4  -5   0   24.10   26.50
   4  -5   0   17.60    5.80
   4  -5   0   25.30   18.00
   4  -5   0   23.10    8.70
  -4  -5   0   33.70   16.30
   4  -5   0   21.10    6.90
  -4  -5   0   20.50    8.00
  -4  -5   0   17.80    8.10
   4   5   0   18.60   13.70
   4   5   0   27.30   16.10
   4   5   0    2.10    8.20
   4   5   0    4.00    8.00
  -4   5   0    8.40   17.30
  -4   5   0   22.40    8.00
   4   5   0   17.80    8.80
   4   5   0   27.80    9.10
   4   5   0   17.60    7.00
  -4   5   0   12.80    9.50
   4   5   0   13.10    7.40
  -4   5   0   11.70    6.50
  -4   5   0   23.90   10.00
   4   5   0    9.70    7.10
  -4   5   0   14.50    5.70
  -4   5   0    9.10   10.40
   4   5   0   12.20    6.40
   4   5   0   -2.90   11.60
   4   5   0    7.10    9.90
  -4   5   0   20.50   14.40
   4   5   0    8.70   13.80
  -4   5   0    8.50    7.80
  -4   5   0   27.30    7.70
   4   5   0   25.30   21.50
  -4   5   0   16.00   16.50
  -4   5   0   20.90    8.80
  -4   5   0   22.00   11.30
  -4   5   0    8.80   21.20
  -5  -5   0  475.25   41.20
   5  -5   0  456.95   39.80
   5  -5   0  430.76   34.50
  -5  -5   0  429.76   31.60
   5  -5   0  461.75   32.10
   5  -5   0  518.05   58.39
  -5  -5   0  436.46   34.00
  -5  -5   0  528.85   53.59
  -5  -5   0  424.26   34.60
   5  -5   0  427.86   40.00
  -5  -5   0  376.76   34.40
  -5  -5   0  428.96   36.00
   5  -5   0  477.65   64.69
  -5  -5   0  530.15   56.39
   5  -5   0  497.85   32.00
  -5  -5   0  444.26   34.60
  -5  -5   0  558.04   57.99
   5  -5   0  475.35   41.30
  -5  -5   0  391.86   36.00
   5  -5   0  394.86   34.20
  -5   5   0  521.45   61.39
   5   5   0  437.16   38.50
  -5   5   0  406.16   34.50
  -5   5   0  438.76   35.50
   5   5   0  428.66   32.80
  -5   5   0  449.66   32.80
   5   5   0  437.66   36.10
  -5   5   0  475.45   51.89
   5   5   0  428.76   33.50
   5   5   0  486.25   47.60
  -5   5   0  520.35   35.30
   5   5   0  415.96   32.10
   5   5   0  537.35   68.19
   5   5   0  509.65   52.39
   5   5   0  464.75   34.20
  -5   5   0  520.25   46.00
   5   5   0  558.04   50.99
  -5   5   0  453.35   37.80
  -5   5   0  476.45   36.60
   5   5   0  413.66   38.40
  -5   5   0  485.85   41.70
  -5   5   0  443.96   33.90
  -5   5   0  459.55   32.10
  -6  -5   0  161.58   21.50
  -6  -5   0  167.18   21.10
   6  -5   0  124.79   16.80
  -6  -5   0  165.98   25.60
  -6  -5   0  181.98   22.20
   6  -5   0  118.49   19.20
   6  -5   0  147.99   36.10
  -6  -5   0  145.69   41.60
  -6  -5   0  209.98   24.20
  -6  -5   0  150.58   22.60
  -6  -5   0  147.89   24.50
  -6  -5   0  146.09   17.40
   6  -5   0  132.29   17.60
   6  -5   0  125.89   44.70
   6  -5   0  147.89   28.30
   6  -5   0  190.98   29.10
   6  -5   0  180.98   36.50
   6   5   0   89.49   22.10
   6   5   0  136.89   19.20
  -6   5   0  168.58   25.30
   6   5   0  145.59   30.90
  -6   5   0  155.18   18.30
  -6   5   0  195.28   38.10
  -6   5   0  166.18   21.60
  -6   5   0  156.58   23.00
  -6   5   0  131.89   28.40
  -6   5   0  151.08   21.10
   6   5   0  215.88   35.20
  -6   5   0  175.38   20.80
   6   5   0  146.09   19.20
  -6   5   0  158.18   18.30
  -6   5   0  135.69   25.10
   6   5   0  141.89   48.90
   6   5   0  164.58   30.30
   7  -5   0  327.57   49.20
   7  -5   0  436.06   54.79
   7  -5   0  348.97   62.79
  -7  -5   0  292.87   31.20
  -7  -5   0  285.27   31.10
   7  -5   0  318.97   26.40
   7  -5   0  337.97   41.80
  -7  -5   0  334.97   28.50
  -7  -5   0  293.67   34.10
   7  -5   0  261.37   42.40
  -7  -5   0  313.77   33.70
   7  -5   0  317.37   39.80
  -7  -5   0  293.87   25.90
  -7  -5   0  308.37   35.70
  -7  -5   0  336.07   31.50
  -7  -5   0  276.27   47.50
   7   5   0  358.36   40.30
  -7   5   0  320.27   41.70
   7   5   0  325.57   44.80
  -7   5   0  255.47   37.40
  -7   5   0  323.37   35.40
  -7   5   0  317.57   30.80
  -7   5   0  352.56   38.70
  -7   5   0  262.57   29.60
  -7   5   0  349.87   32.90
  -7   5   0  279.17   32.70
   7   5   0  328.17   46.00
  -7   5   0  272.37   26.20
  -7   5   0  313.87   26.10
  -7   5   0  293.27   45.60
   7   5   0  276.47   55.99
   7   5   0  378.96   47.00
  -8  -5   0  246.88   28.10
   8  -5   0  335.77   51.29
   8  -5   0  208.78   34.60
  -8  -5   0  218.18   27.60
  -8  -5   0  293.97   36.80
  -8  -5   0  244.98   30.70
   8  -5   0  223.18   42.60
   8  -5   0  221.18   54.19
   8  -5   0  242.08   46.00
  -8  -5   0  238.68   31.30
   8  -5   0  261.87   38.80
  -8  -5   0  258.77   29.90
   8  -5   0  220.48   27.10
  -8  -5   0  262.97   33.00
  -8  -5   0  274.07   24.60
  -8  -5   0  241.68   47.40
   8   5   0  232.88   54.29
  -8   5   0  238.88   28.80
   8   5   0  214.28   33.20
   8   5   0  215.48   40.20
  -8   5   0  283.47   34.70
   8   5   0  278.67   51.49
  -8   5   0  232.38   39.10
  -8   5   0  272.17   27.50
   8   5   0  349.77   47.80
  -8   5   0  282.37   27.10
  -8   5   0  228.88   32.70
  -8   5   0  267.17   29.70
  -8   5   0  250.57   29.70
  -8   5   0  253.47   36.60
  -8   5   0  317.57   53.89
  -8   5   0  268.87   34.60
   9  -5   0   29.50   28.40
  -9  -5   0    2.10   17.00
   9  -5   0   16.90   22.90
  -9  -5   0    4.70   19.80
  -9  -5   0   10.70   15.00
  -9  -5   0   37.20   17.30
   9  -5   0   14.10   44.90
   9  -5   0  -11.50   11.90
   9  -5   0   12.10   20.50
  -9  -5   0   12.60   19.60
  -9  -5   0  -43.80   30.00
  -9  -5   0   41.20   17.70
   9  -5   0   11.20   32.80
  -9   5   0   10.20   21.00
   9   5   0  -23.80   36.10
  -9   5   0   -3.40   12.00
  -9   5   0    5.90   14.60
  -9   5   0   22.40   17.70
   9   5   0   29.60   29.40
  -9   5   0   12.10   13.40
  -9   5   0   -3.10   21.80
  -9   5   0   15.60   23.90
  -9   5   0   31.30   19.10
  -9   5   0   17.80   30.90
   9   5   0  -25.10   24.70
   9   5   0  -14.20   40.70
   9   5   0   -8.80   16.70
  -9   5   0   31.80   21.50
 -10  -5   0   13.00   20.20
  10  -5   0   10.10   46.50
 -10  -5   0   41.90   18.60
 -10  -5   0   25.40   22.30
 -10  -5   0   -9.40   20.50
  10  -5   0   -5.40   35.20
  10  -5   0   40.60   25.20
  10  -5   0  -32.80   27.40
 -10  -5   0  -27.50   38.70
  10  -5   0   45.20   26.10
 -10  -5   0    0.20   16.00
  10  -5   0   36.30   33.00
 -10  -5   0   26.40   17.40
 -10  -5   0   23.10   19.50
 -10   5   0   25.60   22.70
  10   5   0   46.40   23.70
  10   5   0  -23.50   24.20
  10   5   0  -29.90   27.40
 -10   5   0   24.90   22.70
 -10   5   0    0.70   17.10
  10   5   0    3.10   30.90
  10   5   0    0.40   47.40
 -10   5   0  -34.50   56.89
 -10   5   0   19.90   17.30
 -10   5   0   -1.00   14.80
 -10   5   0    2.20   13.70
 -10   5   0   -8.20   18.50
 -10   5   0   42.60   28.80
 -10   5   0   -9.40   18.00
 -11  -5   0   25.70   47.30
 -11  -5   0   15.10   16.90
  11  -5   0   54.79   39.40
  11  -5   0   24.40   38.00
 -11  -5   0   20.30   23.30
  11  -5   0   34.80   50.09
 -11  -5   0   24.40   22.60
 -11  -5   0   -8.70   19.10
 -11  -5   0    1.40   26.30
  11  -5   0   28.00   26.70
 -11  -5   0   61.59   22.50
  11  -5   0   -6.40   24.70
  11  -5   0  -28.60   34.10
 -11  -5   0   11.70   21.90
 -11  -5   0    9.00   16.00
 -11   5   0  -11.90   35.90
  11   5   0   27.60   24.80
  11   5   0   49.10   36.00
  11   5   0   18.60   31.10
 -11   5   0   22.10   27.10
 -11   5   0   19.80   19.80
  11   5   0    4.30   24.70
  11   5   0   21.20   33.70
 -11   5   0   51.69   34.90
 -11   5   0    9.20   24.30
  11   5   0   27.50   50.99
 -11   5   0   10.20   20.70
 -11   5   0    6.30   17.20
 -11   5   0    6.20   22.40
 -11   5   0   66.29   28.50
 -11   5   0   -2.80   17.50
 -12  -5   0   35.70   27.30
  12  -5   0  -13.70   28.80
 -12  -5   0   14.70   22.60
  12  -5   0   25.80   30.70
 -12  -5   0   41.20   36.40
  12  -5   0  -16.00   43.80
  12  -5   0   49.60   29.00
 -12  -5   0   20.40   19.80
  12  -5   0  -25.00   32.90
  12  -5   0   53.29   41.10
 -12  -5   0   28.30   21.10
 -12  -5   0   -4.60   24.90
 -12  -5   0  -16.40   21.80
 -12  -5   0  -15.90   39.20
 -12   5   0   19.90   20.60
 -12   5   0   30.60   40.20
 -12   5   0   36.60   30.60
 -12   5   0    7.50   21.00
  12   5   0   -5.00   29.80
  12   5   0   50.09   44.10
 -12   5   0   27.60   28.80
 -12   5   0   27.70   18.20
  12   5   0   31.60   31.60
 -12   5   0   41.20   23.20
  12   5   0   33.90   47.50
 -12   5   0  -52.39   22.60
  12   5   0   24.10   36.80
  12   5   0  -54.29   29.40
 -13  -5   0   18.90   48.80
  13  -5   0   80.69   33.70
 -13  -5   0   39.00   27.70
  13  -5   0  130.99   57.59
 -13  -5   0   34.10   18.20
  13  -5   0   30.30   40.40
 -13  -5   0   87.29   25.70
 -13  -5   0   13.70   23.60
 -13  -5   0   60.49   26.90
  13  -5   0    1.90   30.90
 -13  -5   0   39.00   23.30
  13  -5   0   97.49   41.60
 -13  -5   0   49.00   38.90
  13   5   0   44.50   38.80
 -13   5   0   72.99   48.00
 -13   5   0   49.60   25.00
  13   5   0   79.09   37.70
  13   5   0   72.29   35.10
  13   5   0   88.39   56.69
 -13   5   0   45.90   24.20
 -13   5   0   25.50   31.00
 -13   5   0   37.80   45.50
  13   5   0   56.79   34.80
  13   5   0   55.29   36.80
 -13   5   0    5.50   32.70
 -13   5   0   34.50   21.60
 -13   5   0   29.20   25.80
  14  -5   0    2.50   33.10
 -14  -5   0    6.70   27.40
 -14  -5   0  -13.20   23.00
  14  -5   0   14.20   37.80
  14  -5   0   -2.80   36.00
  14  -5   0  -44.70   35.00
  14  -5   0   44.00   58.39
 -14  -5   0  -10.30   21.50
 -14  -5   0    0.50   27.20
 -14  -5   0  -45.10   20.90
 -14  -5   0   20.40   30.10
 -14  -5   0    2.90   18.20
 -14  -5   0   17.20   42.80
 -14  -5   0  -55.69   28.30
 -14  -5   0   -7.40   18.50
 -14   5   0  -13.20   22.70
  14   5   0   13.00   33.10
  14   5   0   47.40   42.10
  14   5   0   41.90   36.80
  14   5   0   56.69   41.20
 -14   5   0   -2.10   23.50
 -14   5   0   99.09   52.59
  14   5   0   25.60   45.00
 -14   5   0   -4.40   22.60
 -14   5   0   18.70   26.30
 -14   5   0  -15.70   38.30
 -14   5   0   52.69   30.00
  14   5   0  -41.30   28.10
 -14   5   0   31.20   20.70
 -15  -5   0   56.19   22.20
 -15  -5   0   23.80   26.90
  15  -5   0   -1.60   37.10
  15  -5   0  148.19   64.89
  15  -5   0   98.89   40.40
 -15  -5   0   24.80   25.70
 -15  -5   0   49.10   46.40
 -15  -5   0   32.70   33.50
 -15  -5   0   37.50   34.70
  15  -5   0  -11.90   41.90
 -15  -5   0   40.60   30.10
 -15  -5   0   87.19   62.39
  15  -5   0  -11.40   43.40
 -15  -5   0   47.40   33.30
 -15  -5   0   96.99   32.20
  15  -5   0   63.99   42.80
 -15   5   0    9.90   38.70
  15   5   0    5.00   39.40
 -15   5   0  -29.20   22.20
 -15   5   0   31.50   29.90
 -15   5   0   62.39   39.70
 -15   5   0   53.59   24.30
 -15   5   0   95.69   49.99
 -15   5   0   50.19   32.10
  15   5   0   72.59   59.89
  15   5   0   96.89   47.20
  15   5   0   69.69   37.40
 -15   5   0   15.50   28.70
 -15   5   0   46.60   34.20
  15   5   0   32.00   37.70
 -16  -5   0   -3.10   25.80
  16  -5   0   84.29   54.59
  16  -5   0    0.20   41.90
 -16  -5   0   36.00   26.80
  16  -5   0   20.90   41.30
  16  -5   0   34.30   41.00
 -16  -5   0   31.60   33.10
 -16  -5   0  -15.40   28.20
 -16  -5   0   -5.10   28.70
 -16  -5   0  -26.50   37.20
 -16  -5   0   36.70   46.40
 -16  -5   0    7.70   22.70
 -16  -5   0   39.00   33.10
 -16  -5   0   19.90   34.90
  16  -5   0   85.79   60.09
  16  -5   0   37.10   51.59
  16   5   0   53.39   51.79
 -16   5   0    1.80   28.50
 -16   5   0  -26.70   32.80
 -16   5   0   12.10   47.00
  16   5   0   54.39   62.59
 -16   5   0    9.80   50.09
 -16   5   0   15.90   22.90
  16   5   0   32.40   47.70
  16   5   0   63.19   43.20
  16   5   0   54.29   44.60
 -16   5   0   -1.10   28.20
 -16   5   0   13.60   32.70
  16   5   0    8.50   32.70
 -16   5   0   -8.40   27.60
 -16   5   0   70.29   41.90
   0  -6   0  263.67   17.10
   0  -6   0  237.68   17.20
   0  -6   0  272.27   19.10
   0  -6   0  271.57   17.40
   0  -6   0  254.77   17.40
   0  -6   0  246.58   16.80
   0  -6   0  269.57   17.20
   0  -6   0  286.67   20.50
   0  -6   0  264.97   17.80
   0  -6   0  263.47   18.70
   0  -6   0  282.17   18.90
   0  -6   0  276.27   17.90
   0  -6   0  262.37   17.20
   0  -6   0  270.07   18.20
   0   6   0  270.17   17.80
   0   6   0  270.27   17.30
   0   6   0  241.18   18.90
   0   6   0  248.58   17.70
   0   6   0  263.17   18.50
   0   6   0  265.37   18.60
   0   6   0  259.97   17.40
   0   6   0  281.47   18.80
   0   6   0  269.57   17.60
   0   6   0  257.87   19.70
   0   6   0  227.08   16.80
   0   6   0  264.67   18.80
   0   6   0  267.67   18.00
   0   6   0  277.87   17.90
   0   6   0  246.58   17.20
   0   6   0  219.78   16.90
   1  -6   0   14.20    6.20
  -1  -6   0   13.10    4.40
  -1  -6   0   18.60    4.90
  -1  -6   0   28.20    9.40
   1  -6   0   19.90    6.20
   1  -6   0   25.70    8.40
  -1  -6   0   17.70    5.10
  -1  -6   0   16.80    4.40
   1  -6   0   14.10    5.00
   1  -6   0   13.10    6.00
  -1  -6   0   11.40    5.00
  -1  -6   0   18.10    3.50
  -1  -6   0   18.10    4.40
  -1  -6   0   15.60    5.10
   1  -6   0    1.10    3.90
  -1  -6   0   14.50    4.50
   1  -6   0   15.10    5.60
   1  -6   0   13.60    4.60
  -1  -6   0   11.60   10.10
   1  -6   0   14.10    3.90
   1  -6   0    9.90    5.70
  -1  -6   0   20.20    5.30
   1  -6   0    8.30    5.20
   1  -6   0   30.40    7.70
  -1  -6   0   14.70    7.20
   1  -6   0   16.80    7.20
  -1  -6   0   16.40    4.00
   1  -6   0   14.20    4.20
  -1  -6   0   11.60    3.70
  -1   6   0   16.10    4.10
  -1   6   0   10.10    5.70
   1   6   0   15.20    3.70
   1   6   0    7.30    3.90
  -1   6   0    9.90    4.00
   1   6   0   17.80    4.80
  -1   6   0   20.10    6.10
   1   6   0   10.70    8.60
   1   6   0    8.90    4.60
  -1   6   0    8.00    3.80
   1   6   0   18.40    5.50
  -1   6   0   11.80    6.20
   1   6   0   20.00    4.20
   1   6   0   13.80    4.30
  -1   6   0   13.00    5.10
   1   6   0   15.20    4.30
   1   6   0   31.60    5.90
   1   6   0   12.40    3.30
   1   6   0   18.00    4.90
   1   6   0   17.40    6.40
  -1   6   0   13.50    5.70
   1   6   0   16.30    4.90
  -1   6   0   29.20    6.20
  -1   6   0   18.10    6.10
  -1   6   0   15.60    7.50
   1   6   0    9.80    3.70
   1   6   0   14.70    7.70
  -1   6   0   10.10    4.20
  -1   6   0   15.70    6.40
   1   6   0   14.70    4.40
   2  -6   0    6.20    6.70
   2  -6   0    3.30    4.70
  -2  -6   0   -8.60    9.50
   2  -6   0    7.10    7.60
   2  -6   0   10.60    5.90
  -2  -6   0    0.50    7.40
  -2  -6   0    7.00    4.00
  -2  -6   0   -1.10    4.90
   2  -6   0   16.30    7.40
  -2  -6   0   -0.90    5.40
  -2  -6   0   -3.50    7.40
  -2  -6   0   -5.50   10.20
  -2  -6   0   -0.80    5.30
  -2  -6   0    4.40    5.60
   2  -6   0    3.20   10.30
   2  -6   0   15.00   14.60
   2  -6   0    6.00    5.00
  -2  -6   0   -2.80    4.60
   2  -6   0    3.30    8.60
   2  -6   0    8.00    8.60
   2  -6   0   -1.70    7.00
  -2  -6   0    1.30    3.90
   2  -6   0   -0.90    5.40
  -2  -6   0   10.70    5.30
  -2  -6   0    3.90    5.70
   2  -6   0    7.80    5.40
   2  -6   0    9.00   13.20
  -2  -6   0   16.60   16.10
   2  -6   0   -4.70    7.50
   2   6   0    9.20    5.10
   2   6   0   -3.60    3.50
  -2   6   0   14.30    5.80
   2   6   0   -0.20    4.80
   2   6   0    2.70    4.60
  -2   6   0   -6.50    4.70
   2   6   0   -2.80   11.20
  -2   6   0    6.30   12.50
   2   6   0   -0.50    4.50
   2   6   0   -1.40    5.40
  -2   6   0   -4.70    7.10
  -2   6   0    0.30    6.60
   2   6   0   -4.10   16.50
  -2   6   0    4.60    8.10
   2   6   0   -1.30    6.40
   2   6   0    0.10    7.30
   2   6   0   18.80    6.80
  -2   6   0   10.10    6.10
  -2   6   0   15.10    9.10
   2   6   0    3.00    3.60
  -2   6   0    3.40    4.70
  -2   6   0   -8.70    6.00
  -2   6   0  -16.90    9.20
   2   6   0   -4.90    5.30
  -2   6   0    5.10    8.10
  -2   6   0   -4.70    4.30
   2   6   0    3.10    7.20
  -2   6   0   14.60   11.50
  -2   6   0    7.30    7.30
   3  -6   0  230.58   21.60
   3  -6   0  213.78   21.90
   3  -6   0  210.18   16.10
   3  -6   0  246.58   31.90
  -3  -6   0  179.88   23.80
  -3  -6   0  199.78   17.90
  -3  -6   0  171.98   14.20
   3  -6   0  166.58   18.10
  -3  -6   0  162.28   16.90
  -3  -6   0  169.98   17.80
  -3  -6   0  201.38   16.10
   3  -6   0  162.48   24.30
   3  -6   0  186.28   17.30
  -3  -6   0  163.58   29.80
  -3  -6   0  164.28   17.40
  -3  -6   0  223.38   17.40
   3  -6   0  209.18   25.70
  -3  -6   0  211.38   24.50
   3  -6   0  183.78   16.20
  -3  -6   0  184.78   17.00
   3  -6   0  173.78   16.00
   3  -6   0  205.58   18.80
  -3  -6   0  171.08   21.00
   3  -6   0  235.48   22.20
  -3  -6   0  194.58   22.20
   3  -6   0  163.18   18.80
  -3  -6   0  161.58   15.30
   3   6   0  160.48   17.20
   3   6   0  191.68   18.90
  -3   6   0  176.38   17.20
   3   6   0  187.58   16.00
  -3   6   0  198.08   26.60
   3   6   0  154.68   15.20
  -3   6   0  199.28   16.10
  -3   6   0  187.18   20.20
  -3   6   0  203.48   22.00
   3   6   0  180.08   22.50
  -3   6   0  186.08   16.40
  -3   6   0  214.78   23.00
   3   6   0  182.68   15.90
   3   6   0  200.18   17.80
   3   6   0  196.88   16.80
   3   6   0  171.28   20.00
  -3   6   0  236.98   30.40
  -3   6   0  217.98   21.10
  -3   6   0  173.28   15.80
   3   6   0  176.58   30.80
  -3   6   0  152.18   22.30
  -3   6   0  171.88   15.60
  -3   6   0  180.18   16.60
   3   6   0  191.98   22.30
  -3   6   0  163.38   14.00
  -3   6   0  195.78   18.50
   3   6   0  208.78   16.20
   3   6   0  195.68   14.50
  -4  -6   0  939.71   59.39
   4  -6   0  958.20   59.49
  -4  -6   0  954.60   67.89
   4  -6   0  950.10   62.99
   4  -6   0  981.40   62.59
   4  -6   0  944.61   58.89
   4  -6   0  993.00   75.19
   4  -6   0  934.31   58.59
   4  -6   0  896.11   66.99
  -4  -6   0  916.41   64.89
  -4  -6   0  895.11   56.69
  -4  -6   0  915.81   65.29
  -4  -6   0  917.71   77.39
   4  -6   0 1044.60   63.09
  -4  -6   0  916.11   58.69
   4  -6   0  996.20   75.79
   4  -6   0  956.90   59.49
   4  -6   0  929.51   61.09
  -4  -6   0  927.71   58.79
  -4  -6   0  898.61   57.59
  -4  -6   0  955.00   60.49
  -4  -6   0  940.61   58.09
  -4  -6   0  898.31   59.79
   4  -6   0  955.10   56.89
  -4  -6   0  863.81   59.49
  -4   6   0  867.61   60.99
   4   6   0 1069.69   67.19
  -4   6   0  861.11   63.49
   4   6   0  953.90   66.49
  -4   6   0  912.31   57.09
   4   6   0  867.81   63.99
  -4   6   0  926.11   57.99
   4   6   0  899.41   56.49
  -4   6   0  950.20   80.49
   4   6   0  888.21   57.89
  -4   6   0  908.21   60.79
  -4   6   0  904.91   58.79
  -4   6   0  962.90   59.19
   4   6   0  863.11   58.29
   4   6   0  897.11   57.69
  -4   6   0  929.21   58.19
   4   6   0  838.92   59.19
   4   6   0  856.01   62.49
   4   6   0  834.32   74.69
  -4   6   0  890.41   66.99
   4   6   0  905.81   60.09
   4   6   0  960.40   59.59
   4   6   0  906.21   57.89
  -4   6   0  818.42   58.19
  -4   6   0  856.11   68.39
  -4   6   0  903.31   56.19
  -4   6   0  852.31   61.89
   4   6   0  934.91   57.39
  -5  -6   0  751.62   49.30
  -5  -6   0  717.93   66.49
   5  -6   0  775.72   49.10
  -5  -6   0  715.83   50.49
  -5  -6   0  729.23   65.09
   5  -6   0  728.73   48.90
   5  -6   0  810.82   51.99
   5  -6   0  864.41   71.49
  -5  -6   0  681.63   61.79
  -5  -6   0  837.02   55.49
   5  -6   0  717.83   78.89
  -5  -6   0  728.53   50.89
   5  -6   0  766.12   52.09
  -5  -6   0  765.02   53.19
  -5  -6   0  771.12   52.09
  -5  -6   0  717.83   51.49
   5  -6   0  800.62   57.29
   5  -6   0  712.53   56.99
  -5  -6   0  830.02   59.29
  -5   6   0  840.62   54.49
  -5   6   0  780.42   56.89
   5   6   0  801.72   60.39
  -5   6   0  685.53   51.89
   5   6   0  763.92   54.59
  -5   6   0  735.63   49.90
   5   6   0  758.12   62.39
  -5   6   0  723.63   51.19
  -5   6   0  838.12   49.40
   5   6   0  724.43   49.80
  -5   6   0  790.62   52.49
  -5   6   0  861.71   73.79
  -5   6   0  732.03   59.89
   5   6   0  759.72   54.09
   5   6   0  767.82   50.59
   5   6   0  731.03   50.79
   5   6   0  746.83   50.79
   5   6   0  765.22   75.59
  -5   6   0  754.72   51.09
  -5   6   0  741.93   64.39
   5   6   0  738.83   52.69
   5   6   0  719.53   60.49
  -5   6   0  828.62   56.49
  -6  -6   0  459.45   44.80
   6  -6   0  494.15   56.89
  -6  -6   0  582.74   63.69
   6  -6   0  447.96   38.30
  -6  -6   0  478.25   37.90
  -6  -6   0  509.35   40.90
  -6  -6   0  521.55   35.90
   6  -6   0  478.25   35.00
   6  -6   0  458.55   43.80
   6  -6   0  471.55   35.30
  -6  -6   0  444.86   40.40
   6  -6   0  464.25   54.49
   6  -6   0  500.55   45.80
  -6  -6   0  481.35   37.90
  -6  -6   0  528.65   40.10
  -6  -6   0  506.35   39.10
   6  -6   0  480.35   67.49
  -6   6   0  527.15   39.00
  -6   6   0  465.25   35.30
  -6   6   0  550.14   45.60
   6   6   0  459.75   68.59
  -6   6   0  455.35   36.00
   6   6   0  611.84   56.29
  -6   6   0  562.44   42.00
   6   6   0  534.05   42.90
  -6   6   0  506.25   39.40
   6   6   0  529.95   54.29
  -6   6   0  509.45   56.79
   6   6   0  481.35   37.00
  -6   6   0  516.15   42.80
   6   6   0  447.76   49.40
  -6   6   0  534.35   49.20
   6   6   0  471.95   37.50
  -6   6   0  494.05   40.80
   7  -6   0  679.13   61.99
  -7  -6   0  719.93   58.49
   7  -6   0  824.72   63.39
  -7  -6   0  789.62   59.69
  -7  -6   0  764.02   55.79
  -7  -6   0  869.51   57.99
  -7  -6   0  750.12   56.99
  -7  -6   0  891.31   86.69
   7  -6   0  779.32   52.69
   7  -6   0  819.82   72.49
  -7  -6   0  819.12   60.89
  -7  -6   0  761.42   52.59
   7  -6   0  761.92   88.49
   7  -6   0  901.71   76.39
  -7  -6   0  811.22   55.89
  -7   6   0  840.82   59.29
  -7   6   0  797.62   56.09
   7   6   0  796.52   61.19
   7   6   0  783.52   67.69
  -7   6   0  855.21   67.49
  -7   6   0  918.11   64.99
   7   6   0  724.43   66.09
  -7   6   0  774.62   79.99
   7   6   0  813.22   68.39
  -7   6   0  703.53   52.89
  -7   6   0  844.82   61.89
  -7   6   0  806.22   56.99
  -7   6   0  873.91   67.99
  -7   6   0  760.82   55.59
  -7   6   0  811.82   53.39
   7   6   0  890.71   96.79
   8  -6   0 1405.06  108.39
   8  -6   0 1344.67   98.09
  -8  -6   0 1446.36   89.19
   8  -6   0 1355.96   97.29
  -8  -6   0 1290.57  108.89
  -8  -6   0 1383.76   94.29
  -8  -6   0 1373.66   91.59
   8  -6   0 1319.57  106.69
  -8  -6   0 1240.98   88.09
  -8  -6   0 1503.95   90.29
  -8  -6   0 1368.56   91.29
   8  -6   0 1347.37  106.19
  -8  -6   0 1468.95   95.89
   8  -6   0 1444.76  118.79
  -8  -6   0 1372.06   92.69
   8   6   0 1188.98  117.49
  -8   6   0 1378.46   92.59
  -8   6   0 1298.17   89.89
  -8   6   0 1382.76   90.39
  -8   6   0 1422.16   94.59
   8   6   0 1305.87  101.29
   8   6   0 1473.75   96.49
  -8   6   0 1439.16   90.29
  -8   6   0 1328.67   86.59
   8   6   0 1243.48  100.69
   8   6   0 1310.77  100.69
  -8   6   0 1447.76  103.49
  -8   6   0 1366.06   94.59
  -8   6   0 1413.96  110.49
  -8   6   0 1341.57   86.59
  -8   6   0 1351.66   96.99
  -9  -6   0 1073.59   91.39
   9  -6   0 1098.29   94.49
   9  -6   0 1183.18   85.69
  -9  -6   0 1112.89   75.09
  -9  -6   0 1122.09   77.59
  -9  -6   0 1264.17  105.29
   9  -6   0  969.60  109.19
   9  -6   0 1082.89   85.39
   9  -6   0 1087.09   71.09
   9  -6   0 1252.27  126.99
   9  -6   0 1062.59   93.29
  -9  -6   0 1016.10   77.19
  -9  -6   0 1034.00   81.19
  -9  -6   0 1055.89   79.49
  -9  -6   0 1168.08   89.39
   9   6   0  995.40   88.79
  -9   6   0 1130.39   76.79
  -9   6   0 1019.90   81.69
  -9   6   0 1071.29   84.29
  -9   6   0 1121.09   86.69
  -9   6   0 1098.89   81.39
  -9   6   0 1234.78  101.89
  -9   6   0 1085.89   72.39
   9   6   0  970.30   89.09
  -9   6   0  997.80   88.69
  -9   6   0 1042.30   77.49
   9   6   0  977.70   80.59
  -9   6   0 1115.19   76.09
  10  -6   0  889.41  112.59
 -10  -6   0  941.81   74.19
  10  -6   0  995.00   91.39
 -10  -6   0  977.40   76.79
 -10  -6   0 1031.90   79.09
  10  -6   0 1106.39   85.69
  10  -6   0  996.10   94.39
  10  -6   0  827.12   96.39
 -10  -6   0  935.81   72.99
 -10  -6   0 1067.99   74.89
  10  -6   0  905.01   81.19
 -10  -6   0  915.61  106.49
 -10  -6   0  956.00   70.89
 -10  -6   0  980.40   69.49
 -10   6   0  990.80  105.29
 -10   6   0 1062.59   78.99
 -10   6   0  832.52   76.99
 -10   6   0  918.01   84.89
 -10   6   0  896.61   80.39
  10   6   0  792.82  112.69
 -10   6   0  952.70   71.79
 -10   6   0 1011.00   76.19
  10   6   0  924.91   88.39
 -10   6   0  980.40   71.39
  10   6   0 1055.79   79.39
  10   6   0  889.91   92.89
 -10   6   0  971.10   71.49
 -10   6   0 1036.00   68.09
  10   6   0  930.31   88.49
 -11  -6   0  650.63   51.39
  11  -6   0  641.64   77.99
 -11  -6   0  488.35   67.09
 -11  -6   0  474.95   56.99
 -11  -6   0  623.34   89.09
 -11  -6   0  571.54   56.39
  11  -6   0  703.53   81.09
  11  -6   0  465.95   70.99
 -11  -6   0  597.24   70.29
  11  -6   0  552.14   65.89
 -11  -6   0  517.25   59.59
  11  -6   0  518.45   88.19
  11  -6   0  626.24   70.09
 -11  -6   0  568.74   60.59
 -11  -6   0  652.93   53.09
  11   6   0  553.54   70.59
 -11   6   0  561.64   54.79
 -11   6   0  577.64   63.09
  11   6   0  588.24   72.39
 -11   6   0  610.44   60.89
 -11   6   0  460.35   59.59
 -11   6   0  622.94   55.49
  11   6   0  533.05   71.79
 -11   6   0  592.94   52.59
 -11   6   0  676.53   76.49
 -11   6   0  533.95   80.99
 -11   6   0  602.34   48.30
 -11   6   0  515.85   58.19
  11   6   0  615.34   97.29
  11   6   0  597.34   64.29
 -12  -6   0  413.26   45.50
  12  -6   0  295.77   53.19
 -12  -6   0  479.75   53.99
 -12  -6   0  539.65   82.89
 -12  -6   0  321.27   38.90
 -12  -6   0  380.76   55.99
 -12  -6   0  447.06   47.30
 -12  -6   0  393.46   59.99
  12  -6   0  419.86   77.29
 -12  -6   0  353.76   47.60
  12  -6   0  441.86   67.29
  12  -6   0  507.05   86.69
 -12  -6   0  379.06   53.29
  12  -6   0  479.85   63.89
 -12   6   0  482.35   69.69
  12   6   0  346.37   55.09
 -12   6   0  502.55   49.60
  12   6   0  505.95   69.29
 -12   6   0  419.06   58.29
  12   6   0  440.76   64.69
  12   6   0  591.04   85.79
 -12   6   0  299.07   44.00
 -12   6   0  415.26   48.10
 -12   6   0  323.57   53.19
  12   6   0  486.55   92.09
 -12   6   0  394.16   72.09
 -12   6   0  409.36   41.60
  12   6   0  548.35   65.79
 -13  -6   0  277.77   54.39
  13  -6   0  295.17   52.89
  13  -6   0  358.56   76.29
 -13  -6   0  276.97   48.30
  13  -6   0  189.28   51.99
 -13  -6   0  268.37   34.50
  13  -6   0  227.98   51.09
 -13  -6   0  303.47   40.50
 -13  -6   0  277.07   68.99
  13  -6   0  389.56   84.89
 -13  -6   0  346.07   46.70
 -13  -6   0  305.27   44.40
 -13  -6   0  311.67   41.30
 -13   6   0  296.67   58.99
 -13   6   0  298.67   41.70
 -13   6   0  444.86   77.09
  13   6   0  339.57   61.69
  13   6   0  220.78   48.60
 -13   6   0  320.77   37.70
 -13   6   0  243.88   39.10
  13   6   0  290.07   51.19
  13   6   0  351.76   82.99
  13   6   0  203.88   55.89
  13   6   0  325.07   57.69
 -13   6   0  241.98   47.30
 -13   6   0  244.58   41.70
 -14  -6   0  143.59   31.30
  14  -6   0   15.30   44.30
  14  -6   0  137.79   57.79
  14  -6   0  152.78   45.60
  14  -6   0  168.28   50.19
 -14  -6   0  129.79   27.40
 -14  -6   0  168.58   63.39
 -14  -6   0  158.18   38.40
 -14  -6   0  106.89   33.90
 -14  -6   0   90.79   46.60
 -14  -6   0  154.78   38.50
 -14  -6   0  203.48   38.70
 -14  -6   0  137.19   32.10
  14  -6   0  270.07   79.99
 -14  -6   0  106.59   36.00
 -14   6   0  165.68   35.00
 -14   6   0  250.17   46.20
 -14   6   0  157.18   36.00
 -14   6   0  217.78   44.70
  14   6   0  110.29   45.20
  14   6   0  153.18   50.39
  14   6   0  179.88   44.00
  14   6   0  220.58   73.09
 -14   6   0  159.88   30.50
  14   6   0  197.38   88.69
  14   6   0  128.39   42.90
 -14   6   0  163.08   61.39
 -14   6   0  142.59   47.80
 -14   6   0  100.79   32.40
 -15  -6   0   74.79   27.90
 -15  -6   0   24.10   31.50
 -15  -6   0   24.50   46.00
 -15  -6   0  110.39   33.00
 -15  -6   0   54.29   29.70
 -15  -6   0  133.49   39.20
  15  -6   0  112.29   63.99
  15  -6   0   11.90   42.70
 -15  -6   0   12.00   29.40
 -15  -6   0   12.10   44.00
  15  -6   0  107.99   52.79
  15  -6   0   26.70   35.90
  15  -6   0    7.10   35.40
  15  -6   0  109.89   44.50
 -15  -6   0  146.09   39.90
 -15  -6   0  123.79   25.90
 -15   6   0   94.09   26.60
 -15   6   0   60.99   47.30
  15   6   0  154.48   52.19
  15   6   0   41.80   40.90
 -15   6   0   90.29   54.19
  15   6   0  218.88   71.79
 -15   6   0  145.09   40.20
  15   6   0   69.69   43.30
  15   6   0  115.89   43.10
 -15   6   0   86.69   44.30
 -15   6   0   95.09   35.80
 -15   6   0   87.39   34.90
 -15   6   0   86.79   30.80
 -15   6   0   -4.20   27.10
  15   6   0   96.49   49.90
 -16  -6   0    1.70   39.50
  16  -6   0   -4.90   31.10
 -16  -6   0   71.39   46.70
 -16  -6   0   52.99   31.60
  16  -6   0  -16.40   49.99
 -16  -6   0   67.19   32.10
 -16  -6   0   86.39   25.50
 -16  -6   0   93.19   29.90
  16  -6   0  109.49   62.99
 -16  -6   0   93.29   35.20
 -16  -6   0    4.10   55.09
  16  -6   0   99.59   47.90
 -16  -6   0   12.60   35.40
  16  -6   0   40.80   49.30
  16  -6   0   86.99   47.90
 -16  -6   0    2.10   30.80
  16   6   0   86.59   56.19
 -16   6   0   28.70   41.60
  16   6   0   63.29   45.90
  16   6   0  230.38   76.09
 -16   6   0   12.80   27.70
 -16   6   0   75.69   55.19
 -16   6   0   62.99   27.70
 -16   6   0   52.59   34.00
 -16   6   0    7.60   30.80
  16   6   0    3.00   39.00
 -16   6   0  -17.30   35.80
 -16   6   0    4.50   36.70
 -16   6   0   35.30   31.40
  16   6   0   49.10   50.39
  16   6   0   94.39   48.40
   0  -7   0   -1.90    3.50
   0  -7   0    5.10    3.40
   0  -7   0    1.10    3.40
   0  -7   0    3.70    6.70
   0  -7   0   -0.40    5.20
   0  -7   0    8.80    5.50
   0  -7   0    1.20    3.70
   0  -7   0    2.30    3.50
   0  -7   0    2.30    4.20
   0  -7   0    3.40    5.60
   0  -7   0   -2.70    3.00
   0  -7   0   -1.70    7.10
   0  -7   0    0.10    3.30
   0  -7   0   -0.90    4.20
   0  -7   0    1.70    3.90
   0   7   0  -10.80    6.20
   0   7   0    5.50    3.40
   0   7   0   -1.50    3.90
   0   7   0   -5.90    4.20
   0   7   0    7.30    3.50
   0   7   0    2.10    7.60
   0   7   0    2.10    4.40
   0   7   0    0.60    3.20
   0   7   0   -3.40    4.60
   0   7   0   -0.90    3.00
   0   7   0    1.00    3.50
   0   7   0    2.40    3.60
   0   7   0    2.60    3.90
   0   7   0   -5.60    3.30
   0   7   0    3.40    3.50
   0   7   0    5.20    5.30
   0   7   0    2.40    3.00
   0   7   0    1.30    5.60
   0   7   0    1.20    4.20
   1  -7   0   82.59   10.40
   1  -7   0  108.69   11.20
  -1  -7   0   68.09    8.90
   1  -7   0   86.29    9.40
  -1  -7   0   92.79   10.40
  -1  -7   0   70.79    8.00
  -1  -7   0   90.49   12.30
  -1  -7   0   90.89   13.60
  -1  -7   0   88.69    8.80
   1  -7   0   64.19   10.80
  -1  -7   0   81.59    8.50
  -1  -7   0   75.89    8.40
   1  -7   0   55.89   10.20
  -1  -7   0  103.69   11.10
   1  -7   0   69.99    8.50
   1  -7   0   91.29    9.10
  -1  -7   0   80.79    7.70
  -1  -7   0   85.49    8.70
   1  -7   0   82.09    8.50
   1  -7   0   76.19   10.30
  -1  -7   0   76.39    8.20
   1  -7   0   65.49    9.70
  -1  -7   0   87.39    9.30
   1  -7   0   92.59   12.30
  -1  -7   0   66.99    8.50
   1  -7   0   86.09   11.50
  -1  -7   0   89.09   15.60
  -1  -7   0   98.69   10.20
   1  -7   0   81.79    9.70
   1  -7   0   81.89    9.80
   1   7   0   87.29    8.50
  -1   7   0   78.29    8.70
   1   7   0   67.59    7.60
   1   7   0   81.69    9.60
   1   7   0  105.89   10.10
  -1   7   0   73.79   11.50
   1   7   0   64.39    9.10
   1   7   0   73.59    8.10
   1   7   0   71.39    8.40
  -1   7   0   72.29    9.90
   1   7   0   88.59   15.00
   1   7   0  104.29   12.90
   1   7   0   82.99    9.40
  -1   7   0   88.89   10.90
   1   7   0   91.89    9.80
   1   7   0   74.69    8.20
   1   7   0   65.69   12.50
  -1   7   0   69.89   10.80
  -1   7   0  120.09   10.40
  -1   7   0   75.09   11.30
   1   7   0   61.59    8.90
  -1   7   0   83.29   10.30
  -1   7   0   85.89    8.80
   1   7   0   98.29   10.40
  -1   7   0   77.39    8.20
  -1   7   0   98.59   10.70
   1   7   0   82.29    7.80
  -1   7   0   74.59    9.70
   1   7   0   75.89    8.50
   2  -7   0 1881.81  113.99
  -2  -7   0 1926.91  109.39
  -2  -7   0 1784.72  108.99
  -2  -7   0 1770.12  108.89
   2  -7   0 1789.02  110.99
   2  -7   0 1960.60  115.09
   2  -7   0 1744.03  108.29
   2  -7   0 1798.32  108.19
   2  -7   0 1837.02  110.09
  -2  -7   0 1845.62  107.59
   2  -7   0 1859.81  108.49
   2  -7   0 1820.42  110.59
  -2  -7   0 1733.03  107.49
  -2  -7   0 1746.03  108.19
  -2  -7   0 1820.22  109.09
   2  -7   0 2007.30  111.09
  -2  -7   0 1853.91  107.99
   2  -7   0 1922.71  108.79
  -2  -7   0 1817.42  108.79
   2  -7   0 1724.43  111.69
  -2  -7   0 1923.31  110.79
   2  -7   0 2048.79  109.59
  -2  -7   0 1830.32  116.69
  -2  -7   0 2069.59  109.69
   2  -7   0 1819.12  110.89
  -2  -7   0 1920.51  112.99
  -2  -7   0 1786.42  109.69
  -2  -7   0 1661.33  108.09
   2  -7   0 1925.41  108.59
   2  -7   0 1774.12  109.39
  -2   7   0 1901.31  108.39
   2   7   0 1879.41  107.49
  -2   7   0 1940.01  108.59
  -2   7   0 1846.62  114.29
  -2   7   0 2036.70  108.79
  -2   7   0 1884.91  111.09
   2   7   0 1902.21  108.79
  -2   7   0 1882.21  113.59
  -2   7   0 1828.72  109.39
   2   7   0 1793.12  106.89
   2   7   0 1936.21  109.19
   2   7   0 1973.50  108.99
  -2   7   0 1858.81  110.69
  -2   7   0 1820.82  110.09
  -2   7   0 1859.21  108.49
   2   7   0 1751.12  110.79
   2   7   0 1855.11  107.89
   2   7   0 1767.72  112.09
  -2   7   0 1881.41  108.99
  -2   7   0 1747.63  111.69
   2   7   0 1676.03  109.29
  -2   7   0 1730.63  110.39
  -2   7   0 2036.70  110.89
  -2   7   0 1864.41  108.59
  -2   7   0 1846.92  111.39
   2   7   0 1740.63  107.99
   2   7   0 1957.80  110.79
   2   7   0 1776.02  116.29
   2   7   0 1867.11  108.79
   2   7   0 1743.43  108.19
   3  -7   0 2965.40  160.78
  -3  -7   0 2800.82  163.88
   3  -7   0 2635.64  160.28
   3  -7   0 2576.84  165.38
  -3  -7   0 2688.33  159.98
   3  -7   0 2619.54  169.38
  -3  -7   0 2667.73  161.18
  -3  -7   0 2667.43  161.08
  -3  -7   0 2698.23  164.18
  -3  -7   0 2652.33  159.68
   3  -7   0 2607.14  160.88
   3  -7   0 2638.64  163.88
   3  -7   0 2886.61  163.68
   3  -7   0 2835.32  160.48
  -3  -7   0 2565.24  166.08
   3  -7   0 2794.52  163.78
   3  -7   0 2647.44  166.98
  -3  -7   0 2725.13  158.68
  -3  -7   0 2784.12  166.58
   3  -7   0 2790.22  161.28
   3  -7   0 2691.63  159.48
  -3  -7   0 2653.43  160.58
   3  -7   0 2814.42  163.18
  -3  -7   0 2740.63  160.88
  -3  -7   0 2778.62  158.98
   3  -7   0 2786.42  162.68
  -3  -7   0 2734.83  177.58
  -3  -7   0 2949.60  161.28
   3   7   0 2710.43  163.88
  -3   7   0 2678.83  164.28
  -3   7   0 2909.11  163.28
   3   7   0 2586.84  162.78
  -3   7   0 2732.93  169.28
   3   7   0 2660.03  158.48
  -3   7   0 2814.82  163.48
  -3   7   0 2830.42  159.98
   3   7   0 2905.31  160.98
   3   7   0 2735.03  161.38
  -3   7   0 2681.03  163.18
  -3   7   0 2873.81  160.38
  -3   7   0 2614.64  162.08
   3   7   0 2659.73  159.58
   3   7   0 2991.70  161.58
  -3   7   0 2732.73  160.38
  -3   7   0 2838.52  160.28
   3   7   0 2761.82  161.08
  -3   7   0 2798.12  161.28
   3   7   0 2715.53  171.78
  -3   7   0 2709.53  160.58
  -3   7   0 2696.23  160.38
  -3   7   0 2753.42  158.78
  -3   7   0 2847.32  171.58
   3   7   0 2685.63  160.08
   3   7   0 2849.11  165.68
   3   7   0 2730.73  160.58
   3   7   0 2792.72  161.28
  -3   7   0 2754.52  165.88
   4  -7   0 3608.14  205.88
   4  -7   0 3644.74  207.88
  -4  -7   0 3635.44  208.78
  -4  -7   0 3557.44  212.68
   4  -7   0 3412.36  207.58
  -4  -7   0 3570.14  208.48
  -4  -7   0 3543.15  208.58
   4  -7   0 3468.65  209.98
   4  -7   0 3495.05  214.58
   4  -7   0 3654.73  211.18
  -4  -7   0 3505.05  206.78
   4  -7   0 3492.45  220.28
  -4  -7   0 3567.34  207.78
  -4  -7   0 3589.64  205.38
  -4  -7   0 3347.36  214.98
   4  -7   0 3711.53  211.68
  -4  -7   0 3660.33  223.78
  -4  -7   0 3500.75  207.68
  -4  -7   0 3707.33  209.18
   4  -7   0 3544.05  211.48
   4  -7   0 3560.24  208.08
  -4  -7   0 3403.66  212.98
   4  -7   0 3461.35  207.18
   4   7   0 3807.82  214.48
  -4   7   0 3447.86  214.98
   4   7   0 3459.65  207.88
   4   7   0 3369.56  205.08
  -4   7   0 3548.64  210.48
  -4   7   0 3417.76  212.38
   4   7   0 3682.13  209.38
  -4   7   0 3420.26  207.98
   4   7   0 3451.55  207.18
   4   7   0 3786.42  209.18
  -4   7   0 3534.95  210.88
  -4   7   0 3559.54  206.88
   4   7   0 3587.94  212.68
   4   7   0 3789.42  207.08
  -4   7   0 3516.35  206.78
   4   7   0 3500.35  206.28
   4   7   0 3414.76  206.48
   4   7   0 3442.06  211.58
  -4   7   0 3468.05  207.48
  -4   7   0 3587.54  209.88
  -4   7   0 3571.64  205.18
  -4   7   0 3681.23  217.38
  -4   7   0 3511.95  207.58
  -4   7   0 3478.45  210.78
   4   7   0 3599.64  208.78
  -4   7   0 3675.93  206.28
   5  -7   0 2864.11  178.18
  -5  -7   0 2987.40  177.58
   5  -7   0 3144.09  184.08
   5  -7   0 2922.71  178.28
  -5  -7   0 3129.59  188.28
  -5  -7   0 3041.60  191.28
   5  -7   0 3122.69  200.28
  -5  -7   0 3016.50  177.68
  -5  -7   0 3126.69  191.28
  -5  -7   0 3098.49  179.18
   5  -7   0 2991.50  183.68
  -5  -7   0 2955.60  180.28
   5  -7   0 2871.01  191.78
   5  -7   0 3021.10  176.18
  -5  -7   0 3110.29  176.68
  -5  -7   0 2947.10  179.78
  -5  -7   0 2939.21  175.58
  -5  -7   0 3054.99  178.98
   5   7   0 2998.30  180.68
  -5   7   0 3159.98  183.88
   5   7   0 2857.91  175.88
  -5   7   0 2941.51  178.28
   5   7   0 2920.51  186.98
   5   7   0 3062.69  186.28
  -5   7   0 2864.81  180.98
  -5   7   0 3093.09  197.98
   5   7   0 3077.99  181.68
  -5   7   0 2967.40  179.18
  -5   7   0 3002.80  178.88
  -5   7   0 3208.48  179.88
  -5   7   0 2906.71  176.38
  -5   7   0 2867.11  185.08
   5   7   0 3190.68  177.98
   5   7   0 2923.41  178.78
  -5   7   0 2970.90  189.78
  -5   7   0 3127.69  178.18
   5   7   0 3162.98  201.38
  -5   7   0 2817.22  175.38
   5   7   0 3099.19  177.98
   5   7   0 3003.70  184.88
  -5   7   0 3049.89  178.18
   6  -7   0 2127.99  129.29
   6  -7   0 2150.18  134.89
  -6  -7   0 2042.10  131.49
  -6  -7   0 2135.99  129.49
   6  -7   0 1922.81  150.58
  -6  -7   0 2191.88  129.49
   6  -7   0 2096.19  144.79
  -6  -7   0 2071.99  130.39
  -6  -7   0 2092.99  127.99
  -6  -7   0 2265.77  145.29
  -6  -7   0 2085.49  128.09
  -6  -7   0 2216.38  132.09
  -6  -7   0 2087.89  126.09
   6  -7   0 2176.68  125.99
   6  -7   0 1930.41  134.19
  -6   7   0 2075.39  137.39
   6   7   0 2092.59  127.89
  -6   7   0 1994.60  128.49
   6   7   0 1960.40  136.59
   6   7   0 2080.99  138.69
  -6   7   0 2085.39  130.29
   6   7   0 2125.89  126.69
  -6   7   0 2141.49  134.79
   6   7   0 2222.48  138.39
  -6   7   0 2020.80  128.49
  -6   7   0 2018.20  131.79
  -6   7   0 2061.59  128.29
  -6   7   0 1926.91  142.39
   6   7   0 2403.06  134.19
   6   7   0 2184.58  153.68
  -6   7   0 2169.88  125.89
  -7  -7   0 1505.65   92.39
  -7  -7   0 1404.86  108.19
   7  -7   0 1401.26  106.29
  -7  -7   0 1471.85   93.89
  -7  -7   0 1348.86   93.99
  -7  -7   0 1333.27   89.59
   7  -7   0 1273.77   95.89
   7  -7   0 1396.46  118.59
  -7  -7   0 1353.36   87.29
  -7  -7   0 1398.66   93.89
  -7  -7   0 1441.46   89.79
  -7  -7   0 1429.86   91.89
   7  -7   0 1392.46   98.09
   7  -7   0 1415.96  106.49
   7  -7   0 1366.76   86.89
  -7   7   0 1442.56   87.59
   7   7   0 1479.45   95.69
   7   7   0 1551.34  119.29
  -7   7   0 1393.26   94.59
   7   7   0 1552.54  129.99
  -7   7   0 1405.36   93.39
   7   7   0 1449.85  101.69
  -7   7   0 1317.07   95.99
  -7   7   0 1419.96   90.49
  -7   7   0 1289.87   87.39
  -7   7   0 1464.15   91.19
  -7   7   0 1430.46   90.49
  -7   7   0 1386.66  100.29
  -7   7   0 1389.36  106.19
   7   7   0 1399.96  102.59
  -8  -7   0  275.97   36.10
  -8  -7   0  280.07   51.29
   8  -7   0  274.37   49.99
  -8  -7   0  342.37   33.20
  -8  -7   0  288.57   35.90
   8  -7   0  265.67   49.50
   8  -7   0  300.57   41.50
   8  -7   0  311.67   52.19
  -8  -7   0  382.86   36.00
  -8  -7   0  307.27   34.80
   8  -7   0  451.95   49.00
   8  -7   0  293.07   60.69
  -8  -7   0  275.47   32.50
  -8  -7   0  343.97   39.00
  -8   7   0  410.16   42.30
  -8   7   0  329.77   32.80
  -8   7   0  303.47   28.00
  -8   7   0  311.87   36.00
  -8   7   0  268.87   29.20
   8   7   0  327.27   47.40
  -8   7   0  258.87   42.60
  -8   7   0  282.47   36.10
   8   7   0  263.47   42.00
  -8   7   0  281.27   44.80
  -8   7   0  389.46   35.70
  -8   7   0  318.87   34.80
   8   7   0  243.78   60.09
   8   7   0  201.28   38.30
   8   7   0  398.76   44.20
  -8   7   0  315.37   51.29
   9  -7   0   69.59   27.00
   9  -7   0   75.69   17.20
   9  -7   0   45.00   26.20
   9  -7   0   57.19   31.60
  -9  -7   0   61.59   21.50
   9  -7   0   69.79   36.50
   9  -7   0   99.09   50.39
  -9  -7   0   44.50   20.10
  -9  -7   0   65.89   22.00
  -9  -7   0   59.89   18.80
  -9  -7   0  108.09   26.10
  -9  -7   0   48.40   41.60
   9  -7   0   58.89   32.50
  -9  -7   0   64.69   21.40
  -9  -7   0  106.49   20.70
  -9   7   0  111.69   22.60
  -9   7   0   65.69   25.10
   9   7   0   70.39   26.30
  -9   7   0   86.19   31.70
  -9   7   0  125.89   27.90
   9   7   0   67.99   30.10
  -9   7   0   86.29   22.20
  -9   7   0   70.39   28.60
  -9   7   0  110.79   24.90
  -9   7   0   91.09   18.50
   9   7   0   76.89   33.70
  -9   7   0   70.39   18.00
 -10  -7   0   27.30   21.10
  10  -7   0  -43.70   27.70
  10  -7   0    7.60   14.30
  10  -7   0   -3.40   22.40
  10  -7   0   12.90   24.40
  10  -7   0   40.00   38.90
 -10  -7   0   34.90   19.00
 -10  -7   0   17.80   20.50
 -10  -7   0   -8.70   16.30
  10  -7   0    2.50   32.80
 -10  -7   0    9.00   16.40
  10  -7   0   23.30   47.60
 -10  -7   0   12.50   41.80
 -10  -7   0   52.59   21.30
 -10  -7   0    0.00   17.40
 -10   7   0    8.10   17.30
 -10   7   0   54.99   27.70
 -10   7   0   20.70   23.70
  10   7   0   -4.40   44.30
 -10   7   0   33.60   25.90
 -10   7   0   -6.10   16.60
 -10   7   0   17.00   15.40
 -10   7   0   -2.30   25.40
  10   7   0    8.60   28.00
 -10   7   0    0.30   21.70
  10   7   0   43.30   30.00
 -10   7   0   30.90   39.70
 -10   7   0   19.90   16.20
  10   7   0  -16.10   22.30
  10   7   0  -24.80   28.60
 -11  -7   0   21.10   31.30
  11  -7   0   63.79   41.90
  11  -7   0  -52.89   30.80
  11  -7   0  -19.10   30.70
 -11  -7   0   23.80   18.10
 -11  -7   0  -22.10   17.20
  11  -7   0   -0.50   25.30
 -11  -7   0   -1.10   14.20
 -11  -7   0    8.70   20.70
  11  -7   0  -12.20   26.90
 -11  -7   0   25.80   22.40
 -11  -7   0   11.50   45.20
 -11  -7   0   15.00   18.20
  11  -7   0  -47.70   48.20
 -11  -7   0   48.10   25.40
  11   7   0   41.00   48.10
 -11   7   0   45.80   18.00
 -11   7   0   -2.70   39.40
  11   7   0  -32.00   23.50
 -11   7   0    3.40   19.50
 -11   7   0  -10.80   21.70
 -11   7   0   46.90   18.90
  11   7   0   29.20   27.80
 -11   7   0    4.20   23.00
  11   7   0   47.10   34.30
 -11   7   0   -7.40   24.80
 -11   7   0  -38.30   27.50
 -11   7   0   40.80   26.40
  11   7   0  -17.00   31.00
 -11   7   0   20.90   19.00
 -12  -7   0   -9.80   14.60
 -12  -7   0   28.70   49.40
 -12  -7   0   37.70   23.50
  12  -7   0   17.70   36.70
 -12  -7   0  -12.60   20.90
  12  -7   0   11.80   27.10
 -12  -7   0   35.90   28.50
  12  -7   0   -9.90   27.60
  12  -7   0   79.79   60.29
 -12  -7   0   -4.00   19.40
 -12  -7   0  -13.70   15.40
  12  -7   0   60.59   38.70
 -12  -7   0   51.59   36.90
 -12  -7   0   23.00   20.00
 -12  -7   0    0.20   21.80
 -12   7   0   -5.40   24.10
  12   7   0   -0.20   38.80
 -12   7   0    7.70   30.40
 -12   7   0   19.00   23.00
 -12   7   0   -3.00   33.90
  12   7   0   44.40   32.50
 -12   7   0  -33.50   35.60
  12   7   0   66.19   38.50
 -12   7   0   22.60   29.90
 -12   7   0   40.70   22.10
  12   7   0   41.80   29.90
  12   7   0   34.30   35.60
 -12   7   0   28.90   20.60
 -12   7   0   -9.30   23.80
 -12   7   0   17.60   15.80
  12   7   0   56.39   51.59
  13  -7   0  139.09   47.60
  13  -7   0   85.69   38.60
  13  -7   0   46.30   57.39
 -13  -7   0   83.79   27.00
 -13  -7   0  202.18   65.39
 -13  -7   0   72.29   32.40
 -13  -7   0   58.99   41.60
 -13  -7   0  125.99   28.00
  13  -7   0   74.19   33.60
 -13  -7   0  139.19   35.60
 -13  -7   0   84.09   21.30
 -13  -7   0   86.09   29.20
 -13   7   0   82.69   27.90
  13   7   0  173.18   49.80
 -13   7   0  138.09   26.40
 -13   7   0   88.89   27.40
  13   7   0   80.39   46.20
  13   7   0  140.79   40.90
 -13   7   0   41.80   36.00
 -13   7   0  114.49   57.59
  13   7   0   66.19   53.29
  13   7   0   82.89   32.80
 -13   7   0  121.39   51.99
  13   7   0  138.29   46.70
 -13   7   0  106.29   37.00
 -13   7   0  129.49   29.40
  14  -7   0   27.40   41.90
 -14  -7   0   65.19   34.10
 -14  -7   0   29.10   24.40
 -14  -7   0   80.69   22.50
  14  -7   0   27.20   45.10
  14  -7   0   59.69   49.00
  14  -7   0   94.39   43.50
 -14  -7   0  103.99   46.60
  14  -7   0   23.30   40.50
 -14  -7   0   84.29   31.20
 -14  -7   0   49.90   33.60
 -14  -7   0  102.39   33.00
 -14  -7   0  115.89   32.30
 -14  -7   0   41.00   47.30
  14  -7   0   95.89   65.59
 -14  -7   0   91.19   27.90
 -14   7   0   40.40   31.30
  14   7   0  185.08   54.89
  14   7   0   81.39   37.90
 -14   7   0   66.19   40.50
 -14   7   0    0.40   31.70
 -14   7   0   25.00   30.20
  14   7   0   32.20   36.10
  14   7   0   14.60   51.29
 -14   7   0   61.19   51.89
 -14   7   0   49.40   31.20
 -14   7   0   73.59   30.40
 -14   7   0  118.29   26.60
  14   7   0   73.39   41.10
  14   7   0  107.19   44.60
 -14   7   0   96.59   30.70
 -15  -7   0   25.40   33.70
 -15  -7   0   44.00   28.40
 -15  -7   0  108.09   37.10
 -15  -7   0   37.00   41.30
  15  -7   0   11.60   34.00
  15  -7   0   66.89   56.09
  15  -7   0   87.79   48.30
 -15  -7   0   -5.20   17.90
 -15  -7   0  107.69   62.89
  15  -7   0   91.79   41.50
  15  -7   0   79.99   47.10
 -15  -7   0   27.20   26.10
 -15  -7   0   38.40   25.60
 -15  -7   0   20.60   32.60
  15  -7   0   46.20   54.29
 -15  -7   0   38.90   28.70
 -15   7   0   46.50   37.80
 -15   7   0   55.39   28.80
 -15   7   0   25.00   33.20
 -15   7   0   46.20   28.60
  15   7   0   38.30   37.50
 -15   7   0   48.50   49.30
  15   7   0  101.79   53.09
  15   7   0   25.60   52.29
  15   7   0   85.89   49.10
 -15   7   0   -2.90   19.70
 -15   7   0   61.59   35.80
 -15   7   0  -11.60   41.30
 -15   7   0   55.69   31.00
  15   7   0   32.80   39.50
 -16  -7   0  -30.00   25.10
  16  -7   0   46.50   44.40
  16  -7   0   88.39   53.39
 -16  -7   0  -19.40   21.00
 -16  -7   0  -12.10   18.70
 -16  -7   0  -36.20   36.70
  16  -7   0   71.39   58.49
 -16  -7   0   -5.50   29.70
 -16  -7   0  -27.30   30.30
 -16  -7   0   30.20   37.50
  16  -7   0    0.10   37.20
  16  -7   0  -35.80   47.10
 -16  -7   0   12.30   26.80
 -16  -7   0  -15.00   29.00
  16  -7   0    0.90   39.00
  16   7   0   23.20   39.30
  16   7   0   18.40   41.70
 -16   7   0  -10.40   25.00
 -16   7   0   10.80   36.10
  16   7   0    8.20   38.30
  16   7   0  -47.40   39.90
  16   7   0   80.89   57.89
 -16   7   0   46.30   24.50
 -16   7   0   15.40   31.40
 -16   7   0  -68.49   26.20
 -16   7   0   43.10   44.00
  16   7   0  -33.30   48.80
 -16   7   0   24.30   32.80
 -16   7   0   -6.10   36.10
 -16   7   0  -58.69   25.30
   0  -8   0  159.78   13.90
   0  -8   0  155.48   16.40
   0  -8   0  152.88   15.30
   0  -8   0  186.48   19.90
   0  -8   0  184.38   14.00
   0  -8   0  164.08   12.70
   0  -8   0  172.28   14.70
   0  -8   0  166.88   13.10
   0  -8   0  171.38   13.70
   0  -8   0  154.28   13.20
   0  -8   0  177.98   14.00
   0  -8   0  176.88   13.30
   0  -8   0  194.38   16.70
   0  -8   0  193.48   17.40
   0  -8   0  174.98   14.60
   0   8   0  173.78   15.20
   0   8   0  186.08   14.50
   0   8   0  152.18   13.30
   0   8   0  170.88   15.60
   0   8   0  159.08   13.00
   0   8   0  167.08   13.40
   0   8   0  170.48   13.00
   0   8   0  152.98   12.90
   0   8   0  154.98   12.80
   0   8   0  173.78   16.30
   0   8   0  157.38   14.60
   0   8   0  149.09   13.30
   0   8   0  160.48   12.50
   0   8   0  170.08   18.00
   0   8   0  181.78   16.00
   0   8   0  158.58   13.70
   0   8   0  145.39   14.40
   0   8   0  188.98   19.40
   1  -8   0  211.78   20.00
   1  -8   0  200.08   15.70
  -1  -8   0  206.28   14.40
  -1  -8   0  252.27   21.40
  -1  -8   0  218.58   17.50
  -1  -8   0  217.08   16.90
   1  -8   0  214.08   19.00
   1  -8   0  225.08   17.30
  -1  -8   0  201.28   16.40
  -1  -8   0  191.18   15.30
   1  -8   0  208.28   16.90
  -1  -8   0  214.68   16.00
  -1  -8   0  195.48   18.40
  -1  -8   0  222.38   23.60
   1  -8   0  209.48   17.20
   1  -8   0  201.98   14.70
  -1  -8   0  200.38   15.40
   1  -8   0  199.98   18.00
   1  -8   0  220.98   20.50
  -1  -8   0  193.88   15.50
  -1  -8   0  225.28   17.90
   1  -8   0  204.08   15.50
  -1  -8   0  178.18   15.30
   1  -8   0  200.18   16.60
   1  -8   0  219.08   16.10
  -1  -8   0  207.38   15.80
  -1  -8   0  226.48   16.30
  -1  -8   0  200.08   15.40
   1  -8   0  203.28   17.70
   1  -8   0  191.58   19.30
   1   8   0  202.18   15.40
   1   8   0  201.98   15.70
  -1   8   0  197.98   15.60
  -1   8   0  195.78   18.90
   1   8   0  207.98   20.10
  -1   8   0  200.48   17.90
   1   8   0  186.58   14.60
  -1   8   0  179.78   16.50
   1   8   0  207.08   16.30
   1   8   0  208.58   15.60
  -1   8   0  232.08   16.20
  -1   8   0  200.98   14.80
  -1   8   0  207.58   15.80
   1   8   0  233.58   23.40
  -1   8   0  214.28   17.10
   1   8   0  220.18   15.70
  -1   8   0  231.78   17.50
   1   8   0  192.78   14.50
   1   8   0  197.78   16.70
   1   8   0  225.78   15.60
   1   8   0  221.28   16.60
  -1   8   0  183.88   17.60
  -1   8   0  209.08   19.80
   1   8   0  199.38   15.20
   1   8   0  205.28   17.00
  -1   8   0  182.58   17.40
   1   8   0  207.18   17.10
   1   8   0  215.48   15.70
  -1   8   0  188.18   14.60
   1   8   0  209.48   20.90
  -1   8   0  216.98   16.80
   2  -8   0  567.34   36.30
   2  -8   0  573.44   43.50
   2  -8   0  545.85   38.90
   2  -8   0  566.04   40.40
  -2  -8   0  503.85   36.00
   2  -8   0  527.85   37.20
   2  -8   0  537.25   35.90
  -2  -8   0  584.74   37.00
  -2  -8   0  636.84   36.70
   2  -8   0  564.44   36.80
   2  -8   0  579.94   36.60
  -2  -8   0  569.04   36.80
  -2  -8   0  551.64   37.40
   2  -8   0  540.95   38.20
  -2  -8   0  578.84   38.60
  -2  -8   0  553.04   35.80
  -2  -8   0  535.75   36.90
  -2  -8   0  554.44   41.10
  -2  -8   0  569.44   35.40
   2  -8   0  545.75   41.60
   2  -8   0  554.84   39.10
  -2  -8   0  600.14   45.90
   2  -8   0  536.55   37.20
   2  -8   0  567.84   36.50
   2  -8   0  589.84   39.40
   2  -8   0  529.65   39.10
  -2  -8   0  580.74   37.70
  -2  -8   0  604.64   37.70
  -2  -8   0  549.35   37.10
  -2   8   0  606.94   42.70
   2   8   0  534.35   40.80
   2   8   0  555.94   34.60
  -2   8   0  576.74   36.40
  -2   8   0  596.74   39.10
   2   8   0  560.24   39.70
   2   8   0  555.34   36.80
  -2   8   0  577.54   35.80
   2   8   0  575.74   35.20
   2   8   0  527.15   35.70
  -2   8   0  570.34   36.50
  -2   8   0  576.74   38.60
  -2   8   0  555.04   41.70
   2   8   0  550.54   36.50
   2   8   0  529.35   35.50
  -2   8   0  588.64   37.00
  -2   8   0  588.44   39.60
   2   8   0  584.94   38.60
  -2   8   0  531.85   38.90
  -2   8   0  543.05   36.90
   2   8   0  591.14   37.10
  -2   8   0  549.85   40.10
  -2   8   0  607.24   36.50
   2   8   0  569.24   45.00
   2   8   0  565.24   36.00
  -2   8   0  528.35   37.90
   2   8   0  570.34   36.40
  -2   8   0  593.34   37.60
   3  -8   0   39.70    8.40
  -3  -8   0   23.40   12.70
  -3  -8   0   31.60   13.40
  -3  -8   0   24.40    6.30
  -3  -8   0   27.10    8.50
   3  -8   0   23.90    8.80
  -3  -8   0   33.80   21.30
  -3  -8   0   33.90    7.90
   3  -8   0   54.39   18.60
   3  -8   0   54.39   13.70
  -3  -8   0   35.00   10.80
   3  -8   0   30.60   11.00
  -3  -8   0   50.59    8.30
   3  -8   0   33.20    8.20
   3  -8   0   38.10    8.00
   3  -8   0   45.20    8.90
  -3  -8   0   38.00    9.40
   3  -8   0   40.00   10.90
  -3  -8   0   29.50    8.50
   3  -8   0   32.10   10.70
  -3  -8   0   46.60    8.60
  -3  -8   0   69.29   10.80
   3  -8   0   47.00   14.80
   3  -8   0   19.30   15.10
  -3  -8   0   16.00    9.80
  -3  -8   0   46.70    9.20
  -3   8   0   52.69   10.70
   3   8   0   53.49   15.40
  -3   8   0   48.50    9.00
   3   8   0   28.00   11.10
   3   8   0   42.40   10.30
  -3   8   0   35.60    7.70
  -3   8   0   32.50   11.00
  -3   8   0   66.19   15.10
  -3   8   0   74.79   18.80
   3   8   0   33.10    8.20
   3   8   0   57.89   10.00
   3   8   0   39.10    9.10
   3   8   0   42.60    6.60
  -3   8   0   34.60    9.20
  -3   8   0   40.10   11.80
  -3   8   0   48.30   12.40
  -3   8   0   27.50   10.00
   3   8   0   40.00    8.30
  -3   8   0   33.00    8.20
  -3   8   0   38.40    8.80
  -3   8   0   47.70    9.10
   3   8   0   62.39    9.40
   3   8   0   44.20   11.20
  -3   8   0   55.69    9.10
   3   8   0   32.60   18.60
   3   8   0   40.70    8.70
  -4  -8   0    5.60    9.30
  -4  -8   0   -2.20   12.30
   4  -8   0   61.19   24.20
  -4  -8   0   18.10    9.70
  -4  -8   0   12.20    8.50
   4  -8   0   15.80    9.80
   4  -8   0   -5.80    6.40
  -4  -8   0  -12.40   18.00
   4  -8   0   -4.00    8.60
   4  -8   0   -2.90    8.20
   4  -8   0   -9.00    9.40
   4  -8   0    3.30   10.00
   4  -8   0    9.90   11.90
  -4  -8   0    3.20    8.30
  -4  -8   0    6.90    6.40
  -4  -8   0   10.70   15.50
  -4  -8   0    8.00   22.00
   4  -8   0    4.10   22.80
   4  -8   0   18.60   16.00
  -4  -8   0    2.50    8.10
  -4  -8   0    1.50    6.80
   4  -8   0   -6.90    9.60
   4  -8   0   -1.10    6.80
  -4  -8   0   10.70   13.20
   4  -8   0    8.00    7.00
   4   8   0    5.30    6.70
  -4   8   0   -8.10    8.20
  -4   8   0    2.00    7.00
  -4   8   0    8.90    8.20
   4   8   0   18.70   10.70
   4   8   0    4.50    9.70
   4   8   0    4.00    6.30
   4   8   0  -11.90   14.80
   4   8   0    1.40    5.60
   4   8   0   40.40   25.90
  -4   8   0    3.50    9.40
  -4   8   0   -3.10    6.00
  -4   8   0   19.70   13.60
  -4   8   0    3.30   13.60
   4   8   0    9.40    8.10
  -4   8   0    7.00   10.50
   4   8   0   18.50    9.00
  -4   8   0    4.60    5.50
   4   8   0   14.00   12.10
  -4   8   0  -11.20    5.30
  -4   8   0    1.20   10.60
  -4   8   0    2.40   16.90
  -4   8   0   -3.20   14.20
   4   8   0    3.30    6.20
   4   8   0   12.80   12.10
  -4   8   0    1.00    7.30
  -4   8   0    4.20    9.70
   5  -8   0   38.20   17.00
  -5  -8   0   57.19   12.80
  -5  -8   0   76.79   14.00
   5  -8   0   84.69   30.40
   5  -8   0  104.59   45.70
   5  -8   0   64.19   11.80
  -5  -8   0   72.19   26.50
  -5  -8   0   29.90   25.10
  -5  -8   0   58.49   14.10
   5  -8   0   59.79   19.20
   5  -8   0   61.99   15.20
   5  -8   0   31.70   12.60
  -5  -8   0   34.00   14.70
  -5  -8   0   55.79   11.00
   5  -8   0   53.59   13.10
  -5  -8   0   59.49   15.70
  -5  -8   0   42.00   11.60
  -5  -8   0   54.09   13.70
  -5  -8   0   71.49   30.50
  -5   8   0   73.59   22.20
  -5   8   0   38.70   13.80
   5   8   0   89.79   15.70
   5   8   0   58.09   18.20
  -5   8   0   52.99   15.40
  -5   8   0   59.79   13.80
   5   8   0   45.10   12.30
   5   8   0   55.99   18.50
  -5   8   0   47.30   12.70
   5   8   0   18.30   19.00
  -5   8   0   59.19   32.70
  -5   8   0   71.49   13.30
  -5   8   0   52.89   25.50
   5   8   0   57.79   36.90
   5   8   0   65.79   17.00
  -5   8   0   49.60   16.80
   5   8   0   59.79   11.50
   5   8   0   54.29   11.60
  -5   8   0   77.19   21.70
  -5   8   0   47.00   10.60
  -5   8   0   66.19   17.10
  -5   8   0   60.39   21.80
   6  -8   0  680.93   59.79
   6  -8   0  821.22   80.89
  -6  -8   0  795.12   55.39
  -6  -8   0  770.52   56.19
   6  -8   0  974.70   71.89
  -6  -8   0  733.43   56.69
  -6  -8   0  786.02   58.69
  -6  -8   0  755.12   52.29
   6  -8   0  782.02   61.29
  -6  -8   0  770.52   73.59
  -6  -8   0  854.61   58.99
  -6  -8   0  825.62   55.09
   6  -8   0  831.42   73.09
   6  -8   0  770.72   52.29
  -6  -8   0  756.22   52.69
  -6  -8   0  825.32   56.79
  -6   8   0  822.42   55.59
  -6   8   0  738.23   64.49
  -6   8   0  845.82   52.69
   6   8   0  729.93   84.79
   6   8   0  699.53   62.79
   6   8   0  811.82   58.99
   6   8   0  893.01   74.49
   6   8   0  782.72   67.09
  -6   8   0  809.72   57.29
   6   8   0  783.42   52.99
  -6   8   0  913.91   57.19
   6   8   0  785.92   54.59
  -6   8   0  911.51   62.79
  -6   8   0  796.82   78.09
  -6   8   0  834.12   60.49
  -6   8   0  867.31   59.29
  -7  -8   0  438.66   39.80
   7  -8   0  458.75   49.60
  -7  -8   0  490.85   34.30
  -7  -8   0  461.45   41.30
  -7  -8   0  462.25   42.10
   7  -8   0  433.96   57.39
  -7  -8   0  444.46   37.00
  -7  -8   0  395.66   38.20
  -7  -8   0  375.86   35.50
   7  -8   0  442.96   34.40
   7  -8   0  525.75   61.59
   7  -8   0  431.66   47.20
   7  -8   0  522.85   72.59
  -7  -8   0  484.05   39.50
  -7  -8   0  448.76   33.80
  -7  -8   0  509.65   64.59
  -7   8   0  447.56   39.80
  -7   8   0  421.56   34.80
  -7   8   0  460.25   36.80
   7   8   0  533.15   75.29
   7   8   0  460.55   52.89
   7   8   0  537.45   54.89
   7   8   0  475.25   43.40
  -7   8   0  406.66   49.80
  -7   8   0  518.95   61.09
  -7   8   0  413.36   45.80
  -7   8   0  420.96   37.10
   7   8   0  392.86   49.99
  -7   8   0  449.26   38.10
  -7   8   0  494.85   47.90
  -7   8   0  459.45   34.30
  -8  -8   0  857.31   62.29
  -8  -8   0  968.20   89.79
   8  -8   0  908.71   75.19
   8  -8   0  859.41   65.09
  -8  -8   0  982.40   69.29
   8  -8   0 1003.00   99.69
   8  -8   0  958.80   88.29
  -8  -8   0  940.41   70.59
  -8  -8   0  976.90   69.99
  -8  -8   0  865.01   65.69
  -8  -8   0 1000.50   66.19
   8  -8   0  877.01   74.59
   8  -8   0 1014.20   88.99
  -8  -8   0  925.81   70.79
  -8  -8   0  881.11   67.39
   8   8   0  926.51   73.09
  -8   8   0  967.20   71.59
  -8   8   0 1013.30   68.19
  -8   8   0 1065.19   72.99
  -8   8   0 1004.60   63.89
  -8   8   0 1108.19   68.69
   8   8   0  781.02   74.99
   8   8   0 1071.89   99.09
  -8   8   0 1042.30   81.89
   8   8   0 1038.80   80.39
   8   8   0  813.12   77.49
  -8   8   0  913.91   63.59
  -8   8   0  974.90   70.89
  -8   8   0 1077.99   67.79
  -8   8   0  897.51   80.19
  -8   8   0  915.21   87.19
   9  -8   0 1146.39  114.19
  -9  -8   0 1130.09   82.29
  -9  -8   0 1197.08   79.29
   9  -8   0 1131.99   88.69
   9  -8   0 1069.69   89.19
   9  -8   0 1120.79   75.19
  -9  -8   0 1255.37   86.99
  -9  -8   0 1125.79   82.19
  -9  -8   0 1216.68   80.89
   9  -8   0 1158.58   98.69
  -9  -8   0 1106.79  121.89
  -9  -8   0 1165.58   76.09
   9  -8   0 1130.29   97.99
  -9  -8   0 1074.49   83.29
   9  -8   0 1272.77  102.79
  -9  -8   0 1171.08   85.39
   9   8   0 1120.29   86.99
  -9   8   0 1218.28   76.89
  -9   8   0 1101.59  100.99
   9   8   0 1082.09   93.49
   9   8   0 1119.99   94.59
  -9   8   0 1176.28   80.89
  -9   8   0 1214.08   88.99
   9   8   0 1178.48  128.09
  -9   8   0 1120.09   80.29
  -9   8   0 1279.87   85.09
  -9   8   0 1093.19   84.79
  -9   8   0 1173.68   94.59
  -9   8   0 1207.68   80.69
  -9   8   0 1098.49   85.89
  10  -8   0  415.66   55.39
  10  -8   0  486.15   82.99
 -10  -8   0  384.96   45.70
 -10  -8   0  371.86   43.40
 -10  -8   0  404.46   46.20
 -10  -8   0  363.56   67.49
  10  -8   0  460.65   66.99
  10  -8   0  395.46   35.60
  10  -8   0  254.37   55.19
  10  -8   0  333.67   50.69
 -10  -8   0  458.85   50.69
 -10  -8   0  409.46   34.90
 -10  -8   0  381.06   41.40
 -10  -8   0  414.96   50.19
  10  -8   0  322.57   60.19
 -10   8   0  380.26   55.29
 -10   8   0  343.97   41.80
 -10   8   0  447.46   44.60
 -10   8   0  505.05   52.99
 -10   8   0  435.36   42.50
  10   8   0  365.76   72.69
 -10   8   0  386.16   46.80
  10   8   0  371.36   54.39
 -10   8   0  414.66   48.60
 -10   8   0  306.97   59.29
  10   8   0  471.15   62.89
 -10   8   0  394.06   51.09
  10   8   0  351.36   55.99
 -10   8   0  431.56   36.90
  10   8   0  325.57   47.30
 -11  -8   0  492.35   45.10
  11  -8   0  488.75   63.69
 -11  -8   0  369.66   73.69
 -11  -8   0  479.85   42.00
  11  -8   0  390.56   58.29
 -11  -8   0  442.16   54.09
 -11  -8   0  473.75   49.70
 -11  -8   0  575.44   60.69
  11  -8   0  551.74   89.49
  11  -8   0  503.55   71.29
  11  -8   0  579.34   76.99
  11  -8   0  552.24   77.29
 -11  -8   0  518.85   57.09
 -11  -8   0  527.35   53.79
 -11   8   0  555.04   68.79
 -11   8   0  620.64   60.89
 -11   8   0  531.35   54.79
 -11   8   0  415.46   70.59
 -11   8   0  446.76   47.20
 -11   8   0  513.15   43.30
  11   8   0  459.35   57.99
 -11   8   0  548.75   53.19
  11   8   0  569.64   70.99
  11   8   0  459.25   63.99
 -11   8   0  482.85   58.89
  11   8   0  370.86   82.59
 -11   8   0  575.24   59.89
  11   8   0  446.96   63.69
 -11   8   0  537.65   50.99
  12  -8   0  388.96   69.89
  12  -8   0  354.26   82.29
 -12  -8   0  229.38   47.90
 -12  -8   0  432.46   76.29
  12  -8   0  423.06   66.59
  12  -8   0  421.36   60.99
 -12  -8   0  402.76   43.30
 -12  -8   0  333.57   41.70
  12  -8   0  297.67   67.99
  12  -8   0  395.76   58.19
 -12  -8   0  363.66   57.59
 -12  -8   0  309.27   45.40
 -12  -8   0  289.87   45.20
 -12  -8   0  371.86   48.00
 -12  -8   0  410.76   49.40
 -12  -8   0  329.57   37.30
 -12   8   0  473.55   48.60
 -12   8   0  381.36   72.19
 -12   8   0  340.37   49.80
 -12   8   0  289.87   49.80
  12   8   0  348.97  115.79
  12   8   0  470.75   77.29
  12   8   0  405.86   62.49
  12   8   0  396.86   62.89
  12   8   0  396.76   54.49
 -12   8   0  250.07   44.50
 -12   8   0  417.46   53.99
 -12   8   0  465.85   66.39
 -12   8   0  262.97   52.09
 -12   8   0  301.97   37.60
 -13  -8   0  163.78   35.20
 -13  -8   0   93.89   41.40
 -13  -8   0  150.98   45.60
 -13  -8   0  200.48   33.90
 -13  -8   0  191.68   59.69
  13  -8   0  198.38   47.30
 -13  -8   0  114.89   35.90
 -13  -8   0  134.69   25.10
  13  -8   0   75.69   60.39
  13  -8   0  106.19   37.10
  13  -8   0   71.59   45.50
 -13  -8   0  168.38   32.30
 -13  -8   0  222.48   37.70
  13  -8   0  140.89   46.00
  13   8   0  159.08   63.29
  13   8   0  194.88   52.19
  13   8   0  210.88   46.40
 -13   8   0  167.58   32.10
 -13   8   0  149.88   43.60
  13   8   0  147.09   46.40
 -13   8   0  100.09   45.90
 -13   8   0   50.09   46.30
  13   8   0   82.29   45.20
 -13   8   0  203.48   30.20
  13   8   0  122.79   36.90
 -13   8   0  117.49   31.30
 -13   8   0  117.69   29.00
 -14  -8   0   96.29   37.30
 -14  -8   0  -24.80   47.40
  14  -8   0  127.29   52.79
 -14  -8   0   84.59   34.30
 -14  -8   0   42.00   27.70
  14  -8   0  116.69   56.69
  14  -8   0   58.29   39.60
 -14  -8   0   92.39   27.80
  14  -8   0  104.89   42.80
 -14  -8   0   35.10   28.60
  14  -8   0  102.79   47.30
 -14  -8   0   26.00   37.10
 -14  -8   0  123.49   36.90
 -14  -8   0  104.79   24.00
 -14  -8   0  119.09   35.70
  14  -8   0   79.79   64.49
 -14   8   0   75.79   25.30
  14   8   0   60.19   42.80
  14   8   0   82.99   39.60
  14   8   0  149.09   49.10
 -14   8   0  140.99   49.50
  14   8   0    8.50   39.80
  14   8   0  135.39   68.69
 -14   8   0   10.00   29.60
 -14   8   0   72.09   36.10
 -14   8   0   23.40   28.10
 -14   8   0   79.09   30.70
 -14   8   0  120.09   54.29
 -14   8   0   61.69   29.30
  14   8   0   59.69   39.70
 -15  -8   0   33.30   34.00
  15  -8   0   81.39   55.59
 -15  -8   0  112.89   38.00
 -15  -8   0   23.90   31.30
 -15  -8   0   84.29   29.10
  15  -8   0  138.69   49.60
  15  -8   0   74.79   43.10
 -15  -8   0   74.69   24.00
 -15  -8   0   -9.50   48.00
 -15  -8   0  150.38   43.20
 -15  -8   0   93.69   30.60
  15  -8   0  160.88   49.40
  15  -8   0  148.39   69.99
  15  -8   0  132.29   58.29
 -15  -8   0  116.49   34.40
 -15  -8   0   73.69   45.80
 -15   8   0   37.70   31.30
  15   8   0  121.19   49.70
 -15   8   0   78.69   44.60
  15   8   0   63.49   39.90
 -15   8   0   73.89   25.10
  15   8   0   -6.70   42.30
  15   8   0   77.19   38.50
 -15   8   0  139.39   59.79
 -15   8   0   70.79   31.10
 -15   8   0   68.49   37.90
 -15   8   0   61.19   38.00
 -15   8   0   35.80   28.50
  15   8   0  113.49   56.59
 -15   8   0   99.09   42.70
 -16  -8   0   35.80   29.30
 -16  -8   0  -30.20   36.70
  16  -8   0   80.89   52.69
 -16  -8   0   -6.70   33.30
 -16  -8   0   57.09   50.69
  16  -8   0  -11.00   35.70
 -16  -8   0  -15.30   28.10
 -16  -8   0   21.60   20.60
  16  -8   0  -23.50   34.30
 -16  -8   0    8.00   30.90
 -16  -8   0  -54.39   26.50
  16  -8   0   -1.90   42.70
  16  -8   0   39.40   46.10
 -16  -8   0   78.79   29.20
 -16  -8   0  -52.69   26.60
 -16  -8   0    6.80   27.50
  16  -8   0   31.50   55.19
 -16   8   0  -92.79   34.00
  16   8   0   91.39   65.29
 -16   8   0   64.09   37.70
 -16   8   0  -21.00   30.30
 -16   8   0   -8.90   35.70
  16   8   0   35.60   45.60
 -16   8   0   14.70   31.90
 -16   8   0   12.90   33.50
  16   8   0   29.40   49.90
  16   8   0   -7.80   39.40
 -16   8   0   10.10   21.70
 -16   8   0  188.28   66.79
 -16   8   0  -14.50   25.60
  16   8   0  105.39   49.50
  16   8   0    2.00   40.90
   0  -9   0    8.40    5.30
   0  -9   0    5.20    8.10
   0  -9   0    2.20    5.80
   0  -9   0    2.70    5.50
   0  -9   0    5.90    6.10
   0  -9   0    1.20    7.60
   0  -9   0   -4.30    4.40
   0  -9   0    2.20    4.60
   0  -9   0   -1.50    8.30
   0  -9   0    3.10    5.20
   0  -9   0    2.50    4.50
   0  -9   0    0.30    5.50
   0  -9   0  -16.40   10.40
   0  -9   0    2.40    5.30
   0  -9   0   -3.20    6.80
   0   9   0   12.00    6.00
   0   9   0    5.20    4.90
   0   9   0    7.00    4.90
   0   9   0    6.70    5.10
   0   9   0   -0.60    5.50
   0   9   0   10.00   10.60
   0   9   0   -0.80    4.10
   0   9   0   -1.80    4.00
   0   9   0   -0.60    7.20
   0   9   0    3.70    5.10
   0   9   0   -4.90    5.90
   0   9   0    1.80    4.40
   0   9   0    4.90    6.50
   0   9   0   -8.70    8.80
   0   9   0   -2.80    5.00
   0   9   0   -1.00    4.60
   0   9   0   -1.70    6.80
   0   9   0    0.30    6.20
   0   9   0    3.00    5.40
  -1  -9   0   62.59   13.70
   1  -9   0   53.99    9.90
  -1  -9   0   68.59    9.30
   1  -9   0   65.79    8.60
   1  -9   0   65.09    9.50
  -1  -9   0   83.29    9.30
  -1  -9   0   63.89    8.20
  -1  -9   0   51.79    9.60
   1  -9   0   68.69    9.00
  -1  -9   0   60.79    8.30
   1  -9   0   81.39   12.20
  -1  -9   0   71.99    9.00
  -1  -9   0   61.39   10.40
  -1  -9   0   60.29    8.40
  -1  -9   0   55.59    8.60
   1  -9   0   73.39   10.40
   1  -9   0   68.49   10.70
  -1  -9   0  101.49   15.40
   1  -9   0   48.10   10.50
   1  -9   0   51.79   10.80
   1  -9   0   53.69    8.40
  -1  -9   0   46.00    8.10
   1  -9   0   61.09    7.70
  -1  -9   0   54.49    9.60
   1  -9   0   71.59   12.80
   1  -9   0   75.59   11.70
  -1  -9   0   73.29   12.20
  -1  -9   0   50.19    8.30
   1  -9   0   87.99   11.90
  -1   9   0   44.30   10.20
   1   9   0   73.99    8.00
  -1   9   0   68.99    8.60
  -1   9   0   48.80    7.60
   1   9   0   61.79    9.80
   1   9   0   76.49   10.50
   1   9   0   64.09    7.90
   1   9   0   72.69   12.50
  -1   9   0   53.09    8.50
  -1   9   0   57.29    8.20
   1   9   0   56.49    7.80
   1   9   0   58.89    8.50
   1   9   0   54.59    8.70
   1   9   0   80.59    9.20
  -1   9   0   60.19    8.40
   1   9   0   49.99    8.00
   1   9   0   69.19    9.00
   1   9   0   64.49    8.40
  -1   9   0   53.99    7.80
  -1   9   0   65.69   10.20
  -1   9   0   53.99    9.40
   1   9   0   74.89    9.80
   1   9   0   65.79    8.40
  -1   9   0   63.19   12.20
   1   9   0   49.40    8.30
   1   9   0   45.00   12.70
  -1   9   0   77.79   10.40
  -1   9   0   80.29   11.90
  -1   9   0   55.59   10.10
  -1   9   0   71.79   11.10
   1   9   0   71.49   14.20
  -1   9   0   49.99   12.00
  -1   9   0   65.79   11.30
   2  -9   0   71.69   11.10
  -2  -9   0   73.59   11.00
   2  -9   0   60.89    9.20
   2  -9   0   83.29   10.50
   2  -9   0   62.39    9.10
  -2  -9   0   64.29    9.50
  -2  -9   0   77.99   11.80
  -2  -9   0   75.99    9.40
   2  -9   0   74.19   11.50
  -2  -9   0   84.89   16.10
   2  -9   0   71.99   13.00
  -2  -9   0   88.19   10.10
  -2  -9   0   74.59   10.60
   2  -9   0   59.09    8.50
   2  -9   0   81.59   12.80
   2  -9   0   58.39   10.80
  -2  -9   0   71.89   11.00
   2  -9   0   88.59   13.10
   2  -9   0   70.99   10.70
   2  -9   0   91.09   17.90
   2  -9   0   56.89   14.90
  -2  -9   0   64.59    7.80
   2  -9   0  105.89   14.70
  -2  -9   0   78.79   10.90
  -2  -9   0   88.19   19.20
   2  -9   0   70.39   14.40
  -2  -9   0   86.69   11.20
  -2  -9   0   69.29    9.80
  -2  -9   0   60.19    9.40
  -2  -9   0   75.69   10.30
  -2   9   0   82.19   10.20
  -2   9   0   79.49   14.40
  -2   9   0   82.49    9.80
   2   9   0   75.19    8.20
   2   9   0   96.39   11.00
   2   9   0   79.79   10.80
   2   9   0   91.69    9.30
   2   9   0   65.99    9.60
   2   9   0   99.39   20.50
   2   9   0   59.69    8.60
  -2   9   0   77.09   11.90
   2   9   0   58.99    9.50
  -2   9   0   68.99   12.20
   2   9   0   56.59   15.10
  -2   9   0   81.09   11.20
  -2   9   0   67.99   12.00
   2   9   0   56.79    9.00
  -2   9   0   76.39   12.40
  -2   9   0   75.99    9.30
   2   9   0   75.09   13.50
   2   9   0   90.49   12.90
  -2   9   0   63.99    9.20
   2   9   0   78.89   10.00
  -2   9   0   86.09   13.50
  -2   9   0   68.09   14.30
  -2   9   0   72.29   13.30
  -3  -9   0   85.29   12.70
  -3  -9   0  100.49   10.80
   3  -9   0   77.19   10.90
  -3  -9   0   75.09   11.50
  -3  -9   0  116.89   19.00
   3  -9   0  123.59   19.80
  -3  -9   0  104.89   13.60
   3  -9   0   97.19   12.00
   3  -9   0   81.09   16.40
  -3  -9   0   89.69   11.50
   3  -9   0  117.39   16.80
  -3  -9   0   96.89   11.90
  -3  -9   0  110.89   13.60
   3  -9   0   84.79   13.00
   3  -9   0  119.89   17.10
  -3  -9   0   96.09   15.40
   3  -9   0   97.99   14.30
   3  -9   0   55.89   17.20
   3  -9   0   83.39   12.30
   3  -9   0   92.39   12.10
  -3  -9   0   83.49   12.10
  -3  -9   0  129.69   20.90
  -3  -9   0  103.09   25.70
   3  -9   0   81.59   14.50
  -3  -9   0  116.29   16.00
   3  -9   0   85.89   11.90
   3  -9   0   83.69   11.80
  -3  -9   0   90.99    9.80
  -3  -9   0  103.29   13.40
   3  -9   0   74.49   19.50
  -3  -9   0   87.29   13.20
  -3   9   0   86.69   11.80
   3   9   0  112.49   12.80
   3   9   0  103.19   15.80
   3   9   0   91.29   13.50
   3   9   0   97.19   18.30
   3   9   0   67.29   11.50
   3   9   0   95.89   10.00
   3   9   0   91.79   10.00
  -3   9   0   77.29   11.60
   3   9   0   83.39   13.20
   3   9   0  113.89   13.70
   3   9   0   90.79   11.10
  -3   9   0  104.29   14.90
  -3   9   0  101.29   13.50
  -3   9   0  111.29   12.30
  -3   9   0  111.49   16.70
   3   9   0  100.29   17.40
  -3   9   0   84.89   17.60
  -3   9   0   97.39   12.00
  -3   9   0  111.69   15.10
  -3   9   0   89.89   14.40
  -3   9   0   93.79   21.20
  -3   9   0   76.79   11.70
   3   9   0   76.69   21.00
   3   9   0   93.89   11.80
  -3   9   0   92.09   17.30
  -3   9   0  103.19   12.80
  -3   9   0   92.49   15.90
   4  -9   0  224.08   24.20
  -4  -9   0  250.07   25.20
  -4  -9   0  327.27   38.00
  -4  -9   0  246.98   23.70
  -4  -9   0  272.67   29.20
  -4  -9   0  273.57   20.70
   4  -9   0  290.27   26.00
   4  -9   0  309.27   36.30
  -4  -9   0  279.97   22.80
   4  -9   0  234.38   40.50
   4  -9   0  286.37   25.30
   4  -9   0  244.68   28.70
   4  -9   0  268.37   22.20
   4  -9   0  285.77   22.00
  -4  -9   0  277.57   30.70
   4  -9   0  274.57   30.30
   4  -9   0  269.07   35.90
   4  -9   0  267.97   28.10
   4  -9   0  297.67   29.90
  -4  -9   0  311.07   37.10
   4  -9   0  326.67   29.30
  -4  -9   0  255.87   23.90
  -4  -9   0  239.18   42.30
  -4  -9   0  286.67   26.50
  -4   9   0  287.17   29.50
  -4   9   0  260.27   25.50
  -4   9   0  225.88   29.00
   4   9   0  310.97   33.30
  -4   9   0  282.87   23.20
   4   9   0  291.27   28.00
   4   9   0  250.57   29.60
  -4   9   0  244.38   20.00
   4   9   0  268.37   26.30
   4   9   0  287.27   27.30
   4   9   0  243.48   19.90
   4   9   0  266.17   23.60
   4   9   0  257.97   22.10
  -4   9   0  255.47   23.30
  -4   9   0  280.07   34.50
   4   9   0  281.67   23.80
  -4   9   0  258.47   30.30
  -4   9   0  254.27   31.60
  -4   9   0  223.58   31.40
  -4   9   0  259.57   23.60
  -4   9   0  280.17   23.10
   4   9   0  244.58   21.90
  -4   9   0  266.07   22.70
   4   9   0  264.47   25.70
   4   9   0  221.88   39.00
   4   9   0  277.47   21.60
  -4   9   0  290.87   23.10
   5  -9   0  256.57   55.29
  -5  -9   0  210.48   25.60
  -5  -9   0  207.38   24.70
  -5  -9   0  231.18   20.60
  -5  -9   0  219.98   37.20
   5  -9   0  242.68   31.60
   5  -9   0  217.68   22.00
  -5  -9   0  241.28   24.20
   5  -9   0  273.47   26.30
   5  -9   0  258.37   41.10
   5  -9   0  266.27   33.90
   5  -9   0  251.27   27.50
  -5  -9   0  304.37   27.80
  -5  -9   0  247.18   39.10
   5  -9   0  244.88   25.40
  -5  -9   0  239.18   24.60
  -5  -9   0  266.67   36.20
  -5  -9   0  296.77   28.10
  -5   9   0  256.37   24.60
  -5   9   0  243.18   25.90
  -5   9   0  262.17   29.40
   5   9   0  191.98   25.60
   5   9   0  304.97   34.70
   5   9   0  234.38   20.30
   5   9   0  273.57   25.40
  -5   9   0  221.28   35.20
   5   9   0  231.48   23.60
   5   9   0  220.58   45.10
  -5   9   0  206.78   26.20
  -5   9   0  240.18   31.20
  -5   9   0  233.98   20.80
  -5   9   0  267.27   31.50
  -5   9   0  290.97   46.40
   5   9   0  302.07   35.90
  -5   9   0  264.77   27.90
  -5   9   0  219.98   33.70
  -5   9   0  202.18   22.60
   5   9   0  276.47   26.30
   5   9   0  189.48   34.60
  -5   9   0  220.38   24.90
  -6  -9   0    1.90   10.20
  -6  -9   0   12.00    9.10
   6  -9   0   11.80   32.70
  -6  -9   0    5.10   10.90
  -6  -9   0    8.40   13.00
  -6  -9   0    1.30   13.50
  -6  -9   0    9.90   12.00
   6  -9   0   12.50    9.40
  -6  -9   0    1.90    8.10
  -6  -9   0    0.90   10.40
  -6  -9   0   11.20   12.10
   6  -9   0   41.40   29.80
  -6  -9   0   -4.90   26.20
   6  -9   0    2.10   14.60
   6  -9   0  -14.40   15.80
  -6   9   0   -1.70    9.60
  -6   9   0   16.90   10.90
  -6   9   0    9.30   10.40
   6   9   0  -10.30   19.90
   6   9   0   38.60   19.50
   6   9   0   14.20   34.90
   6   9   0    6.50   19.10
  -6   9   0  -14.00   15.40
  -6   9   0   33.10   25.40
  -6   9   0    0.70   11.20
   6   9   0   -3.80   12.90
   6   9   0    6.80    8.40
  -6   9   0  -20.70   16.70
  -6   9   0   -2.20    8.10
  -6   9   0   22.60   12.80
   6   9   0    8.70    8.60
  -6   9   0    6.50   13.60
  -7  -9   0  -16.60    9.70
   7  -9   0   11.60   18.60
   7  -9   0    3.00   26.50
  -7  -9   0    0.60   11.80
   7  -9   0    7.50   17.00
  -7  -9   0   -9.30    8.40
  -7  -9   0   17.10    9.60
  -7  -9   0    5.50   12.00
  -7  -9   0   52.79   29.10
  -7  -9   0   27.00   14.70
   7  -9   0  -37.00   22.30
   7  -9   0   26.30   40.10
  -7  -9   0   -1.70   12.70
  -7  -9   0    6.70   13.80
  -7  -9   0   11.40   11.30
   7  -9   0   -4.20    9.20
  -7   9   0  -13.90    9.20
  -7   9   0   -7.30   24.00
   7   9   0   19.30   22.20
  -7   9   0    3.40   12.10
   7   9   0  -24.90   28.90
  -7   9   0   16.70   22.20
  -7   9   0    9.10   12.20
  -7   9   0   21.90   16.40
  -7   9   0   -3.70   16.40
   7   9   0   36.10   18.40
  -7   9   0    2.70   10.40
   7   9   0   33.70   20.80
  -7   9   0   13.00    9.40
   7   9   0   -2.00   17.60
  -7   9   0   10.00   16.60
  -8  -9   0   90.79   22.00
  -8  -9   0   97.89   16.90
   8  -9   0   68.89   24.00
  -8  -9   0   93.99   21.80
   8  -9   0   48.10   43.10
  -8  -9   0  106.69   18.80
  -8  -9   0   44.90   19.20
  -8  -9   0   37.20   17.80
   8  -9   0  114.69   36.30
   8  -9   0   95.29   37.40
  -8  -9   0   54.99   37.50
  -8  -9   0   70.99   17.20
   8  -9   0   59.79   14.60
  -8  -9   0  100.09   20.30
   8  -9   0   67.29   24.80
  -8   9   0   38.00   23.00
  -8   9   0   70.69   16.40
  -8   9   0   80.99   27.40
   8   9   0   78.49   27.10
  -8   9   0  123.59   23.70
  -8   9   0   38.40   31.50
  -8   9   0   83.29   17.90
  -8   9   0  110.59   23.40
   8   9   0   80.29   29.50
  -8   9   0   99.19   16.60
   8   9   0   89.89   23.40
   8   9   0   82.69   30.20
   8   9   0   60.79   39.60
  -8   9   0   88.39   18.50
  -8   9   0   85.59   22.10
  -8   9   0   71.29   17.70
   9  -9   0   56.89   15.10
  -9  -9   0   13.40   12.70
   9  -9   0   52.29   26.00
  -9  -9   0   34.40   17.00
   9  -9   0   67.89   38.90
  -9  -9   0   17.00   20.00
   9  -9   0   90.99   47.10
  -9  -9   0   70.69   21.00
   9  -9   0   46.70   36.40
   9  -9   0   13.60   25.10
  -9  -9   0   46.10   19.60
  -9  -9   0   64.69   21.00
  -9  -9   0   72.29   20.20
   9  -9   0   66.79   35.30
  -9  -9   0   53.09   22.80
  -9   9   0   46.20   17.40
   9   9   0   80.19   33.00
   9   9   0   65.09   32.10
  -9   9   0   10.80   28.40
  -9   9   0   29.90   21.20
   9   9   0   47.50   46.30
  -9   9   0   26.00   14.20
  -9   9   0   53.19   21.40
  -9   9   0   13.10   23.90
  -9   9   0   70.79   19.70
  -9   9   0   51.99   17.60
  -9   9   0   30.90   20.80
   9   9   0   19.10   22.90
  10  -9   0   68.89   40.10
 -10  -9   0    4.50   21.30
 -10  -9   0   18.10   20.20
 -10  -9   0   20.90   18.50
  10  -9   0   13.70   14.80
  10  -9   0   23.00   26.00
 -10  -9   0  -17.20   34.70
 -10  -9   0   -1.20   17.50
  10  -9   0  -27.00   39.70
  10  -9   0   32.80   39.50
  10  -9   0   23.40   24.80
 -10  -9   0   20.80   29.70
 -10  -9   0   -1.40   21.20
  10  -9   0   73.89   43.30
 -10  -9   0   23.00   20.90
 -10  -9   0   56.39   15.50
 -10   9   0   15.00   23.20
  10   9   0   -4.30   25.20
 -10   9   0   10.10   23.00
 -10   9   0   14.50   18.90
 -10   9   0    0.20   22.10
 -10   9   0   -4.80   16.80
  10   9   0   57.79   35.50
  10   9   0   -9.80   39.10
  10   9   0  -31.20   22.20
 -10   9   0   22.90   28.50
 -10   9   0    7.30   14.80
  10   9   0    7.10   30.40
 -10   9   0  -27.80   33.30
 -10   9   0    4.40   15.60
 -10   9   0   21.80   19.40
 -11  -9   0   25.90   18.80
 -11  -9   0   36.70   15.20
 -11  -9   0   34.30   43.00
 -11  -9   0   38.00   21.60
 -11  -9   0   16.70   17.10
  11  -9   0   19.10   34.40
 -11  -9   0   -0.50   20.00
  11  -9   0    6.70   28.40
 -11  -9   0   -5.40   22.10
  11  -9   0   15.30   14.20
  11  -9   0   41.80   52.49
  11  -9   0   41.30   38.60
  11  -9   0   31.90   28.10
  11  -9   0  -42.40   34.60
 -11  -9   0   16.20   23.00
 -11   9   0   20.60   19.80
 -11   9   0    4.00   17.70
 -11   9   0   -5.40   16.30
  11   9   0  -12.30   28.30
  11   9   0   31.60   24.30
  11   9   0   33.90   32.50
 -11   9   0   24.80   41.00
  11   9   0  -25.00   41.60
 -11   9   0  -44.10   16.40
 -11   9   0   29.30   29.90
  11   9   0    8.00   32.10
 -11   9   0   24.30   22.30
 -11   9   0   13.40   24.50
 -11   9   0   32.00   26.10
 -11   9   0   26.10   16.70
 -12  -9   0   31.10   23.30
 -12  -9   0   -1.40   22.20
 -12  -9   0   14.30   21.20
 -12  -9   0  -25.00   21.70
  12  -9   0  -16.20   36.20
 -12  -9   0   41.90   49.00
  12  -9   0   16.90   36.20
 -12  -9   0   -8.70   16.50
 -12  -9   0   49.99   25.40
  12  -9   0   13.20   49.40
 -12  -9   0   18.70   22.60
  12  -9   0   15.10   30.90
  12  -9   0  -32.20   24.50
  12  -9   0   13.30   39.30
 -12  -9   0  -21.10   31.50
 -12  -9   0   15.00   16.10
 -12   9   0   -1.60   22.70
 -12   9   0  -10.90   40.90
 -12   9   0   -0.20   21.80
  12   9   0  -24.80   21.60
 -12   9   0   38.00   21.60
 -12   9   0   75.69   39.40
 -12   9   0  -25.00   14.10
 -12   9   0   16.90   29.90
  12   9   0    6.70   32.50
 -12   9   0   14.60   25.40
  12   9   0   42.00   35.80
 -13  -9   0   20.30   23.10
 -13  -9   0   -7.50   20.90
 -13  -9   0   20.10   21.10
 -13  -9   0   35.50   25.30
 -13  -9   0    6.60   16.70
  13  -9   0   -5.80   37.20
 -13  -9   0   29.00   48.30
 -13  -9   0    1.50   20.70
 -13  -9   0   43.20   34.70
  13  -9   0   80.09   34.30
  13  -9   0    3.00   49.20
  13  -9   0  -17.50   26.80
  13  -9   0    1.60   45.30
 -13  -9   0   48.10   26.90
 -13   9   0   43.00   29.20
  13   9   0  -19.00   31.10
 -13   9   0   10.70   21.80
 -13   9   0   42.90   36.00
 -13   9   0  -12.50   26.60
  13   9   0   17.20   39.20
  13   9   0   42.00   56.29
 -13   9   0   -1.50   28.30
  13   9   0    5.80   28.30
 -13   9   0   28.00   24.20
 -13   9   0   11.70   18.70
  13   9   0   19.50   35.40
  13   9   0   32.40   35.30
 -13   9   0    8.60   41.60
 -13   9   0   46.50   24.80
 -14  -9   0   13.90   25.80
 -14  -9   0  -17.80   16.90
 -14  -9   0  113.69   53.99
  14  -9   0  -43.20   34.00
 -14  -9   0   29.40   25.80
 -14  -9   0   13.60   24.90
 -14  -9   0   31.50   19.10
  14  -9   0   46.50   35.00
  14  -9   0   15.50   33.50
  14  -9   0   11.30   45.60
 -14  -9   0  -29.00   21.20
 -14  -9   0   -8.00   27.10
  14  -9   0  144.29   78.19
 -14  -9   0   24.80   38.40
  14  -9   0   34.60   38.10
 -14  -9   0   33.20   30.80
  14   9   0   32.70   37.90
  14   9   0  -28.90   30.50
 -14   9   0   41.10   43.30
  14   9   0  -71.69   24.90
 -14   9   0    8.50   19.70
  14   9   0   85.29   60.29
 -14   9   0   20.60   33.80
 -14   9   0  -15.60   21.60
 -14   9   0   25.50   34.20
 -14   9   0  -15.00   25.10
 -14   9   0   -2.50   22.90
  14   9   0   32.50   35.90
 -14   9   0   36.30   26.30
  14   9   0   56.39   33.90
  15  -9   0   17.40   45.00
 -15  -9   0   39.90   29.90
 -15  -9   0    7.10   27.00
  15  -9   0   50.19   37.20
  15  -9   0  -22.10   45.10
 -15  -9   0  -26.90   36.20
 -15  -9   0   20.80   25.50
  15  -9   0   -4.20   35.80
  15  -9   0   -4.60   38.00
 -15  -9   0  -32.60   24.40
 -15  -9   0  -32.50   33.20
 -15  -9   0   18.90   31.00
 -15  -9   0   24.30   19.40
  15  -9   0   61.49   58.19
 -15  -9   0   24.50   24.70
 -15  -9   0   31.50   29.00
 -15   9   0   -7.80   41.00
 -15   9   0  -28.60   23.30
 -15   9   0   -0.80   21.00
  15   9   0  -10.80   35.10
  15   9   0   29.00   37.90
  15   9   0   38.30   40.20
  15   9   0  151.98   65.09
 -15   9   0  -33.40   22.80
 -15   9   0  -21.00   40.60
 -15   9   0    5.20   29.10
 -15   9   0   20.20   30.70
  15   9   0    8.40   40.90
 -15   9   0   74.39   42.10
  15   9   0  -13.50   33.90
  16  -9   0   17.90   46.50
 -16  -9   0   44.90   36.20
 -16  -9   0    5.50   26.00
  16  -9   0    4.70   56.79
 -16  -9   0   35.60   35.20
 -16  -9   0  -11.60   35.50
 -16  -9   0   12.70   54.69
 -16  -9   0   10.60   24.00
 -16  -9   0    6.70   39.40
  16  -9   0   46.20   55.39
 -16  -9   0  -29.60   28.20
 -16  -9   0    3.30   19.70
 -16  -9   0  -18.50   32.30
  16  -9   0  -22.30   29.70
 -16  -9   0  -14.90   27.40
  16  -9   0   34.30   46.40
  16  -9   0   41.80   47.60
  16   9   0   47.50   41.70
 -16   9   0   19.30   40.00
 -16   9   0    1.00   48.60
  16   9   0  201.08   70.39
 -16   9   0   15.30   33.40
  16   9   0   20.70   44.40
 -16   9   0  -18.40   27.60
 -16   9   0   44.40   34.90
 -16   9   0   -2.60   39.50
 -16   9   0  -63.19   38.90
 -16   9   0   -4.60   21.80
  16   9   0  -20.90   45.50
  16   9   0  -26.90   38.50
 -16   9   0   18.40   30.50
   0 -10   0 3564.44  202.98
   0 -10   0 3475.45  204.18
   0 -10   0 3588.04  205.48
   0 -10   0 3271.57  202.18
   0 -10   0 3561.94  203.38
   0 -10   0 3665.83  207.88
   0 -10   0 3384.26  202.98
   0 -10   0 3549.54  202.68
   0 -10   0 3503.85  205.28
   0 -10   0 3591.14  205.28
   0 -10   0 3584.74  203.78
   0 -10   0 3452.95  203.48
   0 -10   0 3433.76  203.78
   0 -10   0 3284.67  202.48
   0 -10   0 3651.23  206.28
   0  10   0 3645.24  202.98
   0  10   0 3464.85  205.78
   0  10   0 3559.14  202.48
   0  10   0 3574.74  203.68
   0  10   0 3362.46  204.98
   0  10   0 3572.84  203.38
   0  10   0 3670.43  206.98
   0  10   0 3408.06  203.58
   0  10   0 3561.54  202.78
   0  10   0 3514.55  205.18
   0  10   0 3655.73  202.78
   0  10   0 3437.66  202.98
   0  10   0 3648.93  203.18
   0  10   0 3377.76  202.18
   0  10   0 3479.55  204.78
   0  10   0 3405.46  203.28
   0  10   0 3422.26  203.68
   0  10   0 3650.63  204.98
   0  10   0 3583.34  203.98
  -1 -10   0  943.51   57.69
  -1 -10   0  913.81   57.09
  -1 -10   0  933.11   57.19
   1 -10   0  881.31   57.79
   1 -10   0  945.31   59.59
   1 -10   0  899.01   58.99
   1 -10   0  903.11   56.69
  -1 -10   0  937.21   58.79
  -1 -10   0  985.00   57.39
   1 -10   0  934.41   57.99
   1 -10   0  916.31   57.79
  -1 -10   0  853.61   56.39
   1 -10   0 1041.90   59.19
   1 -10   0  874.81   57.99
  -1 -10   0  967.50   62.49
  -1 -10   0  874.01   56.49
   1 -10   0  916.31   59.59
  -1 -10   0  913.41   56.39
  -1 -10   0  991.20   61.19
   1 -10   0  888.91   59.99
   1 -10   0  936.11   59.89
  -1 -10   0  924.41   59.99
  -1 -10   0  932.81   58.79
  -1 -10   0  924.41   56.89
   1 -10   0  932.31   55.99
   1 -10   0  912.31   57.09
   1 -10   0  893.91   56.79
  -1 -10   0  953.30   56.79
  -1 -10   0  959.40   55.79
   1  10   0  950.30   61.69
   1  10   0  902.41   60.99
  -1  10   0  933.71   56.19
  -1  10   0  930.91   56.99
  -1  10   0  940.21   59.69
   1  10   0  960.80   58.29
  -1  10   0  932.11   58.79
   1  10   0  897.51   57.79
  -1  10   0  892.81   57.89
  -1  10   0  919.41   56.69
  -1  10   0  954.40   56.79
   1  10   0  928.01   56.49
   1  10   0  863.11   59.19
   1  10   0  978.90   57.79
   1  10   0  942.01   56.39
  -1  10   0  914.51   55.99
   1  10   0  958.10   57.19
  -1  10   0 1009.40   59.99
  -1  10   0  933.21   57.79
   1  10   0  952.50   56.79
   1  10   0  948.21   56.69
  -1  10   0 1014.50   61.29
   1  10   0  903.81   55.99
   1  10   0  935.61   55.79
  -1  10   0  949.90   58.49
  -1  10   0  869.31   58.19
  -1  10   0  916.51   60.29
   1  10   0  915.11   56.99
   1  10   0  918.71   56.89
   1  10   0 1027.60   58.79
   1  10   0  872.11   56.69
  -1  10   0  950.00   57.19
  -1  10   0  973.00   57.89
  -2 -10   0  179.68   16.80
  -2 -10   0  198.58   16.80
  -2 -10   0  219.78   16.80
  -2 -10   0  249.18   21.30
   2 -10   0  233.38   22.10
   2 -10   0  185.68   21.40
  -2 -10   0  206.78   18.50
  -2 -10   0  231.28   16.90
   2 -10   0  196.28   18.20
   2 -10   0  221.18   17.40
   2 -10   0  204.38   18.90
   2 -10   0  198.08   16.70
  -2 -10   0  191.48   16.50
  -2 -10   0  192.28   14.50
  -2 -10   0  190.38   17.10
  -2 -10   0  177.48   16.70
   2 -10   0  205.58   15.70
   2 -10   0  198.68   17.30
   2 -10   0  202.98   22.00
   2 -10   0  195.38   22.70
   2 -10   0  256.27   23.40
  -2 -10   0  186.78   15.80
  -2 -10   0  185.98   27.90
   2 -10   0  218.18   17.10
  -2 -10   0  205.58   19.50
   2 -10   0  222.88   26.10
  -2 -10   0  182.18   16.10
   2 -10   0  184.08   18.70
  -2 -10   0  178.48   22.70
  -2 -10   0  225.98   23.60
   2 -10   0  211.48   21.40
   2  10   0  192.48   17.50
  -2  10   0  219.48   17.20
  -2  10   0  189.48   16.00
  -2  10   0  209.78   20.90
   2  10   0  199.08   14.70
  -2  10   0  205.58   22.30
  -2  10   0  209.88   21.70
   2  10   0  197.58   16.90
   2  10   0  215.28   15.70
  -2  10   0  203.78   16.70
  -2  10   0  165.38   19.80
   2  10   0  182.88   15.80
   2  10   0  188.58   20.90
   2  10   0  185.98   15.80
   2  10   0  184.08   16.00
  -2  10   0  213.88   18.10
  -2  10   0  196.08   17.70
   2  10   0  158.78   26.00
  -2  10   0  188.18   15.40
   2  10   0  164.78   21.80
   2  10   0  188.58   16.50
   2  10   0  182.58   16.00
  -2  10   0  191.08   20.30
   2  10   0  218.98   17.20
   2  10   0  179.58   19.30
   2  10   0  206.68   17.70
  -2  10   0  184.48   18.80
   2  10   0  185.78   16.60
  -2  10   0  190.28   22.10
   3 -10   0  100.39   21.00
   3 -10   0  113.79   23.40
  -3 -10   0  126.89   15.30
   3 -10   0  159.38   15.80
  -3 -10   0  142.89   27.40
  -3 -10   0  152.58   15.00
  -3 -10   0  139.29   15.00
   3 -10   0  112.49   15.20
  -3 -10   0   95.99   13.70
   3 -10   0  167.48   20.50
  -3 -10   0  114.49   14.00
  -3 -10   0  111.09   14.50
   3 -10   0  148.39   19.20
  -3 -10   0  117.79   19.90
  -3 -10   0  153.28   13.90
   3 -10   0  131.29   23.80
  -3 -10   0  142.89   17.80
  -3 -10   0  147.39   16.40
  -3 -10   0  136.19   15.60
   3 -10   0  140.59   19.30
  -3 -10   0  122.39   16.30
   3 -10   0  151.98   15.10
   3 -10   0  128.19   18.20
   3 -10   0  151.08   16.70
  -3 -10   0  126.09   15.40
   3 -10   0  143.19   17.70
   3 -10   0  112.99   13.80
  -3 -10   0  119.19   11.40
  -3  10   0  113.29   14.60
  -3  10   0  108.89   20.30
   3  10   0  124.79   14.00
   3  10   0  150.38   14.40
   3  10   0  108.29   16.40
  -3  10   0  155.88   24.50
   3  10   0  127.09   16.80
  -3  10   0  132.09   15.10
  -3  10   0  119.29   13.40
  -3  10   0  130.79   20.40
   3  10   0  139.69   18.60
   3  10   0  120.19   20.50
   3  10   0  139.69   13.00
  -3  10   0  149.19   19.30
  -3  10   0  129.09   15.50
  -3  10   0  127.09   18.40
   3  10   0  119.29   14.40
  -3  10   0  144.89   18.10
  -3  10   0  115.79   13.70
  -3  10   0  122.69   15.80
   3  10   0  124.19   11.30
   3  10   0  129.09   13.60
   3  10   0  172.68   16.20
   3  10   0   96.49   24.00
  -3  10   0  113.99   13.90
   3  10   0  134.59   14.90
  -3  10   0  133.69   18.40
   4 -10   0  288.87   29.80
   4 -10   0  311.27   24.80
  -4 -10   0  273.67   31.10
   4 -10   0  309.07   27.20
   4 -10   0  280.77   33.90
   4 -10   0  268.67   30.40
  -4 -10   0  352.36   38.80
   4 -10   0  331.67   37.40
  -4 -10   0  299.97   26.70
  -4 -10   0  300.37   26.20
   4 -10   0  318.77   39.40
   4 -10   0  324.87   26.00
  -4 -10   0  311.27   46.90
  -4 -10   0  307.27   26.90
   4 -10   0  321.17   43.40
  -4 -10   0  301.67   23.40
  -4 -10   0  331.57   27.40
  -4 -10   0  319.57   26.90
  -4 -10   0  371.16   41.10
  -4 -10   0  292.27   24.90
   4 -10   0  350.46   30.80
  -4 -10   0  338.07   34.10
   4 -10   0  309.27   27.60
  -4 -10   0  304.77   40.40
   4 -10   0  298.27   24.70
   4  10   0  298.97   29.20
   4  10   0  314.47   26.90
   4  10   0  313.87   27.20
   4  10   0  274.87   42.70
   4  10   0  342.17   26.00
  -4  10   0  324.87   37.90
  -4  10   0  294.17   25.00
   4  10   0  295.77   24.50
  -4  10   0  342.17   48.80
   4  10   0  287.37   24.50
  -4  10   0  195.38   31.90
  -4  10   0  283.47   25.10
  -4  10   0  344.27   23.10
  -4  10   0  316.67   28.70
   4  10   0  301.07   32.10
  -4  10   0  302.47   26.30
   4  10   0  312.37   22.50
  -4  10   0  299.47   36.80
   4  10   0  349.67   25.10
  -4  10   0  355.26   26.10
   4  10   0  313.97   35.90
  -4  10   0  303.07   24.80
  -4  10   0  387.86   31.20
  -4  10   0  305.07   28.90
  -4  10   0  343.97   33.70
   4  10   0  267.47   24.60
   5 -10   0  350.36   27.20
  -5 -10   0  297.47   36.40
   5 -10   0  381.66   64.59
  -5 -10   0  318.17   30.80
  -5 -10   0  455.45   50.19
   5 -10   0  304.67   45.60
  -5 -10   0  333.67   27.70
   5 -10   0  278.17   34.70
  -5 -10   0  285.87   27.10
   5 -10   0  393.96   39.20
   5 -10   0  338.17   36.70
  -5 -10   0  286.47   25.10
   5 -10   0  314.07   32.10
  -5 -10   0  344.97   32.00
   5 -10   0  344.87   28.90
  -5 -10   0  383.66   33.30
  -5 -10   0  303.77   30.20
  -5 -10   0  306.97   34.10
   5 -10   0  328.47   28.70
  -5 -10   0  288.67   42.20
   5  10   0  267.67   33.70
  -5  10   0  320.47   33.40
  -5  10   0  284.47   28.90
  -5  10   0  342.67   30.00
   5  10   0  386.76   44.50
  -5  10   0  300.67   24.40
   5  10   0  322.47   27.30
  -5  10   0  268.67   39.30
   5  10   0  316.07   29.70
  -5  10   0  336.07   27.50
  -5  10   0  372.06   50.59
   5  10   0  268.17   29.90
   5  10   0  273.77   26.60
  -5  10   0  402.06   41.60
  -5  10   0  312.57   27.80
   5  10   0  314.47   54.39
  -5  10   0  327.37   28.40
   5  10   0  265.17   23.70
   5  10   0  375.56   44.10
  -5  10   0  362.66   37.50
  -6 -10   0  617.54   47.70
   6 -10   0  602.24   65.49
  -6 -10   0  661.73   44.90
  -6 -10   0  599.64   46.00
   6 -10   0  648.44   52.59
   6 -10   0  533.85   72.09
   6 -10   0  618.24   46.10
  -6 -10   0  583.34   46.40
  -6 -10   0  608.94   42.10
  -6 -10   0  600.64   46.30
  -6 -10   0  578.64   45.90
   6 -10   0  564.54   51.49
  -6 -10   0  555.74   62.99
   6 -10   0  624.74   50.49
  -6 -10   0  639.34   41.90
  -6 -10   0  624.24   44.40
   6 -10   0  640.44   42.70
  -6  10   0  633.84   44.70
  -6  10   0  516.05   44.50
   6  10   0  667.43   44.60
   6  10   0  662.73   48.60
   6  10   0  680.53   58.09
  -6  10   0  654.43   49.60
  -6  10   0  590.44   43.00
  -6  10   0  553.84   43.30
   6  10   0  528.25   50.09
  -6  10   0  649.74   55.19
  -6  10   0  542.45   45.00
   6  10   0  597.54   53.89
  -6  10   0  584.34   50.39
   6  10   0  548.65   40.70
   6  10   0  522.65   69.79
  -6  10   0  596.64   41.00
  -6  10   0  517.35   59.79
  -7 -10   0  857.11   58.89
  -7 -10   0  833.52   60.19
   7 -10   0  832.32   55.79
  -7 -10   0  810.92   60.79
  -7 -10   0  861.51   62.49
  -7 -10   0  867.41   63.09
   7 -10   0  770.22   91.39
   7 -10   0  802.22   75.99
  -7 -10   0  800.42   60.59
   7 -10   0  807.82   65.39
  -7 -10   0 1009.60   82.29
   7 -10   0  831.62   66.79
  -7 -10   0  944.01   59.79
  -7 -10   0  717.53   55.09
  -7  10   0  880.41   64.79
   7  10   0  737.73   69.79
  -7  10   0  754.12   56.49
   7  10   0  876.41   69.29
  -7  10   0  871.31   59.09
  -7  10   0  790.82   64.89
  -7  10   0  869.31   59.89
   7  10   0  866.71   63.19
  -7  10   0  916.81   59.49
   7  10   0  865.61   97.89
  -7  10   0  792.52   60.39
  -7  10   0  872.91   55.79
  -7  10   0  886.11   70.39
   7  10   0  799.52   68.39
   8 -10   0  760.72   66.09
  -8 -10   0  662.63   71.49
  -8 -10   0  734.53   56.99
   8 -10   0  656.03   61.09
   8 -10   0  726.83   77.89
   8 -10   0  841.02   98.69
  -8 -10   0  758.82   57.49
  -8 -10   0  731.83   58.19
   8 -10   0  719.03   50.59
  -8 -10   0  743.63   50.79
   8 -10   0  697.63   78.09
  -8 -10   0  714.23   53.89
  -8 -10   0  710.73   53.59
  -8 -10   0  683.43   58.09
  -8 -10   0  795.12   84.39
   8  10   0  674.33   64.79
  -8  10   0  709.53   61.29
  -8  10   0  787.02   69.79
  -8  10   0  805.52   84.39
  -8  10   0  698.13   51.59
  -8  10   0  770.72   54.99
  -8  10   0  691.13   56.29
  -8  10   0  701.93   50.49
   8  10   0  689.73   66.49
  -8  10   0  733.63   64.09
   8  10   0  733.33   59.19
   8  10   0  703.13   90.49
   8  10   0  775.92   75.69
  -8  10   0  671.43   54.79
  -8  10   0  711.73   54.19
   9 -10   0  432.46   65.59
   9 -10   0  504.35   81.59
   9 -10   0  416.16   54.19
   9 -10   0  412.86   36.70
  -9 -10   0  417.56   45.50
  -9 -10   0  423.06   36.80
   9 -10   0  462.85   65.19
  -9 -10   0  428.86   42.90
   9 -10   0  401.66   62.89
  -9 -10   0  472.35   49.99
  -9 -10   0  535.45   52.59
  -9 -10   0  456.35   44.80
  -9 -10   0  436.36   47.80
  -9 -10   0  485.45   49.80
   9 -10   0  459.45   54.59
   9  10   0  419.16   58.99
  -9  10   0  449.95   44.50
  -9  10   0  509.75   66.49
  -9  10   0  433.36   37.10
  -9  10   0  431.26   47.30
  -9  10   0  431.56   48.00
   9  10   0  457.45   80.09
  -9  10   0  517.75   55.79
   9  10   0  482.75   58.09
  -9  10   0  426.96   43.50
   9  10   0  401.16   49.70
  -9  10   0  454.35   41.50
  -9  10   0  497.25   52.69
  10 -10   0  568.44   66.99
  10 -10   0  578.64   67.59
 -10 -10   0  535.85   50.79
  10 -10   0  533.35   72.39
 -10 -10   0  588.44   61.69
  10 -10   0  567.94   94.49
 -10 -10   0  546.05   56.19
  10 -10   0  656.83   47.10
 -10 -10   0  674.83   83.69
 -10 -10   0  648.74   57.49
 -10 -10   0  622.44   55.89
  10 -10   0  497.75   69.99
 -10 -10   0  579.24   45.90
  10 -10   0  567.94   78.99
 -10 -10   0  621.14   61.29
 -10 -10   0  601.04   50.09
 -10  10   0  572.04   78.69
  10  10   0  658.93   74.49
  10  10   0  633.14   98.09
 -10  10   0  668.63   54.29
 -10  10   0  386.36   53.19
  10  10   0  524.25   60.59
  10  10   0  507.35   67.89
 -10  10   0  626.74   52.59
 -10  10   0  728.43   61.99
 -10  10   0  638.84   55.09
 -10  10   0  627.24   52.39
 -10  10   0  618.44   47.20
  10  10   0  616.44   71.99
 -10  10   0  589.94   69.79
 -10  10   0  545.25   63.69
 -11 -10   0  583.04   46.50
  11 -10   0  615.34   46.30
  11 -10   0  586.14   81.09
  11 -10   0  610.24   78.09
  11 -10   0  732.23   86.79
 -11 -10   0  492.55   52.99
 -11 -10   0  567.84   51.89
  11 -10   0  496.35   93.49
  11 -10   0  527.25   67.69
 -11 -10   0  444.26   56.29
 -11 -10   0  457.05   56.99
 -11 -10   0  578.84   61.89
  11 -10   0  565.74   67.79
 -11 -10   0  627.54   90.29
 -11 -10   0  622.14   61.69
 -11  10   0  587.14   64.19
 -11  10   0  598.24   61.29
 -11  10   0  542.05   54.89
 -11  10   0  561.14   46.80
 -11  10   0  653.33   54.49
  11  10   0  564.54   72.79
 -11  10   0  643.34   70.29
  11  10   0  584.74   65.29
 -11  10   0  570.64   62.39
 -11  10   0  608.94   53.79
  11  10   0  670.93   99.39
 -11  10   0  565.44   71.99
 -11  10   0  725.63   88.39
 -12 -10   0  444.26   57.79
 -12 -10   0  563.24   61.39
  12 -10   0  485.55   87.89
  12 -10   0  582.34   77.69
 -12 -10   0  554.34   45.60
 -12 -10   0  565.94   49.80
  12 -10   0  596.54   71.59
 -12 -10   0  552.24   60.29
 -12 -10   0  534.25   60.49
 -12 -10   0  484.75   82.89
  12 -10   0  548.65   79.29
  12 -10   0  532.35   79.19
 -12 -10   0  435.76   53.19
  12 -10   0  573.94   69.49
 -12 -10   0  576.24   70.19
  12  10   0  417.66   65.19
 -12  10   0  502.15   69.89
  12  10   0  519.55  107.39
  12  10   0  563.24   74.29
 -12  10   0  525.05   63.19
 -12  10   0  449.06   74.99
  12  10   0  550.44  112.69
 -12  10   0  527.25   58.39
 -12  10   0  546.85   46.30
 -12  10   0  539.15   60.29
  12  10   0  441.26   58.79
 -12  10   0  612.44   58.39
 -12  10   0  456.65   65.29
 -13 -10   0   80.29   53.29
 -13 -10   0   72.79   29.20
 -13 -10   0   74.49   25.60
  13 -10   0  111.89   60.99
 -13 -10   0   15.10   22.50
  13 -10   0  131.49   53.29
 -13 -10   0  100.49   31.30
 -13 -10   0   53.79   27.90
  13 -10   0   78.89   36.60
  13 -10   0   22.00   32.10
 -13 -10   0   68.49   31.00
 -13 -10   0  115.79   53.29
  13 -10   0  -28.50   34.10
  13 -10   0   90.59   50.49
 -13 -10   0  105.89   43.90
 -13 -10   0   39.60   18.90
 -13  10   0   92.49   34.10
 -13  10   0  100.19   38.70
  13  10   0   93.99   45.20
  13  10   0   68.69   36.50
 -13  10   0   90.69   23.80
  13  10   0   71.89   37.40
 -13  10   0   42.40   24.90
 -13  10   0   31.30   24.30
 -13  10   0   -4.30   30.60
 -13  10   0  169.98   55.89
 -13  10   0  101.39   31.20
 -13  10   0   50.59   34.30
  13  10   0   68.29   40.20
  13  10   0   62.29   37.10
  14 -10   0   85.69   39.80
 -14 -10   0   81.19   28.30
 -14 -10   0   55.79   26.80
  14 -10   0   28.20   38.50
  14 -10   0    6.30   42.30
 -14 -10   0   74.39   31.70
 -14 -10   0   27.80   39.70
 -14 -10   0   92.39   33.90
 -14 -10   0  165.48   37.70
 -14 -10   0   44.90   28.50
 -14 -10   0   10.40   43.20
 -14 -10   0   73.59   22.20
  14 -10   0   50.59   42.60
 -14 -10   0   93.59   35.30
  14 -10   0  128.89   41.00
 -14  10   0   93.79   30.90
  14  10   0   38.40   37.40
 -14  10   0   49.40   34.80
 -14  10   0   32.70   25.90
 -14  10   0   71.89   33.50
  14  10   0  122.99   48.40
 -14  10   0  151.68   51.49
 -14  10   0   66.69   36.50
 -14  10   0   80.59   46.30
  14  10   0   65.99   40.40
 -14  10   0  108.09   26.10
  14  10   0  106.09   63.29
  14  10   0   65.39   39.20
  14  10   0   94.29   48.00
 -14  10   0   74.69   47.90
 -15 -10   0  -28.20   16.40
 -15 -10   0   -6.30   50.99
 -15 -10   0    1.60   29.00
  15 -10   0   50.69   46.10
 -15 -10   0   16.40   34.10
  15 -10   0   14.00   40.10
  15 -10   0   -2.50   41.60
  15 -10   0  -11.60   33.00
 -15 -10   0    3.20   27.90
 -15 -10   0  -14.20   29.00
 -15 -10   0   30.30   25.50
 -15 -10   0  -16.70   23.80
 -15 -10   0  -37.90   21.90
 -15 -10   0   55.39   33.10
 -15 -10   0  -57.09   37.30
  15 -10   0   85.49   60.99
  15 -10   0   -7.60   36.40
  15  10   0  -14.40   35.40
 -15  10   0   20.90   41.60
  15  10   0   21.40   38.10
 -15  10   0  -28.90   24.10
  15  10   0   13.30   53.59
  15  10   0    5.10   44.90
  15  10   0   -0.80   30.90
 -15  10   0   55.19   30.40
 -15  10   0  -44.00   25.60
 -15  10   0  -29.90   38.70
  15  10   0   -7.90   39.20
 -15  10   0  -13.50   32.90
 -15  10   0  -35.90   26.40
 -15  10   0   10.10   20.50
 -16 -10   0   14.00   34.50
  16 -10   0   58.39   55.79
 -16 -10   0   33.20   25.40
 -16 -10   0   37.60   46.10
 -16 -10   0    8.40   36.00
 -16 -10   0   17.60   46.60
  16 -10   0   49.10   47.60
 -16 -10   0   39.40   56.39
 -16 -10   0    9.00   30.50
 -16 -10   0  -41.50   27.30
  16 -10   0  -26.90   42.00
 -16 -10   0   21.90   27.10
  16 -10   0  -22.90   38.20
 -16 -10   0   -5.50   25.50
 -16 -10   0  -28.80   33.60
  16 -10   0  -74.29   66.79
  16  10   0    5.40   39.10
 -16  10   0  -25.20   46.00
 -16  10   0  -45.30   33.80
  16  10   0   47.30   45.30
 -16  10   0   40.40   34.50
  16  10   0   72.89   53.99
  16  10   0  -54.79   36.50
  16  10   0  149.99   65.09
 -16  10   0  -32.80   25.70
 -16  10   0   -8.30   30.90
 -16  10   0  -45.90   35.20
 -16  10   0  -22.80   19.80
 -16  10   0   79.29   34.90
   0 -11   0   22.60   10.70
   0 -11   0   30.00    8.00
   0 -11   0   30.60   10.00
   0 -11   0   20.50    9.30
   0 -11   0   21.40    6.50
   0 -11   0   29.90    8.50
   0 -11   0   15.70    7.20
   0 -11   0   26.70    9.60
   0 -11   0   16.20    6.80
   0 -11   0   16.60    6.50
   0 -11   0   24.90    7.20
   0 -11   0   16.70    6.10
   0 -11   0   15.10    6.40
   0 -11   0   21.90    6.10
   0  11   0   25.80    6.30
   0  11   0   18.90    6.40
   0  11   0   17.30    9.60
   0  11   0   15.90    7.60
   0  11   0   16.80    6.60
   0  11   0   24.70    6.80
   0  11   0   26.20    7.80
   0  11   0   22.10    7.80
   0  11   0   21.50   12.30
   0  11   0   43.50   10.20
   0  11   0   15.50    9.70
   0  11   0   18.90    8.40
   0  11   0   22.60    6.50
   0  11   0   16.90   10.60
   0  11   0   25.50    6.90
   0  11   0   15.30    5.70
   0  11   0   17.70    7.40
   0  11   0   21.00    7.50
   0  11   0   18.90    8.10
   1 -11   0  140.69   17.50
  -1 -11   0  103.79   12.50
  -1 -11   0  149.09   14.50
   1 -11   0  156.78   16.60
   1 -11   0  159.88   15.90
  -1 -11   0  151.18   19.90
   1 -11   0  150.98   15.60
  -1 -11   0  139.69   14.80
  -1 -11   0  150.98   18.30
  -1 -11   0  104.19   17.20
   1 -11   0  148.99   18.30
  -1 -11   0  133.69   15.80
   1 -11   0  129.19   13.50
   1 -11   0  129.09   13.50
  -1 -11   0  138.09   13.30
   1 -11   0  131.09   12.10
  -1 -11   0  116.39   11.90
   1 -11   0  142.29   11.80
  -1 -11   0  133.29   13.50
   1 -11   0  128.99   14.40
  -1 -11   0  100.39   12.70
   1 -11   0  134.99   13.70
   1 -11   0  157.98   16.50
  -1 -11   0  150.28   15.90
  -1 -11   0  160.08   15.00
   1 -11   0  138.29   16.50
   1 -11   0  136.49   18.20
  -1 -11   0  122.09   13.20
  -1 -11   0  114.29   12.60
   1  11   0  127.69   12.40
   1  11   0  197.98   17.40
   1  11   0  133.19   15.00
   1  11   0  159.98   19.50
   1  11   0  127.99   13.10
   1  11   0  141.89   14.60
  -1  11   0  144.19   15.00
  -1  11   0  139.59   17.70
  -1  11   0  113.69   16.00
  -1  11   0  149.19   15.80
  -1  11   0  131.89   17.60
  -1  11   0  168.08   15.30
  -1  11   0  112.59   12.80
  -1  11   0  122.89   12.30
   1  11   0  142.59   17.40
  -1  11   0  131.89   16.10
   1  11   0  137.89   13.30
  -1  11   0  185.08   17.60
  -1  11   0  164.88   19.10
   1  11   0  116.69   12.50
  -1  11   0  132.19   16.50
   1  11   0  156.08   14.60
  -1  11   0  137.49   13.50
   1  11   0  142.99   12.20
  -1  11   0  127.19   15.40
   1  11   0  120.99   18.80
   1  11   0  120.69   14.60
  -1  11   0  122.29   11.70
   1  11   0  158.48   15.50
  -1  11   0  128.29   13.00
   1  11   0  128.49   13.90
   1  11   0  102.79   12.60
   1  11   0  126.39   12.50
  -1  11   0  157.88   15.90
  -2 -11   0 1567.94   95.79
   2 -11   0 1553.54   98.29
  -2 -11   0 1491.35   94.49
   2 -11   0 1611.94   98.49
   2 -11   0 1568.24   99.69
  -2 -11   0 1643.04   96.89
   2 -11   0 1489.25  100.49
  -2 -11   0 1694.73   99.19
  -2 -11   0 1577.64   99.69
  -2 -11   0 1711.63  104.49
   2 -11   0 1739.83   98.19
   2 -11   0 1623.04   95.19
   2 -11   0 1529.25   97.99
  -2 -11   0 1559.34   95.19
  -2 -11   0 1598.54   93.19
  -2 -11   0 1542.65   96.49
   2 -11   0 1567.24   96.09
  -2 -11   0 1583.24   95.59
   2 -11   0 1542.45   95.49
   2 -11   0 1757.42   96.59
   2 -11   0 1544.05   94.89
  -2 -11   0 1558.84   94.79
   2 -11   0 1586.44   96.99
   2 -11   0 1536.25   97.59
   2 -11   0 1647.44   95.49
   2 -11   0 1578.94   94.49
  -2 -11   0 1598.24   94.49
  -2 -11   0 1667.33   94.69
  -2 -11   0 1602.74   96.59
   2  11   0 1619.84   94.79
  -2  11   0 1601.34   97.09
  -2  11   0 1600.74   95.89
  -2  11   0 1598.44   99.69
   2  11   0 1696.23  100.69
   2  11   0 1562.54   94.49
  -2  11   0 1525.95   98.99
   2  11   0 1638.74   94.29
   2  11   0 1639.44   95.79
  -2  11   0 1528.35   95.99
  -2  11   0 1576.44   98.19
   2  11   0 1551.24  102.39
   2  11   0 1575.64   94.99
   2  11   0 1530.65  100.79
   2  11   0 1579.44   95.29
   2  11   0 1514.75   95.19
  -2  11   0 1519.05   97.99
  -2  11   0 1435.66   97.19
   2  11   0 1624.54   95.79
  -2  11   0 1597.24   94.99
   2  11   0 1718.23   96.39
   2  11   0 1608.54   95.99
   2  11   0 1545.25   94.59
   2  11   0 1525.95   96.59
   2  11   0 1574.44   94.29
  -2  11   0 1615.04   94.49
  -2  11   0 1570.74   98.39
   2  11   0 1543.05   93.29
  -2  11   0 1705.63   95.19
  -2  11   0 1729.83   95.49
   3 -11   0 1955.00  114.19
   3 -11   0 2030.30  117.79
  -3 -11   0 1810.42  113.39
  -3 -11   0 1871.81  125.99
   3 -11   0 1860.71  122.19
  -3 -11   0 1841.02  114.49
  -3 -11   0 1879.51  115.09
   3 -11   0 1885.91  113.69
  -3 -11   0 1870.21  116.89
   3 -11   0 1874.01  116.79
   3 -11   0 1978.80  113.89
   3 -11   0 1941.11  116.49
   3 -11   0 1955.80  115.09
   3 -11   0 1930.61  121.19
  -3 -11   0 1902.11  114.29
  -3 -11   0 1888.91  116.99
   3 -11   0 1904.81  116.19
   3 -11   0 1994.70  115.49
  -3 -11   0 1887.61  113.79
  -3 -11   0 1854.01  113.09
  -3 -11   0 1892.01  112.59
  -3 -11   0 1802.32  115.39
   3 -11   0 1918.91  115.69
  -3 -11   0 1865.51  111.29
  -3 -11   0 1987.50  114.99
   3 -11   0 1883.81  117.39
   3 -11   0 1973.80  117.89
  -3 -11   0 1897.31  115.09
  -3 -11   0 1906.31  119.99
   3  11   0 1941.51  112.19
   3  11   0 1936.81  114.59
   3  11   0 1888.41  116.69
  -3  11   0 1928.71  116.39
  -3  11   0 1822.72  114.89
   3  11   0 1998.00  114.39
   3  11   0 1914.01  113.39
  -3  11   0 1925.31  113.89
  -3  11   0 2034.20  117.49
  -3  11   0 1898.21  121.79
  -3  11   0 1899.01  113.69
  -3  11   0 1896.61  113.69
  -3  11   0 1904.81  113.39
   3  11   0 1866.01  113.49
   3  11   0 2147.29  126.59
  -3  11   0 1968.80  114.29
  -3  11   0 1940.51  116.89
  -3  11   0 1909.71  120.69
  -3  11   0 1896.01  114.29
   3  11   0 1918.01  112.99
  -3  11   0 1757.62  117.39
  -3  11   0 1920.11  118.89
  -3  11   0 1879.51  117.39
  -3  11   0 1800.52  116.79
   3  11   0 1858.21  117.69
   3  11   0 1912.51  114.19
   3  11   0 1840.42  119.59
   3  11   0 1893.51  111.49
   4 -11   0 2270.67  151.78
  -4 -11   0 2773.22  159.08
   4 -11   0 2633.54  147.59
   4 -11   0 2388.86  156.18
  -4 -11   0 2599.74  153.38
   4 -11   0 2518.35  148.19
  -4 -11   0 2326.37  152.58
  -4 -11   0 2623.84  145.79
  -4 -11   0 2443.86  161.78
  -4 -11   0 2539.35  149.39
   4 -11   0 2440.16  149.49
  -4 -11   0 2477.25  147.49
   4 -11   0 2464.75  158.08
   4 -11   0 2444.16  153.88
  -4 -11   0 2534.25  152.48
  -4 -11   0 2545.15  148.79
  -4 -11   0 2591.14  149.79
   4 -11   0 2354.86  160.28
   4 -11   0 2423.26  155.18
  -4 -11   0 2394.26  147.79
   4 -11   0 2479.65  148.29
  -4 -11   0 2559.24  149.59
   4 -11   0 2595.64  148.79
  -4 -11   0 2526.05  146.39
  -4 -11   0 2548.95  149.59
  -4 -11   0 2584.34  150.08
  -4  11   0 2411.26  151.98
  -4  11   0 2381.26  155.18
  -4  11   0 2528.05  167.18
  -4  11   0 2565.54  145.89
   4  11   0 2631.94  149.59
  -4  11   0 2649.73  148.29
   4  11   0 2427.36  145.39
   4  11   0 2266.27  151.98
   4  11   0 2502.35  147.99
  -4  11   0 2512.15  147.99
   4  11   0 2595.64  149.39
   4  11   0 2416.86  154.88
  -4  11   0 2477.75  162.88
   4  11   0 2560.94  149.88
  -4  11   0 2471.35  148.19
  -4  11   0 2523.95  149.79
  -4  11   0 2404.66  151.88
   4  11   0 2482.45  147.19
  -4  11   0 2307.47  149.99
   4  11   0 2611.64  153.38
  -4  11   0 2515.95  147.99
   4  11   0 2509.05  148.09
  -4  11   0 2450.25  148.39
   4  11   0 2399.26  147.99
  -4  11   0 2389.56  157.98
  -4  11   0 2389.66  150.58
   4  11   0 2332.27  162.88
   5 -11   0 2195.48  127.39
  -5 -11   0 2058.19  130.09
   5 -11   0 2151.28  139.59
   5 -11   0 2119.19  129.29
  -5 -11   0 2116.49  135.69
  -5 -11   0 2169.98  140.99
   5 -11   0 2285.77  130.89
   5 -11   0 2063.69  156.78
  -5 -11   0 1990.20  128.29
  -5 -11   0 2110.79  133.69
  -5 -11   0 2102.29  126.49
  -5 -11   0 2106.49  128.29
   5 -11   0 1991.30  132.69
   5 -11   0 2110.69  134.19
  -5 -11   0 2176.48  129.99
  -5 -11   0 2188.38  130.79
   5 -11   0 2133.39  144.49
  -5 -11   0 2153.88  130.99
  -5  11   0 2066.29  136.09
   5  11   0 2102.19  126.79
  -5  11   0 2215.48  134.39
   5  11   0 2185.98  128.49
   5  11   0 2069.69  133.79
  -5  11   0 2230.08  133.49
  -5  11   0 2067.09  125.79
  -5  11   0 2172.78  145.49
  -5  11   0 2143.59  129.29
   5  11   0 1962.50  137.69
  -5  11   0 2206.38  128.59
  -5  11   0 1850.61  137.89
   5  11   0 2267.07  151.88
   5  11   0 2211.78  135.89
   5  11   0 2070.89  130.29
   5  11   0 2182.08  131.79
   5  11   0 2090.89  128.29
  -5  11   0 2085.59  129.39
  -5  11   0 2235.88  128.89
  -6 -11   0 1876.01  133.79
  -6 -11   0 1952.80  118.39
   6 -11   0 1948.80  120.49
  -6 -11   0 1955.90  121.39
  -6 -11   0 1985.10  120.69
   6 -11   0 1874.51  142.09
  -6 -11   0 1892.51  118.59
   6 -11   0 1836.42  123.79
   6 -11   0 1894.51  116.39
   6 -11   0 1854.61  133.89
   6 -11   0 1779.62  124.29
  -6 -11   0 2000.70  116.99
  -6 -11   0 2010.40  119.09
  -6 -11   0 1883.01  123.99
  -6 -11   0 1998.00  121.09
   6 -11   0 1882.11  125.39
  -6 -11   0 2005.50  121.89
  -6  11   0 1984.70  119.59
  -6  11   0 1889.21  117.29
   6  11   0 1863.81  115.49
  -6  11   0 1951.40  118.59
  -6  11   0 1928.11  120.29
   6  11   0 1900.51  143.29
  -6  11   0 1780.62  137.39
   6  11   0 1899.71  121.89
   6  11   0 1928.91  125.29
  -6  11   0 1931.41  122.99
  -6  11   0 1903.11  124.49
  -6  11   0 1912.31  118.39
   6  11   0 2095.19  128.59
  -6  11   0 1866.21  115.39
   6  11   0 1896.01  129.19
   6  11   0 1966.90  118.39
  -6  11   0 2005.50  128.69
  -7 -11   0  869.81   67.09
  -7 -11   0  958.40   67.19
   7 -11   0  931.51   72.29
  -7 -11   0  863.91   82.99
  -7 -11   0  931.91   61.59
  -7 -11   0  998.50   65.19
  -7 -11   0  898.51   67.69
  -7 -11   0  828.62   65.79
  -7 -11   0  947.61   67.09
   7 -11   0  898.61   71.89
   7 -11   0  996.20   84.09
  -7 -11   0  936.51   64.69
   7 -11   0 1069.99   96.59
  -7  11   0  956.80   69.69
   7  11   0  809.52   73.39
  -7  11   0  981.80   67.09
  -7  11   0  881.01   78.89
  -7  11   0 1016.60   63.99
  -7  11   0  892.51   74.99
   7  11   0  841.22   75.49
  -7  11   0 1011.70   65.09
   7  11   0  937.11   91.09
  -7  11   0 1062.49   65.89
  -7  11   0  909.71   65.09
   7  11   0  965.80   69.59
  -7  11   0  973.40   72.19
   7  11   0  913.81   72.79
  -7  11   0  967.00   61.09
  -8 -11   0  421.76   41.10
  -8 -11   0  448.96   46.60
   8 -11   0  406.16   49.40
  -8 -11   0  431.96   37.80
  -8 -11   0  399.46   43.30
  -8 -11   0  408.16   34.20
  -8 -11   0  431.36   45.30
   8 -11   0  457.55   62.59
   8 -11   0  468.35   35.60
  -8 -11   0  406.26   41.70
   8 -11   0  384.86   59.89
   8 -11   0  436.16   51.19
   8 -11   0  414.36   71.89
  -8 -11   0  391.96   59.99
  -8 -11   0  367.76   42.00
   8  11   0  379.56   70.29
  -8  11   0  454.95   59.39
   8  11   0  434.66   54.29
  -8  11   0  448.36   38.90
  -8  11   0  428.56   38.90
   8  11   0  378.06   50.19
  -8  11   0  412.66   42.80
   8  11   0  456.45   47.10
  -8  11   0  414.86   34.30
  -8  11   0  470.45   39.20
   8  11   0  449.66   56.69
  -8  11   0  400.06   51.59
  -8  11   0  411.66   48.10
  -8  11   0  436.86   41.60
  -9 -11   0  226.18   34.80
   9 -11   0  196.98   47.80
   9 -11   0  235.28   41.40
   9 -11   0  282.27   28.10
  -9 -11   0  206.98   32.20
  -9 -11   0  262.87   31.80
  -9 -11   0  215.38   33.30
  -9 -11   0  259.97   37.00
  -9 -11   0  258.27   29.00
  -9 -11   0  251.67   65.79
  -9 -11   0  308.57   38.40
   9 -11   0  283.67   56.79
   9 -11   0  349.87   72.79
   9 -11   0  252.07   41.50
  -9 -11   0  277.07   32.50
  -9  11   0  202.18   32.30
   9  11   0  205.68   62.99
  -9  11   0  258.27   37.10
  -9  11   0  210.18   52.39
  -9  11   0  247.18   27.90
  -9  11   0  292.47   38.50
   9  11   0  199.68   39.50
   9  11   0  224.48   38.20
  -9  11   0  303.87   32.80
   9  11   0  286.37   47.60
  -9  11   0  231.08   36.40
  -9  11   0  222.98   48.50
  -9  11   0  240.88   32.10
  -9  11   0  266.07   45.50
 -10 -11   0  108.89   51.99
  10 -11   0   66.69   30.30
  10 -11   0  159.28   48.80
  10 -11   0  128.09   53.69
 -10 -11   0   73.19   25.60
 -10 -11   0   92.89   24.50
  10 -11   0  143.59   47.00
 -10 -11   0   90.39   26.00
 -10 -11   0  130.19   29.10
  10 -11   0  141.19   46.10
 -10 -11   0  117.49   25.60
 -10 -11   0  102.39   29.20
 -10 -11   0  127.59   21.40
  10 -11   0  160.68   22.10
  10 -11   0  101.89   33.10
 -10 -11   0  126.59   25.00
 -10  11   0   95.89   27.70
  10  11   0  137.19   38.80
  10  11   0  141.99   38.70
 -10  11   0  149.99   31.50
  10  11   0  158.18   59.49
 -10  11   0   99.49   41.40
 -10  11   0  154.58   38.40
  10  11   0  205.38   44.20
 -10  11   0  152.18   28.80
 -10  11   0  164.68   36.80
 -10  11   0  163.28   28.20
 -10  11   0  116.99   22.30
 -10  11   0  132.79   24.30
 -10  11   0   81.29   27.90
 -11 -11   0  104.69   27.20
 -11 -11   0   70.79   27.90
 -11 -11   0   61.79   22.20
  11 -11   0  118.39   20.20
 -11 -11   0   80.49   25.10
  11 -11   0   60.89   39.00
  11 -11   0   25.90   33.90
 -11 -11   0   33.70   16.40
 -11 -11   0  101.39   26.50
  11 -11   0  102.39   36.00
 -11 -11   0   77.69   31.50
  11 -11   0   72.29   41.60
 -11 -11   0  130.29   51.99
  11 -11   0   10.20   47.00
  11 -11   0   92.39   42.60
 -11 -11   0   47.20   26.50
 -11  11   0    7.10   31.10
 -11  11   0   63.69   23.60
 -11  11   0   85.79   30.80
  11  11   0   85.69   39.60
 -11  11   0   13.40   19.40
 -11  11   0   43.00   22.60
 -11  11   0   68.39   25.70
 -11  11   0   71.89   19.50
  11  11   0   -0.50   47.50
  11  11   0   49.60   42.60
 -11  11   0   78.89   30.10
 -11  11   0   61.89   41.30
  11  11   0   68.49   31.50
  11  11   0  107.19   38.40
 -11  11   0   68.59   32.60
 -12 -11   0   99.79   28.80
 -12 -11   0   52.89   28.50
  12 -11   0   66.69   33.70
 -12 -11   0   54.99   27.50
 -12 -11   0   96.29   53.39
 -12 -11   0   40.60   20.60
 -12 -11   0   29.90   16.90
  12 -11   0   19.40   54.89
 -12 -11   0   -5.30   21.10
 -12 -11   0   17.40   23.90
  12 -11   0   28.00   32.00
  12 -11   0   12.50   35.30
  12 -11   0    1.30   35.40
  12 -11   0    2.90   35.20
 -12  11   0   57.79   34.30
 -12  11   0   67.39   24.70
 -12  11   0  -28.60   26.50
 -12  11   0    7.60   22.80
 -12  11   0   26.50   25.50
 -12  11   0   36.60   23.50
  12  11   0   16.70   28.10
  12  11   0   68.29   29.90
 -12  11   0   51.79   43.70
 -12  11   0   55.59   28.20
 -12  11   0   24.70   25.80
  12  11   0   10.80   35.20
 -12  11   0   31.00   18.50
  12  11   0   17.10   43.90
  13 -11   0   -5.60   37.70
 -13 -11   0    0.50   51.39
  13 -11   0   13.60   28.90
 -13 -11   0    6.00   29.30
 -13 -11   0   38.10   25.10
 -13 -11   0  -17.10   21.90
  13 -11   0   30.60   32.10
 -13 -11   0   -2.30   15.20
 -13 -11   0   16.10   18.60
  13 -11   0   96.19   66.39
 -13 -11   0   30.80   22.80
 -13 -11   0   28.60   39.00
  13 -11   0   -4.50   37.60
  13 -11   0   25.30   35.60
 -13 -11   0   -9.70   22.80
 -13 -11   0   46.90   29.30
  13  11   0   23.20   38.50
 -13  11   0   34.10   31.80
  13  11   0   33.80   35.00
 -13  11   0   45.80   31.50
 -13  11   0  -48.30   33.20
  13  11   0   64.49   37.20
 -13  11   0    8.40   35.10
 -13  11   0   26.50   39.70
 -13  11   0   37.80   20.50
 -13  11   0   21.50   21.60
 -13  11   0   33.70   24.30
 -13  11   0   46.20   27.00
  13  11   0   71.99   37.30
 -13  11   0   14.00   32.90
  14 -11   0  147.89   42.60
  14 -11   0   69.69   42.50
 -14 -11   0   34.50   20.00
 -14 -11   0   54.49   30.40
 -14 -11   0   73.09   28.10
  14 -11   0   11.20   29.50
 -14 -11   0   76.99   34.40
 -14 -11   0  109.59   34.20
  14 -11   0  120.09   49.60
  14 -11   0   67.29   48.10
 -14 -11   0   14.90   24.10
 -14 -11   0   68.09   44.60
 -14 -11   0  102.29   36.70
 -14 -11   0    7.70   27.00
 -14 -11   0  124.39   62.79
  14  11   0   72.29   39.10
 -14  11   0   29.10   32.10
  14  11   0   71.79   42.80
  14  11   0   16.50   42.20
 -14  11   0   58.59   28.40
 -14  11   0   14.40   35.10
 -14  11   0   51.89   22.60
 -14  11   0   96.99   30.40
 -14  11   0   38.60   41.80
 -14  11   0   68.99   28.20
  14  11   0   38.40   52.99
  14  11   0  117.19   51.89
 -14  11   0   98.59   43.10
  14  11   0  150.28   45.90
 -14  11   0   80.19   37.60
  15 -11   0   33.50   38.60
 -15 -11   0   72.19   36.10
 -15 -11   0   56.59   23.30
 -15 -11   0   37.30   32.80
 -15 -11   0   42.90   45.70
 -15 -11   0   64.99   32.90
 -15 -11   0   37.40   28.90
  15 -11   0   43.80   37.80
  15 -11   0   47.00   47.60
 -15 -11   0   85.39   30.60
 -15 -11   0   72.79   58.09
 -15 -11   0   14.40   34.00
 -15 -11   0   50.39   37.00
  15 -11   0   39.50   42.70
  15 -11   0   76.99   59.89
 -15 -11   0    2.60   20.60
  15 -11   0   36.40   46.70
  15  11   0   45.70   50.59
  15  11   0  215.08   73.79
 -15  11   0   22.30   31.30
 -15  11   0   36.70   28.60
  15  11   0   71.29   48.90
 -15  11   0   34.70   40.60
 -15  11   0   32.70   33.10
 -15  11   0   76.69   34.60
 -15  11   0    2.00   48.10
  15  11   0   32.40   42.10
 -15  11   0   58.69   25.60
 -15  11   0   46.30   41.70
  15  11   0   28.70   41.70
  15  11   0   89.59   44.60
 -16 -11   0   32.40   33.20
 -16 -11   0   24.50   27.10
  16 -11   0    8.70   36.60
 -16 -11   0   54.79   27.10
 -16 -11   0    7.50   52.69
  16 -11   0   91.99   59.99
 -16 -11   0  -12.90   37.30
  16 -11   0   28.00   49.00
 -16 -11   0   13.60   33.50
  16 -11   0   36.60   56.29
 -16 -11   0   42.10   32.90
 -16 -11   0   25.50   33.70
  16 -11   0    5.80   36.00
 -16 -11   0   -3.50   36.20
  16  11   0   78.39   49.40
  16  11   0   66.69   51.49
 -16  11   0   26.50   30.50
 -16  11   0  118.19   49.10
 -16  11   0  -16.40   31.00
  16  11   0   87.99   58.99
  16  11   0   -1.70   38.10
 -16  11   0   18.00   34.20
  16  11   0   19.10   49.40
 -16  11   0  -32.30   25.00
 -16  11   0  -18.40   30.70
  16  11   0  -15.40   44.40
 -16  11   0   85.09   52.09
 -16  11   0   41.40   25.50
   0 -12   0   94.09   14.60
   0 -12   0   91.89   12.20
   0 -12   0   84.99   11.00
   0 -12   0   86.29   10.80
   0 -12   0  135.39   17.70
   0 -12   0  115.49   13.00
   0 -12   0   87.39   11.10
   0 -12   0   70.19   10.20
   0 -12   0   94.89   11.10
   0 -12   0  113.99   16.00
   0 -12   0  121.39   15.50
   0 -12   0   99.69   13.80
   0 -12   0  120.69   13.10
   0 -12   0   93.89   13.00
   0 -12   0  109.99   12.70
   0  12   0   90.89   10.80
   0  12   0  101.29   15.00
   0  12   0   89.39   10.70
   0  12   0   90.99   12.70
   0  12   0   80.89   14.40
   0  12   0  118.19   14.90
   0  12   0   93.09   11.60
   0  12   0  119.59   13.10
   0  12   0   94.99   16.30
   0  12   0  107.59   13.00
   0  12   0  134.89   15.90
   0  12   0   94.59   12.50
   0  12   0  110.29   17.90
   0  12   0  132.79   13.40
   0  12   0  107.99   12.20
   0  12   0   93.19   11.10
   0  12   0   91.79   11.70
   0  12   0  105.49   12.90
   0  12   0   94.59   13.00
  -1 -12   0   22.00    7.00
  -1 -12   0   14.90    6.90
   1 -12   0   23.40   10.10
   1 -12   0   12.80    7.80
   1 -12   0   15.90    6.30
   1 -12   0   23.20    9.50
   1 -12   0   36.60   12.30
   1 -12   0   28.30    7.00
  -1 -12   0   16.90    5.90
  -1 -12   0   17.70    6.60
   1 -12   0   25.80    6.80
  -1 -12   0    9.20    6.00
  -1 -12   0   26.40    6.70
   1 -12   0    8.00    6.70
   1 -12   0   20.10    7.80
  -1 -12   0    7.80   10.20
   1 -12   0   27.70    9.70
   1 -12   0   19.40    7.30
  -1 -12   0   21.00    7.00
  -1 -12   0   12.80    8.10
  -1 -12   0   15.90    6.30
   1 -12   0   34.80    9.80
  -1 -12   0   40.30   13.90
  -1 -12   0   25.70    6.90
  -1 -12   0   19.70    6.80
   1 -12   0   21.40    6.50
  -1 -12   0    4.50    9.30
   1 -12   0   30.50    9.90
   1 -12   0   27.70    8.70
  -1 -12   0   28.10    9.10
   1  12   0   23.50    7.90
   1  12   0   23.90    9.70
   1  12   0   23.50    8.50
  -1  12   0   21.20    9.20
  -1  12   0   32.20   10.10
  -1  12   0   13.30    5.40
  -1  12   0   28.80    8.80
   1  12   0   17.00    5.70
  -1  12   0   19.90    9.60
   1  12   0   26.50    6.50
   1  12   0   25.80   11.30
  -1  12   0   16.10    6.50
  -1  12   0   17.90    8.50
  -1  12   0   13.00    9.80
  -1  12   0    9.10    6.90
   1  12   0   30.40    7.30
   1  12   0   28.30    6.40
   1  12   0   19.70    6.90
  -1  12   0   11.40    5.60
   1  12   0   12.90   10.60
   1  12   0   21.30    7.00
   1  12   0   16.10    6.20
   1  12   0   23.50    6.70
  -1  12   0   27.30    7.20
  -1  12   0   32.40    9.00
   1  12   0   22.90    6.00
  -1  12   0   30.80   12.20
   1  12   0   27.50    7.90
  -1  12   0   24.50    9.20
  -1  12   0   17.60    5.30
   1  12   0   31.30    8.50
  -1  12   0   21.90    8.30
  -1  12   0   12.30    6.50
   1  12   0   34.70    8.60
   2 -12   0   79.69   12.50
   2 -12   0   98.89   15.60
  -2 -12   0   77.79   12.80
   2 -12   0   84.89   17.00
   2 -12   0   70.69   13.00
   2 -12   0   50.69   12.70
  -2 -12   0   69.29    9.60
  -2 -12   0   96.99   11.70
  -2 -12   0   87.39   12.90
  -2 -12   0   71.49   10.90
  -2 -12   0   72.89   17.20
   2 -12   0  107.09   16.00
   2 -12   0   83.59   11.30
  -2 -12   0   64.59   10.60
  -2 -12   0   64.79   10.80
  -2 -12   0   90.69   11.30
   2 -12   0  106.09   15.50
  -2 -12   0   83.99   10.50
   2 -12   0   62.49   10.00
  -2 -12   0   86.29   11.50
   2 -12   0   87.29   10.20
  -2 -12   0   84.09   12.40
  -2 -12   0   74.89    9.10
  -2 -12   0   93.39   19.80
   2 -12   0   84.59   11.20
  -2 -12   0   80.79   14.30
   2 -12   0   78.79   16.20
   2 -12   0   67.29   11.60
   2  12   0   76.59   12.30
   2  12   0  113.09   11.60
  -2  12   0   96.19   14.30
  -2  12   0   99.99   14.20
   2  12   0   75.29    9.60
   2  12   0   65.99   10.50
   2  12   0   82.59   15.40
   2  12   0   87.09    9.60
  -2  12   0   73.99   13.20
  -2  12   0   63.89   10.00
  -2  12   0   83.39   11.30
   2  12   0   72.69   10.60
  -2  12   0  100.49   17.00
  -2  12   0   82.09   15.50
  -2  12   0   59.09   11.40
   2  12   0   83.69   11.10
  -2  12   0   69.49   13.90
   2  12   0   78.79   11.20
   2  12   0   64.59   11.80
  -2  12   0   80.39    9.70
  -2  12   0   77.09   10.40
   2  12   0   64.29   10.20
   2  12   0   87.69   19.70
   2  12   0   74.09   17.10
   3 -12   0  218.58   22.10
   3 -12   0  257.77   25.80
  -3 -12   0  214.18   18.10
   3 -12   0  185.38   22.80
   3 -12   0  262.47   32.20
   3 -12   0  172.18   26.40
   3 -12   0  192.68   19.50
   3 -12   0  184.98   22.80
  -3 -12   0  208.78   20.00
   3 -12   0  172.58   25.20
  -3 -12   0  203.18   21.00
   3 -12   0  287.97   28.20
  -3 -12   0  210.38   22.00
  -3 -12   0  206.38   20.70
  -3 -12   0  258.57   29.70
  -3 -12   0  193.18   15.70
   3 -12   0  161.48   28.00
   3 -12   0  242.88   24.50
  -3 -12   0  261.67   24.00
  -3 -12   0  197.78   17.00
  -3 -12   0  172.38   30.40
  -3 -12   0  204.38   21.70
   3 -12   0  204.18   21.00
  -3 -12   0  191.48   19.50
  -3 -12   0  190.58   18.60
   3 -12   0  197.28   17.20
   3 -12   0  198.78   18.40
   3 -12   0  206.28   18.50
  -3  12   0  187.18   23.50
   3  12   0  222.68   25.60
  -3  12   0  197.88   17.70
   3  12   0  196.48   16.30
   3  12   0  191.18   17.90
  -3  12   0  233.38   28.40
   3  12   0  172.58   16.90
   3  12   0  170.58   18.80
   3  12   0  190.58   15.50
   3  12   0  217.08   26.00
   3  12   0  194.58   31.40
  -3  12   0  165.28   22.20
  -3  12   0  172.18   20.30
   3  12   0  217.08   22.70
  -3  12   0  212.88   25.80
  -3  12   0  162.48   22.00
   3  12   0  218.58   20.30
  -3  12   0  210.98   19.70
  -3  12   0  215.58   20.40
   3  12   0  192.38   17.40
   3  12   0  190.68   19.60
   3  12   0  212.18   20.50
  -3  12   0  210.08   19.80
  -3  12   0  192.28   21.40
  -3  12   0  224.68   23.50
  -3  12   0  201.58   23.60
  -4 -12   0  431.56   31.80
   4 -12   0  413.26   36.70
   4 -12   0  448.46   50.99
  -4 -12   0  422.76   34.00
  -4 -12   0  423.16   32.30
  -4 -12   0  384.26   32.00
  -4 -12   0  433.86   33.90
  -4 -12   0  417.26   29.40
  -4 -12   0  479.45   39.30
   4 -12   0  474.85   35.10
   4 -12   0  427.56   32.20
  -4 -12   0  404.66   30.20
   4 -12   0  413.66   32.50
  -4 -12   0  405.86   45.50
  -4 -12   0  396.16   33.70
   4 -12   0  413.26   32.80
   4 -12   0  410.26   32.40
   4 -12   0  377.46   42.30
   4 -12   0  420.06   47.80
  -4 -12   0  394.66   36.20
  -4 -12   0  458.75   33.70
  -4 -12   0  427.06   41.50
   4 -12   0  394.06   37.30
  -4 -12   0  419.26   33.50
   4 -12   0  420.66   31.70
   4 -12   0  416.86   38.30
  -4  12   0  442.86   33.10
   4  12   0  414.16   33.00
  -4  12   0  420.06   32.30
   4  12   0  448.36   41.10
   4  12   0  462.65   32.30
  -4  12   0  421.46   37.70
   4  12   0  472.95   32.90
  -4  12   0  519.45   53.29
   4  12   0  456.45   32.90
   4  12   0  440.76   36.00
  -4  12   0  479.45   38.10
  -4  12   0  469.95   36.20
  -4  12   0  482.95   35.30
   4  12   0  386.76   50.59
   4  12   0  409.96   29.30
  -4  12   0  441.96   38.60
   4  12   0  450.25   33.90
   4  12   0  384.66   36.70
  -4  12   0  364.86   32.60
   4  12   0  462.95   34.20
  -4  12   0  415.26   32.40
   4  12   0  516.85   68.19
  -4  12   0  390.06   31.50
  -4  12   0  434.76   32.60
  -4  12   0  349.47   40.80
  -5 -12   0  510.25   40.70
  -5 -12   0  597.44   41.30
  -5 -12   0  487.65   40.20
  -5 -12   0  485.55   37.90
  -5 -12   0  507.95   39.20
   5 -12   0  526.15   37.30
  -5 -12   0  504.35   38.20
   5 -12   0  503.85   65.59
   5 -12   0  572.04   61.89
  -5 -12   0  461.25   45.80
  -5 -12   0  496.45   36.10
   5 -12   0  477.45   43.20
   5 -12   0  452.25   43.10
  -5 -12   0  463.35   55.19
   5 -12   0  469.85   41.60
   5 -12   0  501.95   54.29
   5  12   0  502.35   34.90
   5  12   0  581.14   41.50
  -5  12   0  520.05   39.50
  -5  12   0  574.54   39.30
  -5  12   0  513.15   35.30
   5  12   0  521.95   38.00
  -5  12   0  508.55   44.20
  -5  12   0  443.46   51.59
   5  12   0  389.96   47.60
   5  12   0  539.45   40.90
  -5  12   0  501.25   38.40
  -5  12   0  499.25   45.40
   5  12   0  504.35   37.70
   5  12   0  492.65   43.60
   5  12   0  591.34   69.99
  -5  12   0  489.85   37.60
  -5  12   0  544.05   48.90
   5  12   0  506.25   44.40
  -5  12   0  503.45   59.39
  -5  12   0  513.85   39.40
  -6 -12   0  889.51   63.39
  -6 -12   0  986.70   66.39
  -6 -12   0  879.31   62.69
   6 -12   0  867.81   86.99
   6 -12   0  933.11   65.09
  -6 -12   0  990.60   66.09
  -6 -12   0 1008.60   78.59
   6 -12   0  998.20   80.99
   6 -12   0  942.31   70.39
  -6 -12   0  918.71   64.59
   6 -12   0  922.71   69.69
  -6 -12   0  863.41   64.59
   6 -12   0  990.70   61.89
   6  12   0  936.21   70.59
  -6  12   0  949.31   62.89
  -6  12   0  958.70   60.29
   6  12   0  930.91   75.39
  -6  12   0  933.11   64.19
  -6  12   0  950.70   63.29
   6  12   0  959.10   66.39
  -6  12   0  892.91   63.89
  -6  12   0  998.80   68.69
   6  12   0  967.50   86.99
  -6  12   0  833.52   67.99
   6  12   0  976.40   60.19
  -6  12   0  867.81   62.09
  -6  12   0  977.60   73.59
   6  12   0 1002.10   72.69
  -6  12   0  826.12   75.79
   6  12   0  990.20   66.59
  -7 -12   0  838.72   62.79
  -7 -12   0  855.81   57.79
   7 -12   0  873.11   79.09
   7 -12   0  830.42   67.99
  -7 -12   0  871.31   63.59
  -7 -12   0  852.81   64.59
  -7 -12   0  809.12   62.69
   7 -12   0  916.31   90.09
  -7 -12   0  934.21   79.29
   7 -12   0  850.81   68.59
   7 -12   0  825.52   61.19
  -7 -12   0  840.62   62.99
  -7 -12   0  924.11   61.59
  -7  12   0  868.21   60.89
  -7  12   0  980.40   61.49
   7  12   0 1000.40   75.69
  -7  12   0  804.52   56.79
   7  12   0  827.62   69.49
   7  12   0  900.21  100.29
  -7  12   0  949.60   77.89
  -7  12   0  801.62   58.99
   7  12   0  941.31   70.89
  -7  12   0  894.11   62.09
  -7  12   0  879.01   63.49
  -7  12   0  915.61   72.49
   7  12   0  917.81   65.39
  -7  12   0  854.31   67.69
  -7  12   0  853.91   65.59
  -8 -12   0 1261.07   88.79
   8 -12   0 1210.48   92.89
  -8 -12   0 1449.26   90.29
  -8 -12   0 1247.58   84.39
  -8 -12   0 1191.18   80.89
   8 -12   0 1181.98  116.09
   8 -12   0 1288.07   81.19
  -8 -12   0 1187.08   86.59
   8 -12   0 1291.67  107.79
   8 -12   0 1312.67  108.09
  -8 -12   0 1204.18   86.69
  -8 -12   0 1193.88   87.99
   8 -12   0 1264.07   93.79
  -8 -12   0 1280.87   84.59
  -8 -12   0 1389.86  107.89
  -8  12   0 1253.67   84.59
  -8  12   0 1442.66  101.19
  -8  12   0 1252.57   85.39
  -8  12   0 1133.19   88.69
   8  12   0 1196.28   94.89
  -8  12   0 1313.77   84.99
   8  12   0 1220.28  115.39
  -8  12   0 1266.57   80.59
  -8  12   0 1235.58  100.89
  -8  12   0 1274.57   93.79
  -8  12   0 1336.57   87.89
   8  12   0 1147.19   97.39
   8  12   0 1208.58   94.69
   8  12   0 1288.07   89.49
   9 -12   0  714.93   73.59
  -9 -12   0  706.93   59.79
  -9 -12   0  702.63   53.89
  -9 -12   0  766.32   58.69
  -9 -12   0  711.63   61.59
  -9 -12   0  695.13   57.19
  -9 -12   0  783.12   63.89
  -9 -12   0  751.32   61.59
   9 -12   0  755.72   53.39
  -9 -12   0  597.24   82.49
  -9 -12   0  803.62   63.29
   9 -12   0  713.83   82.19
   9 -12   0  733.83   86.49
   9 -12   0  769.82   69.39
   9 -12   0  778.32  100.19
  -9  12   0  803.12   53.99
  -9  12   0  783.12   70.49
  -9  12   0  687.93   62.09
  -9  12   0  768.62   58.69
  -9  12   0  776.02   72.29
   9  12   0  756.02   71.19
   9  12   0  944.51  108.49
   9  12   0  858.11   83.39
  -9  12   0  843.02   60.59
  -9  12   0  677.83   57.19
  -9  12   0  677.63   82.79
   9  12   0  692.43   63.99
  -9  12   0  708.63   61.79
  10 -12   0  541.15   68.19
 -10 -12   0  614.14   49.80
 -10 -12   0  626.94   55.49
  10 -12   0  661.03   49.30
 -10 -12   0  657.23   58.49
  10 -12   0  687.83   73.99
  10 -12   0  693.23   84.39
 -10 -12   0  576.54   59.79
  10 -12   0  660.23   80.89
 -10 -12   0  688.43   61.99
 -10 -12   0  647.14   89.29
  10 -12   0  780.92  106.09
  10 -12   0  679.23   82.89
 -10 -12   0  742.23   68.49
 -10 -12   0  767.42   57.19
 -10 -12   0  692.53   59.99
 -10  12   0  679.93   57.49
 -10  12   0  657.23   50.19
  10  12   0  729.93   77.09
  10  12   0  534.25   70.09
 -10  12   0  810.22   92.89
 -10  12   0  688.33   61.29
  10  12   0  722.13   76.59
 -10  12   0  618.84   55.09
  10  12   0  609.04   75.09
  10  12   0  774.72   99.79
 -10  12   0  669.93   58.59
 -10  12   0  669.83   55.99
 -10  12   0  667.53   68.69
 -10  12   0  667.43   74.99
 -10  12   0  603.74   63.19
  11 -12   0  551.04   66.39
  11 -12   0  534.85   92.89
 -11 -12   0  618.94   60.49
  11 -12   0  556.44   78.79
  11 -12   0  505.95   43.60
 -11 -12   0  431.76   53.49
 -11 -12   0  515.55   59.19
  11 -12   0  537.95   80.89
 -11 -12   0  434.26   49.10
  11 -12   0  515.55   77.89
 -11 -12   0  443.06   57.59
 -11 -12   0  497.35   44.70
 -11 -12   0  575.04   60.69
 -11 -12   0  500.95   51.79
 -11 -12   0  721.63   93.69
 -11  12   0  604.14   56.29
 -11  12   0  515.15   54.79
  11  12   0  629.04   75.59
  11  12   0  579.54   69.69
 -11  12   0  532.75   58.19
 -11  12   0  574.14   46.20
 -11  12   0  448.66   49.30
 -11  12   0  609.54   64.19
 -11  12   0  602.64   82.39
 -11  12   0  563.64   66.69
  11  12   0  502.15   67.99
 -11  12   0  579.14   70.49
 -11  12   0  557.54   59.99
  11  12   0  474.25   86.69
  11  12   0  520.75   63.39
 -12 -12   0  168.18   38.80
 -12 -12   0  310.07   44.70
  12 -12   0  231.38   27.80
 -12 -12   0  200.48   36.40
  12 -12   0  180.78   44.00
  12 -12   0  285.07   50.39
  12 -12   0  234.58   71.19
  12 -12   0  227.38   57.29
 -12 -12   0  184.78   28.90
 -12 -12   0  192.28   58.69
 -12 -12   0  268.17   43.90
  12 -12   0  239.08   59.79
 -12 -12   0  180.58   37.40
  12 -12   0  194.28   63.99
 -12 -12   0  245.08   34.70
 -12  12   0  318.27   46.70
  12  12   0  146.49   65.59
 -12  12   0  205.88   34.40
  12  12   0  234.38   43.60
 -12  12   0  158.88   45.40
 -12  12   0  195.38   30.50
 -12  12   0  322.37   66.59
 -12  12   0  252.47   48.10
  12  12   0  220.98   50.59
 -12  12   0  220.48   44.10
 -12  12   0  202.38   34.00
 -12  12   0  190.88   36.60
  12  12   0  316.97   56.39
 -12  12   0  183.98   35.20
 -13 -12   0  168.28   38.10
 -13 -12   0  120.09   32.70
  13 -12   0  175.88   57.39
 -13 -12   0  159.38   36.90
  13 -12   0   75.59   38.10
 -13 -12   0  104.99   41.40
 -13 -12   0  174.68   27.90
  13 -12   0  119.89   48.20
 -13 -12   0   67.89   33.80
 -13 -12   0  156.58   33.30
  13 -12   0  106.89   45.00
 -13 -12   0  102.39   34.00
  13 -12   0  107.59   38.50
  13 -12   0   75.39   70.79
 -13  12   0   66.99   31.30
 -13  12   0   87.39   40.80
 -13  12   0   82.99   37.10
  13  12   0  107.19   56.89
  13  12   0   71.69   39.90
 -13  12   0  241.38   62.29
 -13  12   0   89.59   27.50
 -13  12   0  194.68   29.70
  13  12   0  111.59   39.50
  13  12   0  181.48   48.60
 -13  12   0   77.39   30.70
 -13  12   0  136.59   32.60
  13  12   0   61.29   43.10
 -14 -12   0  110.29   63.29
 -14 -12   0  160.18   29.20
 -14 -12   0  204.78   36.90
 -14 -12   0  215.18   44.70
  14 -12   0  127.89   49.80
  14 -12   0  175.48   49.90
 -14 -12   0  204.08   44.10
 -14 -12   0  245.38   44.70
  14 -12   0  160.48   46.30
 -14 -12   0  154.48   41.40
 -14 -12   0  158.88   38.20
  14 -12   0  168.38   60.19
 -14 -12   0  238.38   57.09
 -14 -12   0  139.39   43.70
  14 -12   0  152.68   53.69
 -14 -12   0  166.18   34.00
 -14  12   0  164.18   34.70
 -14  12   0  203.18   33.40
  14  12   0  197.38   60.79
 -14  12   0  191.68   40.60
  14  12   0  207.88   59.39
 -14  12   0  184.18   37.50
 -14  12   0  238.78   61.79
  14  12   0  200.08   52.09
 -14  12   0  227.68   58.79
 -14  12   0  192.18   52.79
  14  12   0  213.78   53.79
 -14  12   0  227.98   44.90
  14  12   0  188.08   49.20
  14  12   0  154.78   69.09
 -14  12   0  248.88   45.80
 -15 -12   0  -14.20   22.40
  15 -12   0   14.20   38.80
  15 -12   0   49.10   47.20
  15 -12   0   -4.10   38.10
 -15 -12   0   43.40   58.19
 -15 -12   0   64.99   35.60
 -15 -12   0   -7.90   42.50
 -15 -12   0   97.59   34.90
 -15 -12   0  -12.20   28.60
 -15 -12   0   39.20   21.10
 -15 -12   0    2.00   31.00
  15 -12   0   23.80   40.20
 -15 -12   0   16.80   24.80
 -15 -12   0    7.00   29.10
  15 -12   0   16.80   46.70
 -15 -12   0   34.30   34.00
  15 -12   0  142.79   64.39
 -15  12   0   72.49   34.60
 -15  12   0  -14.80   34.10
  15  12   0   13.00   48.60
 -15  12   0   19.70   31.20
  15  12   0  -17.40   43.80
  15  12   0  -50.29   28.50
  15  12   0  150.28   53.99
 -15  12   0  -17.20   30.20
  15  12   0  -32.50   37.10
 -15  12   0   40.30   51.19
  15  12   0   25.60   39.80
 -15  12   0  -33.20   38.30
 -15  12   0   56.19   28.40
 -15  12   0   -5.70   30.50
 -15  12   0   16.20   20.40
 -16 -12   0   17.70   42.10
 -16 -12   0   -7.70   32.30
 -16 -12   0  -22.30   27.30
 -16 -12   0   -2.70   24.70
  16 -12   0   90.29   51.89
 -16 -12   0   25.20   33.50
 -16 -12   0    3.90   25.00
  16 -12   0   19.10   48.20
 -16 -12   0  -62.89   26.70
 -16 -12   0  -53.29   26.10
 -16 -12   0   84.69   58.49
  16 -12   0   -5.80   40.90
  16 -12   0  101.99   60.89
 -16  12   0   15.10   29.30
  16  12   0  -99.99   25.50
 -16  12   0    5.20   43.50
 -16  12   0    0.20   29.10
 -16  12   0   72.69   56.29
  16  12   0   82.79   46.40
  16  12   0   67.99   58.09
  16  12   0  -20.00   38.80
  16  12   0   24.20   39.50
 -16  12   0    2.00   34.20
 -16  12   0  -37.70   36.10
  16  12   0  -40.10   45.30
 -16  12   0   27.10   49.90
 -16  12   0    9.20   22.60
   0 -13   0   27.80    7.60
   0 -13   0   29.60   10.10
   0 -13   0   19.40    8.50
   0 -13   0   23.10    9.60
   0 -13   0   19.70    6.50
   0 -13   0   29.30    8.80
   0 -13   0   20.30    7.60
   0 -13   0   18.00    6.20
   0 -13   0   31.80    7.00
   0 -13   0   23.40   11.80
   0 -13   0   27.70    7.20
   0 -13   0   15.90    7.10
   0 -13   0   20.40    8.50
   0 -13   0   24.10    6.90
   0 -13   0   16.00    9.80
   0  13   0   32.90    7.50
   0  13   0    9.30    6.60
   0  13   0   15.50    6.00
   0  13   0   20.50    8.50
   0  13   0   38.60   10.20
   0  13   0    7.80    8.60
   0  13   0   19.30    7.00
   0  13   0   31.40   10.00
   0  13   0   32.90    7.40
   0  13   0   20.60    7.80
   0  13   0   15.90   11.90
   0  13   0   29.50    7.90
   0  13   0   17.20    6.20
   0  13   0   22.90    8.00
   0  13   0   17.00    7.40
   0  13   0   23.50    6.80
   0  13   0   27.50    7.60
   0  13   0   25.80   11.90
   0  13   0   26.50   10.30
  -1 -13   0   22.10   11.70
   1 -13   0   44.60   13.20
   1 -13   0   23.40   10.40
   1 -13   0   26.90    9.30
   1 -13   0   42.90   10.30
   1 -13   0   36.30    8.90
   1 -13   0   31.90    7.90
  -1 -13   0   28.70   11.10
  -1 -13   0   35.10    8.90
   1 -13   0   45.00   10.60
  -1 -13   0   49.20   11.10
  -1 -13   0   33.20    7.90
  -1 -13   0   24.40    9.70
  -1 -13   0   30.30    7.10
  -1 -13   0   29.70    6.60
   1 -13   0   41.40    8.20
   1 -13   0   32.00    7.70
  -1 -13   0   33.10   12.40
   1 -13   0   32.60   11.10
   1 -13   0   40.90   11.00
  -1 -13   0   26.90    7.20
  -1 -13   0   50.49    8.80
   1 -13   0   42.60    9.00
  -1 -13   0   27.70    7.50
   1 -13   0   38.40    9.60
  -1 -13   0   45.90    8.60
   1 -13   0   37.40    9.60
  -1 -13   0   37.80    8.60
   1 -13   0   36.20   10.90
  -1 -13   0   19.90    7.20
   1  13   0   52.29    8.90
   1  13   0   34.10    7.60
  -1  13   0   23.10    7.60
  -1  13   0   29.20    9.20
  -1  13   0   29.20   13.40
   1  13   0   32.80    9.10
  -1  13   0   36.00    9.70
   1  13   0   44.20   14.20
  -1  13   0   35.50   10.00
  -1  13   0   50.39    8.70
   1  13   0   32.60   12.70
  -1  13   0   25.50    9.30
   1  13   0   28.10    7.80
   1  13   0   40.20    8.20
  -1  13   0   28.80    9.80
   1  13   0   39.40    7.70
  -1  13   0   33.50    7.60
  -1  13   0   46.20   12.30
  -1  13   0   38.40    7.10
   1  13   0   33.20    7.10
  -1  13   0   32.10    9.00
  -1  13   0   31.70   11.20
  -1  13   0   25.20   10.80
   1  13   0   34.40    8.60
   1  13   0   42.60    8.10
   1  13   0   41.80    9.70
  -1  13   0   42.30    7.80
   1  13   0   36.00    7.10
   1  13   0   32.90    9.20
   1  13   0   42.80   10.40
  -1  13   0   29.50    7.10
  -2 -13   0  144.09   15.10
  -2 -13   0  183.98   15.60
   2 -13   0  214.18   22.70
  -2 -13   0  191.58   22.20
   2 -13   0  158.68   18.10
  -2 -13   0  148.09   16.70
   2 -13   0  171.18   21.50
  -2 -13   0  167.68   16.90
   2 -13   0  188.88   20.50
   2 -13   0  183.08   18.60
   2 -13   0  128.69   17.50
   2 -13   0  157.18   20.70
  -2 -13   0  176.48   19.50
   2 -13   0  142.79   15.80
  -2 -13   0  175.88   16.70
  -2 -13   0  146.69   15.60
   2 -13   0  168.38   21.10
  -2 -13   0  153.88   17.10
   2 -13   0  151.58   20.90
   2 -13   0  131.09   15.50
  -2 -13   0  171.88   15.40
   2 -13   0  162.68   15.80
  -2 -13   0  136.39   17.00
  -2 -13   0  213.28   25.20
  -2 -13   0  192.28   29.70
   2 -13   0  166.48   17.50
  -2 -13   0  154.28   17.70
   2 -13   0  146.09   15.90
   2 -13   0  132.49   17.10
  -2  13   0  146.69   19.70
  -2  13   0  173.68   16.90
  -2  13   0  132.39   18.00
   2  13   0  176.28   17.20
  -2  13   0  164.08   21.70
   2  13   0  180.88   15.10
  -2  13   0  176.48   20.00
  -2  13   0  122.89   18.50
   2  13   0  165.78   16.40
  -2  13   0  166.48   17.90
  -2  13   0  151.98   15.20
   2  13   0  168.48   15.90
   2  13   0  147.79   16.30
   2  13   0  138.79   14.90
  -2  13   0  171.98   18.20
   2  13   0  177.38   23.00
   2  13   0  202.98   27.10
  -2  13   0  164.98   16.30
  -2  13   0  153.38   17.90
   2  13   0  160.38   15.50
   2  13   0  166.68   17.60
   2  13   0  177.48   18.90
   2  13   0  140.09   17.00
   2  13   0  163.68   20.10
   2  13   0  146.79   13.80
  -2  13   0  201.68   22.00
   2  13   0  162.58   16.20
   2  13   0  212.58   20.20
  -2  13   0  136.49   14.70
   2  13   0  158.18   13.50
  -2  13   0  155.78   16.10
   3 -13   0   13.60   16.50
  -3 -13   0    8.40    8.40
   3 -13   0   19.60   12.20
  -3 -13   0   18.80    8.80
  -3 -13   0   14.90    8.30
  -3 -13   0    2.50    6.50
   3 -13   0   22.30   10.80
   3 -13   0   -4.60   10.00
  -3 -13   0    9.90    5.60
   3 -13   0   11.10   14.70
   3 -13   0   16.20    8.30
   3 -13   0   13.20    6.90
   3 -13   0   16.00    8.40
  -3 -13   0   10.30    7.60
   3 -13   0   16.60   10.00
  -3 -13   0   15.70    8.00
  -3 -13   0    0.20    8.50
  -3 -13   0   23.20    9.70
  -3 -13   0   16.00   10.70
  -3 -13   0   14.60   20.60
   3 -13   0    4.50   11.80
  -3 -13   0   13.30    6.70
   3 -13   0   13.00    8.40
   3 -13   0    7.40   11.40
  -3 -13   0   28.60   16.50
   3 -13   0   17.90    7.90
   3 -13   0    9.10    8.60
   3 -13   0   -2.70    9.20
  -3 -13   0    9.90    8.60
  -3  13   0   20.10   13.20
  -3  13   0    5.50    7.50
  -3  13   0   27.60   15.00
  -3  13   0   22.50   12.00
   3  13   0   14.20    5.70
  -3  13   0   20.20    8.40
   3  13   0   14.60    7.80
   3  13   0   19.20    7.20
   3  13   0   10.30   15.50
   3  13   0    9.10    7.20
   3  13   0    9.70    9.20
   3  13   0   19.60    9.80
  -3  13   0   11.90    7.50
   3  13   0   11.60   13.00
  -3  13   0    9.90   10.10
  -3  13   0    1.90   12.20
  -3  13   0   22.10   11.40
   3  13   0   28.90    8.90
   3  13   0   27.80    8.60
   3  13   0    4.10    6.30
   3  13   0   14.00    7.70
  -3  13   0   11.20    8.80
  -3  13   0    7.50    6.00
   3  13   0   23.50   17.90
   3  13   0   15.20    6.50
  -4 -13   0  276.37   28.90
  -4 -13   0  335.37   28.60
   4 -13   0  333.17   28.00
  -4 -13   0  332.67   26.80
   4 -13   0  316.67   27.30
  -4 -13   0  338.97   25.30
   4 -13   0  320.57   29.60
  -4 -13   0  355.96   28.90
   4 -13   0  376.06   35.50
  -4 -13   0  304.67   38.60
   4 -13   0  316.97   41.20
  -4 -13   0  319.67   26.90
   4 -13   0  268.77   35.80
   4 -13   0  332.97   34.30
  -4 -13   0  299.07   23.50
  -4 -13   0  343.37   28.60
  -4 -13   0  316.97   30.40
  -4 -13   0  307.37   29.00
   4 -13   0  340.97   27.00
   4 -13   0  326.87   27.50
   4 -13   0  258.07   31.90
  -4 -13   0  329.77   33.30
   4 -13   0  289.77   26.90
   4 -13   0  306.27   43.90
  -4 -13   0  411.56   43.00
  -4 -13   0  290.57   27.20
  -4 -13   0  377.46   36.10
  -4  13   0  319.57   28.40
  -4  13   0  374.16   40.20
  -4  13   0  334.57   34.90
  -4  13   0  299.57   40.60
   4  13   0  341.77   40.20
  -4  13   0  316.97   27.20
  -4  13   0  286.67   25.90
  -4  13   0  344.07   26.60
   4  13   0  298.87   27.90
  -4  13   0  269.67   32.10
  -4  13   0  333.87   27.30
  -4  13   0  312.37   31.80
   4  13   0  307.37   49.10
   4  13   0  327.77   32.20
   4  13   0  293.77   23.40
   4  13   0  327.67   28.40
  -4  13   0  368.96   36.00
  -4  13   0  341.67   30.70
   4  13   0  345.17   27.60
  -4  13   0  333.37   35.40
   5 -13   0  670.13   49.80
   5 -13   0  736.33   52.89
   5 -13   0  712.03   54.69
   5 -13   0  754.62   70.49
   5 -13   0  726.83   56.69
  -5 -13   0  735.03   49.20
   5 -13   0  663.23   72.89
  -5 -13   0  770.02   47.60
  -5 -13   0  677.43   51.29
  -5 -13   0  690.33   54.09
  -5 -13   0  723.53   56.69
  -5 -13   0  797.92   62.79
   5 -13   0  699.83   48.20
  -5 -13   0  728.73   50.99
  -5 -13   0  722.83   51.49
  -5 -13   0  708.13   49.40
  -5 -13   0  742.93   50.39
   5 -13   0  661.13   54.59
  -5 -13   0  680.43   50.59
  -5  13   0  715.13   57.19
  -5  13   0  672.13   50.09
   5  13   0  682.93   49.10
   5  13   0  670.43   48.60
   5  13   0  707.33   75.89
  -5  13   0  746.33   50.29
  -5  13   0  681.13   64.69
  -5  13   0  741.73   46.50
   5  13   0  708.93   51.39
   5  13   0  642.34   58.09
   5  13   0  666.03   53.59
  -5  13   0  679.03   49.20
  -5  13   0  641.24   54.19
   5  13   0  679.83   50.99
  -5  13   0  761.62   49.90
  -5  13   0  719.43   54.79
   5  13   0  744.73   56.49
   5  13   0  661.13   45.70
  -5  13   0  661.43   49.10
   6 -13   0  472.05   49.70
  -6 -13   0  509.95   40.50
  -6 -13   0  454.35   56.29
  -6 -13   0  447.86   40.60
  -6 -13   0  487.65   35.70
   6 -13   0  591.74   61.69
   6 -13   0  503.65   50.09
   6 -13   0  511.15   40.90
   6 -13   0  457.45   66.19
  -6 -13   0  555.84   41.40
  -6 -13   0  471.15   38.10
  -6 -13   0  483.15   38.40
   6 -13   0  475.85   36.70
  -6 -13   0  511.65   41.70
   6  13   0  457.55   40.70
  -6  13   0  523.05   39.00
   6  13   0  412.06   49.80
  -6  13   0  427.66   38.80
  -6  13   0  509.65   40.60
  -6  13   0  486.75   49.10
   6  13   0  540.45   48.20
  -6  13   0  507.65   52.99
  -6  13   0  423.56   37.60
   6  13   0  394.36   61.59
  -6  13   0  601.54   60.79
  -6  13   0  531.25   43.90
  -6  13   0  519.95   35.30
  -6  13   0  407.96   37.30
   6  13   0  550.94   35.50
   6  13   0  430.16   44.10
  -7 -13   0   80.09   19.30
   7 -13   0   82.09   20.70
  -7 -13   0  112.99   35.40
  -7 -13   0   67.19   18.80
   7 -13   0   40.80   21.90
   7 -13   0   34.30   20.90
   7 -13   0   63.79   14.50
  -7 -13   0   46.60   13.10
  -7 -13   0   73.59   20.10
   7 -13   0   49.30   35.20
  -7 -13   0   85.59   19.30
  -7 -13   0   68.99   16.10
   7 -13   0  130.79   44.50
  -7 -13   0   80.49   18.80
  -7 -13   0  114.39   19.20
   7  13   0   97.99   26.80
  -7  13   0   65.49   16.50
  -7  13   0   77.19   19.40
   7  13   0   97.79   25.30
  -7  13   0  105.19   30.00
   7  13   0  115.29   31.40
  -7  13   0  109.79   24.60
   7  13   0   -2.80   29.80
  -7  13   0   65.19   29.10
  -7  13   0   80.29   23.90
  -7  13   0   80.79   13.70
   7  13   0   48.10   18.30
  -7  13   0   77.19   17.30
  -7  13   0   75.09   16.00
  -7  13   0   81.79   16.70
   8 -13   0  171.58   21.70
   8 -13   0  199.08   58.39
   8 -13   0  202.28   35.00
  -8 -13   0  167.08   27.60
  -8 -13   0  162.08   25.60
  -8 -13   0  138.99   25.60
   8 -13   0  137.89   32.60
  -8 -13   0  197.78   48.10
  -8 -13   0  112.89   22.20
  -8 -13   0  180.68   27.80
  -8 -13   0  144.09   26.00
  -8 -13   0  183.18   28.90
   8 -13   0  108.99   38.70
  -8 -13   0  129.99   20.70
  -8  13   0  158.78   41.40
   8  13   0  201.18   35.20
  -8  13   0  163.78   27.40
  -8  13   0  163.28   31.60
   8  13   0  165.48   28.00
  -8  13   0  188.98   30.90
  -8  13   0  188.88   26.10
   8  13   0  228.68   43.60
  -8  13   0  200.48   26.10
   8  13   0   96.09   45.70
  -8  13   0  189.78   22.30
   8  13   0  143.99   37.50
  -8  13   0  165.98   35.40
  -8  13   0  133.99   23.80
  -9 -13   0   17.00   13.50
  -9 -13   0    2.60   16.40
  -9 -13   0    2.90   16.40
   9 -13   0    2.20   13.40
  -9 -13   0   33.50   17.10
   9 -13   0  -33.20   30.40
  -9 -13   0   -7.80   14.00
   9 -13   0   15.60   23.70
  -9 -13   0   -8.20   15.60
   9 -13   0   30.40   33.70
   9 -13   0  -15.50   38.80
   9 -13   0   44.10   31.70
  -9 -13   0    9.50   20.30
  -9 -13   0   25.80   21.30
  -9 -13   0   19.60   35.90
  -9  13   0    7.70   17.80
   9  13   0    4.70   28.70
  -9  13   0   14.30   17.70
  -9  13   0   -8.80   14.40
  -9  13   0   18.80   33.80
   9  13   0   14.20   20.40
  -9  13   0   23.50   15.80
  -9  13   0  -16.60   24.30
  -9  13   0   -6.60   24.20
   9  13   0  -46.30   41.40
   9  13   0  -10.70   24.90
  -9  13   0   14.20   13.20
   9  13   0   15.50   29.10
  10 -13   0  -39.30   45.10
 -10 -13   0   59.09   26.30
  10 -13   0  -25.70   30.40
  10 -13   0   14.70   35.50
 -10 -13   0   28.30   20.80
 -10 -13   0    7.00   16.90
 -10 -13   0  -23.80   14.60
 -10 -13   0    1.00   17.90
  10 -13   0   -2.70   22.90
 -10 -13   0   -7.80   20.60
  10 -13   0    0.90   14.30
  10 -13   0   45.70   36.30
 -10 -13   0   63.39   43.40
 -10 -13   0   -6.40   17.70
 -10 -13   0   12.90   14.60
  10 -13   0  -19.70   22.60
  10  13   0   -6.10   27.50
 -10  13   0   24.60   29.00
 -10  13   0   12.20   20.50
 -10  13   0   16.60   25.60
 -10  13   0   -8.20   15.70
 -10  13   0   -3.70   22.80
 -10  13   0   -1.50   24.70
 -10  13   0   28.20   36.50
 -10  13   0  -32.60   15.30
 -10  13   0   17.30   14.80
 -10  13   0   19.30   18.20
  10  13   0   35.80   46.50
  10  13   0   -3.30   28.90
  10  13   0   -7.30   27.40
 -11 -13   0    3.60   20.80
 -11 -13   0   17.10   41.30
 -11 -13   0   -0.20   18.00
  11 -13   0    5.30   35.70
 -11 -13   0   17.00   22.30
  11 -13   0    9.00   15.30
  11 -13   0   18.30   26.70
 -11 -13   0   16.90   21.40
  11 -13   0   14.20   50.09
 -11 -13   0   18.70   15.20
 -11 -13   0   25.00   24.10
  11 -13   0   31.40   40.60
  11 -13   0  -21.30   35.30
 -11 -13   0   31.70   20.80
 -11 -13   0    6.00   21.60
 -11  13   0   17.80   38.10
 -11  13   0   34.10   23.10
 -11  13   0    7.20   29.60
 -11  13   0   21.00   21.70
 -11  13   0   27.00   17.40
  11  13   0   26.30   30.90
 -11  13   0   24.00   33.40
 -11  13   0   17.00   18.60
 -11  13   0   25.80   28.30
 -11  13   0   21.10   20.60
  11  13   0  -15.40   44.10
 -11  13   0  -11.00   24.60
  11  13   0   -3.50   26.10
  11  13   0    3.00   30.30
  11  13   0  -15.40   29.90
 -12 -13   0   17.80   25.50
  12 -13   0  -26.10   38.50
  12 -13   0  -52.79   35.80
 -12 -13   0    2.70   16.20
 -12 -13   0  -14.10   21.90
  12 -13   0   28.30   28.10
 -12 -13   0  -71.89   38.70
 -12 -13   0   24.10   25.50
 -12 -13   0   38.00   21.50
  12 -13   0  -41.70   48.70
 -12 -13   0    9.40   24.80
 -12 -13   0  -21.90   23.00
  12 -13   0   95.99   35.90
 -12 -13   0   20.10   23.60
  12 -13   0   11.10   14.70
  12  13   0  -35.10   43.80
 -12  13   0  -12.50   19.00
 -12  13   0   19.20   33.80
  12  13   0   51.79   28.60
  12  13   0   -9.20   28.60
 -12  13   0   23.30   24.40
 -12  13   0   -0.60   24.30
 -12  13   0   -8.10   15.10
  12  13   0  -18.70   27.20
 -12  13   0   75.49   33.00
 -12  13   0  -10.50   37.60
 -12  13   0   -8.10   21.00
 -12  13   0  -18.60   19.50
 -12  13   0   16.50   26.20
 -13 -13   0   19.80   28.80
  13 -13   0   -2.40   57.09
  13 -13   0    0.20   43.30
 -13 -13   0    9.50   22.90
 -13 -13   0   13.80   27.60
 -13 -13   0   15.40   35.30
  13 -13   0   80.59   37.80
 -13 -13   0   -8.30   14.10
 -13 -13   0    1.90   24.10
 -13 -13   0   -7.70   23.00
  13 -13   0  -12.20   34.80
  13 -13   0   66.79   45.50
 -13 -13   0   -1.20   33.00
  13 -13   0   20.20   31.20
 -13 -13   0   -2.90   24.00
 -13  13   0  -25.60   25.40
 -13  13   0   21.00   29.60
  13  13   0  -13.50   34.60
 -13  13   0  -21.90   26.50
  13  13   0   51.09   34.10
 -13  13   0   -4.70   29.00
 -13  13   0   36.20   25.80
 -13  13   0  -37.30   34.60
  13  13   0   59.79   37.20
  13  13   0   42.40   50.59
 -13  13   0   15.90   24.60
 -13  13   0   22.90   23.90
 -13  13   0    9.70   18.60
  14 -13   0   37.90   37.50
 -14 -13   0  -59.99   31.40
 -14 -13   0   40.20   25.20
  14 -13   0   26.90   49.70
  14 -13   0   59.19   40.30
 -14 -13   0    3.10   41.40
  14 -13   0   90.29   47.20
 -14 -13   0  -30.00   25.90
 -14 -13   0   21.90   28.80
 -14 -13   0   28.00   28.00
 -14 -13   0  -72.59   23.70
 -14 -13   0  -26.60   21.90
  14 -13   0   -0.20   38.30
 -14 -13   0  -23.10   14.50
 -14 -13   0   90.99   38.20
 -14 -13   0   16.90   26.20
  14  13   0    3.50   33.70
 -14  13   0    0.90   33.60
 -14  13   0   -0.40   29.80
 -14  13   0   20.10   32.90
  14  13   0   31.30   42.00
 -14  13   0   26.50   25.40
 -14  13   0   -5.70   26.40
 -14  13   0   30.50   26.20
 -14  13   0   -9.80   29.10
  14  13   0  -93.29   30.50
 -14  13   0    7.60   25.10
 -14  13   0  -29.20   17.00
 -14  13   0  -32.80   33.70
  14  13   0  -50.39   29.40
  14  13   0   39.20   38.50
  14  13   0   60.09   40.00
  15 -13   0   43.60   39.20
 -15 -13   0   -4.00   22.90
  15 -13   0  107.89   50.49
 -15 -13   0   44.10   49.70
 -15 -13   0    1.20   23.30
 -15 -13   0   80.19   31.40
  15 -13   0   10.30   51.09
 -15 -13   0   39.70   29.50
  15 -13   0   48.30   37.70
 -15 -13   0   56.89   22.40
  15 -13   0  -11.70   46.90
 -15 -13   0   -5.50   30.20
  15 -13   0   55.59   58.19
 -15 -13   0   75.69   33.60
 -15 -13   0   19.20   30.60
 -15 -13   0   76.69   38.60
 -15 -13   0   -6.00   42.70
  15  13   0   -2.70   38.10
 -15  13   0   40.60   40.30
  15  13   0   43.10   32.90
 -15  13   0   47.30   53.39
 -15  13   0   65.29   34.50
 -15  13   0   54.49   29.80
 -15  13   0   37.70   21.80
  15  13   0   95.09   45.80
 -15  13   0   22.60   27.90
  15  13   0  166.48   65.09
  15  13   0   70.69   56.09
 -15  13   0   57.89   35.60
  15  13   0    4.60   42.40
 -15  13   0   50.69   42.20
 -16 -13   0   43.70   32.60
 -16 -13   0   19.30   48.50
  16 -13   0   82.89   56.89
 -16 -13   0   -7.30   31.30
  16 -13   0 -127.09   62.99
 -16 -13   0   40.20   38.20
 -16 -13   0   23.10   25.30
  16 -13   0  -27.10   41.20
  16 -13   0   36.00   41.40
 -16 -13   0   83.49   33.60
 -16 -13   0   34.30   27.80
 -16 -13   0  -32.30   37.80
  16 -13   0   91.49   56.69
 -16  13   0  -46.80   39.40
 -16  13   0   69.49   35.90
 -16  13   0    8.40   30.50
 -16  13   0  -14.30   39.30
 -16  13   0   73.19   45.90
  16  13   0  -19.30   42.50
  16  13   0  -19.90   43.00
  16  13   0   69.69   58.99
  16  13   0    2.80   41.80
  16  13   0   31.00   46.00
 -16  13   0   17.30   23.60
 -16  13   0   62.39   56.59
  16  13   0  174.38   85.99
   0 -14   0 3405.86  209.78
   0 -14   0 3468.75  206.98
   0 -14   0 3663.33  208.08
   0 -14   0 3591.74  211.08
   0 -14   0 3669.43  207.88
   0 -14   0 3419.96  206.18
   0 -14   0 3687.23  210.58
   0 -14   0 3307.07  206.48
   0 -14   0 3533.15  206.78
   0 -14   0 3273.37  205.68
   0 -14   0 3603.54  208.88
   0 -14   0 3485.65  209.78
   0 -14   0 3592.84  208.18
   0 -14   0 3588.24  207.58
   0 -14   0 3569.04  206.28
   0  14   0 3709.73  210.18
   0  14   0 3435.96  207.88
   0  14   0 3594.14  206.98
   0  14   0 3616.44  207.98
   0  14   0 3482.45  207.48
   0  14   0 3723.53  210.58
   0  14   0 3693.83  206.58
   0  14   0 3621.44  207.18
   0  14   0 3552.74  209.98
   0  14   0 3536.55  210.08
   0  14   0 3611.24  207.08
   0  14   0 3784.72  206.38
   0  14   0 3642.04  209.68
   0  14   0 3441.96  210.88
   0  14   0 3613.04  208.28
   0  14   0 3637.04  211.88
   0  14   0 3426.66  205.88
   0  14   0 3371.86  206.98
   0  14   0 3607.64  206.78
   1 -14   0 7366.86  413.26
   1 -14   0 7348.96  413.66
   1 -14   0 7014.40  411.66
  -1 -14   0 7163.38  415.96
   1 -14   0 7066.59  410.36
   1 -14   0 7264.17  412.56
  -1 -14   0 7150.58  410.96
   1 -14   0 7108.29  411.56
   1 -14   0 6739.03  410.16
   1 -14   0 7351.36  413.86
  -1 -14   0 7203.78  411.16
  -1 -14   0 7127.69  412.96
  -1 -14   0 7117.99  410.06
   1 -14   0 7327.67  412.76
   1 -14   0 7348.96  412.36
  -1 -14   0 7061.79  414.26
   1 -14   0 6674.83  409.46
   1 -14   0 7207.18  413.96
  -1 -14   0 6851.81  410.46
   1 -14   0 7218.88  414.46
  -1 -14   0 7207.88  411.46
  -1 -14   0 7528.15  411.06
   1 -14   0 7154.88  413.96
  -1 -14   0 6866.01  410.16
  -1  14   0 7064.89  411.36
  -1  14   0 6995.30  411.96
  -1  14   0 7247.48  413.86
   1  14   0 6884.51  411.56
   1  14   0 7266.77  411.66
  -1  14   0 7220.28  414.16
  -1  14   0 6634.14  413.96
  -1  14   0 7314.27  410.66
  -1  14   0 7052.39  412.96
   1  14   0 6982.00  415.16
  -1  14   0 7066.59  412.26
  -1  14   0 7291.07  410.36
  -1  14   0 6926.21  412.36
   1  14   0 7232.58  410.46
   1  14   0 7337.57  410.86
  -1  14   0 7091.59  409.56
   1  14   0 7138.89  415.36
  -1  14   0 7582.74  414.96
   1  14   0 7446.75  410.36
   1  14   0 7416.76  412.76
   1  14   0 7282.47  414.36
   2 -14   0 4964.90  302.47
  -2 -14   0 5277.77  300.27
   2 -14   0 5203.08  297.77
   2 -14   0 4991.90  299.17
   2 -14   0 5181.18  301.27
  -2 -14   0 5361.96  312.57
  -2 -14   0 5202.68  297.97
  -2 -14   0 5195.68  303.87
  -2 -14   0 5152.98  295.77
  -2 -14   0 5242.48  297.17
   2 -14   0 5224.08  298.97
   2 -14   0 4993.00  296.77
  -2 -14   0 5130.59  297.77
  -2 -14   0 4943.21  297.97
  -2 -14   0 5332.97  299.47
  -2 -14   0 4962.50  299.67
   2 -14   0 5372.26  300.77
  -2 -14   0 4969.40  298.17
  -2 -14   0 5203.28  302.07
   2 -14   0 4514.25  299.37
   2 -14   0 5480.45  302.27
   2 -14   0 5244.58  301.57
  -2 -14   0 5221.38  297.47
   2 -14   0 5131.99  301.87
   2 -14   0 5033.00  300.57
   2 -14   0 5230.58  299.17
  -2 -14   0 5145.58  298.97
   2 -14   0 5326.67  300.17
   2 -14   0 5162.08  298.07
  -2  14   0 5306.67  306.17
   2  14   0 5230.88  305.97
  -2  14   0 5085.39  300.77
  -2  14   0 5278.77  299.37
  -2  14   0 5163.98  300.37
   2  14   0 5254.07  298.37
   2  14   0 5188.78  303.47
   2  14   0 5045.10  298.37
   2  14   0 5165.68  298.77
  -2  14   0 5105.19  296.67
   2  14   0 5152.18  296.97
   2  14   0 5130.59  296.87
   2  14   0 5307.07  297.97
  -2  14   0 5003.40  301.47
   2  14   0 5101.99  299.57
   2  14   0 5203.08  298.17
  -2  14   0 5204.38  301.67
   2  14   0 5048.19  301.77
  -2  14   0 5055.99  301.07
   2  14   0 5397.36  299.57
   2  14   0 5072.19  297.37
  -2  14   0 5079.99  298.67
  -2  14   0 5151.18  299.87
   2  14   0 4951.30  296.77
   2  14   0 5235.18  297.67
  -2  14   0 5176.68  297.67
   2  14   0 5353.46  296.27
  -3 -14   0 4600.94  255.67
  -3 -14   0 4430.96  254.17
  -3 -14   0 4517.55  255.47
   3 -14   0 4354.66  257.37
  -3 -14   0 4304.07  265.37
   3 -14   0 4068.99  256.77
   3 -14   0 4699.73  256.37
   3 -14   0 4298.57  256.67
   3 -14   0 4228.58  252.87
  -3 -14   0 4297.07  250.37
   3 -14   0 4192.48  257.97
  -3 -14   0 4423.56  254.57
  -3 -14   0 4381.76  253.77
  -3 -14   0 4252.37  255.47
  -3 -14   0 4222.58  252.57
  -3 -14   0 4224.48  252.77
  -3 -14   0 4160.08  259.97
   3 -14   0 4267.77  261.57
  -3 -14   0 4388.36  252.27
  -3 -14   0 4546.04  254.67
   3 -14   0 4387.36  254.77
  -3 -14   0 4394.36  253.37
   3 -14   0 4185.88  259.97
  -3 -14   0 4229.68  253.77
   3 -14   0 4279.57  255.77
   3 -14   0 4478.75  253.87
   3 -14   0 4110.29  256.97
   3 -14   0 4449.45  252.87
   3  14   0 4447.35  252.87
  -3  14   0 4488.95  257.97
   3  14   0 4433.56  253.57
  -3  14   0 4383.16  257.57
  -3  14   0 4415.26  255.07
   3  14   0 4445.66  252.27
  -3  14   0 4183.38  256.77
   3  14   0 4368.56  255.97
  -3  14   0 4397.16  253.27
  -3  14   0 4392.26  253.97
  -3  14   0 4232.88  252.97
  -3  14   0 4352.86  253.17
   3  14   0 4219.28  257.87
   3  14   0 4495.65  256.77
   3  14   0 4464.65  251.77
  -3  14   0 4367.36  256.07
   3  14   0 4417.86  264.17
   3  14   0 4511.05  254.27
   3  14   0 4466.75  252.87
  -3  14   0 4100.89  257.37
  -3  14   0 4351.66  259.97
   3  14   0 4342.57  250.77
   3  14   0 4353.36  252.67
  -3  14   0 4343.87  252.47
  -4 -14   0  537.65   38.30
  -4 -14   0  492.05   37.30
  -4 -14   0  537.45   39.50
  -4 -14   0  524.75   36.40
  -4 -14   0  530.95   42.40
   4 -14   0  454.75   42.30
   4 -14   0  525.95   48.50
  -4 -14   0  484.15   38.80
  -4 -14   0  522.05   40.50
   4 -14   0  651.83   54.29
   4 -14   0  482.05   55.89
   4 -14   0  507.15   43.30
  -4 -14   0  470.95   47.10
   4 -14   0  511.55   38.70
   4 -14   0  544.85   43.40
   4 -14   0  461.65   37.90
  -4 -14   0  485.55   37.60
  -4 -14   0  462.35   41.70
   4 -14   0  543.75   38.80
  -4 -14   0  513.15   39.80
  -4 -14   0  552.64   34.90
  -4 -14   0  564.74   41.40
  -4 -14   0  551.54   39.80
   4 -14   0  503.85   40.50
   4  14   0  496.55   40.40
   4  14   0  495.75   38.30
   4  14   0  535.35   39.50
  -4  14   0  491.05   49.00
  -4  14   0  442.46   66.99
   4  14   0  646.14   55.79
  -4  14   0  620.54   41.90
   4  14   0  549.95   35.40
   4  14   0  417.66   54.29
  -4  14   0  470.25   42.10
  -4  14   0  554.24   38.60
  -4  14   0  474.25   38.80
  -4  14   0  507.05   38.20
  -4  14   0  538.35   47.90
  -4  14   0  513.55   43.10
   4  14   0  532.15   39.60
   4  14   0  594.04   44.00
  -4  14   0  533.25   44.90
   4  14   0  487.85   34.50
  -4  14   0  506.75   37.20
  -5 -14   0  207.08   23.70
   5 -14   0  217.88   42.60
   5 -14   0  193.78   26.40
  -5 -14   0  150.08   21.20
  -5 -14   0  188.68   22.30
  -5 -14   0  151.68   19.40
  -5 -14   0  217.88   25.40
   5 -14   0  145.59   26.00
  -5 -14   0  177.58   22.80
  -5 -14   0  198.08   24.50
  -5 -14   0  280.07   28.80
   5 -14   0  225.38   30.90
   5 -14   0  282.27   46.40
  -5 -14   0  153.68   27.70
   5 -14   0  120.79   19.80
  -5 -14   0  173.88   23.70
  -5 -14   0  202.78   35.50
   5 -14   0  164.08   20.90
   5 -14   0  208.18   30.70
   5  14   0  188.28   18.50
   5  14   0  154.68   24.80
  -5  14   0  213.28   23.90
  -5  14   0  245.58   33.70
   5  14   0  191.18   24.80
  -5  14   0  148.89   24.50
  -5  14   0  230.48   36.50
   5  14   0  145.39   43.80
  -5  14   0  163.78   27.50
   5  14   0  186.08   26.90
   5  14   0  203.88   21.90
  -5  14   0  129.89   35.60
   5  14   0  184.18   33.90
  -5  14   0  187.88   22.30
  -5  14   0  172.28   20.90
  -5  14   0  197.88   23.60
  -6 -14   0  104.89   18.80
  -6 -14   0  110.19   20.80
  -6 -14   0   71.29   17.60
   6 -14   0  105.59   39.10
   6 -14   0  101.09   34.70
   6 -14   0   94.39   24.10
  -6 -14   0   76.49   18.60
  -6 -14   0  113.19   19.90
  -6 -14   0   91.89   17.20
  -6 -14   0   83.09   17.60
   6 -14   0  107.29   24.40
  -6 -14   0  103.29   17.60
  -6 -14   0   79.99   30.80
  -6 -14   0   91.69   15.20
   6 -14   0  105.09   19.60
  -6  14   0   93.09   16.20
  -6  14   0  121.89   28.50
  -6  14   0  116.49   18.30
  -6  14   0   77.09   21.90
  -6  14   0   50.99   15.90
   6  14   0   74.49   20.70
   6  14   0   61.59   32.70
   6  14   0   90.29   13.90
  -6  14   0   82.19   17.00
   6  14   0   75.39   25.30
   6  14   0   96.09   29.40
  -6  14   0   96.99   27.50
  -6  14   0   57.29   19.90
  -6  14   0   85.99   13.30
  -6  14   0  107.19   18.40
   6  14   0  132.99   23.50
   7 -14   0   -0.80   19.00
   7 -14   0   26.00   29.70
   7 -14   0   41.30   12.50
   7 -14   0   85.09   41.30
  -7 -14   0   22.80   26.90
  -7 -14   0   19.70   14.80
  -7 -14   0   15.70   15.20
  -7 -14   0   27.70   14.40
  -7 -14   0   52.89   17.30
   7 -14   0   50.39   16.90
  -7 -14   0   43.30   14.00
  -7 -14   0    4.30   13.80
  -7 -14   0   39.80   14.70
  -7 -14   0   41.40   12.20
   7 -14   0   20.70   18.10
   7  14   0   33.60   17.80
  -7  14   0   28.90   10.60
  -7  14   0   27.00   17.30
  -7  14   0   14.20   21.30
   7  14   0   22.30   21.70
   7  14   0   34.30   19.80
  -7  14   0   27.70   14.50
  -7  14   0   43.20   15.60
   7  14   0   -4.60   31.00
  -7  14   0   85.59   25.60
  -7  14   0   41.40   13.70
  -7  14   0   24.70   13.90
   7  14   0   -4.20   18.30
  -7  14   0   20.10   13.60
  -7  14   0   30.50   19.40
  -8 -14   0   81.79   16.80
  -8 -14   0  118.09   23.00
   8 -14   0   54.89   39.40
  -8 -14   0  148.69   25.90
  -8 -14   0  103.59   20.60
   8 -14   0  142.59   20.10
  -8 -14   0   90.89   42.40
  -8 -14   0  131.39   25.40
  -8 -14   0  136.29   26.00
  -8 -14   0   91.89   21.20
[truncated: 30,242,477 more chars]
