# Supplementary material for: A trimetallic bismuth(I)-based allyl cation
Source: Nat Chem. 2025 Jan 6;17(2):265–70. doi: 10.1038/s41557-024-01691-x (PMC11794141; doi:10.1038/s41557-024-01691-x)
Supplement: Supplementary file 4 — Crystallographic data for compound 8 (CCDC 2368300). [file 41557_2024_1691_MOESM4_ESM.cif]

data_15686sadabs
_publ_requested_journal          'Nature Chemistry'
loop_
_publ_author_name
_publ_author_address

'Davide Spinnato'
;     Max-Planck-Institut f\"ur Kohlenforschung
      Kaiser-Wilhelm-Platz 1
      45470 M\"ulheim an der Ruhr
      Germany
;
'Nils N\"othling'
;     Max-Planck-Institut f\"ur Kohlenforschung
      Kaiser-Wilhelm-Platz 1
      45470 M\"ulheim an der Ruhr
      Germany
;
'Markus Leutzsch'
;     Max-Planck-Institut f\"ur Kohlenforschung
      Kaiser-Wilhelm-Platz 1
      45470 M\"ulheim an der Ruhr
      Germany
;
'Maurice van Gastel'
;     Max-Planck-Institut f\"ur Kohlenforschung
      Kaiser-Wilhelm-Platz 1
      45470 M\"ulheim an der Ruhr
      Germany
;
'Lucas Wagner'
;     Max-Planck-Institut f\"ur Kohlenforschung
      Kaiser-Wilhelm-Platz 1
      45470 M\"ulheim an der Ruhr
      Germany
;
'Frank Neese'
;     Max-Planck-Institut f\"ur Kohlenforschung
      Kaiser-Wilhelm-Platz 1
      45470 M\"ulheim an der Ruhr
      Germany
;
'Josep Cornella'
;     Max-Planck-Institut f\"ur Kohlenforschung
      Kaiser-Wilhelm-Platz 1
      45470 M\"ulheim an der Ruhr
      Germany
;
_audit_block_code                15686
_audit_creation_date             2024-06-19
_audit_creation_method           
;
Olex2 1.5
(compiled 2023.08.24 svn.re1ec1418 for OlexSys, GUI svn.r6817)
;
_shelx_SHELXL_version_number     2019/3
loop_
_audit_author_name
?
_audit_author_email              ?
_audit_author_address            ?
_audit_contact_author_address    ?
_audit_contact_author_email      ?
_audit_contact_author_phone      ?
_publ_contact_author_id_orcid    ?
_publ_section_references         
;
Dolomanov, O.V., Bourhis, L.J., Gildea, R.J, Howard, J.A.K. & Puschmann, H.
 (2009), J. Appl. Cryst. 42, 339-341.

Sheldrick, G.M. (2015). Acta Cryst. C71, 3-8.
;

_publ_section_title              
; 	
A trimetallic bismuth(I)-based allyl cation
;
_chemical_name_common            8
_chemical_name_systematic        
'2,3-bis(2,6-diisopropylphenyl)-1,4-dimethyl-2a^1^\l^4^,2\l^4^,3\l^4^-triaza-2a-bismacyclopenta[cd]inden-2a-ium tetrakis(3,5-bis(trifluoromethyl)phenyl) borate toluene solvate'
_chemical_formula_moiety         'C32 H12 B F24.02, C33 H43 Bi N3, C7 H8'
_chemical_formula_sum            'C72 H63 B Bi F24.02 N3'
_chemical_formula_weight         1646.14
_chemical_melting_point          ?
_chemical_properties_physical    air-sensitive,Air-sensitive
loop_
_atom_type_symbol
_atom_type_description
_atom_type_scat_dispersion_real
_atom_type_scat_dispersion_imag
_atom_type_scat_source
C C 0.0033 0.0016 'International Tables Vol C Tables 4.2.6.8 and 6.1.1.4'
H H 0.0000 0.0000 'International Tables Vol C Tables 4.2.6.8 and 6.1.1.4'
B B 0.0013 0.0007 'International Tables Vol C Tables 4.2.6.8 and 6.1.1.4'
Bi Bi -4.1077 10.2566 'International Tables Vol C Tables 4.2.6.8 and 6.1.1.4'
F F 0.0171 0.0103 'International Tables Vol C Tables 4.2.6.8 and 6.1.1.4'
N N 0.0061 0.0033 'International Tables Vol C Tables 4.2.6.8 and 6.1.1.4'

_shelx_space_group_comment       
;
The symmetry employed for this shelxl refinement is uniquely defined
by the following loop, which should always be used as a source of
symmetry information in preference to the above space-group names.
They are only intended as comments.
;
_space_group_crystal_system      triclinic
_space_group_IT_number           2
_space_group_name_H-M_alt        'P -1'
_space_group_name_Hall           '-P 1'
loop_
_space_group_symop_operation_xyz
'x, y, z'
'-x, -y, -z'

_cell_length_a                   12.4476(5)
_cell_length_b                   16.0366(7)
_cell_length_c                   17.8158(7)
_cell_angle_alpha                94.051(2)
_cell_angle_beta                 98.636(2)
_cell_angle_gamma                96.952(2)
_cell_volume                     3475.8(2)
_cell_formula_units_Z            2
_cell_measurement_reflns_used    9830

_cell_measurement_temperature    100(2)
_cell_measurement_theta_max      31.0030
_cell_measurement_theta_min      2.3384
_shelx_estimated_absorpt_T_max   0.647
_shelx_estimated_absorpt_T_min   0.416
_exptl_absorpt_coefficient_mu    2.645
_exptl_absorpt_correction_T_max  1.0000
_exptl_absorpt_correction_T_min  0.4348

_exptl_absorpt_correction_type   Numerical

_exptl_absorpt_process_details   
;
Krause, L., Herbst-Irmer, R., Sheldrick, G. M., Stalke, D. (2015).
"Comparison of silver and molybdenum microfocus X-ray sources for
single-crystal structure determination"
J. Appl. Cryst. 48, 3-10.
doi:10.1107/S1600576714022985
;
_exptl_absorpt_special_details   ?
_exptl_crystal_colour            blue
_exptl_crystal_colour_primary    blue
_exptl_crystal_density_diffrn    1.573
_exptl_crystal_density_meas      ?
_exptl_crystal_density_method    ?
_exptl_crystal_description       prism
_exptl_crystal_F_000             1640

loop_
_exptl_crystal_face_index_h
_exptl_crystal_face_index_k
_exptl_crystal_face_index_l
_exptl_crystal_face_perp_dist
-1.00 0.00 1.00 0.110
-1.00 1.00 0.00 0.050
-1.00 -1.00 0.00 0.120
-1.00 2.00 -5.00 0.080
0.00 0.00 -1.00 0.060
0.00 0.00 1.00 0.090
0.00 1.00 1.00 0.130
1.00 -1.00 0.00 0.090
1.00 0.00 -1.00 0.155
1.00 1.00 0.00 0.175
2.00 -1.00 1.00 0.120

_exptl_crystal_recrystallization_method 
'Re-crystallisation from solvent:  pentane'
_exptl_crystal_size_max          0.402
_exptl_crystal_size_mid          0.188
_exptl_crystal_size_min          0.18
_exptl_special_details           
;
Crystal mounted on a MiTeGen loop using Perfluoropolyether PFO-XR75
;
_exptl_transmission_factor_max   ?
_exptl_transmission_factor_min   ?
_diffrn_reflns_av_R_equivalents  0.0777
_diffrn_reflns_av_unetI/netI     0.0210
_diffrn_reflns_Laue_measured_fraction_full 0.998
_diffrn_reflns_Laue_measured_fraction_max 0.997
_diffrn_reflns_limit_h_max       18
_diffrn_reflns_limit_h_min       -18
_diffrn_reflns_limit_k_max       23
_diffrn_reflns_limit_k_min       -23
_diffrn_reflns_limit_l_max       26
_diffrn_reflns_limit_l_min       -26
_diffrn_reflns_number            788631
_diffrn_reflns_point_group_measured_fraction_full 0.998
_diffrn_reflns_point_group_measured_fraction_max 0.997
_diffrn_reflns_theta_full        25.242
_diffrn_reflns_theta_max         31.544
_diffrn_reflns_theta_min         2.322

_diffrn_ambient_temperature      100(2)
_diffrn_detector_area_resol_mean 7.391
_diffrn_measured_fraction_theta_full 0.998
_diffrn_measured_fraction_theta_max 0.997
_diffrn_measurement_device_type  'Bruker-AXS D8 VENTURE'
_diffrn_measurement_method       'photon counting detector \f- and \w-scans'
_diffrn_radiation_type           Mo-K\a
_diffrn_radiation_wavelength     0.71073
_diffrn_radiation_source         '1\mS Diamond'
_diffrn_radiation_monochromator  'Incoatec Montel multilayer mirrors'
_reflns_Friedel_coverage         0.000
_reflns_Friedel_fraction_full    .
_reflns_Friedel_fraction_max     .
_reflns_number_gt                21757
_reflns_number_total             23178
_reflns_special_details          
;
 Reflections were merged by SHELXL according to the crystal
 class for the calculation of statistics and refinement.
 
 _reflns_Friedel_fraction is defined as the number of unique
 Friedel pairs measured divided by the number that would be
 possible theoretically, ignoring centric projections and
 systematic absences.
;
_reflns_threshold_expression     'I > 2\s(I)'
_computing_cell_refinement       'SAINT V8.40B (Bruker AXS LLC, 2019)'

_computing_data_collection       'Bruker Instrument Service vV6.2.16'
_computing_data_reduction        'SAINT V8.40B (Bruker AXS LLC, 2019)'
_computing_molecular_graphics    'DIAMOND (Crystal Impact GbR, 1997-2022)'
_computing_publication_material  'Olex2 1.5 (Dolomanov et al., 2009)'
_computing_structure_refinement  'SHELXL 2019/3 (Sheldrick, 2015)'
_computing_structure_solution    'SHELXT 2018/2 (Sheldrick, 2018)'
_refine_diff_density_max         0.814
_refine_diff_density_min         -1.276
_refine_diff_density_rms         0.089
_refine_ls_extinction_coef       .
_refine_ls_extinction_method     none
_refine_ls_goodness_of_fit_ref   1.052
_refine_ls_hydrogen_treatment    constr
_refine_ls_matrix_type           full
_refine_ls_number_parameters     1116
_refine_ls_number_reflns         23178
_refine_ls_number_restraints     289
_refine_ls_R_factor_all          0.0216
_refine_ls_R_factor_gt           0.0193
_refine_ls_restrained_S_all      1.106
_refine_ls_shift/su_max          0.010
_refine_ls_shift/su_mean         0.001
_refine_ls_structure_factor_coef Fsqd
_refine_ls_weighting_details     
'w=1/[\s^2^(Fo^2^)+(0.0304P)^2^+0.9832P] where P=(Fo^2^+2Fc^2^)/3'
_refine_ls_weighting_scheme      calc
_refine_ls_wR_factor_gt          0.0501
_refine_ls_wR_factor_ref         0.0509
_refine_special_details          
;
#-------------------------------------------------------------------------------

INTENSITY STATISTICS FOR DATASET # 1  15686sadabs.raw

 Resolution   #Data #Theory %Comp %F-comp Redund <d"/sig> Ranom   Rrim    Rpim

  Inf - 2.73     350    360   97.2   84.2  31.97   1.41  0.0621  0.0424  0.0108
 2.73 - 1.84     812    813   99.9   95.1  35.41   1.09  0.0330  0.0390  0.0076
 1.84 - 1.46    1167   1167  100.0   99.5  39.02   0.97  0.0161  0.0402  0.0067
 1.46 - 1.27    1203   1203  100.0   99.8  38.33   0.92  0.0170  0.0466  0.0075
 1.27 - 1.16    1131   1131  100.0  100.0  37.79   0.94  0.0206  0.0539  0.0088
 1.16 - 1.07    1270   1270  100.0  100.0  36.78   0.87  0.0218  0.0595  0.0098
 1.07 - 1.01    1117   1117  100.0  100.0  36.33   0.91  0.0255  0.0679  0.0112
 1.01 - 0.96    1149   1149  100.0  100.0  35.77   0.93  0.0288  0.0763  0.0127
 0.96 - 0.92    1143   1143  100.0  100.0  35.37   0.91  0.0334  0.0878  0.0147
 0.92 - 0.88    1339   1339  100.0  100.0  35.06   0.91  0.0383  0.1008  0.0170
 0.88 - 0.85    1167   1167  100.0  100.0  34.54   0.89  0.0415  0.1109  0.0188
 0.85 - 0.82    1356   1356  100.0  100.0  33.91   0.87  0.0466  0.1223  0.0210
 0.82 - 0.80     998    998  100.0  100.0  32.26   0.88  0.0524  0.1309  0.0230
 0.80 - 0.78    1122   1122  100.0  100.0  32.08   0.84  0.0538  0.1362  0.0240
 0.78 - 0.76    1252   1252  100.0  100.0  32.09   0.80  0.0564  0.1479  0.0261
 0.76 - 0.74    1371   1371  100.0  100.0  32.07   0.83  0.0630  0.1545  0.0272
 0.74 - 0.73     735    735  100.0  100.0  31.57   0.82  0.0653  0.1593  0.0283
 0.73 - 0.71    1648   1648  100.0  100.0  31.46   0.78  0.0682  0.1699  0.0302
 0.71 - 0.70     878    878  100.0  100.0  31.06   0.76  0.0722  0.1767  0.0316
 0.70 - 0.69     932    932  100.0  100.0  30.86   0.75  0.0739  0.1817  0.0326
 0.69 - 0.68    1047   1089   96.1   91.6  26.27   0.72  0.0866  0.1920  0.0354
#------------------------------------------------------------------------------
 0.78 - 0.68    7863   7905   99.5   98.8  30.84   0.78  0.0674  0.1652  0.0294
  Inf - 0.68   23187  23240   99.8   99.2  33.94   0.88  0.0350  0.0782  0.0135

Merged [P],  lowest resolution = 12.33 Angstroms                              

#-------------------------------------------------------------------------------

Some reflexes showed a high I/\"I?I and were omitted from the data set 
before the final refinement cycles.

 Highest peak    0.81  at  0.6706  0.2966  0.5397  [  0.61 A from F19B ]
 Deepest hole   -1.28  at  0.4363  0.2012  0.2158  [  0.70 A from BI1 ]

;
_olex2_refinement_description    
;
1. Fixed Uiso
 At 1.2 times of:
  All C(H) groups
 At 1.5 times of:
  All C(H,H,H) groups
2. Restrained distances
 C40-F1A \\sim C40-F2A \\sim C40-F3A
 with sigma of 0.02
 F1A-F2A \\sim F2A-F3A \\sim F3A-F1A
 with sigma of 0.003
 C40-F1B \\sim C40-F2B \\sim C40-F3B
 with sigma of 0.02
 F1B-F2B \\sim F2B-F3B \\sim F3B-F1B
 with sigma of 0.003
 C40-F1C \\sim C40-F2C \\sim C40-F3C
 with sigma of 0.02
 F1C-F2C \\sim F2C-F3C \\sim F3C-F1C
 with sigma of 0.003
 C41-F4A \\sim C41-F5A \\sim C41-F6A
 with sigma of 0.02
 F4A-F5A \\sim F5A-F6A \\sim F6A-F4A
 with sigma of 0.003
 C41-F4B \\sim C41-F5B \\sim C41-F6B
 with sigma of 0.02
 F4B-F5B \\sim F5B-F6B \\sim F6B-F4B
 with sigma of 0.003
 C41-F4C \\sim C41-F5C \\sim C41-F6C
 with sigma of 0.02
 F4C-F5C \\sim F5C-F6C \\sim F6C-F4C
 with sigma of 0.003
 C48-F7A \\sim C48-F8A \\sim C48-F9A
 with sigma of 0.02
 F7A-F8A \\sim F8A-F9A \\sim F9A-F7A
 with sigma of 0.003
 C48-F7B \\sim C48-F8B \\sim C48-F9B
 with sigma of 0.02
 F7B-F8B \\sim F8B-F9B \\sim F9B-F7B
 with sigma of 0.003
 C48-F7C \\sim C48-F8C \\sim C48-F9C
 with sigma of 0.02
 F7C-F8C \\sim F8C-F9C \\sim F9C-F7C
 with sigma of 0.003
 C49-F10A \\sim C49-F11A \\sim C49-F12A
 with sigma of 0.02
 F10A-F11A \\sim F11A-F12A \\sim F12A-F10A
 with sigma of 0.003
 C49-F10B \\sim C49-F11B \\sim C49-F12B
 with sigma of 0.02
 F10B-F11B \\sim F11B-F12B \\sim F12B-F10B
 with sigma of 0.003
 C49-F10C \\sim C49-F11C \\sim C49-F12C
 with sigma of 0.02
 F10C-F11C \\sim F11C-F12C \\sim F12C-F10C
 with sigma of 0.003
 C56-F13A \\sim C56-F14A \\sim C56-F15A
 with sigma of 0.02
 F13A-F14A \\sim F14A-F15A \\sim F15A-F13A
 with sigma of 0.003
 C56-F13B \\sim C56-F14B \\sim C56-F15B
 with sigma of 0.02
 F13B-F14B \\sim F14B-F15B \\sim F15B-F13B
 with sigma of 0.003
 C56-F13C \\sim C56-F14C \\sim C56-F15C
 with sigma of 0.02
 F13C-F14C \\sim F14C-F15C \\sim F15C-F13C
 with sigma of 0.003
 C57-F16A \\sim C57-F17A \\sim C57-F18A
 with sigma of 0.02
 F16A-F17A \\sim F17A-F18A \\sim F18A-F16A
 with sigma of 0.003
 C57-F16B \\sim C57-F17B \\sim C57-F18B
 with sigma of 0.02
 F16B-F17B \\sim F17B-F18B \\sim F18B-F16B
 with sigma of 0.003
 C57-F16C \\sim C57-F17C \\sim C57-F18C
 with sigma of 0.02
 F16C-F17C \\sim F17C-F18C \\sim F18C-F16C
 with sigma of 0.003
 C64-F19A \\sim C64-F20A \\sim C64-F21A
 with sigma of 0.02
 F19A-F20A \\sim F20A-F21A \\sim F21A-F19A
 with sigma of 0.003
 C64-F19B \\sim C64-F20B \\sim C64-F21B
 with sigma of 0.02
 F19B-F20B \\sim F20B-F21B \\sim F21B-F19B
 with sigma of 0.003
 C64-F19C \\sim C64-F20C \\sim C64-F21C
 with sigma of 0.02
 F19C-F20C \\sim F20C-F21C \\sim F21C-F19C
 with sigma of 0.003
 C65-F22A \\sim C65-F23A \\sim C65-F24A
 with sigma of 0.02
 F22A-F23A \\sim F23A-F24A \\sim F24A-F22A
 with sigma of 0.003
 C65-F22B \\sim C65-F23B \\sim C65-F24B
 with sigma of 0.02
 F22B-F23B \\sim F23B-F24B \\sim F24B-F22B
 with sigma of 0.003
 C65-F22C \\sim C65-F23C \\sim C65-F24C
 with sigma of 0.02
 F22C-F23C \\sim F23C-F24C \\sim F24C-F22C
 with sigma of 0.003
3. Uiso/Uaniso restraints and constraints
Uanis(F1A) \\sim Ueq, Uanis(F2A) \\sim Ueq, Uanis(F3A) \\sim Ueq, Uanis(F4A)
\\sim Ueq, Uanis(F5A) \\sim Ueq, Uanis(F6A) \\sim Ueq, Uanis(F7A) \\sim Ueq,
Uanis(F8A) \\sim Ueq, Uanis(F9A) \\sim Ueq, Uanis(F10A) \\sim Ueq, Uanis(F11A)
\\sim Ueq, Uanis(F12A) \\sim Ueq: with sigma of 0.001 and sigma for terminal
atoms of 0.002
Uanis(F13A) \\sim Ueq, Uanis(F14A) \\sim Ueq, Uanis(F15A) \\sim Ueq,
Uanis(F16A) \\sim Ueq, Uanis(F17A) \\sim Ueq, Uanis(F18A) \\sim Ueq,
Uanis(F19A) \\sim Ueq, Uanis(F20A) \\sim Ueq, Uanis(F21A) \\sim Ueq,
Uanis(F22A) \\sim Ueq, Uanis(F23A) \\sim Ueq, Uanis(F24A) \\sim Ueq: with sigma
of 0.001 and sigma for terminal atoms of 0.002
4. Others
 1*[Sof(F1A)+Sof(F2A)+Sof(F3A)+Sof(F4A)+Sof(F5A)+Sof(F6A)+Sof(F7A)+Sof(F8A)+
 Sof(F9A)+Sof(F10A)+Sof(F11A)+Sof(F12A)+Sof(F13A)+Sof(F14A)+Sof(F15A)+Sof(F16A)+
 Sof(F17A)+Sof(F18A)+Sof(F19A)+Sof(F20A)+Sof(F21A)+Sof(F22A)+Sof(F23A)+
 Sof(F24A)]+1*[Sof(F1B)+Sof(F2B)+Sof(F3B)+Sof(F4B)+Sof(F5B)+Sof(F6B)+Sof(F7B)+
 Sof(F8B)+Sof(F9B)+Sof(F10B)+Sof(F11B)+Sof(F12B)+Sof(F13B)+Sof(F14B)+Sof(F15B)+
 Sof(F16B)+Sof(F17B)+Sof(F18B)+Sof(F19B)+Sof(F20B)+Sof(F21B)+Sof(F22B)+
 Sof(F23B)+Sof(F24B)]+1*[Sof(F1C)+Sof(F2C)+Sof(F3C)+Sof(F4C)+Sof(F5C)+Sof(F6C)+
 Sof(F7C)+Sof(F8C)+Sof(F9C)+Sof(F10C)+Sof(F11C)+Sof(F12C)+Sof(F13C)+Sof(F14C)+
 Sof(F15C)+Sof(F16C)+Sof(F17C)+Sof(F18C)+Sof(F19C)+Sof(F20C)+Sof(F21C)+
 Sof(F22C)+Sof(F23C)+Sof(F24C)]=1 with esd of 0.00001
 Sof(F1A)=Sof(F2A)=Sof(F3A)=Sof(F4A)=Sof(F5A)=Sof(F6A)=Sof(F7A)=Sof(F8A)=
 Sof(F9A)=Sof(F10A)=Sof(F11A)=Sof(F12A)=Sof(F13A)=Sof(F14A)=Sof(F15A)=Sof(F16A)=
 Sof(F17A)=Sof(F18A)=Sof(F19A)=Sof(F20A)=Sof(F21A)=Sof(F22A)=Sof(F23A)=
 Sof(F24A)=FVAR(1)
 Sof(F1B)=Sof(F2B)=Sof(F3B)=Sof(F4B)=Sof(F5B)=Sof(F6B)=Sof(F7B)=Sof(F8B)=
 Sof(F9B)=Sof(F10B)=Sof(F11B)=Sof(F12B)=Sof(F13B)=Sof(F14B)=Sof(F15B)=Sof(F16B)=
 Sof(F17B)=Sof(F18B)=Sof(F19B)=Sof(F20B)=Sof(F21B)=Sof(F22B)=Sof(F23B)=
 Sof(F24B)=FVAR(2)
 Sof(F1C)=Sof(F2C)=Sof(F3C)=Sof(F4C)=Sof(F5C)=Sof(F6C)=Sof(F7C)=Sof(F8C)=
 Sof(F9C)=Sof(F10C)=Sof(F11C)=Sof(F12C)=Sof(F13C)=Sof(F14C)=Sof(F15C)=Sof(F16C)=
 Sof(F17C)=Sof(F18C)=Sof(F19C)=Sof(F20C)=Sof(F21C)=Sof(F22C)=Sof(F23C)=
 Sof(F24C)=FVAR(3)
5.a Ternary CH refined with riding coordinates:
 C16(H16), C19(H19), C28(H28), C31(H31)
5.b Aromatic/amide H refined with riding coordinates:
 C2(H2), C3(H3), C4(H4), C12(H12), C13(H13), C14(H14), C24(H24), C25(H25),
 C26(H26), C35(H35), C37(H37), C39(H39), C43(H43), C45(H45), C47(H47), C51(H51),
  C53(H53), C55(H55), C59(H59), C61(H61), C63(H63), C67(H67), C68(H68),
 C69(H69), C70(H70), C71(H71)
5.c Idealised Me refined as rotating group:
 C7(H7A,H7B,H7C), C9(H9A,H9B,H9C), C17(H17A,H17B,H17C), C18(H18A,H18B,H18C),
 C20(H20A,H20B,H20C), C21(H21A,H21B,H21C), C29(H29A,H29B,H29C), C30(H30A,H30B,
 H30C), C32(H32A,H32B,H32C), C33(H33A,H33B,H33C), C72(H72A,H72B,H72C)
;
_atom_sites_solution_hydrogens   geom

_atom_sites_solution_primary     dual
_atom_sites_solution_secondary   difmap
loop_
_atom_site_label
_atom_site_type_symbol
_atom_site_fract_x
_atom_site_fract_y
_atom_site_fract_z
_atom_site_U_iso_or_equiv
_atom_site_adp_type
_atom_site_occupancy
_atom_site_site_symmetry_order
_atom_site_calc_flag
_atom_site_refinement_flags_posn
_atom_site_refinement_flags_adp
_atom_site_refinement_flags_occupancy
_atom_site_disorder_assembly
_atom_site_disorder_group
Bi1 Bi 0.61717(2) 0.80874(2) 0.77694(2) 0.01664(2) Uani 1 1 d . . . . .
N1 N 0.66499(8) 0.73416(6) 0.67832(6) 0.01503(18) Uani 1 1 d . . . . .
N2 N 0.55185(9) 0.86030(7) 0.65909(6) 0.01799(19) Uani 1 1 d . . . . .
N3 N 0.72916(8) 0.70468(6) 0.82051(6) 0.01494(17) Uani 1 1 d . . . . .
C1 C 0.63126(10) 0.75139(8) 0.60517(7) 0.0173(2) Uani 1 1 d . . . . .
C2 C 0.64849(11) 0.69924(9) 0.54326(7) 0.0217(2) Uani 1 1 d . . . . .
H2 H 0.624376 0.711942 0.492695 0.026 Uiso 1 1 calc R U . . .
C3 C 0.70081(11) 0.62899(9) 0.55576(8) 0.0226(2) Uani 1 1 d . . . . .
H3 H 0.710983 0.592061 0.514075 0.027 Uiso 1 1 calc R U . . .
C4 C 0.73823(11) 0.61324(8) 0.63014(7) 0.0190(2) Uani 1 1 d . . . . .
H4 H 0.775812 0.565970 0.639662 0.023 Uiso 1 1 calc R U . . .
C5 C 0.72064(10) 0.66673(8) 0.69066(7) 0.0156(2) Uani 1 1 d . . . . .
C6 C 0.57429(10) 0.82482(8) 0.59661(7) 0.0184(2) Uani 1 1 d . . . . .
C7 C 0.54683(13) 0.85613(10) 0.51961(8) 0.0253(3) Uani 1 1 d . . . . .
H7A H 0.614323 0.870010 0.498392 0.038 Uiso 1 1 calc R U . . .
H7B H 0.510415 0.906663 0.524511 0.038 Uiso 1 1 calc R U . . .
H7C H 0.497787 0.812196 0.485623 0.038 Uiso 1 1 calc R U . . .
C8 C 0.75729(10) 0.65295(7) 0.76991(7) 0.0154(2) Uani 1 1 d . . . . .
C9 C 0.82236(11) 0.58197(8) 0.78788(8) 0.0203(2) Uani 1 1 d . . . . .
H9A H 0.849279 0.586142 0.842779 0.030 Uiso 1 1 calc R U . . .
H9B H 0.884717 0.585444 0.760052 0.030 Uiso 1 1 calc R U . . .
H9C H 0.775577 0.527973 0.772535 0.030 Uiso 1 1 calc R U . . .
C10 C 0.49170(11) 0.93148(8) 0.65759(7) 0.0188(2) Uani 1 1 d . . . . .
C11 C 0.37666(12) 0.91603(9) 0.64889(8) 0.0237(3) Uani 1 1 d . . . . .
C12 C 0.31998(12) 0.98605(10) 0.64734(9) 0.0277(3) Uani 1 1 d . . . . .
H12 H 0.242159 0.977792 0.640830 0.033 Uiso 1 1 calc R U . . .
C13 C 0.37497(13) 1.06711(10) 0.65508(8) 0.0267(3) Uani 1 1 d . . . . .
H13 H 0.334770 1.113854 0.653606 0.032 Uiso 1 1 calc R U . . .
C14 C 0.48860(13) 1.08058(9) 0.66500(8) 0.0245(3) Uani 1 1 d . . . . .
H14 H 0.525373 1.136677 0.670875 0.029 Uiso 1 1 calc R U . . .
C15 C 0.54992(11) 1.01313(8) 0.66652(7) 0.0202(2) Uani 1 1 d . . . . .
C16 C 0.31482(12) 0.82730(10) 0.63904(10) 0.0299(3) Uani 1 1 d . . . . .
H16 H 0.370310 0.787244 0.646710 0.036 Uiso 1 1 calc R U . . .
C17 C 0.25058(17) 0.80596(14) 0.55891(11) 0.0440(5) Uani 1 1 d . . . . .
H17A H 0.195907 0.844709 0.549428 0.066 Uiso 1 1 calc R U . . .
H17B H 0.213531 0.747880 0.554030 0.066 Uiso 1 1 calc R U . . .
H17C H 0.300936 0.811563 0.521690 0.066 Uiso 1 1 calc R U . . .
C18 C 0.23906(19) 0.81351(14) 0.69828(11) 0.0465(5) Uani 1 1 d . . . . .
H18A H 0.282127 0.824706 0.749548 0.070 Uiso 1 1 calc R U . . .
H18B H 0.203009 0.755060 0.691169 0.070 Uiso 1 1 calc R U . . .
H18C H 0.183457 0.851915 0.692121 0.070 Uiso 1 1 calc R U . . .
C19 C 0.67442(12) 1.02927(9) 0.67627(9) 0.0242(3) Uani 1 1 d . . . . .
H19 H 0.702177 0.973365 0.673080 0.029 Uiso 1 1 calc R U . . .
C20 C 0.71294(14) 1.07878(11) 0.61293(10) 0.0333(3) Uani 1 1 d . . . . .
H20A H 0.687481 1.134250 0.615240 0.050 Uiso 1 1 calc R U . . .
H20B H 0.682857 1.047865 0.563342 0.050 Uiso 1 1 calc R U . . .
H20C H 0.793214 1.086010 0.619555 0.050 Uiso 1 1 calc R U . . .
C21 C 0.72224(15) 1.07476(13) 0.75470(11) 0.0395(4) Uani 1 1 d . . . . .
H21A H 0.802376 1.084385 0.759935 0.059 Uiso 1 1 calc R U . . .
H21B H 0.700815 1.040011 0.794478 0.059 Uiso 1 1 calc R U . . .
H21C H 0.694149 1.129033 0.759940 0.059 Uiso 1 1 calc R U . . .
C22 C 0.75489(10) 0.69569(7) 0.90060(7) 0.0149(2) Uani 1 1 d . . . . .
C23 C 0.69372(10) 0.63208(8) 0.93247(7) 0.0170(2) Uani 1 1 d . . . . .
C24 C 0.71740(11) 0.62745(9) 1.01097(7) 0.0212(2) Uani 1 1 d . . . . .
H24 H 0.677214 0.584843 1.033927 0.025 Uiso 1 1 calc R U . . .
C25 C 0.79851(12) 0.68391(10) 1.05597(8) 0.0245(3) Uani 1 1 d . . . . .
H25 H 0.813575 0.679777 1.109354 0.029 Uiso 1 1 calc R U . . .
C26 C 0.85793(11) 0.74658(9) 1.02330(8) 0.0221(2) Uani 1 1 d . . . . .
H26 H 0.913238 0.785058 1.054847 0.026 Uiso 1 1 calc R U . . .
C27 C 0.83806(10) 0.75418(8) 0.94516(7) 0.0173(2) Uani 1 1 d . . . . .
C28 C 0.60385(12) 0.56903(9) 0.88542(8) 0.0234(3) Uani 1 1 d . . . . .
H28 H 0.600257 0.580610 0.830739 0.028 Uiso 1 1 calc R U . . .
C29 C 0.62875(15) 0.47827(10) 0.89240(10) 0.0339(3) Uani 1 1 d . . . . .
H29A H 0.702155 0.473587 0.880309 0.051 Uiso 1 1 calc R U . . .
H29B H 0.574368 0.439562 0.856749 0.051 Uiso 1 1 calc R U . . .
H29C H 0.625630 0.463686 0.944596 0.051 Uiso 1 1 calc R U . . .
C30 C 0.49244(12) 0.57949(11) 0.90882(10) 0.0311(3) Uani 1 1 d . . . . .
H30A H 0.495878 0.572806 0.963351 0.047 Uiso 1 1 calc R U . . .
H30B H 0.436081 0.536597 0.879515 0.047 Uiso 1 1 calc R U . . .
H30C H 0.474082 0.635754 0.898581 0.047 Uiso 1 1 calc R U . . .
C31 C 0.90564(11) 0.82063(8) 0.90893(8) 0.0205(2) Uani 1 1 d . . . . .
H31 H 0.856070 0.840492 0.866301 0.025 Uiso 1 1 calc R U . . .
C32 C 0.95575(13) 0.89737(9) 0.96439(10) 0.0292(3) Uani 1 1 d . . . . .
H32A H 0.898336 0.918821 0.989361 0.044 Uiso 1 1 calc R U . . .
H32B H 0.988833 0.941492 0.936372 0.044 Uiso 1 1 calc R U . . .
H32C H 1.012194 0.880995 1.002974 0.044 Uiso 1 1 calc R U . . .
C33 C 0.99721(14) 0.78328(10) 0.87509(11) 0.0326(3) Uani 1 1 d . . . . .
H33A H 1.046283 0.762330 0.915690 0.049 Uiso 1 1 calc R U . . .
H33B H 1.038850 0.826959 0.851230 0.049 Uiso 1 1 calc R U . . .
H33C H 0.965143 0.736631 0.836694 0.049 Uiso 1 1 calc R U . . .
C34 C 0.84428(10) 0.74838(8) 0.27182(7) 0.0154(2) Uani 1 1 d . . . . .
C35 C 0.73166(10) 0.73005(8) 0.24359(7) 0.0164(2) Uani 1 1 d . . . . .
H35 H 0.693484 0.677782 0.252872 0.020 Uiso 1 1 calc R U . . .
C36 C 0.67388(10) 0.78572(8) 0.20246(7) 0.0172(2) Uani 1 1 d . . . . .
C37 C 0.72563(10) 0.86269(8) 0.18704(7) 0.0184(2) Uani 1 1 d . . . . .
H37 H 0.686557 0.900237 0.158219 0.022 Uiso 1 1 calc R U . . .
C38 C 0.83697(10) 0.88292(8) 0.21535(7) 0.0178(2) Uani 1 1 d . . . . .
C39 C 0.89428(10) 0.82735(8) 0.25686(7) 0.0174(2) Uani 1 1 d . . . . .
H39 H 0.970022 0.843500 0.275744 0.021 Uiso 1 1 calc R U . . .
C40 C 0.55464(11) 0.75916(8) 0.17317(8) 0.0215(2) Uani 1 1 d D . . . .
C41 C 0.89768(12) 0.96516(9) 0.20099(8) 0.0240(3) Uani 1 1 d D . . . .
C42 C 0.92394(10) 0.70874(8) 0.41161(7) 0.0155(2) Uani 1 1 d . . . . .
C43 C 0.95532(10) 0.65194(8) 0.46444(7) 0.0167(2) Uani 1 1 d . . . . .
H43 H 0.965831 0.596913 0.446113 0.020 Uiso 1 1 calc R U . . .
C44 C 0.97160(10) 0.67323(8) 0.54264(7) 0.0171(2) Uani 1 1 d . . . . .
C45 C 0.95418(10) 0.75183(8) 0.57255(7) 0.0187(2) Uani 1 1 d . . . . .
H45 H 0.965236 0.766371 0.626025 0.022 Uiso 1 1 calc R U . . .
C46 C 0.91993(10) 0.80854(8) 0.52138(7) 0.0182(2) Uani 1 1 d . . . . .
C47 C 0.90628(10) 0.78783(8) 0.44280(7) 0.0171(2) Uani 1 1 d . . . . .
H47 H 0.884379 0.828490 0.409413 0.021 Uiso 1 1 calc R U . . .
C48 C 1.01005(11) 0.60922(9) 0.59407(8) 0.0212(2) Uani 1 1 d D . . . .
C49 C 0.90108(12) 0.89392(9) 0.55218(8) 0.0236(3) Uani 1 1 d D . . . .
C50 C 0.84501(10) 0.58716(8) 0.29761(7) 0.0156(2) Uani 1 1 d . . . . .
C51 C 0.75829(10) 0.55709(8) 0.33530(7) 0.0171(2) Uani 1 1 d . . . . .
H51 H 0.742593 0.591138 0.377076 0.021 Uiso 1 1 calc R U . . .
C52 C 0.69495(10) 0.47925(8) 0.31337(7) 0.0176(2) Uani 1 1 d . . . . .
C53 C 0.71488(10) 0.42732(8) 0.25259(8) 0.0193(2) Uani 1 1 d . . . . .
H53 H 0.671968 0.373951 0.237785 0.023 Uiso 1 1 calc R U . . .
C54 C 0.79918(10) 0.45570(8) 0.21423(7) 0.0187(2) Uani 1 1 d . . . . .
C55 C 0.86290(10) 0.53378(8) 0.23652(7) 0.0178(2) Uani 1 1 d . . . . .
H55 H 0.920413 0.551235 0.209232 0.021 Uiso 1 1 calc R U . . .
C56 C 0.60266(12) 0.44890(9) 0.35402(8) 0.0242(3) Uani 1 1 d D . . . .
C57 C 0.81964(11) 0.40384(9) 0.14589(9) 0.0257(3) Uani 1 1 d D . . . .
C58 C 1.03541(10) 0.68352(8) 0.29496(7) 0.0165(2) Uani 1 1 d . . . . .
C59 C 1.12705(10) 0.66557(8) 0.34450(8) 0.0192(2) Uani 1 1 d . . . . .
H59 H 1.120251 0.657433 0.395964 0.023 Uiso 1 1 calc R U . . .
C60 C 1.22735(11) 0.65935(9) 0.32058(8) 0.0210(2) Uani 1 1 d . . . . .
C61 C 1.24232(11) 0.67204(9) 0.24632(8) 0.0222(2) Uani 1 1 d . . . . .
H61 H 1.310970 0.667801 0.230181 0.027 Uiso 1 1 calc R U . . .
C62 C 1.15396(11) 0.69107(9) 0.19665(8) 0.0204(2) Uani 1 1 d . . . . .
C63 C 1.05287(10) 0.69628(8) 0.22045(7) 0.0189(2) Uani 1 1 d . . . . .
H63 H 0.993658 0.708956 0.184765 0.023 Uiso 1 1 calc R U . . .
C64 C 1.32306(12) 0.63932(10) 0.37456(9) 0.0284(3) Uani 1 1 d D . . . .
C65 C 1.16487(12) 0.70586(11) 0.11571(9) 0.0286(3) Uani 1 1 d D . . . .
B1 B 0.91280(11) 0.68263(9) 0.31968(8) 0.0155(2) Uani 1 1 d . . . . .
F1A F 0.5377(2) 0.70081(14) 0.11340(13) 0.0240(6) Uani 0.703(3) 1 d D U P A 1
F2A F 0.5011(2) 0.82343(15) 0.15102(16) 0.0261(6) Uani 0.703(3) 1 d D U P A 1
F3A F 0.5024(2) 0.72464(17) 0.22708(15) 0.0254(6) Uani 0.703(3) 1 d D U P A 1
F4A F 0.83682(15) 1.00977(13) 0.15437(13) 0.0294(4) Uani 0.703(3) 1 d D U P A 1
F5A F 0.93475(19) 1.01468(11) 0.26552(9) 0.0326(4) Uani 0.703(3) 1 d D U P A 1
F6A F 0.98671(15) 0.95321(12) 0.16787(13) 0.0311(4) Uani 0.703(3) 1 d D U P A 1
F7A F 0.9438(4) 0.5367(2) 0.5849(2) 0.0245(5) Uani 0.703(3) 1 d D U P A 1
F8A F 1.1097(3) 0.5909(3) 0.5837(3) 0.0275(10) Uani 0.703(3) 1 d D U P A 1
F9A F 1.0210(3) 0.6377(3) 0.66869(19) 0.0272(6) Uani 0.703(3) 1 d D U P A 1
F10A F 0.99497(18) 0.94783(14) 0.57019(15) 0.0270(5) Uani 0.703(3) 1 d D U P A
1
F11A F 0.83365(19) 0.93098(14) 0.50279(12) 0.0271(5) Uani 0.703(3) 1 d D U P A
1
F12A F 0.8564(2) 0.89104(17) 0.61660(13) 0.0292(6) Uani 0.703(3) 1 d D U P A 1
F13A F 0.50473(12) 0.43611(15) 0.30665(9) 0.0288(3) Uani 0.703(3) 1 d D U P A 1
F14A F 0.61386(17) 0.37493(12) 0.38303(13) 0.0400(4) Uani 0.703(3) 1 d D U P A
1
F15A F 0.58820(15) 0.50267(12) 0.41182(10) 0.0291(4) Uani 0.703(3) 1 d D U P A
1
F16A F 0.78384(19) 0.32170(10) 0.14597(13) 0.0356(4) Uani 0.703(3) 1 d D U P A
1
F17A F 0.76851(17) 0.42806(14) 0.08040(9) 0.0321(4) Uani 0.703(3) 1 d D U P A 1
F18A F 0.92618(14) 0.40970(16) 0.13925(16) 0.0288(5) Uani 0.703(3) 1 d D U P A
1
F19A F 1.29657(18) 0.61071(17) 0.43778(12) 0.0445(6) Uani 0.703(3) 1 d D U P A
1
F20A F 1.40090(15) 0.70486(10) 0.39247(13) 0.0370(4) Uani 0.703(3) 1 d D U P A
1
F21A F 1.37237(17) 0.57731(13) 0.34167(12) 0.0331(4) Uani 0.703(3) 1 d D U P A
1
F22A F 1.26949(18) 0.71039(19) 0.10316(17) 0.0347(7) Uani 0.703(3) 1 d D U P A
1
F23A F 1.1058(2) 0.64574(15) 0.06554(12) 0.0367(5) Uani 0.703(3) 1 d D U P A 1
F24A F 1.1305(2) 0.77995(15) 0.09688(15) 0.0293(5) Uani 0.703(3) 1 d D U P A 1
F1B F 0.5356(12) 0.7148(6) 0.1045(6) 0.021(2) Uiso 0.146(2) 1 d D . P A 2
F2B F 0.4967(11) 0.8251(7) 0.1687(5) 0.019(2) Uiso 0.146(2) 1 d D . P A 2
F3B F 0.5044(11) 0.7068(6) 0.2211(6) 0.016(2) Uiso 0.146(2) 1 d D . P A 2
F4B F 0.8479(7) 0.9950(7) 0.1383(5) 0.026(2) Uiso 0.146(2) 1 d D . P A 2
F5B F 0.8983(7) 1.0252(6) 0.2591(4) 0.032(2) Uiso 0.146(2) 1 d D . P A 2
F6B F 1.0024(6) 0.9644(5) 0.1930(4) 0.0239(17) Uiso 0.146(2) 1 d D . P A 2
F7B F 0.9526(11) 0.5316(8) 0.5735(7) 0.013(2) Uiso 0.146(2) 1 d D . P A 2
F8B F 1.1170(10) 0.6056(9) 0.5927(8) 0.020(3) Uiso 0.146(2) 1 d D . P A 2
F9B F 0.9984(8) 0.6311(8) 0.6687(6) 0.0122(17) Uiso 0.146(2) 1 d D . P A 2
F10B F 0.9980(9) 0.9398(9) 0.5860(6) 0.030(3) Uiso 0.146(2) 1 d D . P A 2
F11B F 0.8566(7) 0.9397(7) 0.4946(6) 0.020(2) Uiso 0.146(2) 1 d D . P A 2
F12B F 0.8314(7) 0.8889(8) 0.6038(6) 0.024(2) Uiso 0.146(2) 1 d D . P A 2
F13B F 0.5190(7) 0.4073(5) 0.3096(5) 0.031(2) Uiso 0.146(2) 1 d D . P A 2
F14B F 0.6396(7) 0.4003(5) 0.4090(5) 0.040(2) Uiso 0.146(2) 1 d D . P A 2
F15B F 0.5687(7) 0.5156(5) 0.3926(4) 0.028(2) Uiso 0.146(2) 1 d D . P A 2
F16B F 0.8197(6) 0.3204(5) 0.1663(5) 0.0297(18) Uiso 0.146(2) 1 d D . P A 2
F17B F 0.7456(6) 0.4001(5) 0.0848(5) 0.0262(18) Uiso 0.146(2) 1 d D . P A 2
F18B F 0.9212(7) 0.4230(7) 0.1261(7) 0.027(2) Uiso 0.146(2) 1 d D . P A 2
F19B F 1.3170(6) 0.6658(5) 0.4521(4) 0.0368(17) Uiso 0.146(2) 1 d D . P A 2
F20B F 1.4202(6) 0.6952(4) 0.3695(4) 0.0204(15) Uiso 0.146(2) 1 d D . P A 2
F21B F 1.3487(8) 0.5681(4) 0.3739(5) 0.050(2) Uiso 0.146(2) 1 d D . P A 2
F22B F 1.2732(8) 0.7287(6) 0.1126(9) 0.029(3) Uiso 0.146(2) 1 d D . P A 2
F23B F 1.1333(7) 0.6315(6) 0.0738(6) 0.033(2) Uiso 0.146(2) 1 d D . P A 2
F24B F 1.1089(8) 0.7638(6) 0.0864(7) 0.030(2) Uiso 0.146(2) 1 d D . P A 2
F1C F 0.5412(12) 0.6879(7) 0.1234(6) 0.026(3) Uiso 0.152(2) 1 d D . P A 3
F2C F 0.5078(12) 0.8185(8) 0.1347(6) 0.022(2) Uiso 0.152(2) 1 d D . P A 3
F3C F 0.5015(14) 0.7411(7) 0.2307(7) 0.026(3) Uiso 0.152(2) 1 d D . P A 3
F4C F 0.8320(7) 1.0206(6) 0.1768(4) 0.0250(19) Uiso 0.152(2) 1 d D . P A 3
F5C F 0.9672(6) 1.0034(5) 0.2632(4) 0.0229(17) Uiso 0.152(2) 1 d D . P A 3
F6C F 0.9611(6) 0.9520(6) 0.1472(4) 0.0274(19) Uiso 0.152(2) 1 d D . P A 3
F7C F 0.9303(10) 0.5338(8) 0.5728(6) 0.0125(19) Uiso 0.152(2) 1 d D . P A 3
F8C F 1.1039(12) 0.5778(10) 0.5780(9) 0.019(3) Uiso 0.152(2) 1 d D . P A 3
F9C F 1.0168(12) 0.6220(8) 0.6673(7) 0.018(2) Uiso 0.152(2) 1 d D . P A 3
F10C F 0.9827(8) 0.9531(8) 0.5549(6) 0.030(3) Uiso 0.152(2) 1 d D . P A 3
F11C F 0.8109(7) 0.9176(7) 0.5131(5) 0.026(2) Uiso 0.152(2) 1 d D . P A 3
F12C F 0.8790(8) 0.8902(9) 0.6254(6) 0.025(2) Uiso 0.152(2) 1 d D . P A 3
F13C F 0.5087(7) 0.4652(5) 0.3155(5) 0.037(2) Uiso 0.152(2) 1 d D . P A 3
F14C F 0.5913(7) 0.3627(5) 0.3547(4) 0.0334(19) Uiso 0.152(2) 1 d D . P A 3
F15C F 0.6167(7) 0.4809(5) 0.4231(4) 0.0306(19) Uiso 0.152(2) 1 d D . P A 3
F16C F 0.7563(6) 0.3287(6) 0.1303(5) 0.028(2) Uiso 0.152(2) 1 d D . P A 3
F17C F 0.7963(6) 0.4479(5) 0.0807(5) 0.0217(16) Uiso 0.152(2) 1 d D . P A 3
F18C F 0.9244(7) 0.3955(6) 0.1549(6) 0.027(2) Uiso 0.152(2) 1 d D . P A 3
F19C F 1.2885(7) 0.5865(4) 0.4278(4) 0.0162(13) Uiso 0.152(2) 1 d D . P A 3
F20C F 1.3813(7) 0.7063(5) 0.4176(4) 0.0286(18) Uiso 0.152(2) 1 d D . P A 3
F21C F 1.3913(9) 0.5984(5) 0.3410(6) 0.039(3) Uiso 0.152(2) 1 d D . P A 3
F22C F 1.2582(8) 0.6897(5) 0.0938(7) 0.0237(19) Uiso 0.152(2) 1 d D . P A 3
F23C F 1.0826(7) 0.6591(5) 0.0631(7) 0.0249(19) Uiso 0.152(2) 1 d D . P A 3
F24C F 1.1537(8) 0.7870(6) 0.1031(8) 0.033(3) Uiso 0.152(2) 1 d D . P A 3
C66 C 0.62760(14) 0.97266(10) 0.94468(9) 0.0284(3) Uani 1 1 d . . . . .
C67 C 0.53050(14) 0.98112(11) 0.89805(10) 0.0326(3) Uani 1 1 d . . . . .
H67 H 0.523673 1.031960 0.874496 0.039 Uiso 1 1 calc R U . . .
C68 C 0.44329(15) 0.91668(13) 0.88525(12) 0.0412(4) Uani 1 1 d . . . . .
H68 H 0.377124 0.923849 0.853584 0.049 Uiso 1 1 calc R U . . .
C69 C 0.45239(18) 0.84152(12) 0.91865(12) 0.0443(5) Uani 1 1 d . . . . .
H69 H 0.392467 0.797438 0.910559 0.053 Uiso 1 1 calc R U . . .
C70 C 0.54995(19) 0.83178(11) 0.96388(11) 0.0407(4) Uani 1 1 d . . . . .
H70 H 0.557492 0.780333 0.986266 0.049 Uiso 1 1 calc R U . . .
C71 C 0.63605(16) 0.89628(11) 0.97654(9) 0.0334(3) Uani 1 1 d . . . . .
H71 H 0.702525 0.888605 1.007589 0.040 Uiso 1 1 calc R U . . .
C72 C 0.72089(17) 1.04362(14) 0.96073(11) 0.0421(4) Uani 1 1 d . . . . .
H72A H 0.779268 1.030492 0.932343 0.063 Uiso 1 1 calc R U . . .
H72B H 0.749490 1.050748 1.015448 0.063 Uiso 1 1 calc R U . . .
H72C H 0.694736 1.095885 0.944849 0.063 Uiso 1 1 calc R U . . .

loop_
_atom_site_aniso_label
_atom_site_aniso_U_11
_atom_site_aniso_U_22
_atom_site_aniso_U_33
_atom_site_aniso_U_23
_atom_site_aniso_U_13
_atom_site_aniso_U_12
Bi1 0.02075(2) 0.01637(2) 0.01317(2) 0.00189(1) 0.00206(1) 0.00445(1)
N1 0.0162(4) 0.0148(4) 0.0133(4) 0.0017(3) 0.0020(3) -0.0009(3)
N2 0.0192(5) 0.0171(5) 0.0166(5) 0.0035(4) -0.0005(4) 0.0011(4)
N3 0.0162(4) 0.0145(4) 0.0137(4) 0.0026(3) 0.0018(3) 0.0002(3)
C1 0.0177(5) 0.0194(5) 0.0136(5) 0.0021(4) 0.0018(4) -0.0017(4)
C2 0.0232(6) 0.0261(6) 0.0143(5) -0.0001(4) 0.0026(4) -0.0011(5)
C3 0.0245(6) 0.0255(6) 0.0170(5) -0.0043(5) 0.0055(5) 0.0008(5)
C4 0.0200(5) 0.0182(5) 0.0187(5) -0.0012(4) 0.0056(4) 0.0001(4)
C5 0.0157(5) 0.0152(5) 0.0157(5) 0.0010(4) 0.0043(4) -0.0008(4)
C6 0.0193(5) 0.0200(5) 0.0146(5) 0.0040(4) 0.0001(4) -0.0015(4)
C7 0.0301(7) 0.0294(7) 0.0162(6) 0.0067(5) 0.0006(5) 0.0038(5)
C8 0.0151(5) 0.0141(5) 0.0170(5) 0.0019(4) 0.0037(4) -0.0002(4)
C9 0.0230(6) 0.0176(5) 0.0217(6) 0.0030(4) 0.0050(5) 0.0056(4)
C10 0.0208(5) 0.0195(5) 0.0160(5) 0.0050(4) -0.0002(4) 0.0038(4)
C11 0.0218(6) 0.0248(6) 0.0240(6) 0.0061(5) 0.0001(5) 0.0032(5)
C12 0.0230(6) 0.0336(7) 0.0282(7) 0.0081(6) 0.0028(5) 0.0084(5)
C13 0.0326(7) 0.0275(7) 0.0235(6) 0.0072(5) 0.0061(5) 0.0131(6)
C14 0.0327(7) 0.0197(6) 0.0224(6) 0.0050(5) 0.0049(5) 0.0066(5)
C15 0.0240(6) 0.0185(5) 0.0180(5) 0.0045(4) 0.0023(4) 0.0027(4)
C16 0.0213(6) 0.0278(7) 0.0382(8) 0.0067(6) -0.0014(6) -0.0014(5)
C17 0.0438(10) 0.0495(11) 0.0321(9) 0.0007(8) 0.0066(7) -0.0194(8)
C18 0.0567(12) 0.0465(11) 0.0300(8) 0.0097(8) 0.0052(8) -0.0190(9)
C19 0.0241(6) 0.0198(6) 0.0279(7) 0.0058(5) 0.0020(5) 0.0000(5)
C20 0.0324(8) 0.0317(8) 0.0388(9) 0.0112(7) 0.0125(7) 0.0026(6)
C21 0.0316(8) 0.0473(10) 0.0328(8) -0.0020(7) -0.0046(6) -0.0060(7)
C22 0.0159(5) 0.0151(5) 0.0138(5) 0.0025(4) 0.0016(4) 0.0031(4)
C23 0.0168(5) 0.0183(5) 0.0154(5) 0.0036(4) 0.0016(4) 0.0007(4)
C24 0.0204(6) 0.0276(6) 0.0162(5) 0.0063(5) 0.0033(4) 0.0019(5)
C25 0.0224(6) 0.0353(7) 0.0149(5) 0.0048(5) 0.0003(4) 0.0026(5)
C26 0.0199(6) 0.0263(6) 0.0176(6) -0.0008(5) -0.0012(4) 0.0010(5)
C27 0.0168(5) 0.0163(5) 0.0181(5) 0.0003(4) 0.0014(4) 0.0024(4)
C28 0.0255(6) 0.0239(6) 0.0178(6) 0.0042(5) 0.0022(5) -0.0080(5)
C29 0.0422(9) 0.0220(7) 0.0370(8) 0.0021(6) 0.0136(7) -0.0062(6)
C30 0.0199(6) 0.0390(8) 0.0320(8) 0.0099(6) -0.0001(5) -0.0041(6)
C31 0.0205(6) 0.0166(5) 0.0230(6) 0.0012(4) 0.0021(5) -0.0013(4)
C32 0.0302(7) 0.0204(6) 0.0335(8) -0.0038(5) 0.0033(6) -0.0047(5)
C33 0.0297(7) 0.0240(7) 0.0447(9) -0.0033(6) 0.0176(7) -0.0045(6)
C34 0.0153(5) 0.0164(5) 0.0146(5) 0.0026(4) 0.0022(4) 0.0018(4)
C35 0.0152(5) 0.0157(5) 0.0181(5) 0.0030(4) 0.0018(4) 0.0010(4)
C36 0.0149(5) 0.0178(5) 0.0185(5) 0.0032(4) 0.0007(4) 0.0022(4)
C37 0.0189(5) 0.0174(5) 0.0192(5) 0.0050(4) 0.0014(4) 0.0033(4)
C38 0.0191(5) 0.0162(5) 0.0180(5) 0.0047(4) 0.0026(4) 0.0006(4)
C39 0.0165(5) 0.0176(5) 0.0174(5) 0.0038(4) 0.0012(4) 0.0004(4)
C40 0.0172(5) 0.0198(6) 0.0270(6) 0.0065(5) -0.0001(5) 0.0024(4)
C41 0.0233(6) 0.0211(6) 0.0273(7) 0.0092(5) 0.0028(5) -0.0006(5)
C42 0.0136(5) 0.0161(5) 0.0167(5) 0.0030(4) 0.0013(4) 0.0013(4)
C43 0.0146(5) 0.0173(5) 0.0180(5) 0.0034(4) 0.0014(4) 0.0020(4)
C44 0.0146(5) 0.0195(5) 0.0175(5) 0.0050(4) 0.0016(4) 0.0024(4)
C45 0.0171(5) 0.0215(6) 0.0166(5) 0.0016(4) 0.0012(4) 0.0014(4)
C46 0.0170(5) 0.0179(5) 0.0189(5) 0.0003(4) 0.0015(4) 0.0021(4)
C47 0.0165(5) 0.0165(5) 0.0181(5) 0.0031(4) 0.0009(4) 0.0026(4)
C48 0.0192(5) 0.0264(6) 0.0193(6) 0.0075(5) 0.0031(4) 0.0055(5)
C49 0.0276(6) 0.0211(6) 0.0217(6) -0.0005(5) 0.0025(5) 0.0042(5)
C50 0.0148(5) 0.0164(5) 0.0153(5) 0.0031(4) -0.0003(4) 0.0035(4)
C51 0.0171(5) 0.0176(5) 0.0160(5) 0.0033(4) 0.0002(4) 0.0018(4)
C52 0.0155(5) 0.0199(5) 0.0168(5) 0.0051(4) 0.0000(4) 0.0006(4)
C53 0.0178(5) 0.0176(5) 0.0205(6) 0.0023(4) -0.0019(4) 0.0009(4)
C54 0.0172(5) 0.0187(5) 0.0193(5) 0.0001(4) -0.0005(4) 0.0043(4)
C55 0.0149(5) 0.0184(5) 0.0198(5) 0.0012(4) 0.0013(4) 0.0031(4)
C56 0.0233(6) 0.0257(6) 0.0216(6) 0.0023(5) 0.0030(5) -0.0048(5)
C57 0.0200(6) 0.0250(6) 0.0303(7) -0.0065(5) 0.0028(5) 0.0024(5)
C58 0.0144(5) 0.0160(5) 0.0184(5) 0.0019(4) 0.0008(4) 0.0009(4)
C59 0.0165(5) 0.0198(5) 0.0210(6) 0.0035(4) 0.0011(4) 0.0026(4)
C60 0.0152(5) 0.0207(6) 0.0264(6) 0.0035(5) 0.0000(4) 0.0036(4)
C61 0.0162(5) 0.0221(6) 0.0288(7) 0.0024(5) 0.0053(5) 0.0029(4)
C62 0.0168(5) 0.0223(6) 0.0222(6) 0.0022(5) 0.0046(4) 0.0008(4)
C63 0.0159(5) 0.0207(6) 0.0195(5) 0.0020(4) 0.0020(4) 0.0010(4)
C64 0.0176(6) 0.0325(7) 0.0350(8) 0.0073(6) -0.0004(5) 0.0067(5)
C65 0.0220(6) 0.0393(8) 0.0263(7) 0.0056(6) 0.0088(5) 0.0037(6)
B1 0.0144(5) 0.0159(5) 0.0158(6) 0.0029(4) 0.0005(4) 0.0021(4)
F1A 0.0237(9) 0.0177(10) 0.0263(10) 0.0067(9) -0.0074(7) -0.0028(8)
F2A 0.0196(9) 0.0259(9) 0.0327(15) 0.0082(11) -0.0030(13) 0.0090(6)
F3A 0.0160(8) 0.0239(13) 0.0373(12) 0.0069(11) 0.0068(6) 0.0015(12)
F4A 0.0324(8) 0.0208(9) 0.0352(11) 0.0156(9) 0.0015(9) 0.0018(6)
F5A 0.0334(11) 0.0220(7) 0.0374(8) 0.0002(6) -0.0013(8) -0.0066(8)
F6A 0.0245(8) 0.0355(8) 0.0344(10) 0.0142(8) 0.0086(8) -0.0033(7)
F7A 0.0278(10) 0.0224(9) 0.0250(13) 0.0070(9) 0.0046(10) 0.0064(8)
F8A 0.0197(12) 0.0321(19) 0.0337(16) 0.0128(11) 0.0026(8) 0.0119(10)
F9A 0.0333(13) 0.0297(14) 0.0184(8) 0.0104(8) 0.0014(8) 0.0025(9)
F10A 0.0363(10) 0.0164(8) 0.0236(11) 0.0002(9) -0.0030(9) -0.0041(6)
F11A 0.0310(11) 0.0227(10) 0.0297(9) 0.0029(7) 0.0044(10) 0.0120(10)
F12A 0.0320(13) 0.0312(10) 0.0260(11) -0.0045(8) 0.0094(10) 0.0094(12)
F13A 0.0157(6) 0.0391(11) 0.0271(7) -0.0043(8) 0.0019(5) -0.0080(7)
F14A 0.0466(10) 0.0332(8) 0.0438(11) 0.0213(8) 0.0157(9) -0.0007(7)
F15A 0.0262(8) 0.0367(9) 0.0220(7) -0.0049(7) 0.0087(7) -0.0072(7)
F16A 0.0368(11) 0.0225(7) 0.0434(11) -0.0135(7) 0.0065(10) -0.0026(8)
F17A 0.0298(9) 0.0418(11) 0.0228(7) -0.0059(7) 0.0019(7) 0.0048(9)
F18A 0.0195(8) 0.0331(12) 0.0344(14) -0.0064(10) 0.0076(7) 0.0072(7)
F19A 0.0347(9) 0.0649(15) 0.0368(10) 0.0194(10) -0.0010(7) 0.0178(10)
F20A 0.0273(8) 0.0320(8) 0.0433(12) -0.0072(8) -0.0145(9) 0.0011(6)
F21A 0.0262(8) 0.0266(8) 0.0465(10) 0.0008(7) -0.0018(7) 0.0147(7)
F22A 0.0246(9) 0.0500(16) 0.0335(13) 0.0047(13) 0.0166(8) 0.0051(10)
F23A 0.0373(12) 0.0486(12) 0.0229(8) -0.0050(8) 0.0040(9) 0.0072(11)
F24A 0.0209(10) 0.0407(11) 0.0265(10) 0.0147(8) 0.0016(9) 0.0010(9)
C66 0.0339(7) 0.0296(7) 0.0239(7) 0.0042(5) 0.0070(6) 0.0088(6)
C67 0.0356(8) 0.0288(7) 0.0354(8) 0.0045(6) 0.0037(6) 0.0138(6)
C68 0.0316(8) 0.0430(10) 0.0484(11) -0.0082(8) 0.0056(7) 0.0104(7)
C69 0.0496(11) 0.0346(9) 0.0488(11) -0.0106(8) 0.0258(9) -0.0073(8)
C70 0.0674(13) 0.0281(8) 0.0330(8) 0.0074(6) 0.0237(9) 0.0106(8)
C71 0.0446(9) 0.0366(8) 0.0237(7) 0.0084(6) 0.0093(6) 0.0167(7)
C72 0.0412(10) 0.0472(11) 0.0354(9) 0.0048(8) 0.0042(7) -0.0029(8)

_geom_special_details            
;
 All esds (except the esd in the dihedral angle between two l.s. planes)
 are estimated using the full covariance matrix.  The cell esds are taken
 into account individually in the estimation of esds in distances, angles
 and torsion angles; correlations between esds in cell parameters are only
 used when they are defined by crystal symmetry.  An approximate (isotropic)
 treatment of cell esds is used for estimating esds involving l.s. planes.
;
loop_
_geom_bond_atom_site_label_1
_geom_bond_atom_site_label_2
_geom_bond_distance
_geom_bond_site_symmetry_2
_geom_bond_publ_flag
Bi1 N1 2.2498(10) . ?
Bi1 N2 2.3766(11) . ?
Bi1 N3 2.3982(10) . ?
N1 C1 1.3659(15) . ?
N1 C5 1.3663(16) . ?
N2 C6 1.2974(17) . ?
N2 C10 1.4387(17) . ?
N3 C8 1.2972(16) . ?
N3 C22 1.4362(15) . ?
C1 C2 1.3951(18) . ?
C1 C6 1.4518(19) . ?
C2 H2 0.9500 . ?
C2 C3 1.383(2) . ?
C3 H3 0.9500 . ?
C3 C4 1.3882(19) . ?
C4 H4 0.9500 . ?
C4 C5 1.3899(17) . ?
C5 C8 1.4580(17) . ?
C6 C7 1.4996(18) . ?
C7 H7A 0.9800 . ?
C7 H7B 0.9800 . ?
C7 H7C 0.9800 . ?
C8 C9 1.5002(17) . ?
C9 H9A 0.9800 . ?
C9 H9B 0.9800 . ?
C9 H9C 0.9800 . ?
C10 C11 1.4063(19) . ?
C10 C15 1.4040(18) . ?
C11 C12 1.396(2) . ?
C11 C16 1.519(2) . ?
C12 H12 0.9500 . ?
C12 C13 1.381(2) . ?
C13 H13 0.9500 . ?
C13 C14 1.387(2) . ?
C14 H14 0.9500 . ?
C14 C15 1.3968(19) . ?
C15 C19 1.521(2) . ?
C16 H16 1.0000 . ?
C16 C17 1.522(3) . ?
C16 C18 1.528(3) . ?
C17 H17A 0.9800 . ?
C17 H17B 0.9800 . ?
C17 H17C 0.9800 . ?
C18 H18A 0.9800 . ?
C18 H18B 0.9800 . ?
C18 H18C 0.9800 . ?
C19 H19 1.0000 . ?
C19 C20 1.527(2) . ?
C19 C21 1.530(2) . ?
C20 H20A 0.9800 . ?
C20 H20B 0.9800 . ?
C20 H20C 0.9800 . ?
C21 H21A 0.9800 . ?
C21 H21B 0.9800 . ?
C21 H21C 0.9800 . ?
C22 C23 1.4022(17) . ?
C22 C27 1.4124(17) . ?
C23 C24 1.3945(17) . ?
C23 C28 1.5170(18) . ?
C24 H24 0.9500 . ?
C24 C25 1.384(2) . ?
C25 H25 0.9500 . ?
C25 C26 1.389(2) . ?
C26 H26 0.9500 . ?
C26 C27 1.3935(18) . ?
C27 C31 1.5176(18) . ?
C28 H28 1.0000 . ?
C28 C29 1.534(2) . ?
C28 C30 1.531(2) . ?
C29 H29A 0.9800 . ?
C29 H29B 0.9800 . ?
C29 H29C 0.9800 . ?
C30 H30A 0.9800 . ?
C30 H30B 0.9800 . ?
C30 H30C 0.9800 . ?
C31 H31 1.0000 . ?
C31 C32 1.5287(19) . ?
C31 C33 1.530(2) . ?
C32 H32A 0.9800 . ?
C32 H32B 0.9800 . ?
C32 H32C 0.9800 . ?
C33 H33A 0.9800 . ?
C33 H33B 0.9800 . ?
C33 H33C 0.9800 . ?
C34 C35 1.4044(16) . ?
C34 C39 1.4033(17) . ?
C34 B1 1.6409(18) . ?
C35 H35 0.9500 . ?
C35 C36 1.3930(17) . ?
C36 C37 1.3866(17) . ?
C36 C40 1.4965(18) . ?
C37 H37 0.9500 . ?
C37 C38 1.3922(18) . ?
C38 C39 1.3922(17) . ?
C38 C41 1.4969(18) . ?
C39 H39 0.9500 . ?
C40 F1A 1.341(3) . ?
C40 F2A 1.344(2) . ?
C40 F3A 1.352(3) . ?
C40 F1B 1.344(10) . ?
C40 F2B 1.351(11) . ?
C40 F3B 1.400(10) . ?
C40 F1C 1.373(11) . ?
C40 F2C 1.350(12) . ?
C40 F3C 1.331(13) . ?
C41 F4A 1.342(2) . ?
C41 F5A 1.337(2) . ?
C41 F6A 1.358(2) . ?
C41 F4B 1.343(9) . ?
C41 F5B 1.362(8) . ?
C41 F6B 1.333(7) . ?
C41 F4C 1.330(8) . ?
C41 F5C 1.357(7) . ?
C41 F6C 1.351(7) . ?
C42 C43 1.4019(17) . ?
C42 C47 1.4036(17) . ?
C42 B1 1.6424(18) . ?
C43 H43 0.9500 . ?
C43 C44 1.3892(17) . ?
C44 C45 1.3877(18) . ?
C44 C48 1.4974(18) . ?
C45 H45 0.9500 . ?
C45 C46 1.3907(18) . ?
C46 C47 1.3958(18) . ?
C46 C49 1.4971(19) . ?
C47 H47 0.9500 . ?
C48 F7A 1.327(4) . ?
C48 F8A 1.344(4) . ?
C48 F9A 1.356(4) . ?
C48 F7B 1.354(11) . ?
C48 F8B 1.343(12) . ?
C48 F9B 1.385(10) . ?
C48 F7C 1.457(12) . ?
C48 F8C 1.386(14) . ?
C48 F9C 1.294(13) . ?
C49 F10A 1.349(2) . ?
C49 F11A 1.343(2) . ?
C49 F12A 1.350(3) . ?
C49 F10B 1.365(11) . ?
C49 F11B 1.389(10) . ?
C49 F12B 1.355(10) . ?
C49 F10C 1.296(11) . ?
C49 F11C 1.340(9) . ?
C49 F12C 1.376(11) . ?
C50 C51 1.4092(17) . ?
C50 C55 1.3979(17) . ?
C50 B1 1.6472(18) . ?
C51 H51 0.9500 . ?
C51 C52 1.3902(17) . ?
C52 C53 1.3896(19) . ?
C52 C56 1.4984(19) . ?
C53 H53 0.9500 . ?
C53 C54 1.3854(19) . ?
C54 C55 1.3961(18) . ?
C54 C57 1.4967(19) . ?
C55 H55 0.9500 . ?
C56 F13A 1.3589(19) . ?
C56 F14A 1.341(2) . ?
C56 F15A 1.343(2) . ?
C56 F13B 1.290(8) . ?
C56 F14B 1.356(8) . ?
C56 F15B 1.373(8) . ?
C56 F13C 1.328(8) . ?
C56 F14C 1.374(7) . ?
C56 F15C 1.277(7) . ?
C57 F16A 1.339(2) . ?
C57 F17A 1.348(2) . ?
C57 F18A 1.342(2) . ?
C57 F16B 1.412(8) . ?
C57 F17B 1.309(8) . ?
C57 F18B 1.368(10) . ?
C57 F16C 1.345(8) . ?
C57 F17C 1.413(8) . ?
C57 F18C 1.313(9) . ?
C58 C59 1.4057(17) . ?
C58 C63 1.4020(18) . ?
C58 B1 1.6496(18) . ?
C59 H59 0.9500 . ?
C59 C60 1.3907(18) . ?
C60 C61 1.389(2) . ?
C60 C64 1.4966(19) . ?
C61 H61 0.9500 . ?
C61 C62 1.3831(19) . ?
C62 C63 1.3967(18) . ?
C62 C65 1.501(2) . ?
C63 H63 0.9500 . ?
C64 F19A 1.317(3) . ?
C64 F20A 1.326(2) . ?
C64 F21A 1.372(2) . ?
C64 F19B 1.432(7) . ?
C64 F20B 1.434(7) . ?
C64 F21B 1.223(8) . ?
C64 F19C 1.396(7) . ?
C64 F20C 1.340(8) . ?
C64 F21C 1.319(9) . ?
C65 F22A 1.348(3) . ?
C65 F23A 1.333(3) . ?
C65 F24A 1.358(3) . ?
C65 F22B 1.364(11) . ?
C65 F23B 1.344(9) . ?
C65 F24B 1.318(10) . ?
C65 F22C 1.328(10) . ?
C65 F23C 1.384(9) . ?
C65 F24C 1.356(10) . ?
C66 C67 1.387(2) . ?
C66 C71 1.395(2) . ?
C66 C72 1.503(3) . ?
C67 H67 0.9500 . ?
C67 C68 1.385(3) . ?
C68 H68 0.9500 . ?
C68 C69 1.391(3) . ?
C69 H69 0.9500 . ?
C69 C70 1.385(3) . ?
C70 H70 0.9500 . ?
C70 C71 1.377(3) . ?
C71 H71 0.9500 . ?
C72 H72A 0.9800 . ?
C72 H72B 0.9800 . ?
C72 H72C 0.9800 . ?

loop_
_geom_angle_atom_site_label_1
_geom_angle_atom_site_label_2
_geom_angle_atom_site_label_3
_geom_angle
_geom_angle_site_symmetry_1
_geom_angle_site_symmetry_3
_geom_angle_publ_flag
N1 Bi1 N2 68.75(4) . . ?
N1 Bi1 N3 68.92(4) . . ?
N2 Bi1 N3 137.54(4) . . ?
C1 N1 Bi1 120.48(8) . . ?
C1 N1 C5 119.14(11) . . ?
C5 N1 Bi1 120.18(8) . . ?
C6 N2 Bi1 118.87(9) . . ?
C6 N2 C10 120.75(11) . . ?
C10 N2 Bi1 120.35(8) . . ?
C8 N3 Bi1 118.22(8) . . ?
C8 N3 C22 121.49(10) . . ?
C22 N3 Bi1 120.03(8) . . ?
N1 C1 C2 121.08(12) . . ?
N1 C1 C6 115.97(11) . . ?
C2 C1 C6 122.92(12) . . ?
C1 C2 H2 120.1 . . ?
C3 C2 C1 119.75(12) . . ?
C3 C2 H2 120.1 . . ?
C2 C3 H3 120.5 . . ?
C2 C3 C4 119.00(12) . . ?
C4 C3 H3 120.5 . . ?
C3 C4 H4 120.0 . . ?
C3 C4 C5 119.91(12) . . ?
C5 C4 H4 120.0 . . ?
N1 C5 C4 121.02(11) . . ?
N1 C5 C8 116.63(10) . . ?
C4 C5 C8 122.33(11) . . ?
N2 C6 C1 115.55(11) . . ?
N2 C6 C7 124.07(12) . . ?
C1 C6 C7 120.36(12) . . ?
C6 C7 H7A 109.5 . . ?
C6 C7 H7B 109.5 . . ?
C6 C7 H7C 109.5 . . ?
H7A C7 H7B 109.5 . . ?
H7A C7 H7C 109.5 . . ?
H7B C7 H7C 109.5 . . ?
N3 C8 C5 115.63(11) . . ?
N3 C8 C9 124.71(11) . . ?
C5 C8 C9 119.66(11) . . ?
C8 C9 H9A 109.5 . . ?
C8 C9 H9B 109.5 . . ?
C8 C9 H9C 109.5 . . ?
H9A C9 H9B 109.5 . . ?
H9A C9 H9C 109.5 . . ?
H9B C9 H9C 109.5 . . ?
C11 C10 N2 118.25(12) . . ?
C15 C10 N2 118.92(12) . . ?
C15 C10 C11 122.81(12) . . ?
C10 C11 C16 122.19(13) . . ?
C12 C11 C10 117.25(13) . . ?
C12 C11 C16 120.53(13) . . ?
C11 C12 H12 119.4 . . ?
C13 C12 C11 121.23(14) . . ?
C13 C12 H12 119.4 . . ?
C12 C13 H13 119.8 . . ?
C12 C13 C14 120.30(13) . . ?
C14 C13 H13 119.8 . . ?
C13 C14 H14 119.4 . . ?
C13 C14 C15 121.18(14) . . ?
C15 C14 H14 119.4 . . ?
C10 C15 C19 122.46(12) . . ?
C14 C15 C10 117.20(13) . . ?
C14 C15 C19 120.34(12) . . ?
C11 C16 H16 107.5 . . ?
C11 C16 C17 111.56(14) . . ?
C11 C16 C18 112.10(15) . . ?
C17 C16 H16 107.5 . . ?
C17 C16 C18 110.38(14) . . ?
C18 C16 H16 107.5 . . ?
C16 C17 H17A 109.5 . . ?
C16 C17 H17B 109.5 . . ?
C16 C17 H17C 109.5 . . ?
H17A C17 H17B 109.5 . . ?
H17A C17 H17C 109.5 . . ?
H17B C17 H17C 109.5 . . ?
C16 C18 H18A 109.5 . . ?
C16 C18 H18B 109.5 . . ?
C16 C18 H18C 109.5 . . ?
H18A C18 H18B 109.5 . . ?
H18A C18 H18C 109.5 . . ?
H18B C18 H18C 109.5 . . ?
C15 C19 H19 107.9 . . ?
C15 C19 C20 111.46(12) . . ?
C15 C19 C21 110.72(13) . . ?
C20 C19 H19 107.9 . . ?
C20 C19 C21 110.86(14) . . ?
C21 C19 H19 107.9 . . ?
C19 C20 H20A 109.5 . . ?
C19 C20 H20B 109.5 . . ?
C19 C20 H20C 109.5 . . ?
H20A C20 H20B 109.5 . . ?
H20A C20 H20C 109.5 . . ?
H20B C20 H20C 109.5 . . ?
C19 C21 H21A 109.5 . . ?
C19 C21 H21B 109.5 . . ?
C19 C21 H21C 109.5 . . ?
H21A C21 H21B 109.5 . . ?
H21A C21 H21C 109.5 . . ?
H21B C21 H21C 109.5 . . ?
C23 C22 N3 119.25(11) . . ?
C23 C22 C27 122.30(11) . . ?
C27 C22 N3 118.38(11) . . ?
C22 C23 C28 122.91(11) . . ?
C24 C23 C22 117.85(12) . . ?
C24 C23 C28 119.24(11) . . ?
C23 C24 H24 119.5 . . ?
C25 C24 C23 121.06(12) . . ?
C25 C24 H24 119.5 . . ?
C24 C25 H25 119.9 . . ?
C24 C25 C26 120.18(12) . . ?
C26 C25 H25 119.9 . . ?
C25 C26 H26 119.3 . . ?
C25 C26 C27 121.32(12) . . ?
C27 C26 H26 119.3 . . ?
C22 C27 C31 121.26(11) . . ?
C26 C27 C22 117.30(12) . . ?
C26 C27 C31 121.41(12) . . ?
C23 C28 H28 108.1 . . ?
C23 C28 C29 111.27(12) . . ?
C23 C28 C30 110.68(12) . . ?
C29 C28 H28 108.1 . . ?
C30 C28 H28 108.1 . . ?
C30 C28 C29 110.56(12) . . ?
C28 C29 H29A 109.5 . . ?
C28 C29 H29B 109.5 . . ?
C28 C29 H29C 109.5 . . ?
H29A C29 H29B 109.5 . . ?
H29A C29 H29C 109.5 . . ?
H29B C29 H29C 109.5 . . ?
C28 C30 H30A 109.5 . . ?
C28 C30 H30B 109.5 . . ?
C28 C30 H30C 109.5 . . ?
H30A C30 H30B 109.5 . . ?
H30A C30 H30C 109.5 . . ?
H30B C30 H30C 109.5 . . ?
C27 C31 H31 107.9 . . ?
C27 C31 C32 113.10(12) . . ?
C27 C31 C33 110.89(11) . . ?
C32 C31 H31 107.9 . . ?
C32 C31 C33 109.08(12) . . ?
C33 C31 H31 107.9 . . ?
C31 C32 H32A 109.5 . . ?
C31 C32 H32B 109.5 . . ?
C31 C32 H32C 109.5 . . ?
H32A C32 H32B 109.5 . . ?
H32A C32 H32C 109.5 . . ?
H32B C32 H32C 109.5 . . ?
C31 C33 H33A 109.5 . . ?
C31 C33 H33B 109.5 . . ?
C31 C33 H33C 109.5 . . ?
H33A C33 H33B 109.5 . . ?
H33A C33 H33C 109.5 . . ?
H33B C33 H33C 109.5 . . ?
C35 C34 B1 122.53(10) . . ?
C39 C34 C35 115.33(11) . . ?
C39 C34 B1 122.14(10) . . ?
C34 C35 H35 118.8 . . ?
C36 C35 C34 122.40(11) . . ?
C36 C35 H35 118.8 . . ?
C35 C36 C40 118.17(11) . . ?
C37 C36 C35 121.18(11) . . ?
C37 C36 C40 120.62(11) . . ?
C36 C37 H37 121.2 . . ?
C36 C37 C38 117.56(11) . . ?
C38 C37 H37 121.2 . . ?
C37 C38 C39 121.09(11) . . ?
C37 C38 C41 120.26(11) . . ?
C39 C38 C41 118.65(11) . . ?
C34 C39 H39 118.8 . . ?
C38 C39 C34 122.42(11) . . ?
C38 C39 H39 118.8 . . ?
F1A C40 C36 112.48(15) . . ?
F1A C40 F2A 106.80(16) . . ?
F1A C40 F3A 106.26(17) . . ?
F2A C40 C36 113.21(15) . . ?
F2A C40 F3A 106.21(17) . . ?
F3A C40 C36 111.41(16) . . ?
F1B C40 C36 113.4(6) . . ?
F1B C40 F2B 108.1(6) . . ?
F1B C40 F3B 105.1(5) . . ?
F2B C40 C36 112.6(6) . . ?
F2B C40 F3B 104.8(5) . . ?
F3B C40 C36 112.3(6) . . ?
F1C C40 C36 110.0(6) . . ?
F2C C40 C36 112.6(6) . . ?
F2C C40 F1C 106.8(6) . . ?
F3C C40 C36 110.0(8) . . ?
F3C C40 F1C 107.9(6) . . ?
F3C C40 F2C 109.4(6) . . ?
F4A C41 C38 113.29(13) . . ?
F4A C41 F6A 106.26(15) . . ?
F5A C41 C38 112.01(13) . . ?
F5A C41 F4A 107.05(15) . . ?
F5A C41 F6A 106.53(14) . . ?
F6A C41 C38 111.27(13) . . ?
F4B C41 C38 111.0(5) . . ?
F4B C41 F5B 105.5(4) . . ?
F5B C41 C38 110.8(4) . . ?
F6B C41 C38 116.1(4) . . ?
F6B C41 F4B 107.0(5) . . ?
F6B C41 F5B 105.7(4) . . ?
F4C C41 C38 113.3(4) . . ?
F4C C41 F5C 107.1(4) . . ?
F4C C41 F6C 107.4(4) . . ?
F5C C41 C38 113.2(4) . . ?
F6C C41 C38 109.7(4) . . ?
F6C C41 F5C 105.7(4) . . ?
C43 C42 C47 115.67(11) . . ?
C43 C42 B1 120.59(11) . . ?
C47 C42 B1 123.72(11) . . ?
C42 C43 H43 118.8 . . ?
C44 C43 C42 122.36(12) . . ?
C44 C43 H43 118.8 . . ?
C43 C44 C48 118.08(12) . . ?
C45 C44 C43 121.21(12) . . ?
C45 C44 C48 120.70(12) . . ?
C44 C45 H45 121.2 . . ?
C44 C45 C46 117.58(12) . . ?
C46 C45 H45 121.2 . . ?
C45 C46 C47 121.14(12) . . ?
C45 C46 C49 118.62(12) . . ?
C47 C46 C49 120.21(12) . . ?
C42 C47 H47 119.0 . . ?
C46 C47 C42 122.00(11) . . ?
C46 C47 H47 119.0 . . ?
F7A C48 C44 113.9(2) . . ?
F7A C48 F8A 106.8(2) . . ?
F7A C48 F9A 106.6(2) . . ?
F8A C48 C44 111.7(2) . . ?
F8A C48 F9A 105.4(2) . . ?
F9A C48 C44 111.9(2) . . ?
F7B C48 C44 112.0(7) . . ?
F7B C48 F9B 107.1(6) . . ?
F8B C48 C44 109.2(7) . . ?
F8B C48 F7B 109.5(6) . . ?
F8B C48 F9B 107.7(6) . . ?
F9B C48 C44 111.1(6) . . ?
F7C C48 C44 105.4(5) . . ?
F8C C48 C44 114.5(8) . . ?
F8C C48 F7C 99.8(6) . . ?
F9C C48 C44 121.0(6) . . ?
F9C C48 F7C 104.6(6) . . ?
F9C C48 F8C 108.8(7) . . ?
F10A C49 C46 112.32(15) . . ?
F10A C49 F12A 105.98(16) . . ?
F11A C49 C46 112.94(14) . . ?
F11A C49 F10A 106.36(16) . . ?
F11A C49 F12A 106.49(16) . . ?
F12A C49 C46 112.24(16) . . ?
F10B C49 C46 110.3(6) . . ?
F10B C49 F11B 106.7(5) . . ?
F11B C49 C46 111.6(5) . . ?
F12B C49 C46 111.9(6) . . ?
F12B C49 F10B 108.7(5) . . ?
F12B C49 F11B 107.3(5) . . ?
F10C C49 C46 115.1(6) . . ?
F10C C49 F11C 109.3(5) . . ?
F10C C49 F12C 106.9(6) . . ?
F11C C49 C46 111.0(5) . . ?
F11C C49 F12C 104.6(5) . . ?
F12C C49 C46 109.4(6) . . ?
C51 C50 B1 121.60(11) . . ?
C55 C50 C51 115.64(11) . . ?
C55 C50 B1 122.53(11) . . ?
C50 C51 H51 118.9 . . ?
C52 C51 C50 122.19(12) . . ?
C52 C51 H51 118.9 . . ?
C51 C52 C56 121.20(12) . . ?
C53 C52 C51 120.92(12) . . ?
C53 C52 C56 117.87(12) . . ?
C52 C53 H53 121.0 . . ?
C54 C53 C52 118.01(12) . . ?
C54 C53 H53 121.0 . . ?
C53 C54 C55 120.94(12) . . ?
C53 C54 C57 119.77(12) . . ?
C55 C54 C57 119.24(12) . . ?
C50 C55 H55 118.9 . . ?
C54 C55 C50 122.28(12) . . ?
C54 C55 H55 118.9 . . ?
F13A C56 C52 111.83(12) . . ?
F14A C56 C52 113.07(14) . . ?
F14A C56 F13A 105.44(14) . . ?
F14A C56 F15A 106.42(14) . . ?
F15A C56 C52 114.37(12) . . ?
F15A C56 F13A 104.98(14) . . ?
F13B C56 C52 113.7(4) . . ?
F13B C56 F14B 109.5(4) . . ?
F13B C56 F15B 108.6(4) . . ?
F14B C56 C52 109.3(4) . . ?
F14B C56 F15B 104.8(4) . . ?
F15B C56 C52 110.5(4) . . ?
F13C C56 C52 109.3(5) . . ?
F13C C56 F14C 105.1(4) . . ?
F14C C56 C52 110.8(4) . . ?
F15C C56 C52 112.5(4) . . ?
F15C C56 F13C 111.1(4) . . ?
F15C C56 F14C 107.8(4) . . ?
F16A C57 C54 112.95(15) . . ?
F16A C57 F17A 105.97(14) . . ?
F16A C57 F18A 106.75(16) . . ?
F17A C57 C54 111.90(13) . . ?
F18A C57 C54 112.93(15) . . ?
F18A C57 F17A 105.81(17) . . ?
F16B C57 C54 106.6(4) . . ?
F17B C57 C54 115.8(4) . . ?
F17B C57 F16B 106.2(4) . . ?
F17B C57 F18B 108.8(5) . . ?
F18B C57 C54 114.9(6) . . ?
F18B C57 F16B 103.3(5) . . ?
F16C C57 C54 114.8(4) . . ?
F16C C57 F17C 105.6(4) . . ?
F17C C57 C54 108.9(4) . . ?
F18C C57 C54 108.2(5) . . ?
F18C C57 F16C 111.5(5) . . ?
F18C C57 F17C 107.6(4) . . ?
C59 C58 B1 122.99(11) . . ?
C63 C58 C59 115.37(11) . . ?
C63 C58 B1 121.48(11) . . ?
C58 C59 H59 118.9 . . ?
C60 C59 C58 122.11(12) . . ?
C60 C59 H59 118.9 . . ?
C59 C60 C64 120.79(13) . . ?
C61 C60 C59 121.33(12) . . ?
C61 C60 C64 117.88(12) . . ?
C60 C61 H61 121.1 . . ?
C62 C61 C60 117.78(12) . . ?
C62 C61 H61 121.1 . . ?
C61 C62 C63 120.86(13) . . ?
C61 C62 C65 120.42(12) . . ?
C63 C62 C65 118.72(12) . . ?
C58 C63 H63 118.7 . . ?
C62 C63 C58 122.54(12) . . ?
C62 C63 H63 118.7 . . ?
F19A C64 C60 113.75(15) . . ?
F19A C64 F20A 108.97(16) . . ?
F19A C64 F21A 105.54(16) . . ?
F20A C64 C60 112.16(14) . . ?
F20A C64 F21A 105.20(15) . . ?
F21A C64 C60 110.67(15) . . ?
F19B C64 C60 112.0(3) . . ?
F19B C64 F20B 96.4(3) . . ?
F20B C64 C60 110.8(3) . . ?
F21B C64 C60 121.1(5) . . ?
F21B C64 F19B 106.8(4) . . ?
F21B C64 F20B 106.7(4) . . ?
F19C C64 C60 111.0(4) . . ?
F20C C64 C60 114.5(4) . . ?
F20C C64 F19C 103.7(4) . . ?
F21C C64 C60 113.6(5) . . ?
F21C C64 F19C 104.9(4) . . ?
F21C C64 F20C 108.2(5) . . ?
F22A C65 C62 112.53(17) . . ?
F22A C65 F24A 106.10(17) . . ?
F23A C65 C62 112.72(15) . . ?
F23A C65 F22A 107.13(17) . . ?
F23A C65 F24A 106.62(17) . . ?
F24A C65 C62 111.32(16) . . ?
F22B C65 C62 108.1(6) . . ?
F23B C65 C62 107.1(5) . . ?
F23B C65 F22B 107.5(5) . . ?
F24B C65 C62 115.3(6) . . ?
F24B C65 F22B 108.6(5) . . ?
F24B C65 F23B 110.0(5) . . ?
F22C C65 C62 115.9(5) . . ?
F22C C65 F23C 105.5(5) . . ?
F22C C65 F24C 107.3(5) . . ?
F23C C65 C62 113.0(5) . . ?
F24C C65 C62 110.3(6) . . ?
F24C C65 F23C 104.0(5) . . ?
C34 B1 C42 109.89(10) . . ?
C34 B1 C50 107.91(9) . . ?
C34 B1 C58 110.13(10) . . ?
C42 B1 C50 110.09(10) . . ?
C42 B1 C58 110.21(10) . . ?
C50 B1 C58 108.57(10) . . ?
C67 C66 C71 117.96(16) . . ?
C67 C66 C72 121.15(16) . . ?
C71 C66 C72 120.89(16) . . ?
C66 C67 H67 119.4 . . ?
C68 C67 C66 121.11(17) . . ?
C68 C67 H67 119.4 . . ?
C67 C68 H68 119.9 . . ?
C67 C68 C69 120.15(18) . . ?
C69 C68 H68 119.9 . . ?
C68 C69 H69 120.4 . . ?
C70 C69 C68 119.13(18) . . ?
C70 C69 H69 120.4 . . ?
C69 C70 H70 119.8 . . ?
C71 C70 C69 120.32(17) . . ?
C71 C70 H70 119.8 . . ?
C66 C71 H71 119.4 . . ?
C70 C71 C66 121.29(17) . . ?
C70 C71 H71 119.4 . . ?
C66 C72 H72A 109.5 . . ?
C66 C72 H72B 109.5 . . ?
C66 C72 H72C 109.5 . . ?
H72A C72 H72B 109.5 . . ?
H72A C72 H72C 109.5 . . ?
H72B C72 H72C 109.5 . . ?

loop_
_geom_torsion_atom_site_label_1
_geom_torsion_atom_site_label_2
_geom_torsion_atom_site_label_3
_geom_torsion_atom_site_label_4
_geom_torsion
_geom_torsion_site_symmetry_1
_geom_torsion_site_symmetry_2
_geom_torsion_site_symmetry_3
_geom_torsion_site_symmetry_4
_geom_torsion_publ_flag
Bi1 N1 C1 C2 -171.92(9) . . . . ?
Bi1 N1 C1 C6 6.23(14) . . . . ?
Bi1 N1 C5 C4 171.42(9) . . . . ?
Bi1 N1 C5 C8 -6.93(14) . . . . ?
Bi1 N2 C6 C1 4.63(15) . . . . ?
Bi1 N2 C6 C7 -174.25(10) . . . . ?
Bi1 N2 C10 C11 -92.40(13) . . . . ?
Bi1 N2 C10 C15 86.20(13) . . . . ?
Bi1 N3 C8 C5 2.58(14) . . . . ?
Bi1 N3 C8 C9 -176.97(9) . . . . ?
Bi1 N3 C22 C23 98.38(12) . . . . ?
Bi1 N3 C22 C27 -78.70(12) . . . . ?
N1 C1 C2 C3 -0.19(19) . . . . ?
N1 C1 C6 N2 -6.99(17) . . . . ?
N1 C1 C6 C7 171.94(12) . . . . ?
N1 C5 C8 N3 2.58(16) . . . . ?
N1 C5 C8 C9 -177.84(11) . . . . ?
N2 C10 C11 C12 -179.79(12) . . . . ?
N2 C10 C11 C16 -1.6(2) . . . . ?
N2 C10 C15 C14 -179.78(12) . . . . ?
N2 C10 C15 C19 1.17(19) . . . . ?
N3 C22 C23 C24 -177.12(11) . . . . ?
N3 C22 C23 C28 2.80(19) . . . . ?
N3 C22 C27 C26 177.01(11) . . . . ?
N3 C22 C27 C31 -5.06(17) . . . . ?
C1 N1 C5 C4 -3.37(17) . . . . ?
C1 N1 C5 C8 178.28(10) . . . . ?
C1 C2 C3 C4 -1.9(2) . . . . ?
C2 C1 C6 N2 171.13(12) . . . . ?
C2 C1 C6 C7 -9.94(19) . . . . ?
C2 C3 C4 C5 1.4(2) . . . . ?
C3 C4 C5 N1 1.24(19) . . . . ?
C3 C4 C5 C8 179.50(12) . . . . ?
C4 C5 C8 N3 -175.74(11) . . . . ?
C4 C5 C8 C9 3.83(18) . . . . ?
C5 N1 C1 C2 2.85(18) . . . . ?
C5 N1 C1 C6 -179.00(11) . . . . ?
C6 N2 C10 C11 89.73(16) . . . . ?
C6 N2 C10 C15 -91.66(15) . . . . ?
C6 C1 C2 C3 -178.21(12) . . . . ?
C8 N3 C22 C23 -75.69(15) . . . . ?
C8 N3 C22 C27 107.24(13) . . . . ?
C10 N2 C6 C1 -177.48(11) . . . . ?
C10 N2 C6 C7 3.64(19) . . . . ?
C10 C11 C12 C13 -0.9(2) . . . . ?
C10 C11 C16 C17 -110.67(17) . . . . ?
C10 C11 C16 C18 124.96(17) . . . . ?
C10 C15 C19 C20 120.25(15) . . . . ?
C10 C15 C19 C21 -115.85(15) . . . . ?
C11 C10 C15 C14 -1.2(2) . . . . ?
C11 C10 C15 C19 179.71(13) . . . . ?
C11 C12 C13 C14 -0.3(2) . . . . ?
C12 C11 C16 C17 67.4(2) . . . . ?
C12 C11 C16 C18 -57.0(2) . . . . ?
C12 C13 C14 C15 0.8(2) . . . . ?
C13 C14 C15 C10 0.0(2) . . . . ?
C13 C14 C15 C19 179.07(13) . . . . ?
C14 C15 C19 C20 -58.77(18) . . . . ?
C14 C15 C19 C21 65.13(18) . . . . ?
C15 C10 C11 C12 1.7(2) . . . . ?
C15 C10 C11 C16 179.81(13) . . . . ?
C16 C11 C12 C13 -179.03(14) . . . . ?
C22 N3 C8 C5 176.75(10) . . . . ?
C22 N3 C8 C9 -2.80(18) . . . . ?
C22 C23 C24 C25 0.1(2) . . . . ?
C22 C23 C28 C29 120.52(14) . . . . ?
C22 C23 C28 C30 -116.14(14) . . . . ?
C22 C27 C31 C32 156.54(12) . . . . ?
C22 C27 C31 C33 -80.56(16) . . . . ?
C23 C22 C27 C26 0.03(18) . . . . ?
C23 C22 C27 C31 177.96(12) . . . . ?
C23 C24 C25 C26 0.1(2) . . . . ?
C24 C23 C28 C29 -59.56(17) . . . . ?
C24 C23 C28 C30 63.78(17) . . . . ?
C24 C25 C26 C27 -0.2(2) . . . . ?
C25 C26 C27 C22 0.2(2) . . . . ?
C25 C26 C27 C31 -177.77(13) . . . . ?
C26 C27 C31 C32 -25.62(18) . . . . ?
C26 C27 C31 C33 97.28(16) . . . . ?
C27 C22 C23 C24 -0.17(19) . . . . ?
C27 C22 C23 C28 179.75(12) . . . . ?
C28 C23 C24 C25 -179.80(13) . . . . ?
C34 C35 C36 C37 0.3(2) . . . . ?
C34 C35 C36 C40 178.44(12) . . . . ?
C35 C34 C39 C38 -1.48(18) . . . . ?
C35 C34 B1 C42 -97.52(13) . . . . ?
C35 C34 B1 C50 22.53(16) . . . . ?
C35 C34 B1 C58 140.88(12) . . . . ?
C35 C36 C37 C38 -1.14(19) . . . . ?
C35 C36 C40 F1A -74.01(18) . . . . ?
C35 C36 C40 F2A 164.81(17) . . . . ?
C35 C36 C40 F3A 45.2(2) . . . . ?
C35 C36 C40 F1B -87.2(5) . . . . ?
C35 C36 C40 F2B 149.7(4) . . . . ?
C35 C36 C40 F3B 31.7(4) . . . . ?
C35 C36 C40 F1C -61.4(5) . . . . ?
C35 C36 C40 F2C 179.6(5) . . . . ?
C35 C36 C40 F3C 57.4(5) . . . . ?
C36 C37 C38 C39 0.72(19) . . . . ?
C36 C37 C38 C41 -179.78(12) . . . . ?
C37 C36 C40 F1A 104.19(18) . . . . ?
C37 C36 C40 F2A -17.0(2) . . . . ?
C37 C36 C40 F3A -136.62(17) . . . . ?
C37 C36 C40 F1B 91.0(5) . . . . ?
C37 C36 C40 F2B -32.1(5) . . . . ?
C37 C36 C40 F3B -150.1(4) . . . . ?
C37 C36 C40 F1C 116.8(5) . . . . ?
C37 C36 C40 F2C -2.2(5) . . . . ?
C37 C36 C40 F3C -124.4(5) . . . . ?
C37 C38 C39 C34 0.6(2) . . . . ?
C37 C38 C41 F4A -5.6(2) . . . . ?
C37 C38 C41 F5A 115.64(18) . . . . ?
C37 C38 C41 F6A -125.24(17) . . . . ?
C37 C38 C41 F4B -24.4(4) . . . . ?
C37 C38 C41 F5B 92.6(4) . . . . ?
C37 C38 C41 F6B -146.8(4) . . . . ?
C37 C38 C41 F4C 15.1(4) . . . . ?
C37 C38 C41 F5C 137.3(3) . . . . ?
C37 C38 C41 F6C -105.0(3) . . . . ?
C39 C34 C35 C36 1.04(18) . . . . ?
C39 C34 B1 C42 81.91(14) . . . . ?
C39 C34 B1 C50 -158.04(11) . . . . ?
C39 C34 B1 C58 -39.69(16) . . . . ?
C39 C38 C41 F4A 173.93(17) . . . . ?
C39 C38 C41 F5A -64.9(2) . . . . ?
C39 C38 C41 F6A 54.27(19) . . . . ?
C39 C38 C41 F4B 155.2(4) . . . . ?
C39 C38 C41 F5B -87.9(4) . . . . ?
C39 C38 C41 F6B 32.7(4) . . . . ?
C39 C38 C41 F4C -165.4(3) . . . . ?
C39 C38 C41 F5C -43.2(3) . . . . ?
C39 C38 C41 F6C 74.5(3) . . . . ?
C40 C36 C37 C38 -179.29(12) . . . . ?
C41 C38 C39 C34 -178.87(12) . . . . ?
C42 C43 C44 C45 1.98(19) . . . . ?
C42 C43 C44 C48 -177.25(11) . . . . ?
C43 C42 C47 C46 0.43(18) . . . . ?
C43 C42 B1 C34 164.72(11) . . . . ?
C43 C42 B1 C50 46.01(14) . . . . ?
C43 C42 B1 C58 -73.72(14) . . . . ?
C43 C44 C45 C46 -0.07(18) . . . . ?
C43 C44 C48 F7A -58.2(2) . . . . ?
C43 C44 C48 F8A 63.0(3) . . . . ?
C43 C44 C48 F9A -179.1(2) . . . . ?
C43 C44 C48 F7B -46.4(5) . . . . ?
C43 C44 C48 F8B 75.1(5) . . . . ?
C43 C44 C48 F9B -166.2(4) . . . . ?
C43 C44 C48 F7C -55.4(5) . . . . ?
C43 C44 C48 F8C 53.3(6) . . . . ?
C43 C44 C48 F9C -173.4(7) . . . . ?
C44 C45 C46 C47 -1.57(19) . . . . ?
C44 C45 C46 C49 -179.70(12) . . . . ?
C45 C44 C48 F7A 122.6(2) . . . . ?
C45 C44 C48 F8A -116.3(2) . . . . ?
C45 C44 C48 F9A 1.6(2) . . . . ?
C45 C44 C48 F7B 134.3(5) . . . . ?
C45 C44 C48 F8B -104.1(5) . . . . ?
C45 C44 C48 F9B 14.6(4) . . . . ?
C45 C44 C48 F7C 125.4(5) . . . . ?
C45 C44 C48 F8C -125.9(6) . . . . ?
C45 C44 C48 F9C 7.4(7) . . . . ?
C45 C46 C47 C42 1.40(19) . . . . ?
C45 C46 C49 F10A 81.91(19) . . . . ?
C45 C46 C49 F11A -157.79(16) . . . . ?
C45 C46 C49 F12A -37.4(2) . . . . ?
C45 C46 C49 F10B 67.7(4) . . . . ?
C45 C46 C49 F11B -173.9(4) . . . . ?
C45 C46 C49 F12B -53.6(4) . . . . ?
C45 C46 C49 F10C 96.3(5) . . . . ?
C45 C46 C49 F11C -139.0(4) . . . . ?
C45 C46 C49 F12C -24.1(5) . . . . ?
C47 C42 C43 C44 -2.10(18) . . . . ?
C47 C42 B1 C34 -16.98(16) . . . . ?
C47 C42 B1 C50 -135.69(12) . . . . ?
C47 C42 B1 C58 104.58(13) . . . . ?
C47 C46 C49 F10A -96.23(18) . . . . ?
C47 C46 C49 F11A 24.1(2) . . . . ?
C47 C46 C49 F12A 144.47(17) . . . . ?
C47 C46 C49 F10B -110.5(4) . . . . ?
C47 C46 C49 F11B 8.0(4) . . . . ?
C47 C46 C49 F12B 128.3(4) . . . . ?
C47 C46 C49 F10C -81.9(5) . . . . ?
C47 C46 C49 F11C 42.8(4) . . . . ?
C47 C46 C49 F12C 157.8(4) . . . . ?
C48 C44 C45 C46 179.14(12) . . . . ?
C49 C46 C47 C42 179.50(12) . . . . ?
C50 C51 C52 C53 -0.02(19) . . . . ?
C50 C51 C52 C56 -179.59(12) . . . . ?
C51 C50 C55 C54 -0.05(18) . . . . ?
C51 C50 B1 C34 -84.82(13) . . . . ?
C51 C50 B1 C42 35.10(15) . . . . ?
C51 C50 B1 C58 155.83(11) . . . . ?
C51 C52 C53 C54 -0.44(18) . . . . ?
C51 C52 C56 F13A 119.02(17) . . . . ?
C51 C52 C56 F14A -122.14(17) . . . . ?
C51 C52 C56 F15A -0.1(2) . . . . ?
C51 C52 C56 F13B 143.2(4) . . . . ?
C51 C52 C56 F14B -94.1(4) . . . . ?
C51 C52 C56 F15B 20.8(4) . . . . ?
C51 C52 C56 F13C 97.4(4) . . . . ?
C51 C52 C56 F14C -147.2(3) . . . . ?
C51 C52 C56 F15C -26.4(4) . . . . ?
C52 C53 C54 C55 0.65(19) . . . . ?
C52 C53 C54 C57 -176.78(12) . . . . ?
C53 C52 C56 F13A -60.55(19) . . . . ?
C53 C52 C56 F14A 58.28(19) . . . . ?
C53 C52 C56 F15A -179.70(16) . . . . ?
C53 C52 C56 F13B -36.4(4) . . . . ?
C53 C52 C56 F14B 86.3(4) . . . . ?
C53 C52 C56 F15B -158.8(3) . . . . ?
C53 C52 C56 F13C -82.2(4) . . . . ?
C53 C52 C56 F14C 33.2(4) . . . . ?
C53 C52 C56 F15C 154.0(4) . . . . ?
C53 C54 C55 C50 -0.41(19) . . . . ?
C53 C54 C57 F16A -24.9(2) . . . . ?
C53 C54 C57 F17A 94.61(18) . . . . ?
C53 C54 C57 F18A -146.14(18) . . . . ?
C53 C54 C57 F16B -47.5(3) . . . . ?
C53 C54 C57 F17B 70.4(4) . . . . ?
C53 C54 C57 F18B -161.4(4) . . . . ?
C53 C54 C57 F16C -4.4(4) . . . . ?
C53 C54 C57 F17C 113.7(3) . . . . ?
C53 C54 C57 F18C -129.7(4) . . . . ?
C55 C50 C51 C52 0.27(17) . . . . ?
C55 C50 B1 C34 89.48(13) . . . . ?
C55 C50 B1 C42 -150.59(11) . . . . ?
C55 C50 B1 C58 -29.87(15) . . . . ?
C55 C54 C57 F16A 157.65(16) . . . . ?
C55 C54 C57 F17A -82.87(18) . . . . ?
C55 C54 C57 F18A 36.4(2) . . . . ?
C55 C54 C57 F16B 135.0(3) . . . . ?
C55 C54 C57 F17B -107.1(4) . . . . ?
C55 C54 C57 F18B 21.2(4) . . . . ?
C55 C54 C57 F16C 178.2(4) . . . . ?
C55 C54 C57 F17C -63.8(3) . . . . ?
C55 C54 C57 F18C 52.9(4) . . . . ?
C56 C52 C53 C54 179.14(12) . . . . ?
C57 C54 C55 C50 177.03(12) . . . . ?
C58 C59 C60 C61 1.1(2) . . . . ?
C58 C59 C60 C64 -179.40(13) . . . . ?
C59 C58 C63 C62 0.38(19) . . . . ?
C59 C58 B1 C34 151.47(12) . . . . ?
C59 C58 B1 C42 30.06(16) . . . . ?
C59 C58 B1 C50 -90.58(14) . . . . ?
C59 C60 C61 C62 -0.1(2) . . . . ?
C59 C60 C64 F19A 14.3(2) . . . . ?
C59 C60 C64 F20A -109.99(19) . . . . ?
C59 C60 C64 F21A 132.86(17) . . . . ?
C59 C60 C64 F19B -26.9(4) . . . . ?
C59 C60 C64 F20B -133.2(3) . . . . ?
C59 C60 C64 F21B 100.7(5) . . . . ?
C59 C60 C64 F19C 32.5(3) . . . . ?
C59 C60 C64 F20C -84.6(4) . . . . ?
C59 C60 C64 F21C 150.4(4) . . . . ?
C60 C61 C62 C63 -0.7(2) . . . . ?
C60 C61 C62 C65 179.75(13) . . . . ?
C61 C60 C64 F19A -166.21(18) . . . . ?
C61 C60 C64 F20A 69.5(2) . . . . ?
C61 C60 C64 F21A -47.6(2) . . . . ?
C61 C60 C64 F19B 152.7(3) . . . . ?
C61 C60 C64 F20B 46.3(3) . . . . ?
C61 C60 C64 F21B -79.7(5) . . . . ?
C61 C60 C64 F19C -148.0(3) . . . . ?
C61 C60 C64 F20C 95.0(4) . . . . ?
C61 C60 C64 F21C -30.1(4) . . . . ?
C61 C62 C63 C58 0.6(2) . . . . ?
C61 C62 C65 F22A -9.0(2) . . . . ?
C61 C62 C65 F23A 112.31(19) . . . . ?
C61 C62 C65 F24A -127.93(18) . . . . ?
C61 C62 C65 F22B -22.7(5) . . . . ?
C61 C62 C65 F23B 92.8(4) . . . . ?
C61 C62 C65 F24B -144.5(4) . . . . ?
C61 C62 C65 F22C 7.7(4) . . . . ?
C61 C62 C65 F23C 129.6(4) . . . . ?
C61 C62 C65 F24C -114.5(4) . . . . ?
C63 C58 C59 C60 -1.20(19) . . . . ?
C63 C58 B1 C34 -33.39(16) . . . . ?
C63 C58 B1 C42 -154.80(11) . . . . ?
C63 C58 B1 C50 84.56(14) . . . . ?
C63 C62 C65 F22A 171.50(18) . . . . ?
C63 C62 C65 F23A -67.2(2) . . . . ?
C63 C62 C65 F24A 52.5(2) . . . . ?
C63 C62 C65 F22B 157.7(5) . . . . ?
C63 C62 C65 F23B -86.7(4) . . . . ?
C63 C62 C65 F24B 36.0(5) . . . . ?
C63 C62 C65 F22C -171.8(4) . . . . ?
C63 C62 C65 F23C -50.0(4) . . . . ?
C63 C62 C65 F24C 66.0(4) . . . . ?
C64 C60 C61 C62 -179.60(13) . . . . ?
C65 C62 C63 C58 -179.90(13) . . . . ?
B1 C34 C35 C36 -179.49(12) . . . . ?
B1 C34 C39 C38 179.05(12) . . . . ?
B1 C42 C43 C44 176.33(11) . . . . ?
B1 C42 C47 C46 -177.94(11) . . . . ?
B1 C50 C51 C52 174.94(11) . . . . ?
B1 C50 C55 C54 -174.67(11) . . . . ?
B1 C58 C59 C60 174.22(12) . . . . ?
B1 C58 C63 C62 -175.10(12) . . . . ?
C66 C67 C68 C69 -0.7(3) . . . . ?
C67 C66 C71 C70 -1.6(2) . . . . ?
C67 C68 C69 C70 -0.8(3) . . . . ?
C68 C69 C70 C71 1.1(3) . . . . ?
C69 C70 C71 C66 0.2(3) . . . . ?
C71 C66 C67 C68 1.9(3) . . . . ?
C72 C66 C67 C68 -177.91(17) . . . . ?
C72 C66 C71 C70 178.18(16) . . . . ?

_shelx_res_file                  
;
TITL 15686sadabs_a.res in P-1
    15686sadabs.res
    created by SHELXL-2019/3 at 11:36:10 on 11-Sep-2024
REM Old TITL 15686sadabs_a.res in P-1
REM SHELXT solution in P-1: R1 0.074, Rweak 0.011, Alpha 0.043
REM <I/s> 0.000 for 0 systematic absences, Orientation as input
REM Formula found by SHELXT: C66 B7 N3 F13B Bi
CELL 0.71073 12.4476 16.0366 17.8158 94.051 98.636 96.952
ZERR 2 0.0005 0.0007 0.0007 0.002 0.002 0.002
LATT 1
SFAC C H B Bi F N
UNIT 144 126 2 2 48.01 6
SADI C40 F1A C40 F2A C40 F3A
SADI 0.003 F1A F2A F2A F3A F3A F1A
SADI C40 F1B C40 F2B C40 F3B
SADI 0.003 F1B F2B F2B F3B F3B F1B
SADI C40 F1C C40 F2C C40 F3C
SADI 0.003 F1C F2C F2C F3C F3C F1C
SADI C41 F4A C41 F5A C41 F6A
SADI 0.003 F4A F5A F5A F6A F6A F4A
SADI C41 F4B C41 F5B C41 F6B
SADI 0.003 F4B F5B F5B F6B F6B F4B
SADI C41 F4C C41 F5C C41 F6C
SADI 0.003 F4C F5C F5C F6C F6C F4C
SADI C48 F7A C48 F8A C48 F9A
SADI 0.003 F7A F8A F8A F9A F9A F7A
SADI C48 F7B C48 F8B C48 F9B
SADI 0.003 F7B F8B F8B F9B F9B F7B
SADI C48 F7C C48 F8C C48 F9C
SADI 0.003 F7C F8C F8C F9C F9C F7C
SADI C49 F10A C49 F11A C49 F12A
SADI 0.003 F10A F11A F11A F12A F12A F10A
SADI C49 F10B C49 F11B C49 F12B
SADI 0.003 F10B F11B F11B F12B F12B F10B
SADI C49 F10C C49 F11C C49 F12C
SADI 0.003 F10C F11C F11C F12C F12C F10C
SADI C56 F13A C56 F14A C56 F15A
SADI 0.003 F13A F14A F14A F15A F15A F13A
SADI C56 F13B C56 F14B C56 F15B
SADI 0.003 F13B F14B F14B F15B F15B F13B
SADI C56 F13C C56 F14C C56 F15C
SADI 0.003 F13C F14C F14C F15C F15C F13C
SADI C57 F16A C57 F17A C57 F18A
SADI 0.003 F16A F17A F17A F18A F18A F16A
SADI C57 F16B C57 F17B C57 F18B
SADI 0.003 F16B F17B F17B F18B F18B F16B
SADI C57 F16C C57 F17C C57 F18C
SADI 0.003 F16C F17C F17C F18C F18C F16C
SADI C64 F19A C64 F20A C64 F21A
SADI 0.003 F19A F20A F20A F21A F21A F19A
SADI C64 F19B C64 F20B C64 F21B
SADI 0.003 F19B F20B F20B F21B F21B F19B
SADI C64 F19C C64 F20C C64 F21C
SADI 0.003 F19C F20C F20C F21C F21C F19C
SADI C65 F22A C65 F23A C65 F24A
SADI 0.003 F22A F23A F23A F24A F24A F22A
SADI C65 F22B C65 F23B C65 F24B
SADI 0.003 F22B F23B F23B F24B F24B F22B
SADI C65 F22C C65 F23C C65 F24C
SADI 0.003 F22C F23C F23C F24C F24C F22C
ISOR 0.001 0.002 F1A F2A F3A F4A F5A F6A F7A F8A F9A F10A F11A F12A
ISOR 0.001 0.002 F13A F14A F15A F16A F17A F18A F19A F20A F21A F22A F23A F24A
SUMP 1 0.00001 1 2 1 3 1 4

L.S. 30
PLAN  1
SIZE 0.18 0.188 0.402
TEMP -173.15
CONF
BOND
list 4
MORE -1
BOND $H
fmap 2 53
acta
OMIT -3 -6 3
OMIT -1 -1 1
OMIT -1 1 0
OMIT 0 -1 1
OMIT 0 0 8
OMIT 0 1 1
OMIT 1 -1 1
OMIT 1 0 0
OMIT 1 0 1
REM <olex2.extras>
REM <HklSrc "%.\\15686sadabs.hkl">
REM </olex2.extras>

WGHT    0.030400    0.983200
FVAR       0.24960   0.70251   0.14572   0.15191
BI1   4    0.617174    0.808742    0.776943    11.00000    0.02075    0.01637 =
         0.01317    0.00189    0.00206    0.00445
N1    6    0.664990    0.734163    0.678319    11.00000    0.01623    0.01481 =
         0.01327    0.00170    0.00205   -0.00087
N2    6    0.551853    0.860295    0.659093    11.00000    0.01921    0.01710 =
         0.01655    0.00345   -0.00051    0.00108
N3    6    0.729155    0.704683    0.820505    11.00000    0.01624    0.01446 =
         0.01367    0.00264    0.00180    0.00022
C1    1    0.631264    0.751394    0.605169    11.00000    0.01774    0.01943 =
         0.01358    0.00213    0.00182   -0.00168
C2    1    0.648492    0.699242    0.543255    11.00000    0.02323    0.02613 =
         0.01429   -0.00013    0.00264   -0.00108
AFIX  43
H2    2    0.624376    0.711942    0.492695    11.00000   -1.20000
AFIX   0
C3    1    0.700808    0.628989    0.555758    11.00000    0.02451    0.02549 =
         0.01704   -0.00430    0.00553    0.00085
AFIX  43
H3    2    0.710983    0.592061    0.514075    11.00000   -1.20000
AFIX   0
C4    1    0.738230    0.613242    0.630138    11.00000    0.02000    0.01819 =
         0.01868   -0.00121    0.00564    0.00013
AFIX  43
H4    2    0.775812    0.565970    0.639662    11.00000   -1.20000
AFIX   0
C5    1    0.720642    0.666729    0.690657    11.00000    0.01571    0.01522 =
         0.01571    0.00102    0.00432   -0.00080
C6    1    0.574294    0.824820    0.596609    11.00000    0.01928    0.01996 =
         0.01457    0.00401    0.00007   -0.00146
C7    1    0.546825    0.856135    0.519614    11.00000    0.03012    0.02940 =
         0.01619    0.00668    0.00064    0.00382
AFIX 137
H7A   2    0.614323    0.870010    0.498392    11.00000   -1.50000
H7B   2    0.510415    0.906663    0.524511    11.00000   -1.50000
H7C   2    0.497787    0.812196    0.485623    11.00000   -1.50000
AFIX   0
C8    1    0.757289    0.652948    0.769914    11.00000    0.01508    0.01412 =
         0.01696    0.00192    0.00371   -0.00020
C9    1    0.822356    0.581974    0.787877    11.00000    0.02298    0.01762 =
         0.02166    0.00304    0.00498    0.00556
AFIX 137
H9A   2    0.849279    0.586142    0.842779    11.00000   -1.50000
H9B   2    0.884717    0.585444    0.760052    11.00000   -1.50000
H9C   2    0.775577    0.527973    0.772535    11.00000   -1.50000
AFIX   0
C10   1    0.491696    0.931483    0.657592    11.00000    0.02084    0.01946 =
         0.01598    0.00499   -0.00019    0.00381
C11   1    0.376663    0.916032    0.648888    11.00000    0.02180    0.02482 =
         0.02400    0.00613    0.00009    0.00319
C12   1    0.319985    0.986054    0.647335    11.00000    0.02297    0.03362 =
         0.02816    0.00811    0.00284    0.00838
AFIX  43
H12   2    0.242159    0.977792    0.640830    11.00000   -1.20000
AFIX   0
C13   1    0.374966    1.067114    0.655082    11.00000    0.03265    0.02750 =
         0.02348    0.00722    0.00611    0.01313
AFIX  43
H13   2    0.334770    1.113854    0.653606    11.00000   -1.20000
AFIX   0
C14   1    0.488597    1.080577    0.665005    11.00000    0.03270    0.01972 =
         0.02236    0.00499    0.00494    0.00655
AFIX  43
H14   2    0.525373    1.136677    0.670875    11.00000   -1.20000
AFIX   0
C15   1    0.549920    1.013131    0.666521    11.00000    0.02403    0.01850 =
         0.01803    0.00446    0.00228    0.00268
C16   1    0.314818    0.827304    0.639038    11.00000    0.02128    0.02778 =
         0.03821    0.00668   -0.00141   -0.00137
AFIX  13
H16   2    0.370310    0.787244    0.646710    11.00000   -1.20000
AFIX   0
C17   1    0.250580    0.805965    0.558914    11.00000    0.04379    0.04947 =
         0.03210    0.00067    0.00656   -0.01940
AFIX 137
H17A  2    0.195907    0.844709    0.549428    11.00000   -1.50000
H17B  2    0.213531    0.747880    0.554030    11.00000   -1.50000
H17C  2    0.300936    0.811563    0.521690    11.00000   -1.50000
AFIX   0
C18   1    0.239065    0.813510    0.698278    11.00000    0.05671    0.04650 =
         0.03004    0.00968    0.00517   -0.01899
AFIX 137
H18A  2    0.282127    0.824706    0.749548    11.00000   -1.50000
H18B  2    0.203009    0.755060    0.691169    11.00000   -1.50000
H18C  2    0.183457    0.851915    0.692121    11.00000   -1.50000
AFIX   0
C19   1    0.674419    1.029268    0.676271    11.00000    0.02408    0.01978 =
         0.02787    0.00581    0.00205    0.00005
AFIX  13
H19   2    0.702177    0.973365    0.673080    11.00000   -1.20000
AFIX   0
C20   1    0.712941    1.078780    0.612932    11.00000    0.03240    0.03168 =
         0.03883    0.01124    0.01245    0.00262
AFIX 137
H20A  2    0.687481    1.134250    0.615240    11.00000   -1.50000
H20B  2    0.682857    1.047865    0.563342    11.00000   -1.50000
H20C  2    0.793214    1.086010    0.619555    11.00000   -1.50000
AFIX   0
C21   1    0.722236    1.074762    0.754703    11.00000    0.03164    0.04728 =
         0.03284   -0.00197   -0.00458   -0.00600
AFIX 137
H21A  2    0.802376    1.084385    0.759935    11.00000   -1.50000
H21B  2    0.700815    1.040011    0.794478    11.00000   -1.50000
H21C  2    0.694149    1.129033    0.759940    11.00000   -1.50000
AFIX   0
C22   1    0.754889    0.695687    0.900603    11.00000    0.01590    0.01514 =
         0.01380    0.00253    0.00158    0.00311
C23   1    0.693715    0.632079    0.932468    11.00000    0.01680    0.01835 =
         0.01543    0.00363    0.00161    0.00073
C24   1    0.717404    0.627446    1.010971    11.00000    0.02038    0.02758 =
         0.01621    0.00634    0.00328    0.00194
AFIX  43
H24   2    0.677214    0.584843    1.033927    11.00000   -1.20000
AFIX   0
C25   1    0.798508    0.683907    1.055968    11.00000    0.02245    0.03526 =
         0.01489    0.00481    0.00027    0.00264
AFIX  43
H25   2    0.813575    0.679777    1.109354    11.00000   -1.20000
AFIX   0
C26   1    0.857933    0.746584    1.023297    11.00000    0.01995    0.02634 =
         0.01763   -0.00084   -0.00122    0.00097
AFIX  43
H26   2    0.913238    0.785058    1.054847    11.00000   -1.20000
AFIX   0
C27   1    0.838065    0.754177    0.945160    11.00000    0.01677    0.01628 =
         0.01811    0.00028    0.00136    0.00236
C28   1    0.603845    0.569026    0.885419    11.00000    0.02550    0.02394 =
         0.01781    0.00423    0.00220   -0.00798
AFIX  13
H28   2    0.600257    0.580610    0.830739    11.00000   -1.20000
AFIX   0
C29   1    0.628748    0.478272    0.892398    11.00000    0.04220    0.02204 =
         0.03703    0.00205    0.01365   -0.00618
AFIX 137
H29A  2    0.702155    0.473587    0.880309    11.00000   -1.50000
H29B  2    0.574368    0.439562    0.856749    11.00000   -1.50000
H29C  2    0.625630    0.463686    0.944596    11.00000   -1.50000
AFIX   0
C30   1    0.492445    0.579487    0.908823    11.00000    0.01989    0.03898 =
         0.03197    0.00985   -0.00011   -0.00413
AFIX 137
H30A  2    0.495878    0.572806    0.963351    11.00000   -1.50000
H30B  2    0.436081    0.536597    0.879515    11.00000   -1.50000
H30C  2    0.474082    0.635754    0.898581    11.00000   -1.50000
AFIX   0
C31   1    0.905644    0.820632    0.908929    11.00000    0.02054    0.01660 =
         0.02298    0.00120    0.00208   -0.00127
AFIX  13
H31   2    0.856070    0.840492    0.866301    11.00000   -1.20000
AFIX   0
C32   1    0.955748    0.897371    0.964385    11.00000    0.03023    0.02036 =
         0.03349   -0.00379    0.00325   -0.00472
AFIX 137
H32A  2    0.898336    0.918821    0.989361    11.00000   -1.50000
H32B  2    0.988833    0.941492    0.936372    11.00000   -1.50000
H32C  2    1.012194    0.880995    1.002974    11.00000   -1.50000
AFIX   0
C33   1    0.997212    0.783280    0.875094    11.00000    0.02975    0.02402 =
         0.04466   -0.00326    0.01758   -0.00455
AFIX 137
H33A  2    1.046283    0.762330    0.915690    11.00000   -1.50000
H33B  2    1.038850    0.826959    0.851230    11.00000   -1.50000
H33C  2    0.965143    0.736631    0.836694    11.00000   -1.50000
AFIX   0

C34   1    0.844278    0.748377    0.271823    11.00000    0.01531    0.01638 =
         0.01456    0.00257    0.00216    0.00184
C35   1    0.731657    0.730050    0.243589    11.00000    0.01515    0.01572 =
         0.01808    0.00304    0.00184    0.00099
AFIX  43
H35   2    0.693484    0.677782    0.252872    11.00000   -1.20000
AFIX   0
C36   1    0.673875    0.785716    0.202465    11.00000    0.01490    0.01781 =
         0.01854    0.00315    0.00066    0.00217
C37   1    0.725632    0.862686    0.187043    11.00000    0.01892    0.01737 =
         0.01916    0.00503    0.00136    0.00329
AFIX  43
H37   2    0.686557    0.900237    0.158219    11.00000   -1.20000
AFIX   0
C38   1    0.836965    0.882915    0.215352    11.00000    0.01912    0.01617 =
         0.01796    0.00466    0.00264    0.00055
C39   1    0.894278    0.827354    0.256858    11.00000    0.01652    0.01758 =
         0.01735    0.00381    0.00123    0.00039
AFIX  43
H39   2    0.970022    0.843500    0.275744    11.00000   -1.20000
AFIX   0
C40   1    0.554644    0.759163    0.173169    11.00000    0.01724    0.01979 =
         0.02700    0.00654   -0.00009    0.00235
C41   1    0.897685    0.965161    0.200987    11.00000    0.02329    0.02110 =
         0.02730    0.00923    0.00284   -0.00060
C42   1    0.923939    0.708742    0.411607    11.00000    0.01356    0.01606 =
         0.01667    0.00302    0.00134    0.00135
C43   1    0.955322    0.651939    0.464442    11.00000    0.01459    0.01733 =
         0.01797    0.00338    0.00138    0.00202
AFIX  43
H43   2    0.965831    0.596913    0.446113    11.00000   -1.20000
AFIX   0
C44   1    0.971604    0.673231    0.542643    11.00000    0.01455    0.01950 =
         0.01754    0.00502    0.00162    0.00235
C45   1    0.954176    0.751830    0.572547    11.00000    0.01714    0.02149 =
         0.01665    0.00157    0.00121    0.00142
AFIX  43
H45   2    0.965236    0.766371    0.626025    11.00000   -1.20000
AFIX   0
C46   1    0.919930    0.808538    0.521380    11.00000    0.01699    0.01788 =
         0.01891    0.00033    0.00151    0.00208
C47   1    0.906283    0.787825    0.442798    11.00000    0.01653    0.01654 =
         0.01807    0.00306    0.00091    0.00265
AFIX  43
H47   2    0.884379    0.828490    0.409413    11.00000   -1.20000
AFIX   0
C48   1    1.010046    0.609221    0.594071    11.00000    0.01917    0.02642 =
         0.01933    0.00754    0.00305    0.00545
C49   1    0.901082    0.893923    0.552182    11.00000    0.02756    0.02112 =
         0.02169   -0.00045    0.00250    0.00416
C50   1    0.845013    0.587156    0.297612    11.00000    0.01477    0.01635 =
         0.01534    0.00314   -0.00031    0.00348
C51   1    0.758291    0.557086    0.335297    11.00000    0.01708    0.01764 =
         0.01597    0.00331    0.00016    0.00178
AFIX  43
H51   2    0.742593    0.591138    0.377076    11.00000   -1.20000
AFIX   0
C52   1    0.694950    0.479252    0.313373    11.00000    0.01546    0.01986 =
         0.01684    0.00508   -0.00005    0.00063
C53   1    0.714876    0.427321    0.252591    11.00000    0.01782    0.01763 =
         0.02053    0.00230   -0.00194    0.00092
AFIX  43
H53   2    0.671968    0.373951    0.237785    11.00000   -1.20000
AFIX   0
C54   1    0.799185    0.455703    0.214229    11.00000    0.01718    0.01867 =
         0.01932    0.00009   -0.00052    0.00434
C55   1    0.862902    0.533778    0.236524    11.00000    0.01492    0.01839 =
         0.01984    0.00123    0.00132    0.00308
AFIX  43
H55   2    0.920413    0.551235    0.209232    11.00000   -1.20000
AFIX   0
C56   1    0.602664    0.448900    0.354024    11.00000    0.02325    0.02569 =
         0.02157    0.00231    0.00297   -0.00481
C57   1    0.819641    0.403844    0.145889    11.00000    0.02002    0.02497 =
         0.03031   -0.00647    0.00276    0.00239
C58   1    1.035407    0.683521    0.294957    11.00000    0.01437    0.01599 =
         0.01841    0.00186    0.00080    0.00093
C59   1    1.127049    0.665572    0.344497    11.00000    0.01655    0.01979 =
         0.02096    0.00348    0.00106    0.00262
AFIX  43
H59   2    1.120251    0.657433    0.395964    11.00000   -1.20000
AFIX   0
C60   1    1.227346    0.659348    0.320577    11.00000    0.01519    0.02069 =
         0.02645    0.00355   -0.00001    0.00360
C61   1    1.242323    0.672044    0.246316    11.00000    0.01620    0.02215 =
         0.02881    0.00236    0.00533    0.00288
AFIX  43
H61   2    1.310970    0.667801    0.230181    11.00000   -1.20000
AFIX   0
C62   1    1.153958    0.691071    0.196649    11.00000    0.01685    0.02234 =
         0.02220    0.00220    0.00465    0.00081
C63   1    1.052871    0.696279    0.220446    11.00000    0.01585    0.02070 =
         0.01946    0.00204    0.00197    0.00102
AFIX  43
H63   2    0.993658    0.708956    0.184765    11.00000   -1.20000
AFIX   0
C64   1    1.323057    0.639322    0.374563    11.00000    0.01759    0.03251 =
         0.03503    0.00733   -0.00040    0.00674
C65   1    1.164871    0.705863    0.115706    11.00000    0.02200    0.03928 =
         0.02632    0.00557    0.00882    0.00375
B1    3    0.912797    0.682629    0.319682    11.00000    0.01442    0.01591 =
         0.01578    0.00295    0.00054    0.00208
PART 1
F1A   5    0.537749    0.700814    0.113398    21.00000    0.02370    0.01775 =
         0.02631    0.00670   -0.00741   -0.00282
F2A   5    0.501110    0.823435    0.151016    21.00000    0.01960    0.02591 =
         0.03272    0.00820   -0.00296    0.00897
F3A   5    0.502374    0.724640    0.227084    21.00000    0.01602    0.02391 =
         0.03728    0.00692    0.00681    0.00147
F4A   5    0.836817    1.009775    0.154369    21.00000    0.03236    0.02081 =
         0.03521    0.01559    0.00146    0.00180
F5A   5    0.934746    1.014684    0.265516    21.00000    0.03338    0.02199 =
         0.03735    0.00018   -0.00128   -0.00660
F6A   5    0.986712    0.953211    0.167872    21.00000    0.02449    0.03553 =
         0.03437    0.01416    0.00857   -0.00330
F7A   5    0.943850    0.536672    0.584927    21.00000    0.02776    0.02239 =
         0.02497    0.00700    0.00463    0.00637
F8A   5    1.109676    0.590945    0.583715    21.00000    0.01973    0.03205 =
         0.03371    0.01276    0.00256    0.01188
F9A   5    1.021044    0.637741    0.668692    21.00000    0.03333    0.02968 =
         0.01836    0.01040    0.00142    0.00247
F10A  5    0.994968    0.947835    0.570195    21.00000    0.03630    0.01637 =
         0.02365    0.00020   -0.00297   -0.00415
F11A  5    0.833654    0.930978    0.502785    21.00000    0.03102    0.02273 =
         0.02971    0.00295    0.00441    0.01197
F12A  5    0.856353    0.891036    0.616595    21.00000    0.03202    0.03121 =
         0.02599   -0.00447    0.00943    0.00941
F13A  5    0.504732    0.436108    0.306648    21.00000    0.01570    0.03910 =
         0.02707   -0.00427    0.00191   -0.00797
F14A  5    0.613858    0.374934    0.383029    21.00000    0.04660    0.03320 =
         0.04376    0.02125    0.01574   -0.00074
F15A  5    0.588196    0.502672    0.411820    21.00000    0.02617    0.03673 =
         0.02203   -0.00494    0.00872   -0.00715
F16A  5    0.783840    0.321704    0.145973    21.00000    0.03678    0.02252 =
         0.04338   -0.01346    0.00652   -0.00261
F17A  5    0.768509    0.428059    0.080403    21.00000    0.02981    0.04178 =
         0.02277   -0.00595    0.00194    0.00475
F18A  5    0.926178    0.409704    0.139252    21.00000    0.01953    0.03311 =
         0.03437   -0.00643    0.00759    0.00718
F19A  5    1.296567    0.610710    0.437776    21.00000    0.03468    0.06490 =
         0.03676    0.01944   -0.00105    0.01778
F20A  5    1.400898    0.704856    0.392471    21.00000    0.02726    0.03198 =
         0.04326   -0.00723   -0.01448    0.00111
F21A  5    1.372365    0.577309    0.341674    21.00000    0.02620    0.02658 =
         0.04651    0.00078   -0.00183    0.01470
F22A  5    1.269491    0.710392    0.103164    21.00000    0.02455    0.05004 =
         0.03350    0.00475    0.01664    0.00515
F23A  5    1.105830    0.645741    0.065540    21.00000    0.03735    0.04863 =
         0.02294   -0.00496    0.00399    0.00723
F24A  5    1.130504    0.779952    0.096875    21.00000    0.02090    0.04069 =
         0.02647    0.01465    0.00160    0.00097
PART 2
F1B   5    0.535635    0.714788    0.104528    31.00000    0.02081
F2B   5    0.496670    0.825126    0.168677    31.00000    0.01938
F3B   5    0.504351    0.706774    0.221085    31.00000    0.01620
F4B   5    0.847853    0.995031    0.138251    31.00000    0.02640
F5B   5    0.898295    1.025219    0.259105    31.00000    0.03162
F6B   5    1.002369    0.964399    0.193026    31.00000    0.02387
F7B   5    0.952616    0.531644    0.573505    31.00000    0.01333
F8B   5    1.117015    0.605635    0.592693    31.00000    0.02017
F9B   5    0.998389    0.631130    0.668715    31.00000    0.01216
F10B  5    0.998024    0.939781    0.585994    31.00000    0.03047
F11B  5    0.856641    0.939675    0.494635    31.00000    0.02013
F12B  5    0.831438    0.888924    0.603807    31.00000    0.02438
F13B  5    0.519031    0.407350    0.309644    31.00000    0.03138
F14B  5    0.639591    0.400276    0.408995    31.00000    0.04021
F15B  5    0.568683    0.515550    0.392591    31.00000    0.02826
F16B  5    0.819657    0.320350    0.166276    31.00000    0.02967
F17B  5    0.745624    0.400096    0.084800    31.00000    0.02624
F18B  5    0.921158    0.423029    0.126096    31.00000    0.02655
F19B  5    1.316962    0.665773    0.452095    31.00000    0.03681
F20B  5    1.420242    0.695182    0.369461    31.00000    0.02040
F21B  5    1.348708    0.568063    0.373870    31.00000    0.05005
F22B  5    1.273180    0.728693    0.112624    31.00000    0.02931
F23B  5    1.133276    0.631492    0.073812    31.00000    0.03339
F24B  5    1.108874    0.763820    0.086432    31.00000    0.02974
PART 3
F1C   5    0.541205    0.687929    0.123386    41.00000    0.02636
F2C   5    0.507752    0.818542    0.134730    41.00000    0.02166
F3C   5    0.501475    0.741099    0.230713    41.00000    0.02617
F4C   5    0.832040    1.020633    0.176828    41.00000    0.02497
F5C   5    0.967195    1.003428    0.263219    41.00000    0.02288
F6C   5    0.961061    0.952017    0.147167    41.00000    0.02740
F7C   5    0.930265    0.533815    0.572752    41.00000    0.01246
F8C   5    1.103880    0.577797    0.578026    41.00000    0.01930
F9C   5    1.016772    0.622048    0.667269    41.00000    0.01790
F10C  5    0.982749    0.953074    0.554898    41.00000    0.03004
F11C  5    0.810878    0.917550    0.513095    41.00000    0.02617
F12C  5    0.879044    0.890153    0.625383    41.00000    0.02471
F13C  5    0.508720    0.465179    0.315543    41.00000    0.03663
F14C  5    0.591290    0.362676    0.354704    41.00000    0.03344
F15C  5    0.616684    0.480943    0.423060    41.00000    0.03063
F16C  5    0.756291    0.328664    0.130336    41.00000    0.02777
F17C  5    0.796292    0.447879    0.080666    41.00000    0.02168
F18C  5    0.924353    0.395482    0.154858    41.00000    0.02701
F19C  5    1.288473    0.586509    0.427759    41.00000    0.01625
F20C  5    1.381311    0.706266    0.417608    41.00000    0.02865
F21C  5    1.391270    0.598387    0.341024    41.00000    0.03942
F22C  5    1.258152    0.689685    0.093766    41.00000    0.02375
F23C  5    1.082573    0.659051    0.063150    41.00000    0.02486
F24C  5    1.153654    0.786964    0.103061    41.00000    0.03287

PART 0
C66   1    0.627603    0.972656    0.944682    11.00000    0.03389    0.02963 =
         0.02389    0.00420    0.00702    0.00878
C67   1    0.530497    0.981119    0.898052    11.00000    0.03563    0.02877 =
         0.03542    0.00446    0.00373    0.01380
AFIX  43
H67   2    0.523673    1.031960    0.874496    11.00000   -1.20000
AFIX   0
C68   1    0.443294    0.916679    0.885254    11.00000    0.03155    0.04304 =
         0.04843   -0.00821    0.00559    0.01044
AFIX  43
H68   2    0.377124    0.923849    0.853584    11.00000   -1.20000
AFIX   0
C69   1    0.452387    0.841520    0.918654    11.00000    0.04960    0.03459 =
         0.04882   -0.01064    0.02577   -0.00732
AFIX  43
H69   2    0.392467    0.797438    0.910559    11.00000   -1.20000
AFIX   0
C70   1    0.549948    0.831775    0.963876    11.00000    0.06741    0.02815 =
         0.03302    0.00738    0.02370    0.01062
AFIX  43
H70   2    0.557492    0.780333    0.986266    11.00000   -1.20000
AFIX   0
C71   1    0.636055    0.896277    0.976541    11.00000    0.04464    0.03664 =
         0.02372    0.00837    0.00934    0.01669
AFIX  43
H71   2    0.702525    0.888605    1.007589    11.00000   -1.20000
AFIX   0
C72   1    0.720892    1.043620    0.960727    11.00000    0.04120    0.04715 =
         0.03538    0.00483    0.00422   -0.00287
AFIX 137
H72A  2    0.779268    1.030492    0.932343    11.00000   -1.50000
H72B  2    0.749490    1.050748    1.015448    11.00000   -1.50000
H72C  2    0.694736    1.095885    0.944849    11.00000   -1.50000
AFIX   0
HKLF 4


REM  15686sadabs_a.res in P-1
REM wR2 = 0.0509, GooF = S = 1.052, Restrained GooF = 1.106 for all data
REM R1 = 0.0193 for 21757 Fo > 4sig(Fo) and 0.0216 for all 23178 data
REM 1116 parameters refined using 289 restraints

END

WGHT      0.0305      0.9840

REM Highest difference peak  0.814,  deepest hole -1.276,  1-sigma level  0.089
Q1    1   1.3294  0.7034  0.4603  11.00000  0.05    0.81
;
_shelx_res_checksum              53475
_shelx_hkl_file                  
;
   1   0   0    0.00    0.10
   1   0   0   -0.10    0.10
   1   0   0    0.00    0.10
  -2   0   0    7.20    1.60
  -2   0   0    4.10    1.20
  -2   0   0    8.00    1.10
  -2   0   0    5.60    1.50
  -2   0   0    6.30    1.00
  -2   0   0    6.60    1.30
  -2   0   0    6.60    1.30
  -2   0   0    2.30    0.80
  -2   0   0    4.70    1.20
  -2   0   0    5.20    1.30
  -2   0   0    6.00    1.20
  -2   0   0    6.10    1.60
  -2   0   0    5.90    1.20
  -2   0   0    4.60    0.90
  -2   0   0    5.20    1.10
  -2   0   0    5.20    1.00
  -2   0   0    8.30    1.80
  -2   0   0    3.90    1.00
  -2   0   0    4.70    1.20
  -2   0   0    8.00    1.10
  -2   0   0    7.30    1.60
  -2   0   0    5.60    1.50
  -2   0   0    7.90    1.80
  -2   0   0    4.70    1.40
  -2   0   0    7.00    1.60
  -2   0   0    3.60    1.10
  -2   0   0    5.10    0.90
  -2   0   0    8.10    1.30
  -2   0   0    4.90    1.20
  -2   0   0    5.40    1.30
  -2   0   0    4.70    1.20
  -2   0   0    5.50    1.10
  -2   0   0    5.20    1.40
  -2   0   0    8.30    1.10
  -2   0   0    4.70    0.80
  -2   0   0    5.50    0.90
   2   0   0    5.50    0.80
   2   0   0    6.10    1.50
   2   0   0    5.00    1.50
   2   0   0    5.00    1.30
   2   0   0    3.70    1.10
   2   0   0    5.50    1.40
   2   0   0    6.80    1.40
   2   0   0    4.70    0.90
   2   0   0    6.20    1.00
   2   0   0    4.20    1.40
   2   0   0    5.60    1.40
   2   0   0    4.60    1.30
   2   0   0   10.80    2.10
   2   0   0    4.10    1.40
   2   0   0    4.90    0.90
   2   0   0    4.90    0.80
   2   0   0    4.70    1.10
   2   0   0    4.70    1.40
   2   0   0    6.90    1.00
   2   0   0    2.10    1.00
   2   0   0    4.60    1.00
   2   0   0    4.00    1.10
   2   0   0    4.70    0.90
   2   0   0    4.80    1.10
   2   0   0    4.70    0.90
   2   0   0    2.60    1.00
   2   0   0    3.10    1.00
   2   0   0    6.60    1.10
   2   0   0    5.40    1.20
   2   0   0    5.10    1.30
   2   0   0    5.10    1.30
   2   0   0    4.60    1.20
   2   0   0    4.30    1.20
   2   0   0    6.00    1.20
   2   0   0    6.90    1.30
   2   0   0    5.60    1.20
   2   0   0    5.30    0.90
  -3   0   0  475.65   20.50
  -3   0   0  449.36   19.70
  -3   0   0  451.65   18.90
  -3   0   0  477.35   19.50
  -3   0   0  476.15   19.50
  -3   0   0  459.85   20.70
  -3   0   0  470.95   19.90
  -3   0   0  456.95   20.10
  -3   0   0  449.26   20.00
  -3   0   0  498.85   20.60
  -3   0   0  490.95   20.00
  -3   0   0  460.55   20.20
  -3   0   0  488.05   20.50
  -3   0   0  453.05   20.20
  -3   0   0  452.55   19.00
  -3   0   0  452.85   19.70
  -3   0   0  466.05   20.00
  -3   0   0  468.85   18.70
  -3   0   0  468.65   20.20
  -3   0   0  454.25   19.80
  -3   0   0  495.75   19.60
   3   0   0  485.65   19.40
   3   0   0  492.75   19.40
   3   0   0  531.75   20.00
   3   0   0  474.85   20.50
   3   0   0  524.05   18.30
   3   0   0  467.15   20.60
   3   0   0  467.95   20.20
   3   0   0  480.55   18.70
   3   0   0  497.75   19.00
   3   0   0  484.65   20.60
   3   0   0  511.05   20.00
   3   0   0  494.95   20.80
   3   0   0  477.15   19.80
   3   0   0  491.75   19.40
   3   0   0  472.85   20.60
  -4   0   0  373.06   16.80
  -4   0   0  405.56   17.20
  -4   0   0  389.36   18.90
  -4   0   0  414.86   18.80
  -4   0   0  399.06   18.00
  -4   0   0  422.36   16.70
  -4   0   0  396.16   16.50
  -4   0   0  432.96   17.70
  -4   0   0  378.46   16.10
  -4   0   0  379.76   17.60
  -4   0   0  383.76   17.40
  -4   0   0  429.46   17.30
  -4   0   0  385.96   17.90
  -4   0   0  419.66   18.10
  -4   0   0  388.46   15.10
  -4   0   0  364.66   18.10
  -4   0   0  368.16   18.10
  -4   0   0  396.96   18.50
  -4   0   0  419.56   16.30
  -4   0   0  410.06   16.60
  -4   0   0  385.76   16.40
  -4   0   0  386.96   16.40
  -4   0   0  418.86   18.10
  -4   0   0  398.86   17.80
  -4   0   0  396.06   16.30
  -4   0   0  409.06   17.70
   4   0   0  412.96   18.40
   4   0   0  380.06   18.80
   4   0   0  440.26   17.40
   4   0   0  385.56   15.80
   4   0   0  402.56   18.00
   4   0   0  412.76   17.10
   4   0   0  372.36   17.50
   4   0   0  397.36   15.80
   4   0   0  396.76   18.90
   4   0   0  396.56   17.30
   4   0   0  411.36   17.90
   4   0   0  393.06   17.30
   4   0   0  405.96   18.40
   4   0   0  365.76   18.60
   4   0   0  386.06   18.80
   4   0   0  397.26   18.30
   4   0   0  403.66   17.30
   4   0   0  393.16   18.70
   4   0   0  402.66   16.50
   4   0   0  385.46   16.20
   4   0   0  431.16   21.70
   4   0   0  405.66   18.90
   4   0   0  378.86   18.40
   4   0   0  395.26   17.80
   4   0   0  419.86   18.10
   4   0   0  396.46   16.00
   4   0   0  433.06   18.80
   4   0   0  427.36   19.10
   4   0   0  403.56   17.60
   4   0   0  374.76   15.80
  -5   0   0   60.09    6.90
  -5   0   0   57.09    6.40
  -5   0   0   45.90    3.80
  -5   0   0   49.30    4.20
  -5   0   0   49.40    3.90
  -5   0   0   50.89    4.00
  -5   0   0   42.90    3.80
  -5   0   0   61.49    5.50
  -5   0   0   47.50    3.60
  -5   0   0   52.39    5.40
  -5   0   0   43.50    4.10
  -5   0   0   49.80    4.50
  -5   0   0   52.79    6.40
  -5   0   0   42.20    5.90
  -5   0   0   54.19    6.00
  -5   0   0   49.90    3.90
  -5   0   0   48.00    4.00
  -5   0   0   48.80    3.80
   5   0   0   49.40    6.10
   5   0   0   43.20    3.80
   5   0   0   53.89    6.90
   5   0   0   50.99    6.90
   5   0   0   47.40    6.30
   5   0   0   43.80    5.70
   5   0   0   47.00    4.40
   5   0   0   50.59    4.80
   5   0   0   62.29    6.70
   5   0   0   43.20    3.90
   5   0   0   43.80    4.40
   5   0   0   44.30    3.30
   5   0   0   56.29    6.00
   5   0   0   43.10    6.30
   5   0   0   45.20    5.40
   5   0   0   44.20    4.30
   5   0   0   46.40    3.70
   5   0   0   43.00    6.70
   5   0   0   62.69    7.50
   5   0   0   45.40    3.10
   5   0   0   45.50    3.10
   5   0   0   41.20    4.30
   5   0   0   44.50    3.30
   5   0   0   48.10    5.80
   5   0   0   51.99    4.40
   5   0   0   55.79    7.20
   5   0   0   54.09    6.10
   5   0   0   44.20    3.80
   5   0   0   57.49    7.40
   5   0   0   36.70    4.50
   5   0   0   54.39    6.60
  -6   0   0   12.50    3.90
  -6   0   0    8.60    2.40
  -6   0   0    7.90    2.30
  -6   0   0   10.50    2.50
  -6   0   0    6.40    2.90
  -6   0   0    8.90    2.20
  -6   0   0    5.30    3.10
  -6   0   0    6.20    2.60
  -6   0   0   18.20    4.40
  -6   0   0    8.90    2.20
  -6   0   0   11.60    3.00
  -6   0   0    6.30    2.70
  -6   0   0    9.00    2.30
  -6   0   0    8.50    2.30
  -6   0   0    6.10    2.00
  -6   0   0   11.90    2.90
  -6   0   0    4.20    2.50
  -6   0   0    6.70    2.50
   6   0   0    7.10    3.60
   6   0   0    6.40    3.40
   6   0   0    5.00    3.30
   6   0   0   10.60    3.50
   6   0   0    7.60    3.30
   6   0   0    6.90    3.10
   6   0   0    7.90    2.40
   6   0   0    9.30    2.90
   6   0   0    6.20    1.70
   6   0   0    5.90    2.60
   6   0   0    6.30    3.50
   6   0   0   15.00    3.90
   6   0   0   10.00    3.70
   6   0   0    8.30    2.80
   6   0   0    7.60    1.90
   6   0   0    8.90    2.70
   6   0   0    8.60    1.60
   6   0   0   10.10    3.00
   6   0   0    4.80    2.60
   6   0   0    9.00    2.30
   6   0   0    6.20    3.50
   6   0   0    5.30    2.30
   6   0   0    8.90    3.60
   6   0   0    6.40    2.80
   6   0   0    7.10    2.70
   6   0   0    7.40    3.40
   6   0   0   16.50    3.20
   6   0   0    6.60    2.70
   6   0   0    4.50    2.50
   6   0   0    4.50    1.90
  -7   0   0   16.10    4.10
  -7   0   0   20.40    3.90
  -7   0   0   16.20    4.00
  -7   0   0   22.10    3.70
  -7   0   0   15.40    3.60
  -7   0   0   20.50    3.50
  -7   0   0   21.20    3.80
  -7   0   0   15.40    4.30
  -7   0   0   30.70    7.10
  -7   0   0   14.00    3.40
  -7   0   0   23.90    4.40
  -7   0   0   21.90    3.90
  -7   0   0   26.20    4.00
  -7   0   0   25.20    4.90
  -7   0   0   22.80    3.80
  -7   0   0   18.20    4.70
  -7   0   0   18.20    4.50
   7   0   0    9.70    4.60
   7   0   0   12.70    3.60
   7   0   0   18.50    4.40
   7   0   0   15.80    5.20
   7   0   0   24.10    5.60
   7   0   0   24.80    4.90
   7   0   0   14.10    4.60
   7   0   0   11.20    3.40
   7   0   0   19.40    5.00
   7   0   0   26.60    5.60
   7   0   0   15.90    4.60
   7   0   0   23.50    6.30
   7   0   0   16.50    3.30
   7   0   0   18.60    3.30
   7   0   0   16.70    4.60
   7   0   0   17.10    3.40
   7   0   0   23.40    3.30
   7   0   0   19.30    3.00
   7   0   0   12.00    3.30
   7   0   0   24.40    5.10
   7   0   0   12.80    4.30
   7   0   0   23.10    5.30
   7   0   0   19.50    4.10
   7   0   0   13.80    4.30
  -8   0   0 1117.29   46.00
  -8   0   0 1122.49   42.10
  -8   0   0 1104.59   43.10
  -8   0   0 1074.29   48.90
  -8   0   0 1089.19   43.40
  -8   0   0 1047.80   47.60
  -8   0   0 1063.09   43.80
  -8   0   0 1058.19   45.40
  -8   0   0 1063.19   45.00
  -8   0   0 1039.90   43.70
   8   0   0 1024.60   47.40
   8   0   0 1081.69   50.69
   8   0   0  907.01   47.30
   8   0   0 1122.79   48.40
   8   0   0 1090.69   49.00
   8   0   0 1099.39   44.80
   8   0   0 1072.39   41.90
   8   0   0 1058.19   45.60
   8   0   0 1077.69   46.70
   8   0   0 1084.79   44.50
   8   0   0 1115.79   49.40
   8   0   0 1080.89   42.80
   8   0   0 1119.39   49.99
   8   0   0 1123.29   46.80
   8   0   0 1092.49   49.40
  -9   0   0 1006.30   44.30
  -9   0   0 1061.19   45.20
  -9   0   0 1014.30   41.50
  -9   0   0  941.71   42.70
  -9   0   0  952.80   40.50
  -9   0   0  937.11   44.20
  -9   0   0 1028.60   40.20
  -9   0   0  897.31   43.80
  -9   0   0  973.00   46.80
  -9   0   0 1030.90   38.90
  -9   0   0  922.91   40.90
  -9   0   0 1016.10   42.50
  -9   0   0 1008.80   43.30
   9   0   0 1001.50   40.50
   9   0   0 1033.40   43.40
   9   0   0  948.81   39.70
   9   0   0 1022.70   45.60
   9   0   0  976.60   44.00
   9   0   0  996.20   47.00
   9   0   0  951.40   40.40
   9   0   0  964.40   46.80
   9   0   0  945.01   46.60
   9   0   0  994.50   46.50
   9   0   0 1011.40   42.00
   9   0   0  966.20   38.80
   9   0   0  987.80   45.90
   9   0   0 1013.20   44.10
   9   0   0  972.80   43.40
   9   0   0  995.90   48.90
   9   0   0 1011.60   42.90
   9   0   0  952.40   41.70
   9   0   0  988.90   45.00
   9   0   0  974.00   43.10
   9   0   0  900.31   47.00
   9   0   0 1041.00   47.90
 -10   0   0  115.99    8.50
 -10   0   0  104.89    9.30
 -10   0   0  100.49    8.30
 -10   0   0  112.19    7.00
 -10   0   0   96.09    9.50
 -10   0   0  104.99    8.70
 -10   0   0   88.89   11.90
 -10   0   0  106.49   12.50
 -10   0   0  112.99   12.00
 -10   0   0  108.59    8.20
 -10   0   0  128.39   14.10
 -10   0   0  103.49   12.50
 -10   0   0  100.49   11.00
  10   0   0  121.99   13.50
  10   0   0  102.09    7.20
  10   0   0  100.19    8.70
  10   0   0  108.89   10.40
  10   0   0  134.49   17.80
  10   0   0   95.79    9.90
  10   0   0  111.89   13.90
  10   0   0  138.29   12.90
  10   0   0   92.19   13.80
  10   0   0  115.59   13.90
  10   0   0   76.69    9.80
  10   0   0  118.59   15.30
  10   0   0  106.29    9.60
  10   0   0  112.09   15.90
  10   0   0  128.29   11.60
  10   0   0   87.49   11.00
  10   0   0  111.49    7.90
  10   0   0   96.79    9.40
  10   0   0  111.29    8.60
  10   0   0  115.29   15.10
 -11   0   0   23.10    5.50
 -11   0   0   30.70    5.50
 -11   0   0   35.50    8.10
 -11   0   0   41.80    6.20
 -11   0   0   42.10    6.70
 -11   0   0   22.50    5.50
 -11   0   0   27.30    9.10
 -11   0   0   25.60    7.20
 -11   0   0   23.20    6.90
 -11   0   0   36.40    7.50
 -11   0   0   39.80    7.40
 -11   0   0   38.10    8.90
 -11   0   0   41.80    6.10
  11   0   0   30.30    7.00
  11   0   0   39.00    8.80
  11   0   0   29.10    8.20
  11   0   0   41.00    6.40
  11   0   0   55.59    9.20
  11   0   0   33.90    6.80
  11   0   0   29.60    7.10
  11   0   0   34.10   10.10
  11   0   0   36.50    5.00
  11   0   0   22.60    8.50
  11   0   0   44.20   10.80
  11   0   0   39.90    8.60
  11   0   0   19.30    6.80
  11   0   0   36.20    9.50
  11   0   0   35.40    5.40
  11   0   0   37.70   10.70
  11   0   0   31.00    7.70
  11   0   0   28.70    5.50
  11   0   0   29.00    8.40
 -12   0   0  102.89    9.30
 -12   0   0   99.99   11.50
 -12   0   0  113.49   16.00
 -12   0   0  135.39   21.80
 -12   0   0  120.59   13.10
 -12   0   0  107.89   15.00
 -12   0   0  111.59   17.70
 -12   0   0   90.49   13.00
 -12   0   0   93.19   14.00
 -12   0   0   87.69   12.00
 -12   0   0   84.69    9.30
 -12   0   0  100.49   11.70
 -12   0   0   92.09    9.20
 -12   0   0  104.69    9.60
  12   0   0   88.59    8.50
  12   0   0  107.99   15.10
  12   0   0   93.09   13.30
  12   0   0  127.19   17.30
  12   0   0   71.79   14.50
  12   0   0   78.89   10.80
  12   0   0   94.19   11.40
  12   0   0  120.09   19.70
  12   0   0   89.39    7.30
  12   0   0   77.79    7.10
  12   0   0  106.59   18.70
  12   0   0  105.19   14.70
  12   0   0  147.39   19.60
  12   0   0  109.99   13.40
  12   0   0  115.99   16.80
  12   0   0  105.39   11.10
  12   0   0  114.09   14.20
  12   0   0   73.89   11.30
  12   0   0   81.09   12.50
 -13   0   0  275.97   19.90
 -13   0   0  311.37   23.30
 -13   0   0  290.87   14.90
 -13   0   0  289.27   17.20
 -13   0   0  283.47   16.20
 -13   0   0  299.67   18.80
 -13   0   0  279.47   17.60
 -13   0   0  278.77   19.10
 -13   0   0  315.67   23.20
 -13   0   0  275.67   24.30
 -13   0   0  272.77   21.60
 -13   0   0  280.07   16.90
 -13   0   0  313.07   20.70
 -13   0   0  254.27   24.10
  13   0   0  274.87   22.50
  13   0   0  258.57   18.40
  13   0   0  309.07   26.70
  13   0   0  326.27   29.50
  13   0   0  285.17   14.90
  13   0   0  269.87   22.50
  13   0   0  315.77   25.20
  13   0   0  263.37   26.10
  13   0   0  302.67   21.70
  13   0   0  321.37   18.30
  13   0   0  274.07   18.10
  13   0   0  281.87   16.30
  13   0   0  302.87   25.20
  13   0   0  319.97   24.20
  13   0   0  228.48   24.70
  13   0   0  262.27   20.60
  13   0   0  290.57   21.00
 -14   0   0   54.09    8.20
 -14   0   0   48.20    7.40
 -14   0   0   39.60   10.60
 -14   0   0   40.60    9.90
 -14   0   0   53.19   13.70
 -14   0   0   46.90    9.80
 -14   0   0   50.99   10.50
 -14   0   0   57.79    9.50
 -14   0   0   45.70    5.90
 -14   0   0   37.10   10.80
 -14   0   0   56.99    9.60
 -14   0   0   60.19   10.90
 -14   0   0   51.29    8.80
 -14   0   0   49.40    9.40
 -14   0   0   39.40   10.60
  14   0   0   57.89   11.60
  14   0   0   54.29   10.30
  14   0   0   46.50   11.90
  14   0   0   48.80    6.40
  14   0   0   55.59   13.00
  14   0   0   51.49   14.50
  14   0   0   49.99   13.00
  14   0   0   62.69   13.70
  14   0   0   73.89   16.20
  14   0   0   42.90    8.60
  14   0   0   30.10    8.00
  14   0   0   56.29   12.60
  14   0   0   32.50    9.30
  14   0   0   54.79    9.20
  14   0   0   57.69    9.00
  14   0   0   53.59   16.10
 -15   0   0   23.20    4.30
 -15   0   0   39.80    8.20
 -15   0   0   26.30    5.80
 -15   0   0   28.80    9.10
 -15   0   0   21.90   11.30
 -15   0   0   14.40    8.90
 -15   0   0   30.90    8.80
 -15   0   0   40.80   11.90
 -15   0   0   20.70    6.30
 -15   0   0   35.00   13.20
 -15   0   0   27.60    9.40
 -15   0   0    9.50    8.30
  15   0   0   22.10    8.70
  15   0   0   27.60    7.30
  15   0   0   19.10   11.40
  15   0   0   27.80    9.20
  15   0   0   29.00   10.60
  15   0   0   22.30    7.20
  15   0   0   14.30   10.60
  15   0   0   31.70   10.90
  15   0   0   23.10   11.20
  15   0   0   28.90   10.20
  15   0   0   15.10    9.40
  15   0   0   20.10    4.30
  15   0   0   11.00   10.20
  15   0   0   25.00    7.20
 -16   0   0   59.69    5.00
 -16   0   0   71.79   13.20
 -16   0   0   49.90   11.40
 -16   0   0   65.39   15.20
 -16   0   0   52.29   13.50
 -16   0   0   64.39   10.80
 -16   0   0   31.20   11.10
 -16   0   0   78.19   18.40
 -16   0   0   62.89   12.30
 -16   0   0   68.49   10.50
 -16   0   0   61.19    9.80
 -16   0   0   57.79    7.80
 -16   0   0   62.09    9.90
  16   0   0   67.39   14.40
  16   0   0   51.99   16.00
  16   0   0   27.00   12.80
  16   0   0   79.29   11.00
  16   0   0   76.89   19.70
  16   0   0   57.89   15.20
  16   0   0   60.79   16.00
  16   0   0   75.69   13.70
  16   0   0   29.60   10.70
  16   0   0   54.59   13.70
  16   0   0   51.59   12.10
  16   0   0   50.69   12.80
  16   0   0   48.50    9.80
 -17   0   0  169.58   15.50
 -17   0   0  120.99   21.00
 -17   0   0  197.08   20.80
 -17   0   0  179.78   15.80
 -17   0   0  166.48   15.50
 -17   0   0  116.79   17.60
 -17   0   0  151.18   20.00
 -17   0   0  153.08   22.10
 -17   0   0  167.08   11.50
 -17   0   0  205.48   22.30
 -17   0   0  160.28   14.00
 -17   0   0  132.69   24.80
  17   0   0  139.49   19.30
  17   0   0  179.88   16.40
  17   0   0  163.08   25.90
  17   0   0  145.99   24.10
  17   0   0  122.69   19.80
  17   0   0  155.58   29.60
  17   0   0  181.98   18.20
  17   0   0  177.38   22.90
  17   0   0  117.39   18.70
  17   0   0  139.59   25.70
  17   0   0  173.88   25.50
  18  -1   0   13.20    8.30
  18  -1   0    1.60    9.70
  18  -1   0    0.80    7.30
  18  -1   0   12.20   11.30
  18  -1   0   12.10   10.70
  18  -1   0   11.10   14.00
  18  -1   0    9.40    9.20
 -18   1   0   10.40   11.20
 -18   1   0    4.10    8.70
 -18   1   0    6.70    6.50
 -18   1   0    1.80    7.80
 -18   1   0    3.20   11.60
  17  -1   0   40.30   16.80
  17  -1   0   60.69   19.60
  17  -1   0   76.99   18.50
  17  -1   0   53.29   10.40
  17  -1   0   51.29   13.20
  17  -1   0   47.40   12.10
  17  -1   0   55.99    7.90
  17  -1   0   50.89   12.90
  17  -1   0   64.79   17.70
  17  -1   0   63.49   15.60
  17  -1   0   53.69   13.00
  17  -1   0   66.59   17.10
  17  -1   0   71.49   17.30
 -17   1   0   60.39   12.70
 -17   1   0   79.39   14.80
 -17   1   0   47.70   17.00
 -17   1   0   69.69   16.60
 -17   1   0   69.39    9.60
 -17   1   0   92.59   17.20
 -17   1   0   52.49    9.90
 -17   1   0   59.89   14.00
 -17   1   0   63.89   15.10
 -17   1   0   62.39   11.10
 -17   1   0   65.39   12.80
 -17   1   0   55.79   10.40
 -17   1   0   46.80   12.20
  16  -1   0   74.49   14.10
  16  -1   0   71.89   18.70
  16  -1   0  111.69   23.70
  16  -1   0   99.49   20.00
  16  -1   0  105.99   11.60
  16  -1   0   83.99   16.70
  16  -1   0   65.99   12.80
  16  -1   0   72.29   18.60
  16  -1   0   91.39   17.40
  16  -1   0   91.29   15.50
  16  -1   0   94.59   19.40
  16  -1   0   97.29   18.00
  16  -1   0   84.59   12.00
  16  -1   0   92.79   15.60
 -16   1   0  112.09   17.90
 -16   1   0   98.79   16.00
 -16   1   0   82.79   16.60
 -16   1   0  113.19   12.00
 -16   1   0   91.99   17.20
 -16   1   0  102.29   17.80
 -16   1   0   91.59   15.50
 -16   1   0  117.89   21.50
 -16   1   0   58.49    9.60
 -16   1   0  118.89   13.60
 -16   1   0   72.39   10.40
 -16   1   0  110.79   16.90
 -16   1   0  123.39   16.20
  15  -1   0  107.69   16.60
  15  -1   0  104.99   11.80
  15  -1   0   74.39   18.30
  15  -1   0   63.49   15.20
  15  -1   0  119.09   20.10
  15  -1   0   82.99   19.10
  15  -1   0   62.39   17.20
  15  -1   0   76.29   16.70
  15  -1   0   85.39   14.10
  15  -1   0   69.49   10.50
  15  -1   0  113.29   17.10
  15  -1   0   92.09   11.00
 -15   1   0   76.29   15.30
 -15   1   0   51.79   12.60
 -15   1   0   87.49   13.40
 -15   1   0   65.29   12.90
 -15   1   0   91.29   12.20
 -15   1   0   88.99   10.60
 -15   1   0   75.69   12.10
 -15   1   0  107.49   11.50
 -15   1   0   83.09   13.40
 -15   1   0   79.99   15.20
 -15   1   0  101.59   20.00
 -15   1   0   81.59   13.30
  14  -1   0   96.29   17.00
  14  -1   0   66.69   13.50
  14  -1   0   84.69   18.10
  14  -1   0   51.79   11.60
  14  -1   0   99.89   20.00
  14  -1   0   73.99   12.60
  14  -1   0   64.69   14.40
  14  -1   0   52.79    8.60
  14  -1   0   79.29   17.20
  14  -1   0   64.29    9.80
  14  -1   0   49.30    9.90
  14  -1   0   73.59   11.90
  14  -1   0   48.50   13.80
  14  -1   0   81.69   14.70
  14  -1   0   46.40   13.10
 -14   1   0   58.49    9.20
 -14   1   0   79.09   14.80
 -14   1   0   88.09   15.10
 -14   1   0   54.59   10.70
 -14   1   0   52.59    9.90
 -14   1   0   38.00    9.70
 -14   1   0   61.99    5.20
 -14   1   0   52.39   10.80
 -14   1   0   67.59    9.10
 -14   1   0   54.59    8.40
 -14   1   0   83.89   18.20
 -14   1   0   68.09   13.10
 -14   1   0   60.59    8.90
 -14   1   0   45.50    9.60
  13  -1   0   16.80    7.10
  13  -1   0   22.30    7.10
  13  -1   0   14.30    6.30
  13  -1   0   12.80    7.60
  13  -1   0   21.80    9.70
  13  -1   0   15.00    4.50
  13  -1   0   25.80    8.70
  13  -1   0   18.60    8.80
  13  -1   0   32.40    9.40
  13  -1   0   26.80    6.70
  13  -1   0   20.00    4.80
  13  -1   0   38.70   12.70
  13  -1   0   11.50    5.30
  13  -1   0   23.00    8.60
  13  -1   0   22.10   10.40
  13  -1   0   27.50    9.50
  13  -1   0   34.20   10.00
 -13   1   0   26.30    6.20
 -13   1   0   16.30    7.80
 -13   1   0   14.70    6.70
 -13   1   0   22.10    6.00
 -13   1   0   29.80    7.00
 -13   1   0   26.50    6.20
 -13   1   0   25.50    8.50
 -13   1   0   30.40    8.00
 -13   1   0   16.40    5.20
 -13   1   0   15.30    7.20
 -13   1   0   19.70    5.90
 -13   1   0   17.80    7.50
 -13   1   0   23.40    8.10
 -13   1   0   23.80    3.90
  12  -1   0   54.49    7.40
  12  -1   0   57.29   10.60
  12  -1   0   62.39    7.30
  12  -1   0   69.29   14.00
  12  -1   0   52.49   10.70
  12  -1   0   41.50   10.70
  12  -1   0   58.19   12.60
  12  -1   0   67.09    9.20
  12  -1   0   53.09   12.30
  12  -1   0   42.60   11.40
  12  -1   0   57.19   11.00
  12  -1   0   76.39   11.80
  12  -1   0   46.20    7.20
  12  -1   0   51.49    9.60
  12  -1   0   64.69   11.60
  12  -1   0   47.40   12.50
  12  -1   0   54.89    9.60
 -12   1   0   47.40    9.80
 -12   1   0   71.39   11.60
 -12   1   0   51.79    8.00
 -12   1   0   47.80    8.70
 -12   1   0   50.69   11.90
 -12   1   0   52.39    7.80
 -12   1   0   61.39    5.00
 -12   1   0   50.59    9.50
 -12   1   0   39.40    7.50
 -12   1   0   52.99    7.40
 -12   1   0   61.39    7.80
 -12   1   0   50.29    8.50
 -12   1   0   58.19   10.40
 -12   1   0   54.09   11.20
 -12   1   0   47.60    7.30
 -12   1   0   58.89    5.30
  11  -1   0  383.16   23.60
  11  -1   0  387.36   24.90
  11  -1   0  387.56   25.70
  11  -1   0  349.87   20.30
  11  -1   0  371.76   27.30
  11  -1   0  388.56   24.30
  11  -1   0  300.07   24.60
  11  -1   0  369.66   21.80
  11  -1   0  387.06   22.50
  11  -1   0  351.46   21.10
  11  -1   0  361.26   17.60
  11  -1   0  328.77   25.80
  11  -1   0  331.57   25.40
  11  -1   0  357.16   18.50
  11  -1   0  356.96   18.10
  11  -1   0  437.46   26.90
  11  -1   0  361.36   19.10
  11  -1   0  400.36   25.90
  11  -1   0  372.86   22.80
 -11   1   0  358.56   22.00
 -11   1   0  334.67   19.70
 -11   1   0  397.56   19.10
 -11   1   0  341.37   16.40
 -11   1   0  380.06   19.20
 -11   1   0  382.46   22.50
 -11   1   0  354.16   23.40
 -11   1   0  363.66   23.30
 -11   1   0  390.06   19.60
 -11   1   0  343.67   23.10
 -11   1   0  372.56   16.80
 -11   1   0  359.16   20.30
 -11   1   0  390.16   19.00
 -11   1   0  368.46   19.60
  10  -1   0  557.24   28.90
  10  -1   0  572.64   31.70
  10  -1   0  559.64   32.90
  10  -1   0  556.74   29.90
  10  -1   0  566.14   28.50
  10  -1   0  536.85   27.70
  10  -1   0  585.84   34.10
  10  -1   0  598.84   30.60
  10  -1   0  538.35   25.00
  10  -1   0  590.64   31.30
  10  -1   0  583.84   28.70
  10  -1   0  546.85   27.80
  10  -1   0  513.55   30.70
  10  -1   0  581.84   27.30
  10  -1   0  553.44   23.70
  10  -1   0  542.35   31.40
  10  -1   0  537.15   24.40
  10  -1   0  525.95   30.90
  10  -1   0  541.85   32.00
  10  -1   0  544.45   24.00
  10  -1   0  570.04   32.70
  10  -1   0  513.65   25.10
 -10   1   0  565.04   25.20
 -10   1   0  583.24   28.80
 -10   1   0  566.44   27.70
 -10   1   0  534.65   23.30
 -10   1   0  584.14   25.80
 -10   1   0  604.44   25.90
 -10   1   0  544.95   24.90
 -10   1   0  550.44   26.70
 -10   1   0  509.95   24.10
 -10   1   0  540.65   26.40
 -10   1   0  527.95   29.30
 -10   1   0  553.14   26.00
 -10   1   0  549.25   28.40
 -10   1   0  541.85   29.60
   9  -1   0   69.59   11.30
   9  -1   0   72.79   11.30
   9  -1   0   71.59   10.90
   9  -1   0   66.19   10.90
   9  -1   0   60.69    9.80
   9  -1   0   54.09    7.60
   9  -1   0   48.80   15.90
   9  -1   0   63.29    5.40
   9  -1   0   56.39    6.40
   9  -1   0   55.99    8.10
   9  -1   0   53.39    5.30
   9  -1   0   52.59    9.00
   9  -1   0   73.09    9.20
   9  -1   0   62.69    8.10
   9  -1   0   74.89    9.80
   9  -1   0   54.99    9.80
   9  -1   0   59.09    5.90
   9  -1   0   62.79    9.10
   9  -1   0   56.49    8.70
   9  -1   0   81.79   12.40
  -9   1   0   50.49    5.20
  -9   1   0   65.89    6.00
  -9   1   0   63.79    7.60
  -9   1   0   60.19    5.50
  -9   1   0   59.69    6.90
  -9   1   0   72.79    8.00
  -9   1   0   57.79    8.70
  -9   1   0   72.89    9.70
  -9   1   0   65.19    6.00
  -9   1   0   61.89    6.00
  -9   1   0   46.80    7.20
  -9   1   0   58.59    7.50
  -9   1   0   57.39    8.40
  -9   1   0   62.79    6.90
   8  -1   0  155.78   13.90
   8  -1   0  148.29    8.70
   8  -1   0  128.39   10.40
   8  -1   0  132.89   12.70
   8  -1   0  207.38   23.60
   8  -1   0  134.99    9.90
   8  -1   0  141.29    8.20
   8  -1   0  136.59   12.70
   8  -1   0  114.99   10.10
   8  -1   0  147.09   12.30
   8  -1   0  141.59   10.70
   8  -1   0  127.99   12.00
   8  -1   0  137.29    8.50
   8  -1   0  136.29   10.10
   8  -1   0  159.78   10.10
   8  -1   0  147.89    9.10
   8  -1   0  161.58   12.60
   8  -1   0  139.39   11.60
   8  -1   0  140.99   12.30
   8  -1   0  137.49   10.20
   8  -1   0  122.99   12.10
   8  -1   0  142.49    9.00
   8  -1   0  149.69   11.20
  -8   1   0  131.09   11.30
  -8   1   0  139.19    8.60
  -8   1   0  138.29   10.90
  -8   1   0  145.39    9.50
  -8   1   0  128.69    8.90
  -8   1   0  162.28    9.20
  -8   1   0  130.49    9.10
  -8   1   0  138.59   12.10
  -8   1   0  140.99   18.20
  -8   1   0  141.49   10.40
  -8   1   0  138.19    9.40
  -8   1   0  145.99    8.60
  -8   1   0  133.69   11.10
  -8   1   0  149.39    8.70
  -8   1   0  146.59    9.10
  -8   1   0  145.39    8.80
   7  -1   0   89.79    7.80
   7  -1   0   97.89    9.90
   7  -1   0   89.29    7.60
   7  -1   0   97.99    7.50
   7  -1   0   97.39    9.00
   7  -1   0   92.39    7.70
   7  -1   0   84.09   10.60
   7  -1   0   96.59    8.30
   7  -1   0   97.59    6.70
   7  -1   0   89.79    6.50
   7  -1   0   82.89    9.10
   7  -1   0   96.19    5.30
   7  -1   0   98.89   12.40
   7  -1   0   91.49    7.10
   7  -1   0   90.89    5.90
   7  -1   0   80.29    7.60
   7  -1   0   92.29    9.40
   7  -1   0  101.69    9.90
   7  -1   0   85.89    7.80
   7  -1   0  105.19    9.50
   7  -1   0   91.89   10.50
   7  -1   0   87.89    8.80
   7  -1   0   96.19    9.50
   7  -1   0   79.99    8.30
   7  -1   0   94.99    6.30
   7  -1   0   98.09    6.60
  -7   1   0   87.89    6.30
  -7   1   0   77.49    6.50
  -7   1   0  103.39    7.10
  -7   1   0   95.99    6.30
  -7   1   0  107.09    6.90
  -7   1   0   89.09    4.80
  -7   1   0   91.79    7.00
  -7   1   0   88.49   10.60
  -7   1   0  104.09    6.80
  -7   1   0   78.99    6.00
  -7   1   0  100.69    8.30
  -7   1   0  103.29    6.70
  -7   1   0  114.59   10.20
  -7   1   0   76.49    9.20
  -7   1   0   92.09    7.70
  -7   1   0   90.89    6.70
  -7   1   0   90.89    6.70
  -7   1   0   88.29    8.30
   6  -1   0  796.52   32.30
   6  -1   0  813.42   37.80
   6  -1   0  797.42   34.70
   6  -1   0  807.22   33.20
   6  -1   0  873.11   36.80
   6  -1   0  852.51   36.40
   6  -1   0  844.62   35.20
   6  -1   0  827.12   34.00
   6  -1   0  829.52   37.10
   6  -1   0  834.42   35.90
   6  -1   0  843.72   32.10
   6  -1   0  820.22   37.00
   6  -1   0  810.12   36.40
   6  -1   0  802.82   36.20
   6  -1   0  834.22   34.70
   6  -1   0  819.12   33.30
  -6   1   0  899.21   33.70
  -6   1   0  805.32   35.10
  -6   1   0  785.32   32.50
  -6   1   0  867.41   31.60
  -6   1   0  815.12   37.20
  -6   1   0  839.32   33.40
  -6   1   0  866.11   36.10
  -6   1   0  787.92   33.20
  -6   1   0  860.01   36.00
  -6   1   0  818.12   33.80
  -6   1   0  817.52   34.40
  -6   1   0  779.12   32.80
  -6   1   0  821.52   34.20
  -6   1   0  826.02   35.10
   5  -1   0   48.00    5.90
   5  -1   0   57.69    7.40
   5  -1   0   37.20    3.30
   5  -1   0   42.50    3.90
   5  -1   0   62.39    7.20
   5  -1   0   52.39    4.60
   5  -1   0   52.89    7.40
   5  -1   0   38.40    3.70
   5  -1   0   47.60    5.60
   5  -1   0   38.00    3.50
   5  -1   0   36.80    3.00
   5  -1   0   38.70    3.80
   5  -1   0   35.80    3.20
   5  -1   0   47.20    5.70
   5  -1   0   42.70    5.00
   5  -1   0   44.40    5.30
   5  -1   0   46.90    6.60
   5  -1   0   43.30    5.80
   5  -1   0   46.30    5.60
   5  -1   0   31.30    4.40
   5  -1   0   59.39    6.80
   5  -1   0   49.00    5.10
   5  -1   0   48.20    6.60
   5  -1   0   45.90    5.10
   5  -1   0   39.30    3.50
   5  -1   0   40.40    4.60
   5  -1   0   31.00    5.30
   5  -1   0   45.00    5.60
   5  -1   0   42.30    6.60
   5  -1   0   50.19    6.80
   5  -1   0   54.59    6.80
  -5   1   0   59.19    7.10
  -5   1   0   46.10    5.30
  -5   1   0   40.50    3.00
  -5   1   0   39.30    3.80
  -5   1   0   41.80    3.40
  -5   1   0   41.20    3.40
  -5   1   0   45.80    3.60
  -5   1   0   46.50    5.20
  -5   1   0   43.50    4.00
  -5   1   0   44.20    4.70
  -5   1   0   40.80    4.40
  -5   1   0   39.90    3.70
  -5   1   0   46.80    4.30
  -5   1   0   48.50    5.70
  -5   1   0   43.40    3.60
  -5   1   0   41.70    3.80
  -5   1   0   41.30    3.40
  -5   1   0   38.00    3.80
  -5   1   0   49.99    5.80
   4  -1   0  211.38   10.10
   4  -1   0  216.68   11.70
   4  -1   0  195.68   11.30
   4  -1   0  199.58    9.20
   4  -1   0  213.38    9.90
   4  -1   0  211.58    9.40
   4  -1   0  199.58   10.90
   4  -1   0  212.38   10.70
   4  -1   0  212.08   11.80
   4  -1   0  222.38   11.70
   4  -1   0  200.68   10.70
   4  -1   0  206.88    9.20
   4  -1   0  206.78   11.60
   4  -1   0  188.38   10.30
   4  -1   0  212.98   10.00
   4  -1   0  190.68   11.60
   4  -1   0  204.08    8.60
   4  -1   0  201.68    8.60
   4  -1   0  228.48   10.40
   4  -1   0  215.48   11.30
   4  -1   0  202.28    9.30
   4  -1   0  216.08   11.80
   4  -1   0  205.98   11.00
   4  -1   0  205.18   11.40
   4  -1   0  198.08   11.10
   4  -1   0  220.78    9.50
   4  -1   0  199.48   10.00
   4  -1   0  221.58    9.60
   4  -1   0  218.48   10.50
   4  -1   0  216.28   10.50
   4  -1   0  215.18   11.40
   4  -1   0  208.58    8.40
   4  -1   0  215.28   10.80
  -4   1   0  218.88   11.00
  -4   1   0  224.78   10.60
  -4   1   0  212.38    9.20
  -4   1   0  187.68   11.50
  -4   1   0  204.78   10.20
  -4   1   0  222.18    9.90
  -4   1   0  231.58   11.10
  -4   1   0  200.28    9.10
  -4   1   0  222.98   10.00
  -4   1   0  197.68   10.60
  -4   1   0  219.38    9.30
  -4   1   0  211.48    9.40
  -4   1   0  208.88   10.70
  -4   1   0  193.18   12.10
  -4   1   0  237.68   11.70
  -4   1   0  197.98    9.30
  -4   1   0  220.68   10.80
  -4   1   0  220.18   10.50
  -4   1   0  200.28   10.30
  -4   1   0  218.48    9.70
  -4   1   0  181.38   10.10
  -4   1   0  210.28    9.60
  -4   1   0  197.48    9.30
  -4   1   0  221.88   10.20
   3  -1   0 2265.47  148.59
  -3   1   0 2085.79  145.09
   2  -1   0   38.80    2.90
   2  -1   0   46.80    3.30
   2  -1   0   41.10    2.60
   2  -1   0   35.00    2.70
   2  -1   0   46.40    2.70
   2  -1   0   41.60    3.80
   2  -1   0   45.80    2.90
   2  -1   0   44.00    3.20
   2  -1   0   38.60    2.90
   2  -1   0   43.10    2.90
   2  -1   0   41.30    2.50
   2  -1   0   42.90    3.10
   2  -1   0   33.90    3.00
   2  -1   0   41.60    2.90
   2  -1   0   46.40    3.10
   2  -1   0   42.20    3.30
   2  -1   0   43.90    2.50
   2  -1   0   34.90    2.90
   2  -1   0   44.00    2.50
   2  -1   0   40.30    2.70
   2  -1   0   41.80    2.90
   2  -1   0   46.10    2.50
   2  -1   0   40.50    2.30
   2  -1   0   47.20    3.00
   2  -1   0   40.20    3.00
   2  -1   0   40.10    3.20
   2  -1   0   41.30    2.80
   2  -1   0   38.10    3.40
   2  -1   0   44.50    2.40
   2  -1   0   39.20    3.20
   2  -1   0   39.00    2.20
   2  -1   0   38.50    2.30
   2  -1   0   40.80    2.30
  -2   1   0   36.20    2.50
  -2   1   0   36.40    3.20
  -2   1   0   41.40    2.70
  -2   1   0   38.00    2.70
  -2   1   0   38.90    2.20
  -2   1   0   35.80    2.70
  -2   1   0   35.40    2.60
  -2   1   0   41.00    2.60
  -2   1   0   37.70    2.40
  -2   1   0   34.00    3.20
  -2   1   0   39.40    2.30
  -2   1   0   33.40    3.00
  -2   1   0   42.50    2.30
  -2   1   0   36.00    2.90
  -2   1   0   37.10    1.90
  -2   1   0   40.70    3.00
  -2   1   0   36.70    3.30
  -2   1   0   39.80    2.90
  -2   1   0   35.80    3.10
  -2   1   0   39.70    2.60
  -2   1   0   37.00    2.90
  -2   1   0   39.00    2.30
  -2   1   0   39.00    2.70
  -2   1   0   37.10    2.30
  -2   1   0   40.50    2.70
  -2   1   0   35.90    3.00
  -2   1   0   43.50    3.20
  -2   1   0   38.10    2.60
  -2   1   0   41.80    2.00
  -2   1   0   39.00    2.90
  -2   1   0   40.40    2.30
  -2   1   0   39.20    2.80
  -2   1   0   37.00    2.80
  -2   1   0   39.00    2.50
   1  -1   0    0.00    0.10
   1  -1   0    0.10    0.10
   1  -1   0    0.00    0.10
   1  -1   0    0.50    0.20
   1  -1   0   -0.10    0.10
   1  -1   0    0.10    0.20
   1  -1   0    0.20    0.20
  -1   1   0   -0.10    0.10
  -1   1   0   -0.10    0.10
  -1   1   0    0.10    0.10
  -1   1   0    0.00    0.10
  -2  -1   0 3032.80  165.58
   2   1   0 2892.81  161.28
  -3  -1   0 1558.14  120.29
   3   1   0 1621.84  138.99
  -4  -1   0  139.09    5.80
  -4  -1   0  138.39    6.90
  -4  -1   0  136.09    8.50
  -4  -1   0  145.59    8.60
  -4  -1   0  125.79    6.90
  -4  -1   0  128.69    6.40
  -4  -1   0  132.89    8.70
  -4  -1   0  134.59    6.60
  -4  -1   0  141.69    7.00
  -4  -1   0  134.39    6.80
  -4  -1   0  136.49    9.30
  -4  -1   0  144.49    8.20
  -4  -1   0  141.39    8.40
  -4  -1   0  142.39    8.00
  -4  -1   0  137.19    7.30
  -4  -1   0  144.79    6.90
  -4  -1   0  125.69    8.10
  -4  -1   0  136.99    6.40
  -4  -1   0  132.09    9.10
  -4  -1   0  131.49    7.30
  -4  -1   0  130.09    6.50
  -4  -1   0  128.49    6.90
   4   1   0  130.29    8.10
   4   1   0  129.89    6.30
   4   1   0  146.19    9.40
   4   1   0  142.29    6.30
   4   1   0  146.69    8.40
   4   1   0  120.99    8.50
   4   1   0  133.09    8.50
   4   1   0  137.39    8.30
   4   1   0  131.09    8.90
   4   1   0  140.19    7.80
   4   1   0  129.79    6.10
   4   1   0  137.49    6.50
   4   1   0  139.29    8.30
   4   1   0  131.09    8.50
   4   1   0  135.59    9.40
   4   1   0  123.99    8.20
   4   1   0  136.99    8.20
   4   1   0  138.49    7.20
   4   1   0  144.89    8.50
   4   1   0  144.19    9.30
   4   1   0  128.69    9.50
   4   1   0  134.69    8.00
   4   1   0  127.49    7.40
   4   1   0  141.49    8.30
   4   1   0  124.19    6.10
   4   1   0  137.69    7.70
   4   1   0  129.79    6.80
   4   1   0  133.79    8.10
   4   1   0  131.39    7.50
   4   1   0  132.59    6.00
  -5  -1   0  223.78   11.10
  -5  -1   0  240.38   10.90
  -5  -1   0  240.78   11.00
  -5  -1   0  216.08   12.40
  -5  -1   0  222.68   10.80
  -5  -1   0  240.18   10.70
  -5  -1   0  208.78   12.20
  -5  -1   0  239.18   10.30
  -5  -1   0  219.68   10.80
  -5  -1   0  231.38   10.30
  -5  -1   0  214.18   10.60
  -5  -1   0  224.88   12.50
  -5  -1   0  237.68   10.20
  -5  -1   0  216.38   13.20
  -5  -1   0  249.88   11.80
  -5  -1   0  220.08   11.00
  -5  -1   0  246.08   10.40
  -5  -1   0  243.08   12.80
  -5  -1   0  224.78   12.70
  -5  -1   0  227.38   13.70
   5   1   0  226.78   11.70
   5   1   0  226.28   13.40
   5   1   0  227.38   13.90
   5   1   0  221.28   12.40
   5   1   0  240.18   12.90
   5   1   0  222.38   12.50
   5   1   0  235.78   12.70
   5   1   0  199.88   11.90
   5   1   0  212.38   13.80
   5   1   0  245.58   12.00
   5   1   0  220.48   14.40
   5   1   0  245.18   13.30
   5   1   0  228.98   13.70
   5   1   0  229.18   11.10
   5   1   0  226.28   12.70
   5   1   0  223.28    9.70
   5   1   0  229.38   13.00
   5   1   0  242.78   11.20
   5   1   0  232.38   11.90
   5   1   0  218.28   10.80
   5   1   0  243.58   11.00
   5   1   0  224.98    9.40
   5   1   0  232.58   12.80
   5   1   0  228.18    9.50
   5   1   0  225.98    9.80
   5   1   0  226.48   13.70
   5   1   0  219.68   11.50
   5   1   0  224.18   11.60
   5   1   0  219.98   12.40
   5   1   0  230.18   13.60
  -6  -1   0   59.29    8.10
  -6  -1   0   42.80    7.30
  -6  -1   0   48.40    4.30
  -6  -1   0   38.50    6.00
  -6  -1   0   35.70    5.50
  -6  -1   0   40.50    5.70
  -6  -1   0   56.59    6.70
  -6  -1   0   48.60    3.00
  -6  -1   0   49.70    2.90
  -6  -1   0   46.90    3.80
  -6  -1   0   49.10    4.40
  -6  -1   0   47.50    5.00
  -6  -1   0   43.70    4.90
  -6  -1   0   48.00    3.90
  -6  -1   0   52.89    6.60
  -6  -1   0   42.30    4.20
  -6  -1   0   49.80    3.90
  -6  -1   0   56.19    6.00
  -6  -1   0   44.10    4.30
  -6  -1   0   51.69    3.60
   6   1   0   56.19    6.50
   6   1   0   48.20    7.50
   6   1   0   52.79    6.70
   6   1   0   48.40    7.20
   6   1   0   43.80    2.90
   6   1   0   47.60    6.90
   6   1   0   51.79    4.00
   6   1   0   38.40    6.50
   6   1   0   39.50    5.50
   6   1   0   61.39    7.70
   6   1   0   55.59    6.30
   6   1   0   47.00    8.00
   6   1   0   60.39    7.40
   6   1   0   37.20    5.40
   6   1   0   51.29    6.30
   6   1   0   50.39    6.60
   6   1   0   51.39    5.00
   6   1   0   48.10    4.50
   6   1   0   44.80    7.00
   6   1   0   44.60    3.40
   6   1   0   40.20    6.90
   6   1   0   48.10    6.60
   6   1   0   46.10    6.30
   6   1   0   33.40    4.50
   6   1   0   63.99    8.30
   6   1   0   39.50    4.20
  -7  -1   0  226.88   12.10
  -7  -1   0  228.58   14.10
  -7  -1   0  234.48   12.30
  -7  -1   0  219.48    9.80
  -7  -1   0  245.88   14.50
  -7  -1   0  216.88   11.90
  -7  -1   0  236.58   11.80
  -7  -1   0  238.78   12.00
  -7  -1   0  216.58   13.60
  -7  -1   0  210.38   14.90
  -7  -1   0  244.38   13.30
  -7  -1   0  237.98   15.50
  -7  -1   0  244.98   14.30
  -7  -1   0  247.08   14.70
  -7  -1   0  225.08   11.00
  -7  -1   0  228.58   14.10
   7   1   0  228.28   10.60
   7   1   0  256.87   16.30
   7   1   0  253.47   14.50
   7   1   0  228.68   13.30
   7   1   0  207.98   13.50
   7   1   0  224.08   11.10
   7   1   0  222.08   13.60
   7   1   0  233.88   12.60
   7   1   0  231.18   14.20
   7   1   0  241.28   15.80
   7   1   0  235.68   15.00
   7   1   0  202.28   15.50
   7   1   0  229.68   12.10
   7   1   0  236.58   13.30
   7   1   0  234.68   14.20
   7   1   0  239.88   13.20
   7   1   0  199.18   15.30
   7   1   0  221.58   14.20
   7   1   0  211.68   15.20
   7   1   0  221.68   12.10
   7   1   0  242.58    9.50
   7   1   0  237.68   17.00
   7   1   0  239.98   14.80
  -8  -1   0    0.80    3.20
  -8  -1   0    1.10    1.80
  -8  -1   0   -0.30    2.00
  -8  -1   0    0.40    1.90
  -8  -1   0    4.10    3.20
  -8  -1   0    1.60    3.50
  -8  -1   0    1.80    2.10
  -8  -1   0    3.80    2.30
  -8  -1   0    5.20    3.30
  -8  -1   0    1.30    2.30
  -8  -1   0    0.20    3.10
  -8  -1   0    2.70    2.30
  -8  -1   0    1.10    2.60
  -8  -1   0    3.50    3.30
  -8  -1   0    0.80    3.80
   8   1   0    2.10    1.60
   8   1   0   -0.30    2.20
   8   1   0    0.80    2.10
   8   1   0   -0.60    3.10
   8   1   0    3.50    3.70
   8   1   0    4.70    3.20
   8   1   0    1.90    3.20
   8   1   0    1.30    3.10
   8   1   0    0.00    2.60
   8   1   0    6.40    3.90
   8   1   0    0.10    2.30
   8   1   0    2.80    3.00
   8   1   0    0.80    2.80
   8   1   0    3.00    1.90
   8   1   0   -0.90    3.40
   8   1   0    6.40    4.70
   8   1   0   -0.90    2.40
   8   1   0   -0.40    3.90
   8   1   0    1.40    2.30
   8   1   0    1.30    2.70
  -9  -1   0   91.29    6.70
  -9  -1   0   70.49   10.50
  -9  -1   0  108.89    8.30
  -9  -1   0   80.59    9.60
  -9  -1   0   99.99    7.90
  -9  -1   0   95.99   11.50
  -9  -1   0  104.59    7.80
  -9  -1   0  122.29   12.70
  -9  -1   0   73.29    9.70
  -9  -1   0   94.49    8.10
  -9  -1   0  103.09   11.30
  -9  -1   0   89.59    7.60
  -9  -1   0   83.69   11.00
  -9  -1   0   96.59   12.80
   9   1   0   84.49   12.00
   9   1   0   86.69    7.60
   9   1   0   89.69   10.10
   9   1   0   82.69   10.00
   9   1   0  123.19   13.50
   9   1   0   93.89   10.30
   9   1   0  101.29   14.50
   9   1   0  100.89    9.30
   9   1   0   74.49   11.20
   9   1   0   90.79    8.70
   9   1   0   99.99    8.00
   9   1   0  104.49   12.00
   9   1   0   92.59    6.60
   9   1   0  103.49   10.10
   9   1   0   86.59   12.80
   9   1   0   86.19   11.00
   9   1   0  107.69   13.20
   9   1   0   87.29    7.80
   9   1   0   93.09    6.20
   9   1   0   86.59   12.20
 -10  -1   0  406.86   25.30
 -10  -1   0  482.45   24.90
 -10  -1   0  482.95   22.00
 -10  -1   0  393.06   24.20
 -10  -1   0  422.46   25.10
 -10  -1   0  412.96   24.20
 -10  -1   0  447.96   21.40
 -10  -1   0  456.95   27.50
 -10  -1   0  416.16   22.00
 -10  -1   0  440.86   20.90
 -10  -1   0  437.16   23.80
 -10  -1   0  445.46   22.20
 -10  -1   0  415.36   19.60
  10   1   0  421.56   23.70
  10   1   0  456.15   24.90
  10   1   0  473.25   21.90
  10   1   0  468.55   25.90
  10   1   0  403.06   19.20
  10   1   0  428.56   23.50
  10   1   0  423.76   26.60
  10   1   0  430.36   22.60
  10   1   0  401.06   18.90
  10   1   0  457.75   29.90
  10   1   0  437.46   25.70
  10   1   0  417.26   21.20
  10   1   0  415.66   28.10
  10   1   0  441.26   27.50
  10   1   0  380.76   26.70
  10   1   0  448.36   24.40
  10   1   0  452.45   24.50
  10   1   0  447.66   23.40
  10   1   0  417.76   21.30
 -11  -1   0    5.90    5.60
 -11  -1   0    8.70    3.90
 -11  -1   0   19.00    8.50
 -11  -1   0   11.90    4.20
 -11  -1   0   13.50    5.70
 -11  -1   0    7.00    5.00
 -11  -1   0    7.60    4.00
 -11  -1   0   13.90    4.90
 -11  -1   0   10.70    6.20
 -11  -1   0   16.20    5.00
 -11  -1   0   15.20    6.50
 -11  -1   0   14.30    6.20
 -11  -1   0   15.90    3.80
 -11  -1   0   13.90    5.70
  11   1   0    6.00    6.00
  11   1   0    9.30    5.20
  11   1   0   10.70    6.20
  11   1   0   16.30    4.90
  11   1   0   10.60    5.90
  11   1   0   12.80    4.40
  11   1   0   13.80    3.30
  11   1   0   10.10    7.40
  11   1   0   10.10    5.50
  11   1   0    6.80    4.00
  11   1   0    6.70    4.90
  11   1   0   12.90    8.40
  11   1   0    3.60    5.80
  11   1   0    6.50    4.80
  11   1   0    5.60    5.00
  11   1   0   11.20    4.90
  11   1   0   11.70    5.10
  11   1   0   10.20    5.20
  11   1   0    6.60    5.80
 -12  -1   0    0.60    5.90
 -12  -1   0   -0.80    3.80
 -12  -1   0   -0.30    4.90
 -12  -1   0    2.30    4.30
 -12  -1   0   -2.00    3.00
 -12  -1   0   -1.10    3.30
 -12  -1   0   -0.70    2.70
 -12  -1   0   10.20    7.60
 -12  -1   0    3.40    3.80
 -12  -1   0   -0.90    5.30
 -12  -1   0    3.00    5.90
 -12  -1   0    3.20    3.40
 -12  -1   0    2.20    5.70
 -12  -1   0   -0.80    3.10
  12   1   0    0.70    2.20
  12   1   0   -0.90    3.90
  12   1   0    1.60    6.40
  12   1   0    1.30    4.00
  12   1   0   -6.50    6.10
  12   1   0   -0.90    3.70
  12   1   0    1.00    4.80
  12   1   0   -2.30    4.20
  12   1   0    0.40    5.10
  12   1   0    2.40    5.00
  12   1   0    2.90    3.70
  12   1   0    0.30    4.70
  12   1   0    0.00    5.80
  12   1   0    1.90    5.60
  12   1   0    8.70    5.70
  12   1   0   10.70    7.30
  12   1   0    2.80    4.60
  12   1   0    4.20    3.90
  12   1   0    1.20    4.20
 -13  -1   0   60.79   10.30
 -13  -1   0   54.39    8.50
 -13  -1   0   53.99   11.80
 -13  -1   0   32.80    9.50
 -13  -1   0   65.29   12.60
 -13  -1   0   41.60   11.30
 -13  -1   0   59.99   10.70
 -13  -1   0   50.19   10.50
 -13  -1   0   61.09   10.20
 -13  -1   0   52.69    9.40
 -13  -1   0   49.60    7.70
 -13  -1   0   49.10   10.80
 -13  -1   0   59.59    8.50
 -13  -1   0   50.29    6.60
  13   1   0   61.79   11.60
  13   1   0   52.69    9.60
  13   1   0   83.19   14.70
  13   1   0   48.20   13.20
  13   1   0   58.29   12.90
  13   1   0   47.40   11.10
  13   1   0   74.09   11.90
  13   1   0   47.50   13.40
  13   1   0   47.60    8.10
  13   1   0   37.50   11.30
  13   1   0   62.79   12.10
  13   1   0   47.40    5.90
  13   1   0   59.89    8.50
  13   1   0   51.19   14.30
  13   1   0   86.59   13.60
  13   1   0   57.19    8.40
  13   1   0   63.49   13.70
 -14  -1   0  209.08   18.90
 -14  -1   0  142.89   21.30
 -14  -1   0  178.38   15.80
 -14  -1   0  158.08   19.40
 -14  -1   0  162.38   11.00
 -14  -1   0  212.48   15.00
 -14  -1   0  203.28   15.10
 -14  -1   0  199.78   14.00
 -14  -1   0  182.18   15.60
 -14  -1   0  192.48   20.80
 -14  -1   0  208.68   17.60
 -14  -1   0  215.18   23.70
 -14  -1   0  204.98   16.90
  14   1   0  186.08   19.60
  14   1   0  175.48   17.10
  14   1   0  175.38   16.40
  14   1   0  163.38   20.20
  14   1   0  151.98    9.80
  14   1   0  131.19   20.90
  14   1   0  177.48   13.10
  14   1   0  200.98   24.30
  14   1   0  177.78   23.40
  14   1   0  175.58   14.30
  14   1   0  176.48   12.90
  14   1   0  145.99   22.00
  14   1   0  188.48   19.10
  14   1   0  204.78   20.10
  14   1   0  187.88   23.30
  14   1   0  219.48   22.10
 -15  -1   0   43.20   14.30
 -15  -1   0   38.20   11.40
 -15  -1   0   47.60    9.50
 -15  -1   0   44.50   12.10
 -15  -1   0   52.49    6.50
 -15  -1   0   47.50    6.80
 -15  -1   0   40.10   11.00
 -15  -1   0   51.19    9.30
 -15  -1   0   41.50   10.20
 -15  -1   0   39.80    8.20
 -15  -1   0   45.40   10.80
  15   1   0   34.10   12.60
  15   1   0   40.10   16.90
  15   1   0   42.20    7.60
  15   1   0   50.59    8.10
  15   1   0   54.19   17.10
  15   1   0   56.59   13.80
  15   1   0   50.69   16.00
  15   1   0   51.59    9.60
  15   1   0   60.29   15.00
  15   1   0   31.10    8.10
  15   1   0   39.80   11.40
  15   1   0   39.30    5.10
  15   1   0   57.49   15.00
  15   1   0   27.30   12.90
  15   1   0   56.89   11.00
  15   1   0   47.70   10.50
 -16  -1   0   31.90   13.90
 -16  -1   0   32.70   11.90
 -16  -1   0   26.80    9.20
 -16  -1   0   34.10    5.40
 -16  -1   0   52.19   17.30
 -16  -1   0   38.50    8.90
 -16  -1   0   30.70    8.50
 -16  -1   0   56.39   12.00
 -16  -1   0   36.30    9.40
 -16  -1   0   40.20    8.80
 -16  -1   0   31.50   10.70
 -16  -1   0   34.70   11.00
  16   1   0   27.40    8.90
  16   1   0   30.60   11.30
  16   1   0   26.80   10.80
  16   1   0   40.40   15.90
  16   1   0   49.80    9.70
  16   1   0   43.90   13.30
  16   1   0   28.60    9.70
  16   1   0   52.59   12.60
  16   1   0   24.00   11.90
  16   1   0   38.60    9.40
  16   1   0   34.10   16.30
  16   1   0    7.80   15.00
  16   1   0   19.20    8.90
 -17  -1   0    1.70   10.50
 -17  -1   0    4.30    7.50
 -17  -1   0   12.50    6.50
 -17  -1   0    4.70    8.40
 -17  -1   0    5.10    6.40
 -17  -1   0    3.70    6.00
 -17  -1   0    5.60    6.30
 -17  -1   0    9.50   10.00
 -17  -1   0   12.00    8.00
 -17  -1   0   -3.50    9.00
  17   1   0   -0.90    8.10
  17   1   0   18.20    9.40
  17   1   0    6.10   12.00
  17   1   0    9.90   11.80
  17   1   0   22.00    9.70
  17   1   0   -5.20    7.10
  17   1   0    8.30    7.00
  17   1   0    2.60    4.90
  17   1   0    5.00   10.50
  17   1   0    7.50    7.40
  17   1   0    6.70    8.60
  17   1   0    9.80   11.30
  17   1   0   10.80   10.30
  18  -2   0   81.69   16.20
  18  -2   0   32.60   15.30
  18  -2   0   51.09   10.50
  18  -2   0   61.49   14.70
  18  -2   0   87.79   21.20
  18  -2   0   60.59   16.40
  18  -2   0   60.49   15.60
  18  -2   0   81.69   13.30
  18  -2   0   68.39   15.40
  18  -2   0   61.29   14.20
  18  -2   0   44.50   18.70
  18  -2   0   65.09   17.20
  18  -2   0   68.69   17.40
 -18   2   0   67.39   13.00
 -18   2   0   56.49   17.40
 -18   2   0   59.79   14.30
 -18   2   0   93.59   14.50
 -18   2   0   39.00   13.70
 -18   2   0   60.89   12.30
 -18   2   0   81.59   10.90
 -18   2   0   64.99   11.70
 -18   2   0   71.09   16.50
 -18   2   0   80.99   15.50
 -18   2   0   76.19   11.60
 -18   2   0   62.19   11.50
  17  -2   0   50.49   13.10
  17  -2   0   47.40   13.50
  17  -2   0   73.19   20.30
  17  -2   0   53.19   12.90
  17  -2   0   55.69   16.20
  17  -2   0   63.79   19.10
  17  -2   0   81.29   18.00
  17  -2   0   52.29    8.70
  17  -2   0   38.20   15.90
  17  -2   0   70.59   17.60
  17  -2   0   50.79   17.70
  17  -2   0   84.19   12.80
  17  -2   0   83.29   16.40
  17  -2   0   75.29   13.00
  17  -2   0   55.89   16.20
 -17   2   0   73.89   11.60
 -17   2   0   65.19   13.80
 -17   2   0   58.99   17.50
 -17   2   0   62.89   12.40
 -17   2   0   75.49   18.10
 -17   2   0   76.39   12.00
 -17   2   0   61.39   10.10
 -17   2   0   65.49   16.00
 -17   2   0   73.79   17.10
 -17   2   0   54.49    8.40
 -17   2   0   58.29   12.30
 -17   2   0   84.39   11.30
 -17   2   0   76.79   13.40
 -17   2   0   48.20   13.00
  16  -2   0    3.20    7.50
  16  -2   0   -2.50    6.40
  16  -2   0    1.80    7.90
  16  -2   0   -0.40    8.30
  16  -2   0   -3.00    9.30
  16  -2   0    1.50    6.00
  16  -2   0   -0.60    3.40
  16  -2   0   -9.50    5.90
  16  -2   0    2.90    7.30
  16  -2   0    2.30    8.10
  16  -2   0    1.80    6.80
  16  -2   0    6.00    3.60
  16  -2   0   -4.20    8.50
  16  -2   0    1.40    7.90
  16  -2   0    0.30    6.10
 -16   2   0   -4.40    9.40
 -16   2   0  -13.10   12.10
 -16   2   0    1.90    5.10
 -16   2   0    4.20    6.30
 -16   2   0    1.20    5.00
 -16   2   0    2.10    5.00
 -16   2   0    1.70    9.00
 -16   2   0    0.70    7.70
 -16   2   0    0.60    6.50
 -16   2   0   -0.50    3.80
 -16   2   0    6.30    5.30
 -16   2   0   -1.90    6.50
 -16   2   0    1.30    6.60
 -16   2   0    9.70    9.00
  15  -2   0   37.60    6.70
  15  -2   0   66.79   14.50
  15  -2   0   33.80    9.60
  15  -2   0   29.80    7.70
  15  -2   0   29.50   13.00
  15  -2   0   38.10   12.00
  15  -2   0   43.80   14.20
  15  -2   0   31.50    9.00
  15  -2   0   40.50   10.10
  15  -2   0   22.70   10.90
  15  -2   0   53.49    7.70
  15  -2   0   40.60   13.70
  15  -2   0   41.00   12.50
 -15   2   0   51.29   13.30
 -15   2   0   59.29   10.80
 -15   2   0   54.29    7.80
 -15   2   0   40.10    7.80
 -15   2   0   26.50   10.20
 -15   2   0   49.90    8.70
 -15   2   0   31.00   10.10
 -15   2   0   16.00    9.00
 -15   2   0   57.49    9.20
 -15   2   0   54.19   10.50
 -15   2   0   34.90   10.60
 -15   2   0   39.30   12.30
  14  -2   0  241.68   19.70
  14  -2   0  255.67   19.70
  14  -2   0  250.97   15.80
  14  -2   0  191.18   26.50
  14  -2   0  240.88   14.70
  14  -2   0  238.78   20.50
  14  -2   0  294.17   27.40
  14  -2   0  227.58   14.80
  14  -2   0  283.07   24.10
  14  -2   0  288.17   23.40
  14  -2   0  275.27   24.80
  14  -2   0  239.78   21.50
  14  -2   0  219.18   24.90
  14  -2   0  241.38   31.00
  14  -2   0  270.17   24.20
  14  -2   0  278.27   17.30
  14  -2   0  252.27   20.20
 -14   2   0  217.78   19.50
 -14   2   0  265.07   22.10
 -14   2   0  264.17   18.80
 -14   2   0  233.88   15.70
 -14   2   0  258.17   14.20
 -14   2   0  220.48   20.60
 -14   2   0  280.57   15.50
 -14   2   0  264.07   17.00
 -14   2   0  243.38   16.40
 -14   2   0  245.68   22.30
 -14   2   0  261.97   17.00
 -14   2   0  249.38   22.00
 -14   2   0  201.78   19.30
  13  -2   0   51.29   10.20
  13  -2   0   49.20    6.90
  13  -2   0   21.00    8.80
  13  -2   0   37.00    8.30
  13  -2   0   39.90    7.20
  13  -2   0   47.20   12.00
  13  -2   0   34.90   12.20
  13  -2   0   33.50   10.80
  13  -2   0   28.00    7.90
  13  -2   0   36.50   10.40
  13  -2   0   42.40   10.70
  13  -2   0   42.20   13.60
  13  -2   0   31.70    9.40
  13  -2   0   45.90    7.70
  13  -2   0   49.00    7.70
  13  -2   0   28.70    9.50
 -13   2   0   41.40   10.80
 -13   2   0   41.20    8.50
 -13   2   0   33.50    9.20
 -13   2   0   36.80    8.10
 -13   2   0   31.50    9.20
 -13   2   0   38.80    3.60
 -13   2   0   46.10    6.60
 -13   2   0   46.20    6.90
 -13   2   0   43.40   10.30
 -13   2   0   41.20    8.60
 -13   2   0   36.00    8.60
 -13   2   0   52.69    8.20
 -13   2   0   43.00    8.30
 -13   2   0   44.80    7.20
 -13   2   0   48.20    7.50
  12  -2   0    7.70    7.70
  12  -2   0    6.70    4.10
  12  -2   0    9.40    6.20
  12  -2   0    9.20    4.50
  12  -2   0   15.90    7.60
  12  -2   0   14.60    7.60
  12  -2   0    9.10    4.00
  12  -2   0    9.60    6.80
  12  -2   0    8.60    5.30
  12  -2   0    6.40    3.20
  12  -2   0    6.60    6.00
  12  -2   0   16.50    8.50
  12  -2   0    9.20    5.80
  12  -2   0   10.60    7.70
  12  -2   0    2.50    5.70
  12  -2   0   12.00    7.50
  12  -2   0    9.10    6.00
  12  -2   0    7.80    3.60
  12  -2   0    4.30    5.70
 -12   2   0   10.50    4.40
 -12   2   0    4.90    6.20
 -12   2   0    9.70    4.90
 -12   2   0   10.80    2.60
 -12   2   0    9.80    2.50
 -12   2   0    9.20    5.50
 -12   2   0   14.80    7.00
 -12   2   0   12.00    5.90
 -12   2   0    8.00    3.90
 -12   2   0    8.00    3.90
 -12   2   0   13.50    6.50
 -12   2   0   10.50    4.40
 -12   2   0    8.80    4.00
 -12   2   0    7.60    4.20
 -12   2   0    5.50    3.70
 -12   2   0    0.80    4.50
  11  -2   0  188.78   17.60
  11  -2   0  181.78   12.00
  11  -2   0  144.59   18.40
  11  -2   0  163.98   16.00
  11  -2   0  215.08   25.10
  11  -2   0  187.18   23.60
  11  -2   0  171.08   12.20
  11  -2   0  176.58   14.40
  11  -2   0  154.68   10.70
  11  -2   0  181.68   16.00
  11  -2   0  155.18   18.00
  11  -2   0  167.78   13.90
  11  -2   0  181.58   17.80
  11  -2   0  145.59   18.60
  11  -2   0  160.98   16.50
  11  -2   0  201.98   23.60
  11  -2   0  162.18   13.80
  11  -2   0  180.88   10.90
  11  -2   0  167.18   14.50
  11  -2   0  182.78   11.90
 -11   2   0  172.48   14.50
 -11   2   0  179.08    8.80
 -11   2   0  175.48    9.80
 -11   2   0  175.48   11.90
 -11   2   0  154.08   15.00
 -11   2   0  169.88   12.60
 -11   2   0  157.18    9.30
 -11   2   0  163.08   15.30
 -11   2   0  180.78   11.40
 -11   2   0  161.88   13.00
 -11   2   0  182.18   11.70
 -11   2   0  172.68   11.30
 -11   2   0  165.68   13.50
 -11   2   0  177.28   11.40
 -11   2   0  163.08   12.00
 -11   2   0  163.98   12.60
 -11   2   0  177.08   14.90
  10  -2   0   87.69    8.00
  10  -2   0   90.99   12.70
  10  -2   0   94.59    7.30
  10  -2   0  116.29   12.80
  10  -2   0   77.59   13.10
  10  -2   0   95.89   13.90
  10  -2   0   85.29    9.40
  10  -2   0  100.19   14.10
  10  -2   0   82.49    7.60
  10  -2   0  108.09   15.40
  10  -2   0   74.49   13.00
  10  -2   0  103.49   14.90
  10  -2   0   99.59   12.00
  10  -2   0  113.19   14.80
  10  -2   0   69.19    9.60
  10  -2   0  119.29   14.30
  10  -2   0  115.59   12.90
  10  -2   0   72.69   12.10
  10  -2   0   80.69    7.70
  10  -2   0  110.19   16.70
  10  -2   0   86.09   11.10
 -10   2   0   71.99    9.40
 -10   2   0   88.99    7.90
 -10   2   0   91.59    9.60
 -10   2   0   84.09    7.80
 -10   2   0   75.09   11.00
 -10   2   0   75.89    9.10
 -10   2   0   86.89    9.40
 -10   2   0   91.99    7.60
 -10   2   0   99.59    5.80
 -10   2   0   76.09   10.30
 -10   2   0  100.69   12.60
 -10   2   0   86.99    7.60
 -10   2   0   98.09   12.90
 -10   2   0   90.89    7.50
 -10   2   0  100.69    6.20
   9  -2   0  276.07   20.50
   9  -2   0  291.57   17.40
   9  -2   0  329.07   18.10
   9  -2   0  306.87   21.10
   9  -2   0  318.77   16.20
   9  -2   0  282.17   17.50
   9  -2   0  306.97   20.50
   9  -2   0  317.27   22.10
   9  -2   0  314.57   21.00
   9  -2   0  281.27   15.80
   9  -2   0  325.17   19.70
   9  -2   0  293.37   19.70
   9  -2   0  298.37   14.90
   9  -2   0  294.87   18.20
   9  -2   0  304.77   18.00
   9  -2   0  351.86   21.20
   9  -2   0  286.07   20.30
   9  -2   0  310.07   18.60
   9  -2   0  294.37   15.40
   9  -2   0  318.87   20.10
   9  -2   0  333.67   20.60
   9  -2   0  272.37   19.00
  -9   2   0  281.07   13.60
  -9   2   0  292.87   17.60
  -9   2   0  304.37   12.70
  -9   2   0  295.57   16.50
  -9   2   0  284.97   18.70
  -9   2   0  305.67   12.40
  -9   2   0  321.97   17.80
  -9   2   0  294.57   16.10
  -9   2   0  293.07   15.20
  -9   2   0  311.77   13.30
  -9   2   0  318.27   15.30
  -9   2   0  283.77   15.70
  -9   2   0  310.27   15.70
  -9   2   0  302.17   19.20
  -9   2   0  291.77   18.10
  -9   2   0  305.27   15.30
   8  -2   0  308.17   18.10
   8  -2   0  246.68   19.10
   8  -2   0  332.97   19.40
   8  -2   0  305.17   19.80
   8  -2   0  262.07   17.90
   8  -2   0  279.27   17.30
   8  -2   0  306.27   19.80
   8  -2   0  329.17   16.20
   8  -2   0  291.87   15.80
   8  -2   0  320.47   19.20
   8  -2   0  320.57   15.90
   8  -2   0  311.37   19.40
   8  -2   0  308.97   17.00
   8  -2   0  333.57   19.60
   8  -2   0  313.77   17.10
   8  -2   0  312.07   14.40
   8  -2   0  325.77   20.40
   8  -2   0  305.07   14.70
   8  -2   0  307.17   17.50
   8  -2   0  297.37   15.00
   8  -2   0  280.97   19.00
  -8   2   0  301.07   17.60
  -8   2   0  314.87   14.70
  -8   2   0  322.07   16.00
  -8   2   0  302.87   14.80
  -8   2   0  305.47   13.40
  -8   2   0  315.97   17.00
  -8   2   0  304.27   16.40
  -8   2   0  294.57   19.70
  -8   2   0  306.57   13.20
  -8   2   0  289.07   13.30
  -8   2   0  306.87   16.00
  -8   2   0  321.57   12.50
  -8   2   0  308.37   13.30
  -8   2   0  303.07   14.80
  -8   2   0  292.37   14.90
  -8   2   0  284.77   15.50
  -8   2   0  331.17   18.10
  -8   2   0  306.37   15.20
  -8   2   0  335.87   16.30
  -8   2   0  264.27   17.80
   7  -2   0  165.88   12.60
   7  -2   0  166.28   11.90
   7  -2   0  160.68   11.90
   7  -2   0  158.18   10.50
   7  -2   0  164.48    9.70
   7  -2   0  169.08   11.40
   7  -2   0  171.88   10.20
   7  -2   0  151.78   12.40
   7  -2   0  161.38   10.20
   7  -2   0  146.39   12.10
   7  -2   0  169.58   11.30
   7  -2   0  180.28   12.00
   7  -2   0  152.48   10.60
   7  -2   0  163.98   11.80
   7  -2   0  163.68   13.20
   7  -2   0  153.78    9.00
   7  -2   0  154.28   12.30
   7  -2   0  167.58   10.60
   7  -2   0  153.78    8.90
   7  -2   0  179.08   13.10
   7  -2   0  161.48    8.60
   7  -2   0  152.28   12.60
   7  -2   0  171.88   12.00
   7  -2   0  136.59   11.80
  -7   2   0  138.59    9.30
  -7   2   0  164.88    7.10
  -7   2   0  176.78   12.30
  -7   2   0  159.08    7.70
  -7   2   0  173.28    9.10
  -7   2   0  164.58    7.80
  -7   2   0  161.48    8.70
  -7   2   0  167.18   11.40
  -7   2   0  160.28   10.00
  -7   2   0  148.89   10.90
  -7   2   0  166.68   10.10
  -7   2   0  147.39    8.80
  -7   2   0  167.98   10.40
  -7   2   0  144.89    8.80
  -7   2   0  175.08   10.70
  -7   2   0  173.88   10.80
  -7   2   0  142.49   12.70
  -7   2   0  172.68    8.50
  -7   2   0  168.18    7.80
  -7   2   0  181.18    9.60
   6  -2   0 1258.47   50.59
   6  -2   0 1204.58   51.39
   6  -2   0 1183.48   51.39
   6  -2   0 1264.47   47.10
   6  -2   0 1239.98   49.10
  -6   2   0 1209.68   47.50
  -6   2   0 1250.77   48.20
  -6   2   0 1202.78   49.99
   5  -2   0  839.12   34.60
   5  -2   0  840.02   36.00
   5  -2   0  841.02   32.60
   5  -2   0  851.61   32.00
   5  -2   0  807.12   36.20
   5  -2   0  779.82   33.80
   5  -2   0  818.42   32.60
   5  -2   0  748.53   35.10
   5  -2   0  822.12   31.50
   5  -2   0  798.62   32.50
  -5   2   0  822.22   32.30
  -5   2   0  813.62   31.10
  -5   2   0  859.51   34.20
  -5   2   0  791.42   34.90
  -5   2   0  851.61   32.60
  -5   2   0  861.91   33.10
  -5   2   0  869.81   34.90
   4  -2   0   54.79    4.20
   4  -2   0   55.19    4.10
   4  -2   0   51.99    4.80
   4  -2   0   60.69    5.40
   4  -2   0   68.19    5.90
   4  -2   0   68.59    5.80
   4  -2   0   59.69    4.30
   4  -2   0   59.29    4.30
   4  -2   0   51.29    4.70
   4  -2   0   63.19    4.90
   4  -2   0   61.99    5.60
   4  -2   0   60.69    4.80
   4  -2   0   60.79    3.80
   4  -2   0   56.69    5.40
   4  -2   0   62.59    4.20
   4  -2   0   56.59    5.70
   4  -2   0   67.89    6.20
   4  -2   0   58.19    5.10
   4  -2   0   61.89    3.90
   4  -2   0   51.89    4.50
   4  -2   0   65.89    5.40
   4  -2   0   53.29    4.70
   4  -2   0   60.09    5.30
   4  -2   0   60.09    4.60
   4  -2   0   63.19    3.70
   4  -2   0   62.19    4.00
   4  -2   0   64.69    5.10
   4  -2   0   63.59    5.10
   4  -2   0   55.39    4.90
   4  -2   0   61.19    4.00
   4  -2   0   53.59    5.10
   4  -2   0   56.09    4.80
   4  -2   0   54.69    5.40
   4  -2   0   56.39    3.90
  -4   2   0   56.19    4.00
  -4   2   0   60.79    3.70
  -4   2   0   60.69    3.60
  -4   2   0   57.59    4.80
  -4   2   0   58.39    5.10
  -4   2   0   77.09    8.20
  -4   2   0   60.59    5.00
  -4   2   0   56.69    5.00
  -4   2   0   55.59    4.40
  -4   2   0   62.69    4.50
  -4   2   0   54.39    4.30
  -4   2   0   47.50    4.40
  -4   2   0   57.29    3.50
  -4   2   0   61.49    4.40
  -4   2   0   57.69    3.60
  -4   2   0   59.49    2.80
  -4   2   0   57.09    4.30
  -4   2   0   58.39    4.30
  -4   2   0   58.49    3.20
  -4   2   0   67.29    4.40
  -4   2   0   54.89    3.90
  -4   2   0   66.99    4.60
  -4   2   0   53.89    3.90
   3  -2   0 2980.80  186.18
  -3   2   0 2345.97  171.28
   2  -2   0   24.90    2.80
   2  -2   0   22.00    2.80
   2  -2   0   24.20    2.20
   2  -2   0   37.00    3.80
   2  -2   0   23.70    1.60
   2  -2   0   26.30    2.70
   2  -2   0   25.50    2.20
   2  -2   0   29.80    2.70
   2  -2   0   27.20    3.30
   2  -2   0   27.00    2.70
   2  -2   0   23.50    2.00
   2  -2   0   32.50    3.90
   2  -2   0   24.00    2.10
   2  -2   0   18.90    2.70
   2  -2   0   33.70    4.30
   2  -2   0   27.00    3.00
   2  -2   0   28.20    2.50
   2  -2   0   25.50    2.20
   2  -2   0   23.80    1.80
   2  -2   0   24.70    1.70
   2  -2   0   26.30    2.60
   2  -2   0   25.80    1.90
   2  -2   0   31.90    4.20
   2  -2   0   25.40    1.90
   2  -2   0   26.30    2.30
   2  -2   0   28.30    3.80
   2  -2   0   25.80    1.80
   2  -2   0   25.80    2.50
   2  -2   0   26.90    3.00
  -2   2   0   24.50    1.90
  -2   2   0   41.30    4.10
  -2   2   0   25.40    2.50
  -2   2   0   30.60    3.30
  -2   2   0   29.40    2.80
  -2   2   0   25.10    2.50
  -2   2   0   30.90    3.00
  -2   2   0   29.30    1.80
  -2   2   0   27.00    2.50
  -2   2   0   27.90    2.40
  -2   2   0   31.20    2.70
  -2   2   0   28.60    2.10
  -2   2   0   25.20    2.50
  -2   2   0   41.60    4.30
  -2   2   0   24.40    2.40
  -2   2   0   28.30    2.40
  -2   2   0   24.00    2.40
  -2   2   0   25.60    2.20
  -2   2   0   30.20    2.60
  -2   2   0   28.40    2.70
  -2   2   0   31.00    1.90
  -2   2   0   38.00    3.70
  -2   2   0   28.70    3.30
  -2   2   0   35.90    5.00
  -2   2   0   26.30    2.30
  -2   2   0   28.60    2.30
  -2   2   0   28.10    1.80
  -2   2   0   30.50    2.70
  -2   2   0   28.50    2.20
  -2   2   0   29.70    2.90
  -2   2   0   24.10    3.00
   1  -2   0 1556.34  115.09
  -1   2   0 1917.21  122.09
   0   2   0  907.21   72.99
  -1  -2   0  668.93   26.50
  -2  -2   0   78.09    4.40
  -2  -2   0   73.49    4.30
  -2  -2   0   64.19    4.30
  -2  -2   0   79.09    4.20
  -2  -2   0   77.99    4.60
  -2  -2   0   71.09    5.40
  -2  -2   0   74.89    4.00
  -2  -2   0   69.69    5.50
  -2  -2   0   69.39    5.40
  -2  -2   0   67.49    4.20
  -2  -2   0   72.79    5.30
  -2  -2   0   72.89    5.00
  -2  -2   0   72.59    3.60
  -2  -2   0   78.09    4.30
  -2  -2   0   77.89    5.80
  -2  -2   0   70.49    5.30
  -2  -2   0   72.79    5.40
  -2  -2   0   75.99    3.80
  -2  -2   0   76.99    5.20
  -2  -2   0   66.69    5.30
  -2  -2   0   73.19    3.90
  -2  -2   0   75.59    4.50
  -2  -2   0   79.69    5.10
  -2  -2   0   80.79    5.90
  -2  -2   0   78.59    3.60
  -2  -2   0   73.59    5.70
  -2  -2   0   71.69    4.40
  -2  -2   0   79.89    4.30
  -2  -2   0   74.49    3.60
  -2  -2   0   72.89    4.80
  -2  -2   0   78.19    5.50
  -2  -2   0   75.09    5.60
  -2  -2   0   58.99    5.30
  -2  -2   0   70.09    4.80
  -2  -2   0   70.29    5.70
   2   2   0   73.69    4.90
   2   2   0   76.39    5.50
   2   2   0   80.29    4.70
   2   2   0   71.99    4.60
   2   2   0   70.69    4.50
   2   2   0   68.39    5.60
   2   2   0   77.29    4.50
   2   2   0   74.19    5.60
   2   2   0   74.99    4.20
   2   2   0   83.09    4.50
   2   2   0   73.99    3.80
   2   2   0   71.19    4.30
   2   2   0   72.09    3.90
   2   2   0   74.49    4.90
   2   2   0   79.79    5.10
   2   2   0   81.19    5.10
   2   2   0   84.39    5.20
   2   2   0   77.19    3.80
   2   2   0   78.49    3.50
   2   2   0   77.39    5.20
   2   2   0   72.69    4.00
   2   2   0   77.89    5.60
   2   2   0   82.49    5.20
   2   2   0   78.39    3.60
   2   2   0   80.59    5.60
   2   2   0   68.99    5.50
   2   2   0   81.39    4.40
   2   2   0   86.49    4.00
   2   2   0   80.99    4.60
   2   2   0   74.69    5.00
   2   2   0   74.49    4.30
   2   2   0   77.69    5.10
   2   2   0   73.89    5.00
   2   2   0   83.39    5.60
  -3  -2   0 4007.90  241.88
   3   2   0 4036.10  234.98
  -4  -2   0  768.92   29.50
  -4  -2   0  763.22   29.80
  -4  -2   0  779.22   31.30
  -4  -2   0  732.73   33.00
  -4  -2   0  741.83   32.60
  -4  -2   0  766.42   33.00
  -4  -2   0  751.12   33.70
  -4  -2   0  755.72   29.50
   4   2   0  819.32   29.40
   4   2   0  761.62   32.30
   4   2   0  793.52   31.60
   4   2   0  785.62   34.30
   4   2   0  725.43   31.70
   4   2   0  818.42   33.20
   4   2   0  724.03   31.70
   4   2   0  807.22   33.50
  -5  -2   0   70.99    4.00
  -5  -2   0   76.99    5.30
  -5  -2   0   60.49    5.00
  -5  -2   0   72.69    5.10
  -5  -2   0   60.59    5.80
  -5  -2   0   74.99    8.60
  -5  -2   0   62.09    4.10
  -5  -2   0   59.99    4.60
  -5  -2   0   87.59    9.70
  -5  -2   0   70.69    5.30
  -5  -2   0   58.49    4.30
  -5  -2   0   67.69    3.90
  -5  -2   0   70.09    5.20
  -5  -2   0   66.89    7.70
  -5  -2   0   67.29    8.00
  -5  -2   0   66.39    4.90
  -5  -2   0   68.59    4.90
  -5  -2   0   72.39    3.90
  -5  -2   0   49.90    6.00
  -5  -2   0   67.59    3.60
   5   2   0   51.49    7.30
   5   2   0   71.99    9.30
   5   2   0   65.79    6.20
   5   2   0   63.29    3.60
   5   2   0   69.69    5.90
   5   2   0   69.89    8.60
   5   2   0   61.19    5.60
   5   2   0   68.99    4.70
   5   2   0   84.09   10.30
   5   2   0   69.09    6.80
   5   2   0   72.89    6.90
   5   2   0   69.69    6.30
   5   2   0   70.79    6.30
   5   2   0   71.09    5.70
   5   2   0   75.59    7.20
   5   2   0   65.29    4.30
   5   2   0   58.69    6.50
   5   2   0   63.89    5.80
   5   2   0   62.09    3.80
   5   2   0   67.19    5.10
   5   2   0   71.79    8.60
   5   2   0   56.89    6.80
   5   2   0   70.69    5.10
   5   2   0   63.79    5.10
   5   2   0   67.39    5.80
  -6  -2   0  121.59    8.40
  -6  -2   0  110.79    6.00
  -6  -2   0  102.19    7.10
  -6  -2   0  105.29    7.00
  -6  -2   0  105.69    5.40
  -6  -2   0  115.39    7.10
  -6  -2   0  116.49    8.50
  -6  -2   0   96.29    8.80
  -6  -2   0  110.19   10.00
  -6  -2   0   99.49    5.70
  -6  -2   0   97.09    6.90
  -6  -2   0  106.29    7.00
  -6  -2   0  112.29    8.00
  -6  -2   0  105.09    6.50
  -6  -2   0  100.89    6.50
  -6  -2   0  102.29    5.00
  -6  -2   0  105.59    6.90
  -6  -2   0   88.29    8.60
  -6  -2   0  100.79    8.40
  -6  -2   0   91.79    9.00
   6   2   0  101.39    7.80
   6   2   0  103.59    7.70
   6   2   0  108.39    7.10
   6   2   0   91.29    6.70
   6   2   0   98.49    6.50
   6   2   0   91.89    8.60
   6   2   0   84.19    9.80
   6   2   0  102.19    9.30
   6   2   0   92.39    8.50
   6   2   0  102.59    8.20
   6   2   0  111.19    8.10
   6   2   0  105.19    8.20
   6   2   0  105.09    9.60
   6   2   0  104.09    6.20
   6   2   0  113.69    8.40
   6   2   0  102.19    6.30
   6   2   0  114.59    8.70
   6   2   0  109.29    8.60
   6   2   0  105.89   10.40
   6   2   0  106.59    6.30
   6   2   0   99.69    9.80
   6   2   0  107.09    9.00
   6   2   0  109.09    7.50
   6   2   0  113.79    8.50
   6   2   0  110.29    8.50
  -7  -2   0  736.53   29.70
  -7  -2   0  717.73   29.30
  -7  -2   0  771.82   30.70
  -7  -2   0  784.12   35.60
  -7  -2   0  735.93   30.70
  -7  -2   0  729.83   30.80
  -7  -2   0  736.23   34.70
  -7  -2   0  748.63   32.70
  -7  -2   0  713.33   34.00
  -7  -2   0  736.23   28.70
  -7  -2   0  728.73   30.50
  -7  -2   0  655.13   32.50
  -7  -2   0  714.03   33.40
  -7  -2   0  715.23   30.20
  -7  -2   0  713.43   31.80
   7   2   0  732.03   30.80
   7   2   0  731.43   33.60
   7   2   0  692.63   34.70
   7   2   0  686.93   34.50
   7   2   0  722.23   34.50
   7   2   0  739.33   32.90
   7   2   0  689.33   28.10
   7   2   0  686.53   36.10
   7   2   0  694.53   32.70
   7   2   0  704.73   31.30
   7   2   0  741.13   32.00
   7   2   0  695.43   35.40
   7   2   0  761.32   33.90
   7   2   0  755.92   32.90
   7   2   0  751.62   33.00
   7   2   0  712.93   29.30
   7   2   0  716.03   31.50
   7   2   0  699.73   32.10
   7   2   0  704.03   30.20
   7   2   0  663.23   28.80
   7   2   0  707.93   32.60
   7   2   0  737.33   32.90
  -8  -2   0  340.07   17.50
  -8  -2   0  357.56   22.00
  -8  -2   0  364.26   14.90
  -8  -2   0  342.27   14.60
  -8  -2   0  363.46   18.00
  -8  -2   0  372.16   22.20
  -8  -2   0  330.97   21.40
  -8  -2   0  379.46   20.80
  -8  -2   0  358.06   18.30
  -8  -2   0  330.47   19.80
  -8  -2   0  368.26   19.50
  -8  -2   0  322.07   17.50
  -8  -2   0  360.26   19.40
  -8  -2   0  359.06   15.50
  -8  -2   0  369.56   20.70
  -8  -2   0  373.66   17.70
   8   2   0  371.16   19.30
   8   2   0  362.46   18.70
   8   2   0  358.06   20.70
   8   2   0  358.96   17.60
   8   2   0  361.66   18.70
   8   2   0  327.67   25.40
   8   2   0  350.16   19.50
   8   2   0  372.76   22.60
   8   2   0  362.86   20.10
   8   2   0  400.46   23.90
   8   2   0  344.27   22.00
   8   2   0  385.66   20.60
   8   2   0  337.17   15.30
   8   2   0  365.96   18.40
   8   2   0  354.16   20.10
   8   2   0  350.56   16.70
   8   2   0  359.66   20.00
   8   2   0  408.76   19.50
  -9  -2   0   30.90    5.80
  -9  -2   0   39.90    6.20
  -9  -2   0   30.70    5.30
  -9  -2   0   27.30    6.20
  -9  -2   0   34.70    7.30
  -9  -2   0   36.60    5.90
  -9  -2   0   34.00    4.20
  -9  -2   0   43.20    6.40
  -9  -2   0   24.50    6.40
  -9  -2   0   35.10    7.00
  -9  -2   0   37.50    7.40
  -9  -2   0   33.50    8.90
  -9  -2   0   41.60    4.90
  -9  -2   0   43.10    6.40
  -9  -2   0   33.30    7.10
  -9  -2   0   23.70    6.50
   9   2   0   35.90    8.70
   9   2   0   34.40    5.20
   9   2   0   42.40    8.40
   9   2   0   46.70    9.40
   9   2   0   36.20    2.90
   9   2   0   52.09    7.80
   9   2   0   25.90    6.20
   9   2   0   41.90    7.50
   9   2   0   40.70    7.80
   9   2   0   33.00    5.80
   9   2   0   39.70    8.10
   9   2   0   40.30    4.40
   9   2   0   36.30    9.60
   9   2   0   30.70    8.00
   9   2   0   55.39    7.70
   9   2   0   41.40    7.50
   9   2   0   43.30    9.70
   9   2   0   28.70    8.40
   9   2   0   43.70    7.00
   9   2   0   42.10    7.60
   9   2   0   40.40    6.80
   9   2   0   48.20    8.10
 -10  -2   0   87.99    6.50
 -10  -2   0  117.49   14.60
 -10  -2   0  116.99   13.70
 -10  -2   0  112.19   14.00
 -10  -2   0  116.09   12.70
 -10  -2   0   87.39   10.00
 -10  -2   0   82.09   12.20
 -10  -2   0   96.69    8.80
 -10  -2   0  103.19   12.90
 -10  -2   0  105.59    8.90
 -10  -2   0  103.69    8.50
 -10  -2   0  107.69   14.80
 -10  -2   0   85.49    9.30
 -10  -2   0   89.69    8.70
 -10  -2   0   84.89    6.20
  10   2   0  110.19   18.10
  10   2   0   99.99   13.00
  10   2   0   82.09   11.00
  10   2   0  107.99   13.00
  10   2   0   93.79    8.90
  10   2   0  156.18   18.60
  10   2   0  102.59   13.40
  10   2   0  101.69   12.00
  10   2   0   81.19    6.00
  10   2   0  106.59    9.50
  10   2   0  118.39   12.50
  10   2   0   76.49   10.30
  10   2   0   91.39    9.90
  10   2   0   60.69   11.40
  10   2   0   83.79    7.40
  10   2   0  100.89   14.60
  10   2   0   82.39   12.40
  10   2   0   68.89   12.60
  10   2   0   94.99    9.50
  10   2   0   88.09   11.80
 -11  -2   0  296.47   20.10
 -11  -2   0  313.87   17.80
 -11  -2   0  303.67   18.50
 -11  -2   0  312.77   23.40
 -11  -2   0  300.37   21.40
 -11  -2   0  298.07   20.10
 -11  -2   0  324.27   17.80
 -11  -2   0  322.17   18.80
 -11  -2   0  289.47   20.70
 -11  -2   0  300.37   15.50
 -11  -2   0  331.57   17.40
 -11  -2   0  283.77   14.80
 -11  -2   0  283.17   21.60
 -11  -2   0  314.87   20.80
 -11  -2   0  289.77   18.20
  11   2   0  283.27   14.10
  11   2   0  315.47   16.40
  11   2   0  330.87   21.20
  11   2   0  312.57   17.60
  11   2   0  301.07   24.80
  11   2   0  330.77   19.00
  11   2   0  271.97   22.80
  11   2   0  320.27   26.10
  11   2   0  311.47   17.90
  11   2   0  315.37   19.10
  11   2   0  308.47   22.90
  11   2   0  321.17   22.00
  11   2   0  308.97   20.50
  11   2   0  322.07   21.00
  11   2   0  328.27   20.60
  11   2   0  320.07   21.30
  11   2   0  308.87   19.10
  11   2   0  303.07   21.10
 -12  -2   0  135.59   19.90
 -12  -2   0  136.89   15.30
 -12  -2   0  128.49   14.90
 -12  -2   0  123.29   13.20
 -12  -2   0  109.89   14.80
 -12  -2   0  100.49   15.90
 -12  -2   0  122.59   11.60
 -12  -2   0  113.59   15.10
 -12  -2   0  121.69   10.70
 -12  -2   0  109.09    9.90
 -12  -2   0  121.09   10.60
 -12  -2   0  113.39   15.40
  12   2   0  116.09   10.50
  12   2   0  133.59   17.20
  12   2   0  113.19   16.60
  12   2   0  129.59   18.20
  12   2   0  139.29   15.80
  12   2   0  113.59    9.00
  12   2   0   85.79   12.50
  12   2   0  122.99   15.90
  12   2   0  134.39   21.60
  12   2   0  115.69   10.70
  12   2   0  110.19   10.90
  12   2   0  111.39   14.00
  12   2   0  133.89   17.10
  12   2   0  126.59   20.50
  12   2   0  122.09   13.90
  12   2   0   83.79   12.60
  12   2   0   97.09    7.00
  12   2   0  120.59   11.90
 -13  -2   0   81.29   12.90
 -13  -2   0   71.99   13.70
 -13  -2   0   89.49   10.80
 -13  -2   0   70.09   13.00
 -13  -2   0   84.79   12.10
 -13  -2   0   80.79   14.10
 -13  -2   0   80.59    9.90
 -13  -2   0   63.89   11.70
 -13  -2   0   73.39   13.00
 -13  -2   0   82.29   13.00
 -13  -2   0   80.89   12.00
 -13  -2   0   80.19   10.10
 -13  -2   0   82.39   11.60
  13   2   0   78.09   17.70
  13   2   0   87.09   10.80
  13   2   0  108.29   12.90
  13   2   0   68.69   11.80
  13   2   0  104.29   17.60
  13   2   0   63.19   10.20
  13   2   0   88.59   10.80
  13   2   0   66.19    5.50
  13   2   0   53.39   11.60
  13   2   0   87.99   14.70
  13   2   0   64.89   14.30
  13   2   0   86.79   13.50
  13   2   0   81.39   15.90
  13   2   0   69.39    7.30
  13   2   0   75.49   11.90
  13   2   0   58.69   10.70
  13   2   0   78.99   16.30
  13   2   0   68.09   12.80
 -14  -2   0    5.30    5.50
 -14  -2   0    0.50    4.00
 -14  -2   0   11.30    9.10
 -14  -2   0    0.70    6.30
 -14  -2   0    4.30    5.80
 -14  -2   0    6.60    7.80
 -14  -2   0    8.40    5.00
 -14  -2   0    8.10    9.20
 -14  -2   0    8.00    6.90
 -14  -2   0    7.40    5.00
 -14  -2   0    1.80    7.30
  14   2   0    8.70    9.90
  14   2   0    7.50    7.40
  14   2   0   15.30    8.30
  14   2   0    1.90    8.30
  14   2   0    1.30    5.20
  14   2   0    7.90    2.40
  14   2   0    8.50    4.90
  14   2   0   10.00    5.70
  14   2   0    3.00    4.80
  14   2   0    8.80    8.20
  14   2   0    5.80    6.20
  14   2   0    5.60    6.80
  14   2   0    7.20    7.20
  14   2   0    7.60    6.50
  14   2   0    5.60    6.70
  14   2   0    0.00    7.70
 -15  -2   0   45.20   12.60
 -15  -2   0   16.70   10.30
 -15  -2   0   40.30    8.30
 -15  -2   0   42.90    9.90
 -15  -2   0   40.90   10.50
 -15  -2   0   24.40   10.00
 -15  -2   0   58.29   12.90
 -15  -2   0   41.00    9.20
  15   2   0   52.99   12.90
  15   2   0   31.30    8.90
  15   2   0   40.40    8.80
  15   2   0   33.40   12.10
  15   2   0   36.40    7.80
  15   2   0   37.00   16.70
  15   2   0   33.20    8.80
  15   2   0   41.10   10.80
  15   2   0   33.60   11.10
  15   2   0   45.20   12.70
  15   2   0   29.00    9.70
  15   2   0   32.00    9.30
  15   2   0   52.79   12.80
 -16  -2   0   54.59   12.40
 -16  -2   0   31.50    8.10
 -16  -2   0   33.20    9.90
 -16  -2   0   33.60   12.00
 -16  -2   0   23.30    9.90
 -16  -2   0   24.10   14.10
 -16  -2   0   47.60   14.70
 -16  -2   0   31.70   12.70
 -16  -2   0   58.19   10.30
 -16  -2   0   42.50   10.10
 -16  -2   0   28.20    7.40
 -16  -2   0   32.80   10.00
  16   2   0   30.80   13.40
  16   2   0   43.40   13.60
  16   2   0   35.30   16.40
  16   2   0   34.30   10.70
  16   2   0   28.70   12.90
  16   2   0   35.60    7.40
  16   2   0   38.90    9.80
  16   2   0   32.50    9.60
  16   2   0   23.30   10.30
  16   2   0   17.90    7.30
  16   2   0   36.80   12.70
  16   2   0   51.79    9.60
  16   2   0   22.80    9.20
  16   2   0   37.10   12.60
 -17  -2   0   52.19   15.70
 -17  -2   0  109.59   16.80
 -17  -2   0  110.79   17.60
 -17  -2   0   75.19   18.70
 -17  -2   0   97.59    8.60
 -17  -2   0  114.99   14.40
 -17  -2   0   68.19   14.10
 -17  -2   0  123.69   15.30
 -17  -2   0   73.59   17.40
 -17  -2   0  112.69   16.00
 -17  -2   0   85.49   17.10
 -17  -2   0  112.79   13.20
 -17  -2   0  123.39   15.90
  17   2   0  101.19   17.80
  17   2   0   87.79   13.10
  17   2   0  111.39   21.20
  17   2   0   91.79   13.80
  17   2   0   88.99   23.50
  17   2   0   98.29   17.40
  17   2   0   82.09   18.80
  17   2   0  111.79   11.70
  17   2   0  140.99   28.80
  17   2   0   96.09   18.50
  17   2   0  120.19   23.30
  17   2   0   93.59   28.30
  17   2   0   95.39   15.90
  18  -3   0   14.00   11.80
  18  -3   0    5.60    7.40
  18  -3   0    6.10   13.80
  18  -3   0    7.50    8.90
  18  -3   0   12.00   13.40
  18  -3   0    1.20    9.90
  18  -3   0   12.10    9.20
  18  -3   0    0.70   13.10
  18  -3   0   13.40   12.20
  18  -3   0    8.70   11.40
  18  -3   0   18.70   11.80
  18  -3   0    7.20    9.50
  18  -3   0    8.70    9.30
 -18   3   0    2.30    7.10
 -18   3   0    0.40   10.50
 -18   3   0   13.90    6.80
 -18   3   0    1.00    9.20
 -18   3   0   10.10    7.90
 -18   3   0    0.50    7.40
 -18   3   0   14.40   10.20
 -18   3   0   -3.70    5.80
 -18   3   0   -3.00    5.80
 -18   3   0   11.50    7.90
 -18   3   0   12.10    7.30
 -18   3   0    6.40   11.30
 -18   3   0    3.30   10.50
  17  -3   0   53.79   16.50
  17  -3   0   69.89   14.30
  17  -3   0   62.69   19.70
  17  -3   0   91.79   21.10
  17  -3   0   77.39   14.40
  17  -3   0   44.50   13.90
  17  -3   0   66.99   15.60
  17  -3   0   61.89   11.10
  17  -3   0   49.50   18.40
  17  -3   0   36.90   11.20
  17  -3   0   84.69   19.50
  17  -3   0   63.89    9.10
  17  -3   0   43.70   14.10
  17  -3   0   50.49   12.40
  17  -3   0   49.30   14.50
 -17   3   0   72.19   15.30
 -17   3   0   41.00   11.00
 -17   3   0   64.09   10.60
 -17   3   0   57.79   11.70
 -17   3   0   69.69   18.70
 -17   3   0   68.69   16.60
 -17   3   0   65.99   11.70
 -17   3   0   90.59   12.50
 -17   3   0   40.90   14.10
 -17   3   0   85.29   18.10
 -17   3   0   63.39   11.50
 -17   3   0   73.09   11.40
 -17   3   0   69.19   11.40
  16  -3   0  235.58   20.50
  16  -3   0  128.39   19.90
  16  -3   0  135.59   17.80
  16  -3   0  134.99   17.20
  16  -3   0  170.28   24.20
  16  -3   0  146.99   24.20
  16  -3   0  177.78   23.40
  16  -3   0  151.38   26.30
  16  -3   0  208.28   19.20
  16  -3   0  192.28   15.80
  16  -3   0  182.78   24.50
  16  -3   0  197.38   29.30
  16  -3   0  157.98   24.90
  16  -3   0  169.48   12.80
 -16   3   0  154.98   16.30
 -16   3   0  171.18   22.90
 -16   3   0  144.29   18.40
 -16   3   0  140.29   20.10
 -16   3   0  152.08   17.50
 -16   3   0  156.88   17.10
 -16   3   0  174.78   15.10
 -16   3   0  181.18   14.80
 -16   3   0  180.08   10.80
 -16   3   0  186.68   15.60
 -16   3   0  188.48   32.60
 -16   3   0  204.98   17.00
 -16   3   0  161.58   20.00
  15  -3   0   11.40   10.20
  15  -3   0   25.00   10.20
  15  -3   0   19.70    4.60
  15  -3   0   13.20    8.00
  15  -3   0   20.30    9.90
  15  -3   0   21.40   10.00
  15  -3   0   18.10    5.90
  15  -3   0   29.40    9.70
  15  -3   0    9.50    7.90
  15  -3   0   21.00    9.20
  15  -3   0   10.90   10.00
  15  -3   0   24.80   11.60
  15  -3   0   16.10    6.20
  15  -3   0   12.20    5.00
 -15   3   0   13.20    8.40
 -15   3   0   24.20    7.80
 -15   3   0   24.50    5.00
 -15   3   0   20.40    5.50
 -15   3   0   21.90    7.20
 -15   3   0   10.00   11.00
 -15   3   0   19.90    6.40
 -15   3   0   13.30    6.10
 -15   3   0   16.60    9.90
 -15   3   0   27.90   10.60
 -15   3   0   25.00    9.50
 -15   3   0   30.40    8.50
  14  -3   0   14.00   10.50
  14  -3   0    1.40    5.30
  14  -3   0    1.60    7.00
  14  -3   0    4.10    7.50
  14  -3   0   -1.70    4.60
  14  -3   0    1.00    3.70
  14  -3   0    2.90    6.90
  14  -3   0    1.10    2.80
  14  -3   0   -0.40    7.40
  14  -3   0    8.50    8.10
  14  -3   0    1.30    6.00
  14  -3   0   -2.90    7.00
  14  -3   0    3.50    3.20
  14  -3   0    4.70    7.40
  14  -3   0   -2.50    4.70
  14  -3   0    6.10    6.80
  14  -3   0   -2.60    7.60
  14  -3   0    3.80    4.20
 -14   3   0    1.20    3.80
 -14   3   0   -4.50    5.50
 -14   3   0   -6.30    3.70
 -14   3   0    0.80    6.50
 -14   3   0   -0.80    4.40
 -14   3   0    7.90    5.40
 -14   3   0   -2.90    3.40
 -14   3   0    3.50    4.30
 -14   3   0    0.80    6.10
 -14   3   0   -0.80    5.00
 -14   3   0    7.40    6.20
 -14   3   0    3.00    3.20
 -14   3   0    3.10    4.40
 -14   3   0   10.00    7.30
 -14   3   0    1.70    4.40
  13  -3   0  127.89   18.10
  13  -3   0   67.59   14.50
  13  -3   0  100.29   15.80
  13  -3   0   80.59   13.60
  13  -3   0  125.49   12.50
  13  -3   0  136.69   19.70
  13  -3   0  125.49   16.40
  13  -3   0  113.19   17.30
  13  -3   0  105.39    9.00
  13  -3   0  129.39   17.00
  13  -3   0   92.89    9.00
  13  -3   0  113.69    9.40
  13  -3   0  110.49   14.70
  13  -3   0  119.49   19.00
  13  -3   0   82.99   12.70
  13  -3   0  118.59   20.60
  13  -3   0   94.69   15.80
  13  -3   0  106.39   11.80
  13  -3   0  102.39   16.90
 -13   3   0   96.69    9.50
 -13   3   0   95.39   10.70
 -13   3   0   94.69   15.70
 -13   3   0   84.29   11.60
 -13   3   0  113.19   12.20
 -13   3   0  101.79   11.10
 -13   3   0  102.29   13.20
 -13   3   0  116.19   13.00
 -13   3   0   66.29   12.60
 -13   3   0  112.29    8.30
 -13   3   0  101.69   12.70
 -13   3   0   95.09   10.50
 -13   3   0  108.19   16.40
 -13   3   0  121.79   16.60
  12  -3   0  195.78   15.70
  12  -3   0  163.28   19.90
  12  -3   0  177.78   12.80
  12  -3   0  203.28   16.70
  12  -3   0  179.48   18.40
  12  -3   0  191.18   22.50
  12  -3   0  171.28   15.30
  12  -3   0  208.78   20.40
  12  -3   0  189.58   22.30
  12  -3   0  193.38   12.40
  12  -3   0  211.18   18.70
  12  -3   0  175.98   12.50
  12  -3   0  197.08   17.60
  12  -3   0  191.68   16.50
  12  -3   0  201.68   20.00
  12  -3   0  187.78   13.40
  12  -3   0  184.08   12.20
  12  -3   0  187.48   18.90
  12  -3   0  203.68   20.50
 -12   3   0  193.18   13.10
 -12   3   0  168.38   19.00
 -12   3   0  193.48   11.20
 -12   3   0  183.18   14.20
 -12   3   0  169.78   13.80
 -12   3   0  196.58   13.00
 -12   3   0  158.08   15.30
 -12   3   0  192.88   13.00
 -12   3   0  171.88   13.80
 -12   3   0  158.18   18.10
 -12   3   0  183.18   12.50
 -12   3   0  175.98   20.40
  11  -3   0  158.48   16.50
  11  -3   0  162.38   16.30
  11  -3   0  173.58   13.90
  11  -3   0  162.98   13.80
  11  -3   0  185.98   22.10
  11  -3   0  117.49   16.40
  11  -3   0  173.88   14.70
  11  -3   0  163.98   12.20
  11  -3   0  157.38   11.80
  11  -3   0  187.18   16.10
  11  -3   0  160.98   17.70
  11  -3   0  175.48   11.40
  11  -3   0  178.68   15.70
  11  -3   0  151.48   10.80
  11  -3   0  185.98   18.10
  11  -3   0  161.58   16.00
  11  -3   0  172.98   17.20
  11  -3   0  163.38   11.50
  11  -3   0  169.68   20.80
  11  -3   0  195.78   15.80
 -11   3   0  159.78   12.50
 -11   3   0  168.08   11.20
 -11   3   0  167.98   11.80
 -11   3   0  165.58   12.50
 -11   3   0  169.08   14.60
 -11   3   0  174.58   14.60
 -11   3   0  179.88   10.20
 -11   3   0  184.08   12.00
 -11   3   0  157.78   11.30
 -11   3   0  153.58    7.90
 -11   3   0  151.88   16.90
 -11   3   0  142.89   16.30
 -11   3   0  169.08   12.80
 -11   3   0  190.38   13.10
  10  -3   0    0.50    3.90
  10  -3   0    1.60    3.30
  10  -3   0   -1.50    3.40
  10  -3   0   -0.90    2.90
  10  -3   0   -0.70    4.50
  10  -3   0    0.20    3.50
  10  -3   0   -4.00    2.60
  10  -3   0    2.90    3.40
  10  -3   0    0.30    4.40
  10  -3   0    3.20    4.70
  10  -3   0    0.70    4.10
  10  -3   0    0.90    2.60
  10  -3   0   -1.70    3.20
  10  -3   0   -0.70    2.70
  10  -3   0    5.20    5.60
  10  -3   0    3.00    4.80
  10  -3   0   -0.80    4.40
  10  -3   0   -0.40    3.60
  10  -3   0    0.50    3.40
  10  -3   0   -1.60    4.20
 -10   3   0   -0.60    2.70
 -10   3   0   -0.70    2.40
 -10   3   0    0.50    2.70
 -10   3   0   -0.30    3.90
 -10   3   0    0.30    2.10
 -10   3   0    0.10    2.60
 -10   3   0    1.00    1.70
 -10   3   0    2.90    3.30
 -10   3   0    8.60    3.90
 -10   3   0   -2.00    2.60
 -10   3   0    0.10    3.60
 -10   3   0    3.20    4.60
 -10   3   0    0.20    2.30
 -10   3   0    0.50    2.60
   9  -3   0  315.87   21.40
   9  -3   0  306.77   20.80
   9  -3   0  310.97   20.90
   9  -3   0  308.87   15.70
   9  -3   0  303.87   18.00
   9  -3   0  302.57   20.70
   9  -3   0  310.47   17.10
   9  -3   0  299.87   19.80
   9  -3   0  333.67   21.30
   9  -3   0  322.87   19.60
   9  -3   0  318.87   21.40
   9  -3   0  351.66   18.70
   9  -3   0  302.77   15.70
   9  -3   0  284.27   18.20
   9  -3   0  314.47   19.60
   9  -3   0  301.87   21.10
   9  -3   0  302.97   21.40
   9  -3   0  286.67   15.50
   9  -3   0  311.17   18.90
   9  -3   0  306.77   17.30
   9  -3   0  322.17   19.90
   9  -3   0  301.67   17.20
  -9   3   0  295.47   16.60
  -9   3   0  299.37   15.40
  -9   3   0  347.87   17.60
  -9   3   0  301.67   16.80
  -9   3   0  275.37   21.40
  -9   3   0  312.57   17.00
  -9   3   0  321.67   14.80
  -9   3   0  303.37   15.60
  -9   3   0  296.07   14.40
  -9   3   0  303.87   18.70
  -9   3   0  311.77   18.70
  -9   3   0  301.27   15.80
  -9   3   0  306.97   17.00
   8  -3   0   95.59   10.60
   8  -3   0   89.69   12.50
   8  -3   0   80.19   10.30
   8  -3   0   96.79   13.00
   8  -3   0   69.99   10.20
   8  -3   0   86.49    7.80
   8  -3   0   80.39   11.00
   8  -3   0  106.89   13.40
   8  -3   0   82.89   10.30
   8  -3   0   85.19    6.70
   8  -3   0   85.19    6.70
   8  -3   0   82.09    7.50
   8  -3   0   81.49    6.50
   8  -3   0   80.29    7.90
   8  -3   0   68.09    5.80
   8  -3   0   92.59   10.80
   8  -3   0   77.29   10.60
   8  -3   0   85.69   10.80
   8  -3   0   76.79   11.20
   8  -3   0   78.79    9.90
   8  -3   0   82.49    4.80
  -8   3   0   76.79    5.50
  -8   3   0   97.99    7.90
  -8   3   0  100.49    7.90
  -8   3   0   87.19    6.50
  -8   3   0   77.89    6.60
  -8   3   0   91.49    6.00
  -8   3   0   86.29    5.40
  -8   3   0   92.19    7.70
  -8   3   0   75.29    9.50
  -8   3   0   82.19    8.60
  -8   3   0   95.49   11.00
  -8   3   0   74.09    7.00
  -8   3   0   84.19    9.40
  -8   3   0   83.19    6.50
  -8   3   0   82.69    7.70
  -8   3   0   94.89   12.80
  -8   3   0   67.49   10.10
   7  -3   0  467.65   25.90
   7  -3   0  482.35   23.60
   7  -3   0  519.55   24.30
   7  -3   0  523.75   24.00
   7  -3   0  484.55   26.80
   7  -3   0  518.45   25.10
   7  -3   0  525.25   24.40
   7  -3   0  490.85   22.10
   7  -3   0  513.25   23.90
   7  -3   0  495.05   26.00
   7  -3   0  493.45   25.90
   7  -3   0  530.35   26.70
   7  -3   0  545.15   21.60
   7  -3   0  489.85   19.50
   7  -3   0  534.35   26.60
   7  -3   0  503.75   21.80
   7  -3   0  468.85   25.70
   7  -3   0  528.15   27.10
   7  -3   0  491.05   24.30
   7  -3   0  487.85   25.50
   7  -3   0  501.75   25.00
   7  -3   0  501.35   24.90
   7  -3   0  494.05   24.60
   7  -3   0  511.55   21.80
   7  -3   0  499.05   24.90
  -7   3   0  538.45   23.40
  -7   3   0  517.45   21.00
  -7   3   0  497.65   22.70
  -7   3   0  474.35   21.70
  -7   3   0  484.05   25.30
  -7   3   0  501.25   23.60
  -7   3   0  510.35   21.80
  -7   3   0  516.25   22.20
  -7   3   0  496.95   29.20
  -7   3   0  536.95   22.10
  -7   3   0  518.35   20.70
  -7   3   0  481.15   23.80
  -7   3   0  467.35   24.10
  -7   3   0  491.45   22.80
  -7   3   0  490.65   24.60
  -7   3   0  496.45   19.60
   6  -3   0   16.70    4.60
   6  -3   0   13.30    4.10
   6  -3   0   13.90    4.60
   6  -3   0   23.60    5.10
   6  -3   0   17.70    2.70
   6  -3   0   21.30    3.40
   6  -3   0   22.60    4.60
   6  -3   0   10.60    4.30
   6  -3   0   19.10    3.40
   6  -3   0   25.80    3.80
   6  -3   0   17.60    2.90
   6  -3   0   19.30    4.60
   6  -3   0   32.20    5.80
   6  -3   0   24.00    3.80
   6  -3   0   13.20    4.00
   6  -3   0   17.00    3.60
   6  -3   0   18.10    3.40
   6  -3   0   18.50    5.10
   6  -3   0   14.50    3.20
   6  -3   0   20.70    2.70
   6  -3   0   23.50    5.70
   6  -3   0   16.30    3.90
   6  -3   0   18.60    4.40
   6  -3   0   17.20    5.00
   6  -3   0   21.50    4.50
   6  -3   0   13.70    3.50
   6  -3   0   24.00    3.60
   6  -3   0   19.80    2.20
   6  -3   0   14.10    4.00
   6  -3   0   22.80    4.60
   6  -3   0   22.30    3.90
  -6   3   0   25.50    3.80
  -6   3   0   21.90    3.20
  -6   3   0   17.60    2.00
  -6   3   0   18.70    1.60
  -6   3   0   12.10    3.80
  -6   3   0   13.90    3.40
  -6   3   0   11.00    3.50
  -6   3   0   17.10    3.10
  -6   3   0   25.00    4.80
  -6   3   0    7.80    3.00
  -6   3   0   17.50    3.30
  -6   3   0   22.40    2.90
  -6   3   0   18.50    3.30
  -6   3   0   15.10    3.10
  -6   3   0   17.30    3.40
  -6   3   0   11.70    3.20
  -6   3   0   10.30    2.60
  -6   3   0   16.40    3.30
  -6   3   0   17.70    3.50
  -6   3   0   17.30    4.20
   5  -3   0  375.26   19.30
   5  -3   0  399.66   19.00
   5  -3   0  375.26   19.50
   5  -3   0  367.36   18.10
   5  -3   0  362.66   17.40
   5  -3   0  396.06   17.10
   5  -3   0  374.26   16.20
   5  -3   0  380.86   17.80
   5  -3   0  384.96   18.90
   5  -3   0  358.06   17.20
   5  -3   0  362.96   18.00
   5  -3   0  376.16   16.00
   5  -3   0  334.17   18.30
   5  -3   0  384.46   16.80
   5  -3   0  378.76   18.60
   5  -3   0  373.16   19.90
   5  -3   0  362.86   17.00
   5  -3   0  362.76   16.50
   5  -3   0  357.36   16.40
   5  -3   0  357.46   16.00
   5  -3   0  367.06   19.80
   5  -3   0  354.26   17.50
   5  -3   0  362.36   15.90
   5  -3   0  329.77   18.20
   5  -3   0  361.36   15.30
   5  -3   0  386.96   16.20
   5  -3   0  350.66   18.60
   5  -3   0  317.07   18.30
   5  -3   0  325.87   17.00
  -5   3   0  389.66   14.80
  -5   3   0  386.86   16.50
  -5   3   0  350.76   16.40
  -5   3   0  387.66   17.40
  -5   3   0  362.36   17.40
  -5   3   0  367.46   16.40
  -5   3   0  398.56   18.60
  -5   3   0  412.86   16.20
  -5   3   0  393.76   17.10
  -5   3   0  385.86   16.10
  -5   3   0  364.96   14.70
  -5   3   0  366.16   18.00
  -5   3   0  353.26   14.50
  -5   3   0  362.16   16.20
  -5   3   0  345.27   17.00
  -5   3   0  359.46   16.10
  -5   3   0  353.16   18.50
  -5   3   0  366.36   15.40
  -5   3   0  391.16   16.60
  -5   3   0  372.16   18.10
  -5   3   0  384.36   18.30
   4  -3   0 1480.05   62.79
   3  -3   0  325.87   16.00
   3  -3   0  315.17   15.90
   3  -3   0  315.67   14.20
   3  -3   0  280.57   14.40
   3  -3   0  333.07   14.60
   3  -3   0  302.27   14.60
   3  -3   0  322.67   12.50
   3  -3   0  318.87   16.10
   3  -3   0  312.97   13.90
   3  -3   0  330.27   15.00
   3  -3   0  328.37   14.50
   3  -3   0  310.87   15.10
   3  -3   0  312.67   14.40
   3  -3   0  296.87   12.50
   3  -3   0  312.37   14.70
   3  -3   0  304.07   12.80
   3  -3   0  312.87   15.10
   3  -3   0  314.17   14.70
   3  -3   0  297.67   12.30
   3  -3   0  320.67   14.00
   3  -3   0  306.47   14.40
   3  -3   0  317.47   14.90
   3  -3   0  322.87   14.60
   3  -3   0  303.87   13.50
   3  -3   0  297.77   12.70
   3  -3   0  300.87   13.40
   3  -3   0  327.67   13.20
   3  -3   0  322.27   13.80
   3  -3   0  309.57   14.20
   3  -3   0  298.87   13.50
   3  -3   0  326.97   13.50
   3  -3   0  289.37   15.10
   3  -3   0  316.47   14.00
   3  -3   0  325.57   13.60
   3  -3   0  310.57   15.40
  -3   3   0  309.37   15.10
  -3   3   0  299.67   15.50
  -3   3   0  316.37   13.70
  -3   3   0  303.47   13.70
  -3   3   0  360.76   14.80
  -3   3   0  301.87   14.90
  -3   3   0  294.17   14.70
  -3   3   0  326.17   13.80
  -3   3   0  329.37   14.30
  -3   3   0  329.57   14.60
  -3   3   0  301.57   13.20
  -3   3   0  315.17   14.70
  -3   3   0  297.77   14.60
  -3   3   0  301.67   14.30
  -3   3   0  316.37   13.40
  -3   3   0  317.37   15.00
  -3   3   0  294.57   14.00
  -3   3   0  307.87   13.80
  -3   3   0  290.07   14.30
  -3   3   0  293.67   14.20
  -3   3   0  305.87   14.20
  -3   3   0  285.07   14.80
  -3   3   0  323.77   12.80
  -3   3   0  314.67   15.00
  -3   3   0  320.77   14.80
  -3   3   0  328.47   13.40
  -3   3   0  310.87   14.20
  -3   3   0  305.27   14.10
  -3   3   0  306.77   13.90
  -3   3   0  344.07   15.40
  -3   3   0  315.67   13.60
   2  -3   0  223.68   11.00
   2  -3   0  244.28   10.40
   2  -3   0  217.68    9.30
   2  -3   0  225.28   11.50
   2  -3   0  245.58   11.70
   2  -3   0  243.48   11.00
   2  -3   0  240.98   10.00
   2  -3   0  219.08    9.80
   2  -3   0  229.98   10.10
   2  -3   0  254.87   11.50
   2  -3   0  239.58   11.70
   2  -3   0  220.78   10.50
   2  -3   0  232.48    9.90
   2  -3   0  220.68   10.30
   2  -3   0  232.18   12.10
   2  -3   0  227.68   11.80
   2  -3   0  232.38   11.10
   2  -3   0  239.58   10.30
   2  -3   0  250.37   11.30
   2  -3   0  233.98   11.10
   2  -3   0  219.28   11.30
   2  -3   0  217.68   10.80
   2  -3   0  213.38   10.60
   2  -3   0  230.08   11.00
   2  -3   0  223.78   10.70
   2  -3   0  226.28   11.70
   2  -3   0  222.08   10.70
   2  -3   0  214.18   10.10
   2  -3   0  219.78   11.00
   2  -3   0  228.98   10.70
   2  -3   0  234.88   10.40
   2  -3   0  231.98   10.00
   2  -3   0  249.88   11.80
  -2   3   0  249.38   10.00
  -2   3   0  254.77   11.30
  -2   3   0  203.18   10.70
  -2   3   0  235.18   11.70
  -2   3   0  235.38   11.40
  -2   3   0  228.68   10.60
  -2   3   0  222.18   11.20
  -2   3   0  245.98   11.20
  -2   3   0  234.28    9.40
  -2   3   0  213.88   11.00
  -2   3   0  221.38   10.70
  -2   3   0  251.67   11.70
  -2   3   0  227.28   11.50
  -2   3   0  235.98   10.50
  -2   3   0  226.88   11.20
  -2   3   0  233.08    9.60
  -2   3   0  241.48   10.80
  -2   3   0  216.08   10.30
  -2   3   0  222.28   11.90
  -2   3   0  227.88   11.50
  -2   3   0  224.98   10.90
  -2   3   0  251.57   11.10
  -2   3   0  242.48   10.60
  -2   3   0  232.48   11.20
  -2   3   0  237.68   10.00
  -2   3   0  209.08   10.40
  -2   3   0  212.28   10.70
  -2   3   0  230.38   10.50
  -2   3   0  235.48   11.50
  -2   3   0  233.58   10.20
  -2   3   0  229.48   10.40
  -2   3   0  237.88   11.80
  -2   3   0  232.28   10.00
  -2   3   0  219.88   10.70
   1  -3   0  405.16   16.30
   1  -3   0  382.36   16.30
   1  -3   0  404.46   17.80
   1  -3   0  377.76   15.90
   1  -3   0  411.46   16.60
   1  -3   0  404.76   17.40
   1  -3   0  394.86   17.60
   1  -3   0  408.46   17.10
   1  -3   0  386.66   16.80
   1  -3   0  394.86   16.70
   1  -3   0  414.06   17.30
   1  -3   0  439.86   16.70
   1  -3   0  389.16   17.40
   1  -3   0  408.76   16.90
   1  -3   0  415.26   18.20
   1  -3   0  409.36   17.00
   1  -3   0  402.96   16.10
   1  -3   0  410.16   17.30
   1  -3   0  362.06   16.80
   1  -3   0  400.16   17.80
   1  -3   0  427.26   17.50
  -1   3   0  404.46   17.90
  -1   3   0  402.46   17.20
  -1   3   0  398.36   16.90
  -1   3   0  419.46   17.30
  -1   3   0  401.56   16.90
  -1   3   0  401.96   18.00
  -1   3   0  418.06   16.40
  -1   3   0  406.26   17.50
  -1   3   0  428.16   17.10
  -1   3   0  421.26   17.90
  -1   3   0  410.96   17.70
  -1   3   0  421.86   17.70
  -1   3   0  371.96   17.90
  -1   3   0  383.96   17.30
  -1   3   0  406.86   17.30
  -1   3   0  424.76   18.40
  -1   3   0  398.26   17.50
  -1   3   0  382.46   16.30
  -1   3   0  386.16   16.70
   0  -3   0   71.89    4.90
   0  -3   0   67.59    4.70
   0  -3   0   70.79    4.50
   0  -3   0   71.39    5.20
   0  -3   0   69.79    4.80
   0  -3   0   72.29    4.40
   0  -3   0   65.89    4.10
   0  -3   0   78.59    4.10
   0  -3   0   73.69    4.50
   0  -3   0   77.19    5.30
   0  -3   0   70.39    4.80
   0  -3   0   75.69    4.90
   0  -3   0   69.59    4.60
   0  -3   0   71.09    5.60
   0  -3   0   70.19    4.80
   0  -3   0   71.09    4.60
   0  -3   0   69.69    4.40
   0  -3   0   74.59    4.60
   0  -3   0   77.59    4.30
   0  -3   0   75.09    5.40
   0  -3   0   75.19    4.60
   0  -3   0   70.29    5.00
   0  -3   0   73.09    3.90
   0  -3   0   71.59    4.40
   0  -3   0   68.89    4.60
   0  -3   0   73.49    4.70
   0  -3   0   78.99    4.90
   0   3   0   90.69    4.80
   0   3   0   75.09    4.70
   0   3   0   75.19    4.70
   0   3   0   68.49    4.40
   0   3   0   78.69    4.50
   0   3   0   69.49    4.60
   0   3   0   71.19    4.80
   0   3   0   70.99    5.00
   0   3   0   67.19    4.50
   0   3   0   87.79    6.50
   0   3   0   69.09    4.60
   0   3   0   70.89    3.80
   0   3   0   76.69    3.90
   0   3   0   86.29    4.80
   0   3   0   76.69    4.80
   0   3   0   79.89    5.40
   0   3   0   74.19    4.80
   0   3   0   72.19    4.70
   0   3   0   84.39    5.00
   0   3   0   74.09    4.60
   0   3   0   70.59    4.70
   0   3   0   79.79    4.20
   0   3   0   69.89    4.10
   0   3   0   74.69    5.00
   0   3   0   80.69    5.80
   0   3   0   75.29    4.30
   0   3   0   77.49    4.60
   0   3   0   67.89    3.90
   0   3   0   82.79    4.70
   0   3   0   85.29    4.60
   0   3   0   90.79    5.90
  -1  -3   0 6150.48  325.77
   1   3   0 5410.86  313.57
  -2  -3   0 3047.40  214.28
   2   3   0 3157.58  221.08
  -3  -3   0  339.97   15.20
  -3  -3   0  359.56   13.60
  -3  -3   0  342.67   14.80
  -3  -3   0  315.57   17.00
  -3  -3   0  364.06   18.10
  -3  -3   0  341.07   16.40
  -3  -3   0  340.27   15.30
  -3  -3   0  318.97   16.10
  -3  -3   0  325.27   15.50
  -3  -3   0  338.57   16.20
  -3  -3   0  337.77   15.10
  -3  -3   0  337.87   14.80
  -3  -3   0  352.46   15.40
  -3  -3   0  348.07   17.50
  -3  -3   0  319.57   13.50
  -3  -3   0  339.17   15.90
  -3  -3   0  315.47   14.90
  -3  -3   0  324.47   15.00
  -3  -3   0  335.67   14.20
  -3  -3   0  305.97   14.20
  -3  -3   0  311.97   15.70
  -3  -3   0  333.27   14.80
   3   3   0  317.07   15.30
   3   3   0  336.17   13.30
   3   3   0  333.17   13.90
   3   3   0  325.67   14.70
   3   3   0  327.77   15.70
   3   3   0  373.56   16.50
   3   3   0  352.26   13.40
   3   3   0  340.77   13.10
   3   3   0  336.37   14.60
   3   3   0  329.17   15.70
   3   3   0  346.17   13.80
   3   3   0  341.07   16.30
   3   3   0  321.67   13.80
   3   3   0  358.86   17.80
   3   3   0  349.67   16.10
   3   3   0  338.17   14.20
   3   3   0  322.27   14.90
   3   3   0  335.17   16.80
   3   3   0  345.47   14.40
   3   3   0  338.17   17.50
   3   3   0  328.77   16.00
   3   3   0  322.07   16.90
   3   3   0  341.57   16.10
   3   3   0  331.77   16.00
   3   3   0  360.86   13.90
   3   3   0  346.67   17.10
   3   3   0  354.56   14.20
   3   3   0  353.66   15.40
   3   3   0  340.77   14.80
   3   3   0  343.67   17.40
   3   3   0  324.57   18.20
   3   3   0  346.97   16.40
   3   3   0  328.87   14.10
   3   3   0  365.26   15.40
   3   3   0  343.67   16.20
   3   3   0  330.07   14.70
   3   3   0  309.97   14.90
  -4  -3   0 2408.16  203.78
   4   3   0 2784.42  204.98
  -5  -3   0  489.75   22.80
  -5  -3   0  495.25   21.50
  -5  -3   0  478.45   24.50
  -5  -3   0  493.45   21.40
  -5  -3   0  506.45   20.60
  -5  -3   0  474.65   20.40
  -5  -3   0  547.45   21.70
  -5  -3   0  486.35   20.30
  -5  -3   0  476.75   21.30
  -5  -3   0  485.85   23.10
  -5  -3   0  501.35   22.40
  -5  -3   0  470.35   20.60
  -5  -3   0  494.15   20.60
  -5  -3   0  438.16   21.30
  -5  -3   0  506.15   19.80
  -5  -3   0  505.25   22.60
  -5  -3   0  449.36   21.50
  -5  -3   0  517.25   25.80
  -5  -3   0  546.55   24.70
   5   3   0  532.05   25.20
   5   3   0  520.75   25.00
   5   3   0  533.95   24.90
   5   3   0  490.75   25.70
   5   3   0  514.75   22.40
   5   3   0  505.15   23.30
   5   3   0  497.65   21.30
   5   3   0  493.35   21.30
   5   3   0  483.05   20.40
   5   3   0  522.55   20.80
   5   3   0  489.15   23.30
   5   3   0  516.35   22.80
   5   3   0  502.85   19.90
   5   3   0  502.55   24.00
   5   3   0  496.65   22.20
   5   3   0  475.15   23.30
   5   3   0  484.35   21.70
   5   3   0  461.95   22.90
   5   3   0  520.05   23.90
   5   3   0  524.95   22.40
   5   3   0  512.85   21.60
   5   3   0  495.25   23.20
   5   3   0  480.15   24.40
   5   3   0  474.65   19.60
   5   3   0  473.85   25.00
   5   3   0  508.75   19.20
  -6  -3   0  476.05   20.90
  -6  -3   0  488.95   21.40
  -6  -3   0  449.26   20.80
  -6  -3   0  441.96   22.90
  -6  -3   0  453.15   24.00
  -6  -3   0  486.85   19.00
  -6  -3   0  479.15   24.20
  -6  -3   0  427.06   19.80
  -6  -3   0  465.95   25.20
  -6  -3   0  480.35   20.30
  -6  -3   0  454.45   21.30
  -6  -3   0  454.05   21.10
  -6  -3   0  464.25   19.40
  -6  -3   0  457.45   20.80
  -6  -3   0  472.95   20.80
  -6  -3   0  447.56   20.00
  -6  -3   0  464.85   19.00
  -6  -3   0  488.65   19.20
  -6  -3   0  456.45   22.50
   6   3   0  477.25   21.00
   6   3   0  455.65   19.80
   6   3   0  426.66   20.60
   6   3   0  486.15   22.20
   6   3   0  441.46   22.60
   6   3   0  473.55   24.80
   6   3   0  456.45   23.20
   6   3   0  491.55   19.50
   6   3   0  468.85   21.70
   6   3   0  422.56   23.90
   6   3   0  473.15   25.90
   6   3   0  469.95   22.70
   6   3   0  468.25   21.80
   6   3   0  453.35   20.00
   6   3   0  440.56   24.70
   6   3   0  435.96   18.80
   6   3   0  491.45   24.30
   6   3   0  450.55   22.00
   6   3   0  455.25   22.40
   6   3   0  466.15   21.80
   6   3   0  471.55   22.90
   6   3   0  474.05   24.10
   6   3   0  489.35   24.20
   6   3   0  457.15   22.70
  -7  -3   0   24.50    5.90
  -7  -3   0   11.60    3.60
  -7  -3   0   18.40    2.30
  -7  -3   0   16.90    4.90
  -7  -3   0   15.10    2.30
  -7  -3   0    9.90    5.20
  -7  -3   0   24.00    4.30
  -7  -3   0   20.70    5.70
  -7  -3   0   13.90    3.40
  -7  -3   0   10.60    3.20
  -7  -3   0   17.50    3.90
  -7  -3   0   17.00    3.80
  -7  -3   0   14.00    4.40
  -7  -3   0   13.70    3.40
  -7  -3   0   17.40    1.90
  -7  -3   0   16.90    4.00
  -7  -3   0   10.20    5.10
   7   3   0   14.00    2.90
   7   3   0   11.60    3.30
   7   3   0    8.70    3.70
   7   3   0   16.40    3.30
   7   3   0   10.70    3.80
   7   3   0   14.70    4.20
   7   3   0   17.30    4.60
   7   3   0   13.70    4.20
   7   3   0   13.30    5.10
   7   3   0   11.30    3.70
   7   3   0   17.90    4.80
   7   3   0   11.00    3.70
   7   3   0   19.30    6.40
   7   3   0   14.60    3.80
   7   3   0   13.80    5.40
   7   3   0   21.10    5.80
   7   3   0   18.50    4.70
   7   3   0   10.60    4.20
   7   3   0    8.30    4.10
   7   3   0   14.60    2.50
   7   3   0   17.90    5.30
  -8  -3   0  501.45   21.30
  -8  -3   0  487.25   24.40
  -8  -3   0  513.95   23.40
  -8  -3   0  544.65   27.80
  -8  -3   0  489.65   23.70
  -8  -3   0  477.75   25.30
  -8  -3   0  504.35   23.90
  -8  -3   0  516.15   23.70
  -8  -3   0  501.55   19.80
  -8  -3   0  496.25   26.20
  -8  -3   0  490.85   26.80
  -8  -3   0  469.95   28.10
  -8  -3   0  510.35   28.10
  -8  -3   0  500.85   23.70
  -8  -3   0  537.65   23.00
   8   3   0  520.45   25.40
   8   3   0  516.95   27.00
   8   3   0  508.85   21.50
   8   3   0  466.95   28.70
   8   3   0  486.25   21.30
   8   3   0  528.55   26.30
   8   3   0  496.95   20.80
   8   3   0  555.34   26.70
   8   3   0  526.95   26.00
   8   3   0  517.85   24.20
   8   3   0  504.95   30.30
   8   3   0  521.35   23.60
   8   3   0  513.95   25.00
   8   3   0  482.25   26.90
   8   3   0  526.75   30.50
   8   3   0  535.25   25.70
   8   3   0  515.35   25.00
   8   3   0  517.35   22.90
   8   3   0  558.94   26.70
   8   3   0  491.25   25.10
  -9  -3   0  204.88   15.50
  -9  -3   0  189.28   12.40
  -9  -3   0  176.18   13.80
  -9  -3   0  201.88   14.80
  -9  -3   0  187.48   12.40
  -9  -3   0  181.88   15.00
  -9  -3   0  177.18    9.40
  -9  -3   0  198.98   10.50
  -9  -3   0  189.68   12.10
  -9  -3   0  197.48   14.90
  -9  -3   0  197.38   16.50
  -9  -3   0  178.98   12.10
  -9  -3   0  192.48   16.10
  -9  -3   0  177.08   11.90
  -9  -3   0  189.18    8.40
  -9  -3   0  190.38   13.30
  -9  -3   0  198.08   12.10
   9   3   0  190.98   13.80
   9   3   0  189.78    9.40
   9   3   0  172.08   13.10
   9   3   0  168.88   18.60
   9   3   0  181.38   14.80
   9   3   0  178.08   13.00
   9   3   0  183.18   11.80
   9   3   0  178.98   11.30
   9   3   0  192.98   14.10
   9   3   0  152.78   16.00
   9   3   0  187.38   15.70
   9   3   0  182.38   14.20
   9   3   0  178.78   14.90
   9   3   0  180.08   14.00
   9   3   0  185.18   12.50
   9   3   0  166.88   17.00
   9   3   0  195.98   10.10
   9   3   0  192.98   13.20
   9   3   0  165.68   13.30
   9   3   0  170.98    9.10
   9   3   0  168.78   14.00
 -10  -3   0  422.66   25.20
 -10  -3   0  396.96   24.10
 -10  -3   0  404.86   22.20
 -10  -3   0  411.26   27.10
 -10  -3   0  427.76   22.00
 -10  -3   0  400.16   16.80
 -10  -3   0  434.66   17.60
 -10  -3   0  363.26   22.50
 -10  -3   0  440.56   25.50
 -10  -3   0  417.96   27.00
 -10  -3   0  464.35   22.50
 -10  -3   0  413.16   17.30
 -10  -3   0  445.56   22.20
 -10  -3   0  401.96   22.10
 -10  -3   0  415.16   21.40
 -10  -3   0  443.76   25.30
  10   3   0  446.26   17.80
  10   3   0  430.36   29.90
  10   3   0  448.26   24.50
  10   3   0  464.35   27.50
  10   3   0  445.56   23.00
  10   3   0  391.66   22.80
  10   3   0  457.25   26.10
  10   3   0  455.55   21.50
  10   3   0  431.06   25.70
  10   3   0  455.25   23.10
  10   3   0  443.96   24.90
  10   3   0  382.56   27.90
  10   3   0  403.96   18.90
  10   3   0  427.46   21.60
  10   3   0  454.95   24.80
  10   3   0  446.36   28.20
  10   3   0  444.96   25.10
  10   3   0  438.56   24.70
  10   3   0  398.16   18.00
  10   3   0  420.06   26.30
 -11  -3   0   66.39    8.70
 -11  -3   0   79.59   12.30
 -11  -3   0   51.19    8.30
 -11  -3   0   61.39   12.90
 -11  -3   0   56.89    7.90
 -11  -3   0   64.99    8.90
 -11  -3   0   66.09   11.30
 -11  -3   0   81.49   12.70
 -11  -3   0   54.99    8.50
 -11  -3   0   46.40    9.20
 -11  -3   0   73.69   13.10
 -11  -3   0   66.19   10.10
 -11  -3   0   64.99    9.20
  11   3   0   43.20   12.80
  11   3   0   61.39   10.10
  11   3   0   68.49    9.10
  11   3   0   93.49   13.70
  11   3   0   47.10   10.90
  11   3   0   52.79    4.70
  11   3   0   56.69   10.60
  11   3   0   72.69   10.70
  11   3   0   52.59    9.90
  11   3   0   31.20    7.50
  11   3   0   76.59   12.30
  11   3   0   72.89   13.80
  11   3   0   48.90    8.00
  11   3   0   52.49    8.80
  11   3   0   53.69   12.10
  11   3   0   67.99    8.90
  11   3   0   55.39   11.80
  11   3   0   65.39   14.90
 -12  -3   0   61.29    9.60
 -12  -3   0   79.49   12.30
 -12  -3   0   67.99    9.40
 -12  -3   0   71.49    9.40
 -12  -3   0   80.39   10.30
 -12  -3   0   80.89   12.50
 -12  -3   0   74.09   12.00
 -12  -3   0   71.09   14.10
 -12  -3   0   65.79   11.20
 -12  -3   0   63.89    9.90
 -12  -3   0   55.99   11.60
 -12  -3   0   89.29   10.70
  12   3   0   77.79   17.10
  12   3   0   85.89   10.10
  12   3   0   53.89    4.90
  12   3   0   65.99   14.20
  12   3   0   93.99   12.40
  12   3   0   78.39   12.90
  12   3   0   85.09   12.80
  12   3   0   36.80   10.80
  12   3   0   56.59   12.40
  12   3   0   75.59   13.30
  12   3   0   99.39   14.10
  12   3   0   78.89   10.40
  12   3   0   71.89   13.30
  12   3   0   84.19   12.30
  12   3   0   78.99   12.60
  12   3   0   65.69   12.00
 -13  -3   0  147.79   12.80
 -13  -3   0  161.58   22.40
 -13  -3   0  143.29   17.20
 -13  -3   0  128.09   16.00
 -13  -3   0  163.08   13.30
 -13  -3   0  156.38   19.50
 -13  -3   0  141.49   13.50
 -13  -3   0  102.59   16.00
 -13  -3   0  145.49   13.10
 -13  -3   0  136.79   17.10
 -13  -3   0  131.99   11.80
 -13  -3   0  149.39   20.80
  13   3   0  144.89   18.50
  13   3   0  141.19   17.30
  13   3   0  129.99   15.80
  13   3   0  138.19   11.60
  13   3   0   91.39   17.50
  13   3   0  148.09   18.70
  13   3   0  165.88   19.10
  13   3   0  153.08   15.00
  13   3   0  126.19   14.30
  13   3   0  145.79   19.60
  13   3   0  149.88   17.70
  13   3   0  139.99   19.50
  13   3   0  156.58   12.90
  13   3   0   99.29   17.50
  13   3   0  153.88   15.80
  13   3   0  174.68   13.60
 -14  -3   0   93.69   12.50
 -14  -3   0   50.49   12.20
 -14  -3   0   64.39   11.40
 -14  -3   0   60.29   13.10
 -14  -3   0   77.59   14.70
 -14  -3   0   77.29   13.00
 -14  -3   0   73.39   14.50
 -14  -3   0   76.49   16.10
 -14  -3   0   75.89   10.90
 -14  -3   0   75.19   13.20
 -14  -3   0   76.69   10.80
 -14  -3   0   68.49   11.30
  14   3   0  103.79   20.40
  14   3   0   53.49   11.30
  14   3   0   74.29   10.90
  14   3   0   83.49   13.00
  14   3   0   83.19   12.70
  14   3   0   80.39   13.30
  14   3   0   58.29   16.30
  14   3   0   94.29   15.80
  14   3   0   86.79   14.40
  14   3   0   97.69   10.90
  14   3   0   73.99   13.00
  14   3   0   57.29   14.20
  14   3   0   60.89   13.80
  14   3   0   60.09   12.70
  14   3   0   86.39   14.30
  14   3   0   65.99   13.50
 -15  -3   0    5.40    5.60
 -15  -3   0    6.00    9.00
 -15  -3   0    1.00    5.40
 -15  -3   0    0.50    6.10
 -15  -3   0    0.90    7.10
 -15  -3   0   -0.50    8.80
 -15  -3   0   -6.20    4.70
 -15  -3   0   14.80    9.20
 -15  -3   0    0.00    7.40
 -15  -3   0   -5.40    7.70
 -15  -3   0    5.40    5.90
  15   3   0    3.10    5.90
  15   3   0   -1.10    6.40
  15   3   0    0.80    8.20
  15   3   0   24.70   12.90
  15   3   0   -0.10    6.80
  15   3   0    6.40    7.30
  15   3   0    3.20    5.20
  15   3   0    0.10    8.50
  15   3   0   -0.70    5.90
  15   3   0    0.20    7.20
  15   3   0    5.10    6.70
  15   3   0    0.00   10.30
  15   3   0    3.60    5.80
  15   3   0   -0.50    6.10
 -16  -3   0   19.10   10.80
 -16  -3   0   11.40    8.60
 -16  -3   0   11.80    6.50
 -16  -3   0   10.00    8.50
 -16  -3   0    3.30    5.50
 -16  -3   0    1.60   11.70
 -16  -3   0   16.80   11.40
 -16  -3   0    0.80    5.80
 -16  -3   0    1.70    6.50
 -16  -3   0    8.10    6.40
 -16  -3   0    5.50    8.90
  16   3   0    4.70    8.80
  16   3   0   -0.90    6.40
  16   3   0   -0.30   10.70
  16   3   0   -2.30    5.60
  16   3   0    3.50   10.60
  16   3   0    2.50    7.90
  16   3   0   -1.70    8.20
  16   3   0   13.20    8.80
  16   3   0   -3.60    9.00
  16   3   0    0.70    6.10
  16   3   0    8.90    8.20
  16   3   0    5.10    6.10
  16   3   0    7.20    9.00
  16   3   0    3.20    5.40
 -17  -3   0   61.19   11.20
 -17  -3   0   56.89   12.00
 -17  -3   0   63.39   10.60
 -17  -3   0   58.49   13.40
 -17  -3   0   57.89   14.20
 -17  -3   0   78.99   18.80
 -17  -3   0   54.99   15.10
 -17  -3   0   76.19   12.20
 -17  -3   0   69.69   15.20
 -17  -3   0   71.69   18.10
 -17  -3   0   73.69   13.90
 -17  -3   0   81.39    9.60
  17   3   0   60.99   13.70
  17   3   0   66.49   15.20
  17   3   0   50.09   14.70
  17   3   0   51.19   16.80
  17   3   0   55.09   18.10
  17   3   0   69.59   15.20
  17   3   0   63.99   12.30
  17   3   0   54.39    9.40
  17   3   0   66.69   22.20
  17   3   0   77.59   16.40
  17   3   0   67.09   17.50
  17   3   0   72.09   15.80
  17   3   0   61.39   12.20
  18  -4   0   53.69   15.90
  18  -4   0   52.89   17.70
  18  -4   0   44.80    8.10
  18  -4   0   63.89   14.30
  18  -4   0   37.00   15.90
  18  -4   0   41.80   18.20
  18  -4   0   31.60   12.30
  18  -4   0   87.79   25.40
  18  -4   0   36.40   10.10
  18  -4   0   63.49   19.60
  18  -4   0   29.20   11.70
  18  -4   0   41.20   15.60
  18  -4   0   28.10   13.10
 -18   4   0   33.20   13.20
 -18   4   0   34.60   14.10
 -18   4   0   27.90    8.40
 -18   4   0   28.10   13.90
 -18   4   0   43.00    9.80
 -18   4   0   29.00   11.20
 -18   4   0   47.30   11.30
 -18   4   0   51.89   13.70
 -18   4   0   36.70   14.50
 -18   4   0   40.30   10.20
 -18   4   0   40.40    9.90
 -18   4   0   28.30    9.80
  17  -4   0   -1.20    7.40
  17  -4   0   -2.40    9.10
  17  -4   0   -1.20   12.70
  17  -4   0   -3.60    5.60
  17  -4   0   -2.10    6.90
  17  -4   0   -4.70    6.60
  17  -4   0   12.00   13.20
  17  -4   0    5.70    9.80
  17  -4   0    6.60   10.70
  17  -4   0    4.90    4.80
  17  -4   0   -3.00    9.40
  17  -4   0   -3.50    7.90
  17  -4   0   -3.10    7.80
 -17   4   0   -3.40    7.20
 -17   4   0   -3.30    8.90
 -17   4   0    6.60    6.70
 -17   4   0    0.70    8.50
 -17   4   0   13.00   11.90
 -17   4   0   -1.40    6.20
 -17   4   0   -3.50    8.00
 -17   4   0   -6.50    8.70
 -17   4   0    1.70    5.70
 -17   4   0    2.90    5.80
 -17   4   0   -3.80    6.60
 -17   4   0   -2.70    5.50
  16  -4   0   33.00   10.30
  16  -4   0   37.90   12.30
  16  -4   0   50.39    8.60
  16  -4   0   53.69   13.00
  16  -4   0   52.39   14.10
  16  -4   0   41.80   13.30
  16  -4   0   54.89    9.00
  16  -4   0   54.69   19.30
  16  -4   0   29.30   10.90
  16  -4   0   46.50    9.40
  16  -4   0   35.40   10.90
  16  -4   0   53.09   16.50
  16  -4   0   46.70   12.70
  16  -4   0   43.70   17.40
  16  -4   0   51.19   16.10
  16  -4   0   30.90   14.70
 -16   4   0   63.09   11.10
 -16   4   0   35.20   10.60
 -16   4   0   29.10    7.50
 -16   4   0   48.80    8.00
 -16   4   0   54.69    9.40
 -16   4   0   35.40   12.10
 -16   4   0   26.30    8.70
 -16   4   0   36.80   13.10
 -16   4   0   49.20    9.50
 -16   4   0   34.50    8.20
 -16   4   0   58.69   10.60
 -16   4   0   33.80   10.20
  15  -4   0  238.18   25.20
  15  -4   0  290.47   22.50
  15  -4   0  261.17   18.00
  15  -4   0  281.47   16.30
  15  -4   0  276.07   23.30
  15  -4   0  285.87   25.80
  15  -4   0  279.57   26.90
  15  -4   0  270.37   17.30
  15  -4   0  275.17   36.20
  15  -4   0  265.87   25.30
  15  -4   0  308.77   29.80
  15  -4   0  301.07   18.90
  15  -4   0  234.58   28.50
  15  -4   0  372.76   31.60
 -15   4   0  239.98   16.60
 -15   4   0  262.27   13.20
 -15   4   0  273.77   24.40
 -15   4   0  272.87   18.80
 -15   4   0  257.87   18.30
 -15   4   0  316.87   25.50
 -15   4   0  300.77   20.00
 -15   4   0  301.67   25.20
 -15   4   0  302.87   23.60
 -15   4   0  296.57   20.00
 -15   4   0  304.47   19.80
 -15   4   0  237.48   21.60
  14  -4   0  117.59   20.90
  14  -4   0   72.89   16.20
  14  -4   0   85.19    6.60
  14  -4   0  103.09   17.50
  14  -4   0   79.49   16.40
  14  -4   0   83.29    6.00
  14  -4   0   95.09   15.60
  14  -4   0  111.09   11.80
  14  -4   0   94.89    9.70
  14  -4   0   87.59   13.30
  14  -4   0  100.69   18.30
  14  -4   0   56.49   14.00
  14  -4   0  109.89   16.80
  14  -4   0   78.59   10.20
  14  -4   0   85.79   16.00
  14  -4   0   96.59   15.90
  14  -4   0  116.09   13.20
  14  -4   0   87.49   17.50
  14  -4   0  113.09   17.50
  14  -4   0   97.19   19.00
 -14   4   0  100.49   12.70
 -14   4   0   84.69   10.40
 -14   4   0   49.10   11.50
 -14   4   0   99.79   13.50
 -14   4   0  117.99   17.10
 -14   4   0   93.39   11.40
 -14   4   0   95.19   11.80
 -14   4   0  107.69   12.80
 -14   4   0   72.19   10.20
 -14   4   0   89.89   15.30
 -14   4   0  113.49   12.30
 -14   4   0  102.99   17.30
 -14   4   0   87.69    6.60
 -14   4   0   94.89   14.50
  13  -4   0   20.40    7.20
  13  -4   0    9.70    7.00
  13  -4   0   16.80    5.80
  13  -4   0   12.70    5.70
  13  -4   0   22.40   10.10
  13  -4   0   31.30   10.20
  13  -4   0    7.90    7.10
  13  -4   0   21.00    8.50
  13  -4   0   17.30    4.10
  13  -4   0   14.10    5.80
  13  -4   0   18.30    7.80
  13  -4   0   19.30    7.90
  13  -4   0   21.60    9.40
  13  -4   0    5.90    7.80
  13  -4   0   21.80    5.70
  13  -4   0   18.70    9.50
  13  -4   0   12.00    7.00
  13  -4   0   11.30    8.30
  13  -4   0   13.20    8.30
 -13   4   0   13.30    5.50
 -13   4   0   18.90    6.50
 -13   4   0   14.40    5.90
 -13   4   0   11.80    6.60
 -13   4   0   15.30    5.40
 -13   4   0   12.50    4.90
 -13   4   0   17.10    6.20
 -13   4   0   10.50    7.10
 -13   4   0   20.40    6.20
 -13   4   0    6.30    6.90
 -13   4   0   18.80    3.70
 -13   4   0   11.70    5.00
 -13   4   0   13.60    6.10
  12  -4   0  206.08   14.30
  12  -4   0  194.38   23.70
  12  -4   0  180.58   13.70
  12  -4   0  173.88   10.80
  12  -4   0  194.48   21.30
  12  -4   0  181.28   12.70
  12  -4   0  177.08   18.30
  12  -4   0  163.78   12.00
  12  -4   0  163.28   14.80
  12  -4   0  198.78   23.70
  12  -4   0  168.68   17.60
  12  -4   0  183.88   17.30
  12  -4   0  203.08   19.80
  12  -4   0  159.58   15.40
  12  -4   0  113.29   16.70
  12  -4   0  186.98   22.60
  12  -4   0  166.28   14.80
  12  -4   0  167.08   20.00
  12  -4   0  174.98   18.30
 -12   4   0  145.99   13.10
 -12   4   0  170.48   12.10
 -12   4   0  183.78   16.10
 -12   4   0  175.88   15.60
 -12   4   0  172.08   13.10
 -12   4   0  171.08   14.40
 -12   4   0  174.58   13.70
 -12   4   0  177.18   12.50
 -12   4   0  206.48   13.40
 -12   4   0  161.68   18.30
 -12   4   0  144.59   12.60
 -12   4   0  173.18   13.40
 -12   4   0  178.78   17.00
 -12   4   0  175.38    9.60
  11  -4   0  168.68   17.90
  11  -4   0  154.48   16.50
  11  -4   0  173.58   13.30
  11  -4   0  193.78   12.10
  11  -4   0  129.69   16.90
  11  -4   0  178.28   15.90
  11  -4   0  174.98   17.80
  11  -4   0  164.58   13.20
  11  -4   0  175.08   17.40
  11  -4   0  167.48   15.60
  11  -4   0  150.08   11.40
  11  -4   0  161.38   13.70
  11  -4   0  168.68   14.90
  11  -4   0  174.78   21.10
  11  -4   0  184.38   14.40
  11  -4   0  157.38   17.30
  11  -4   0  198.78   17.80
  11  -4   0  181.08   15.30
  11  -4   0  166.88   10.50
  11  -4   0  179.38   17.20
  11  -4   0  163.18   12.70
  11  -4   0  174.98   21.00
 -11   4   0  164.08   12.60
 -11   4   0  157.18   15.00
 -11   4   0  170.88   11.50
 -11   4   0  160.28   11.50
 -11   4   0  171.08    9.20
 -11   4   0  155.18   12.30
 -11   4   0  155.18   13.30
 -11   4   0  191.38   12.40
 -11   4   0  160.88   12.30
 -11   4   0  130.89   16.40
 -11   4   0  176.28    9.80
 -11   4   0  166.18   15.80
  10  -4   0   87.19   10.50
  10  -4   0   89.59   13.90
  10  -4   0   65.59   11.30
  10  -4   0   76.09    7.20
  10  -4   0   69.39   10.40
  10  -4   0   48.40    7.60
  10  -4   0   85.59   15.10
  10  -4   0   67.09    6.10
  10  -4   0   70.59    9.00
  10  -4   0   86.39   11.90
  10  -4   0   60.39   10.90
  10  -4   0   68.79   10.10
  10  -4   0   79.29   11.70
  10  -4   0   75.99   13.20
  10  -4   0   57.79    8.60
  10  -4   0   53.99    6.80
  10  -4   0   90.99   13.10
  10  -4   0   53.69   10.10
  10  -4   0   78.79   12.40
  10  -4   0   55.69   11.30
  10  -4   0   56.59    5.00
  10  -4   0   58.89   11.80
  10  -4   0   47.80   10.40
 -10   4   0   77.79    9.80
 -10   4   0   61.49    8.40
 -10   4   0   66.19   10.20
 -10   4   0   67.09    5.10
 -10   4   0   63.49    8.90
 -10   4   0   64.39   11.10
 -10   4   0   63.89    9.90
 -10   4   0   65.39    7.70
 -10   4   0   53.49    5.00
 -10   4   0   74.69    8.30
 -10   4   0   64.39    7.30
 -10   4   0   67.39    5.90
 -10   4   0   69.19    8.40
 -10   4   0   78.79    9.40
 -10   4   0   46.10    7.50
   9  -4   0   56.79    8.30
   9  -4   0   46.90    6.90
   9  -4   0   41.90    7.50
   9  -4   0   44.60    4.10
   9  -4   0   44.40    6.00
   9  -4   0   58.29   11.70
   9  -4   0   36.90    7.50
   9  -4   0   49.40   10.00
   9  -4   0   49.00    9.20
   9  -4   0   52.99    9.20
   9  -4   0   42.30    8.30
   9  -4   0   42.70    9.40
   9  -4   0   32.40    7.70
   9  -4   0   44.30    9.30
   9  -4   0   53.89    5.90
   9  -4   0   41.20    7.60
   9  -4   0   59.39   10.50
   9  -4   0   43.00    7.60
   9  -4   0   30.20    7.10
   9  -4   0   55.19    8.80
   9  -4   0   53.69   10.60
   9  -4   0   34.00    7.50
   9  -4   0   48.40   10.30
   9  -4   0   57.89    6.10
  -9   4   0   43.50    6.70
  -9   4   0   51.59    7.30
  -9   4   0   39.90    5.90
  -9   4   0   45.60    6.40
  -9   4   0   41.40    3.80
  -9   4   0   37.50    5.50
  -9   4   0   47.80    5.80
  -9   4   0   34.00    5.90
  -9   4   0   43.20    4.20
  -9   4   0   47.50    7.40
  -9   4   0   28.00    6.40
  -9   4   0   45.70    6.50
  -9   4   0   40.00    5.80
  -9   4   0   48.50    7.40
  -9   4   0   29.80    7.20
  -9   4   0   35.80    7.50
   8  -4   0  157.88    7.40
   8  -4   0  185.68   11.00
   8  -4   0  185.18   14.30
   8  -4   0  203.68   16.80
   8  -4   0  186.78   12.70
   8  -4   0  185.28   10.60
   8  -4   0  164.68   14.20
   8  -4   0  176.48   13.30
   8  -4   0  188.68   13.20
   8  -4   0  166.38   14.00
   8  -4   0  190.68   13.40
   8  -4   0  166.08   10.20
   8  -4   0  170.98    7.90
   8  -4   0  179.78   13.30
   8  -4   0  173.18   10.90
   8  -4   0  157.48   14.30
   8  -4   0  186.78   13.80
   8  -4   0  175.68    7.80
   8  -4   0  188.28   12.90
   8  -4   0  144.69   13.10
   8  -4   0  163.78   11.90
   8  -4   0  199.48   14.90
   8  -4   0  174.48   12.80
   8  -4   0  177.88    9.50
  -8   4   0  196.28   11.00
  -8   4   0  153.28   12.20
  -8   4   0  159.38   15.70
  -8   4   0  176.18   10.80
  -8   4   0  163.58   11.70
  -8   4   0  187.98   11.60
  -8   4   0  173.48   10.50
  -8   4   0  164.68   11.60
  -8   4   0  169.58    8.40
  -8   4   0  183.78   11.80
  -8   4   0  173.98    7.60
  -8   4   0  188.08   12.40
  -8   4   0  180.38   13.20
  -8   4   0  183.48    9.30
  -8   4   0  185.78   12.90
  -8   4   0  187.08   14.00
  -8   4   0  168.78   10.60
   7  -4   0  368.86   16.60
   7  -4   0  390.56   18.30
   7  -4   0  375.66   16.60
   7  -4   0  376.96   20.00
   7  -4   0  386.86   18.10
   7  -4   0  387.16   18.20
   7  -4   0  348.37   19.70
   7  -4   0  373.96   19.20
   7  -4   0  391.36   20.60
   7  -4   0  365.96   17.00
   7  -4   0  347.27   15.50
   7  -4   0  384.76   16.40
   7  -4   0  353.26   22.10
   7  -4   0  369.96   19.40
   7  -4   0  375.76   20.50
   7  -4   0  371.46   21.60
   7  -4   0  380.16   17.30
   7  -4   0  388.56   17.80
   7  -4   0  358.56   21.00
   7  -4   0  374.56   21.40
   7  -4   0  392.26   22.80
   7  -4   0  382.96   21.30
   7  -4   0  367.36   20.80
   7  -4   0  373.76   20.00
   7  -4   0  367.16   21.80
   7  -4   0  368.36   19.90
   7  -4   0  375.96   19.30
   7  -4   0  380.86   17.80
   7  -4   0  375.76   16.80
   7  -4   0  305.17   20.20
   7  -4   0  381.06   20.00
  -7   4   0  379.56   17.50
  -7   4   0  368.36   20.30
  -7   4   0  406.66   18.00
  -7   4   0  392.96   19.30
  -7   4   0  384.96   18.60
  -7   4   0  408.36   18.50
  -7   4   0  409.66   17.50
  -7   4   0  376.26   18.90
  -7   4   0  364.86   16.50
  -7   4   0  387.86   19.80
  -7   4   0  366.36   20.80
  -7   4   0  411.76   16.70
  -7   4   0  351.16   19.60
  -7   4   0  391.46   19.30
  -7   4   0  377.76   18.00
  -7   4   0  356.06   17.50
  -7   4   0  373.76   16.40
  -7   4   0  399.26   16.50
  -7   4   0  373.66   17.80
  -7   4   0  391.96   15.00
  -7   4   0  373.66   15.00
   6  -4   0  272.77   12.30
   6  -4   0  298.67   17.00
   6  -4   0  267.67   13.70
   6  -4   0  293.77   15.70
   6  -4   0  289.77   13.00
   6  -4   0  276.07   15.70
   6  -4   0  281.97   17.30
   6  -4   0  279.47   16.00
   6  -4   0  309.77   18.40
   6  -4   0  283.57   14.30
   6  -4   0  291.47   18.10
   6  -4   0  300.17   15.20
   6  -4   0  289.67   13.80
   6  -4   0  279.17   17.40
   6  -4   0  309.77   16.40
   6  -4   0  270.27   13.60
   6  -4   0  274.47   14.90
   6  -4   0  277.87   16.70
   6  -4   0  275.77   13.60
   6  -4   0  295.27   13.60
   6  -4   0  293.67   14.80
   6  -4   0  284.47   14.30
   6  -4   0  271.67   12.70
   6  -4   0  264.47   15.00
   6  -4   0  277.77   13.50
   6  -4   0  309.97   15.80
   6  -4   0  297.47   16.90
   6  -4   0  282.47   16.50
   6  -4   0  311.87   17.00
   6  -4   0  259.07   16.30
  -6   4   0  302.17   12.60
  -6   4   0  278.77   14.00
  -6   4   0  283.57   15.10
  -6   4   0  299.87   13.30
  -6   4   0  303.17   15.00
  -6   4   0  275.47   13.90
  -6   4   0  297.87   16.00
  -6   4   0  261.87   15.60
  -6   4   0  302.67   13.00
  -6   4   0  289.77   14.20
  -6   4   0  285.07   11.80
  -6   4   0  293.97   16.30
  -6   4   0  282.37   14.60
  -6   4   0  288.17   15.30
  -6   4   0  277.77   15.80
  -6   4   0  295.67   15.20
  -6   4   0  284.97   16.60
  -6   4   0  278.77   12.20
  -6   4   0  274.57   13.70
  -6   4   0  319.77   13.70
  -6   4   0  281.07   11.80
   5  -4   0  408.56   18.60
   5  -4   0  415.46   21.70
   5  -4   0  391.56   21.20
   5  -4   0  357.76   17.40
   5  -4   0  404.86   18.30
   5  -4   0  363.66   15.70
   5  -4   0  345.47   15.80
   5  -4   0  392.76   20.20
   5  -4   0  378.96   19.50
   5  -4   0  373.36   19.00
   5  -4   0  389.96   19.70
   5  -4   0  399.66   18.60
   5  -4   0  381.26   19.30
   5  -4   0  384.96   17.60
   5  -4   0  403.96   18.60
   5  -4   0  373.46   19.60
   5  -4   0  356.96   17.10
   5  -4   0  349.57   18.40
   5  -4   0  373.26   19.50
   5  -4   0  379.86   19.70
   5  -4   0  388.86   15.70
   5  -4   0  407.66   18.00
   5  -4   0  392.26   18.30
   5  -4   0  400.66   16.80
   5  -4   0  407.66   18.10
   5  -4   0  379.46   19.50
   5  -4   0  398.26   17.00
   5  -4   0  387.16   18.20
   5  -4   0  380.26   20.80
   5  -4   0  386.56   17.90
   5  -4   0  377.96   20.30
  -5   4   0  417.96   16.10
  -5   4   0  398.16   17.20
  -5   4   0  351.26   17.20
  -5   4   0  402.26   17.90
  -5   4   0  391.96   15.80
  -5   4   0  405.16   19.60
  -5   4   0  404.96   17.40
  -5   4   0  396.26   18.50
  -5   4   0  407.46   17.70
  -5   4   0  386.96   19.80
  -5   4   0  394.06   19.60
  -5   4   0  403.56   19.50
  -5   4   0  405.06   16.40
  -5   4   0  396.06   19.30
  -5   4   0  425.66   18.90
  -5   4   0  391.56   18.60
  -5   4   0  401.46   18.30
  -5   4   0  403.96   18.90
  -5   4   0  387.76   17.60
   4  -4   0    2.10    1.20
   4  -4   0    2.90    1.10
   4  -4   0    2.50    2.10
   4  -4   0    3.10    1.10
   4  -4   0    1.80    1.80
   4  -4   0    3.20    1.50
   4  -4   0    1.90    2.00
   4  -4   0    2.70    2.50
   4  -4   0    1.80    2.20
   4  -4   0    5.90    2.50
   4  -4   0    3.50    1.80
   4  -4   0    2.70    2.40
   4  -4   0    2.30    1.90
   4  -4   0    3.10    1.70
   4  -4   0    1.90    1.60
   4  -4   0    2.80    2.00
   4  -4   0    1.10    1.60
   4  -4   0    0.80    1.60
   4  -4   0    7.90    2.60
   4  -4   0    2.50    1.50
   4  -4   0    1.60    1.40
   4  -4   0    5.50    1.80
   4  -4   0    2.50    1.00
   4  -4   0    3.50    2.30
   4  -4   0    4.00    2.40
   4  -4   0    0.90    1.60
   4  -4   0    2.80    2.00
   4  -4   0    2.70    1.20
   4  -4   0    3.10    1.90
  -4   4   0    5.40    1.70
  -4   4   0    1.90    1.90
  -4   4   0    4.80    1.50
  -4   4   0    6.30    1.70
  -4   4   0    3.70    1.90
  -4   4   0    3.90    1.70
  -4   4   0    2.10    2.00
  -4   4   0    5.40    1.70
  -4   4   0    5.40    2.00
  -4   4   0    4.90    2.20
  -4   4   0    0.30    1.70
  -4   4   0    2.80    1.50
  -4   4   0    2.90    1.10
  -4   4   0    8.90    2.60
  -4   4   0    3.60    1.90
  -4   4   0    1.90    1.50
  -4   4   0    5.00    2.10
  -4   4   0    2.10    1.90
  -4   4   0    4.20    2.20
  -4   4   0    2.30    1.50
  -4   4   0    5.70    2.70
   3  -4   0 1210.48   45.40
   3  -4   0 1072.79   40.60
   3  -4   0 1057.39   41.80
  -3   4   0 1001.10   42.10
  -3   4   0 1044.70   41.10
  -3   4   0  971.20   41.40
   2  -4   0 1351.86   54.49
   2  -4   0 1267.57   52.09
   2  -4   0 1410.66   53.49
   2  -4   0 1352.26   54.69
   1  -4   0  615.04   24.90
   1  -4   0  627.44   25.70
   1  -4   0  621.84   25.80
   1  -4   0  587.54   25.50
   1  -4   0  638.34   25.90
   1  -4   0  601.04   24.90
   1  -4   0  615.34   25.40
   1  -4   0  598.94   25.90
   1  -4   0  579.74   24.50
   1  -4   0  567.54   24.20
   1  -4   0  610.34   24.60
   1  -4   0  608.24   23.80
   1  -4   0  604.54   25.70
   1  -4   0  607.14   24.30
  -1   4   0  606.04   26.40
  -1   4   0  654.53   25.60
  -1   4   0  600.64   24.60
  -1   4   0  608.74   25.10
  -1   4   0  603.14   24.90
  -1   4   0  595.14   24.80
  -1   4   0  600.94   25.10
  -1   4   0  651.93   26.30
  -1   4   0  595.24   25.70
  -1   4   0  595.94   25.50
  -1   4   0  586.34   25.00
  -1   4   0  618.34   24.60
  -1   4   0  596.24   25.00
  -1   4   0  620.04   25.60
  -1   4   0  608.74   25.80
   0  -4   0   49.90    4.30
   0  -4   0   46.70    4.30
   0  -4   0   52.89    4.40
   0  -4   0   48.60    3.90
   0  -4   0   48.30    5.70
   0  -4   0   50.69    3.80
   0  -4   0   43.20    4.00
   0  -4   0   48.70    4.20
   0  -4   0   51.29    4.40
   0  -4   0   47.40    4.60
   0  -4   0   49.70    3.70
   0  -4   0   51.19    4.60
   0  -4   0   46.90    4.40
   0  -4   0   50.99    3.50
   0  -4   0   53.19    4.50
   0  -4   0   46.00    3.90
   0  -4   0   46.70    3.90
   0  -4   0   47.70    4.00
   0  -4   0   50.19    5.60
   0  -4   0   48.80    4.20
   0  -4   0   39.50    3.70
   0  -4   0   46.10    3.80
   0  -4   0   49.50    3.80
   0  -4   0   58.09    4.70
   0  -4   0   58.09    4.60
   0  -4   0   60.29    5.80
   0  -4   0   45.80    4.10
   0  -4   0   47.30    3.30
   0  -4   0   49.70    4.10
   0  -4   0   47.70    4.10
   0  -4   0   49.50    4.20
   0  -4   0   50.79    4.40
   0  -4   0   52.59    5.50
   0  -4   0   53.29    4.30
   0  -4   0   46.00    4.10
   0   4   0   48.50    4.20
   0   4   0   46.00    4.00
   0   4   0   43.90    3.90
   0   4   0   45.00    4.20
   0   4   0   45.60    4.00
   0   4   0   49.80    4.10
   0   4   0   45.10    4.10
   0   4   0   56.29    4.10
   0   4   0   64.39    7.90
   0   4   0   47.30    4.50
   0   4   0   53.69    4.60
   0   4   0   48.80    3.50
   0   4   0   47.30    4.60
   0   4   0   50.89    5.10
   0   4   0   45.50    3.80
   0   4   0   47.30    4.10
   0   4   0   44.40    3.10
   0   4   0   44.10    3.40
   0   4   0   46.20    4.10
   0   4   0   54.99    4.20
   0   4   0   48.70    4.30
   0   4   0   44.00    3.90
   0   4   0   50.39    4.00
   0   4   0   54.79    3.80
   0   4   0   50.99    5.70
   0   4   0   38.20    3.90
   0   4   0   51.19    3.30
   0   4   0   49.40    4.50
   0   4   0   50.19    4.90
   0   4   0   48.90    4.30
   0   4   0   48.50    3.40
   0   4   0   38.10    5.10
   0   4   0   41.80    4.10
   0   4   0   47.00    3.80
  -1  -4   0  253.07   12.80
  -1  -4   0  268.87   12.90
  -1  -4   0  258.07   12.50
  -1  -4   0  263.37   12.60
  -1  -4   0  246.98   12.60
  -1  -4   0  249.38   12.00
  -1  -4   0  232.18   13.20
  -1  -4   0  279.27   13.00
  -1  -4   0  254.67   12.20
  -1  -4   0  258.17   12.10
  -1  -4   0  241.08   13.30
  -1  -4   0  248.48   11.00
  -1  -4   0  250.87   12.40
  -1  -4   0  237.18   11.70
  -1  -4   0  265.87   12.40
  -1  -4   0  263.27   11.90
  -1  -4   0  259.47   13.00
  -1  -4   0  268.17   11.70
  -1  -4   0  272.57   14.40
  -1  -4   0  259.27   13.20
  -1  -4   0  262.87   12.70
  -1  -4   0  268.57   12.60
  -1  -4   0  261.27   12.20
  -1  -4   0  258.37   12.70
  -1  -4   0  251.67   12.10
  -1  -4   0  252.67   12.70
  -1  -4   0  245.18   13.60
  -1  -4   0  251.07   12.40
  -1  -4   0  259.77   14.30
  -1  -4   0  236.68   12.80
  -1  -4   0  237.48   11.90
   1   4   0  262.47   11.60
   1   4   0  263.07   11.70
   1   4   0  257.67   12.10
   1   4   0  242.18   13.10
   1   4   0  254.07   11.00
   1   4   0  263.47   13.80
   1   4   0  255.37   12.20
   1   4   0  248.38   11.70
   1   4   0  265.17   13.90
   1   4   0  266.47   12.60
   1   4   0  260.87   12.30
   1   4   0  272.17   12.90
   1   4   0  284.07   11.60
   1   4   0  261.37   14.00
   1   4   0  271.37   11.20
   1   4   0  258.37   12.70
   1   4   0  255.97   11.20
   1   4   0  255.27   10.90
   1   4   0  269.67   13.10
   1   4   0  276.77   12.30
   1   4   0  297.77   12.20
   1   4   0  259.87   12.50
   1   4   0  271.97   13.70
   1   4   0  255.37   12.50
   1   4   0  255.77   13.00
   1   4   0  263.67   12.70
   1   4   0  296.77   13.70
   1   4   0  254.77   10.20
   1   4   0  256.27   12.90
   1   4   0  243.78   12.10
   1   4   0  269.67   12.80
   1   4   0  250.17   11.60
   1   4   0  256.47   10.70
   1   4   0  256.27   12.80
   1   4   0  243.38   12.50
   1   4   0  252.57   12.10
   1   4   0  252.97   11.70
   1   4   0  253.57   12.10
  -2  -4   0  324.07   13.50
  -2  -4   0  324.77   17.10
  -2  -4   0  328.77   14.10
  -2  -4   0  281.07   13.90
  -2  -4   0  323.47   13.00
  -2  -4   0  313.37   14.90
  -2  -4   0  327.57   14.70
  -2  -4   0  325.07   15.60
  -2  -4   0  328.87   15.50
  -2  -4   0  307.07   13.10
  -2  -4   0  306.87   14.90
  -2  -4   0  303.07   15.70
  -2  -4   0  319.47   13.30
  -2  -4   0  336.77   13.80
  -2  -4   0  307.97   14.80
  -2  -4   0  317.67   14.90
  -2  -4   0  331.37   16.70
  -2  -4   0  314.27   14.90
  -2  -4   0  309.27   16.30
  -2  -4   0  326.07   16.10
   2   4   0  310.27   14.00
   2   4   0  327.87   16.00
   2   4   0  315.37   13.10
   2   4   0  342.97   12.80
   2   4   0  328.07   14.10
   2   4   0  331.97   16.20
   2   4   0  334.97   15.10
   2   4   0  314.27   16.50
   2   4   0  306.37   12.60
   2   4   0  300.77   14.70
   2   4   0  326.67   14.00
   2   4   0  332.57   15.20
   2   4   0  352.56   15.50
   2   4   0  312.27   14.10
   2   4   0  288.97   15.00
   2   4   0  307.37   17.70
   2   4   0  319.37   15.60
   2   4   0  322.67   14.90
   2   4   0  297.47   13.40
   2   4   0  310.47   16.10
   2   4   0  307.27   12.90
   2   4   0  300.37   15.20
   2   4   0  308.77   14.60
   2   4   0  329.37   15.50
   2   4   0  320.87   15.00
   2   4   0  313.27   14.50
   2   4   0  302.07   15.20
   2   4   0  347.17   14.50
   2   4   0  321.67   14.10
   2   4   0  310.57   13.20
   2   4   0  306.07   18.10
   2   4   0  333.07   13.40
   2   4   0  304.67   13.60
   2   4   0  313.47   14.90
  -3  -4   0  961.20   42.20
  -3  -4   0  979.80   38.80
  -3  -4   0 1017.60   39.70
   3   4   0  951.10   38.50
   3   4   0 1038.20   38.10
   3   4   0  896.21   40.10
  -4  -4   0  455.35   22.10
  -4  -4   0  474.35   18.20
  -4  -4   0  450.15   18.00
  -4  -4   0  437.46   19.60
  -4  -4   0  438.46   20.50
  -4  -4   0  447.76   20.80
  -4  -4   0  434.66   20.00
  -4  -4   0  471.95   22.30
  -4  -4   0  471.75   23.70
  -4  -4   0  482.25   20.60
  -4  -4   0  451.25   18.40
  -4  -4   0  469.75   24.30
  -4  -4   0  470.65   20.30
  -4  -4   0  441.96   21.60
  -4  -4   0  413.06   20.50
  -4  -4   0  494.65   21.10
  -4  -4   0  476.65   18.50
  -4  -4   0  477.35   24.40
  -4  -4   0  466.85   22.40
  -4  -4   0  486.55   20.50
  -4  -4   0  448.06   22.20
   4   4   0  477.15   23.20
   4   4   0  468.05   19.30
   4   4   0  465.75   19.00
   4   4   0  460.45   18.20
   4   4   0  462.95   23.30
   4   4   0  479.45   23.90
   4   4   0  499.55   23.00
   4   4   0  488.45   20.00
   4   4   0  459.35   23.30
   4   4   0  479.85   20.30
   4   4   0  466.15   20.30
   4   4   0  461.05   21.90
   4   4   0  453.95   19.30
   4   4   0  469.95   20.00
   4   4   0  464.45   23.70
   4   4   0  476.85   21.20
   4   4   0  468.85   22.00
   4   4   0  484.15   20.40
   4   4   0  444.36   21.70
   4   4   0  457.75   23.40
   4   4   0  460.35   19.90
   4   4   0  451.05   21.50
   4   4   0  473.55   21.80
   4   4   0  455.35   20.70
   4   4   0  478.35   18.50
   4   4   0  465.05   22.10
   4   4   0  442.86   21.80
   4   4   0  444.66   21.60
  -5  -4   0   18.90    3.60
  -5  -4   0   29.10    3.40
  -5  -4   0   28.40    5.10
  -5  -4   0   22.30    4.20
  -5  -4   0   25.00    4.90
  -5  -4   0   21.40    4.00
  -5  -4   0   24.00    4.90
  -5  -4   0   28.90    3.80
  -5  -4   0   14.80    4.60
  -5  -4   0   16.50    5.00
  -5  -4   0   24.90    4.40
  -5  -4   0   19.00    3.90
  -5  -4   0   28.50    4.00
  -5  -4   0   24.40    3.80
  -5  -4   0   20.90    4.40
  -5  -4   0   29.40    5.70
  -5  -4   0   24.90    2.80
  -5  -4   0   27.60    4.20
   5   4   0   25.10    5.30
   5   4   0   25.10    5.30
   5   4   0   27.10    4.20
   5   4   0   25.30    3.60
   5   4   0   24.90    5.90
   5   4   0   15.60    4.10
   5   4   0   28.40    2.80
   5   4   0   32.60    5.90
   5   4   0   24.70    4.60
   5   4   0   16.80    4.00
   5   4   0   20.30    5.20
   5   4   0   19.80    5.40
   5   4   0   27.60    6.00
   5   4   0   20.50    5.50
   5   4   0   23.90    3.80
   5   4   0   23.70    4.10
   5   4   0   21.20    3.40
   5   4   0   27.30    3.50
   5   4   0   26.40    3.80
   5   4   0   20.90    4.30
   5   4   0   27.90    5.30
   5   4   0   22.00    4.80
   5   4   0   18.30    4.10
   5   4   0   20.40    4.80
  -6  -4   0  633.24   27.40
  -6  -4   0  576.44   24.50
  -6  -4   0  591.84   26.60
  -6  -4   0  619.94   26.60
  -6  -4   0  584.34   26.30
  -6  -4   0  628.94   29.90
  -6  -4   0  645.94   28.60
  -6  -4   0  632.04   28.20
  -6  -4   0  609.74   31.40
  -6  -4   0  592.84   24.70
  -6  -4   0  591.44   28.60
  -6  -4   0  566.74   26.60
  -6  -4   0  620.34   27.90
  -6  -4   0  556.84   29.80
  -6  -4   0  600.34   25.00
  -6  -4   0  616.54   24.80
  -6  -4   0  589.04   26.30
  -6  -4   0  634.54   25.50
   6   4   0  619.14   27.00
   6   4   0  588.34   28.50
   6   4   0  594.44   28.70
   6   4   0  563.04   29.70
   6   4   0  572.84   25.90
   6   4   0  630.94   30.80
   6   4   0  674.73   29.10
   6   4   0  606.14   27.20
   6   4   0  606.84   26.10
   6   4   0  587.84   24.40
   6   4   0  581.94   28.20
   6   4   0  576.24   27.50
   6   4   0  595.84   26.20
   6   4   0  590.94   25.80
   6   4   0  629.04   26.90
   6   4   0  582.74   24.80
   6   4   0  640.24   28.70
   6   4   0  571.24   28.90
   6   4   0  633.14   30.70
   6   4   0  620.24   30.30
   6   4   0  603.84   28.60
   6   4   0  603.34   31.00
  -7  -4   0  842.32   32.90
  -7  -4   0  701.43   37.00
  -7  -4   0  791.92   37.40
  -7  -4   0  813.72   35.00
  -7  -4   0  822.12   35.20
  -7  -4   0  847.92   35.00
  -7  -4   0  826.32   35.60
  -7  -4   0  890.11   33.90
  -7  -4   0  798.02   32.50
  -7  -4   0  792.42   32.60
  -7  -4   0  891.51   41.40
  -7  -4   0  873.31   39.80
  -7  -4   0  834.92   37.20
  -7  -4   0  896.91   35.40
  -7  -4   0  709.63   37.90
  -7  -4   0  850.41   35.40
  -7  -4   0  843.72   36.40
  -7  -4   0  824.12   35.90
   7   4   0  758.92   40.00
   7   4   0  850.91   36.00
   7   4   0  804.82   34.70
   7   4   0  846.62   36.20
   7   4   0  819.42   41.30
   7   4   0  851.71   34.90
   7   4   0  858.71   37.60
   7   4   0  824.32   37.20
   7   4   0  809.62   39.00
   7   4   0  837.22   38.70
   7   4   0  819.12   34.10
   7   4   0  846.42   38.20
   7   4   0  836.32   39.50
   7   4   0  828.32   39.90
   7   4   0  795.92   35.10
   7   4   0  789.32   36.30
   7   4   0  831.62   36.00
  -8  -4   0  167.28   14.70
  -8  -4   0  199.48   12.40
  -8  -4   0  188.78   15.00
  -8  -4   0  172.48   11.60
  -8  -4   0  170.28    9.00
  -8  -4   0  181.18   11.60
  -8  -4   0  167.38   12.60
  -8  -4   0  180.18   14.30
  -8  -4   0  167.68   10.40
  -8  -4   0  159.48   13.10
  -8  -4   0  160.28   13.20
  -8  -4   0  190.98   12.00
  -8  -4   0  175.38    8.60
  -8  -4   0  184.68   11.70
  -8  -4   0  167.48   11.40
  -8  -4   0  173.18   11.40
  -8  -4   0  166.48   15.50
   8   4   0  169.78   10.00
   8   4   0  176.38   11.40
   8   4   0  164.38   12.10
   8   4   0  179.38   13.50
   8   4   0  162.58   14.20
   8   4   0  162.18   11.10
   8   4   0  178.88   12.40
   8   4   0  157.68   14.80
   8   4   0  174.78   11.90
   8   4   0  181.98   13.40
   8   4   0  185.08    9.60
   8   4   0  203.98   14.60
   8   4   0  167.68   13.10
   8   4   0  163.08   12.70
   8   4   0  182.08   14.70
   8   4   0  175.78   15.90
   8   4   0  172.18   10.00
   8   4   0  177.68   12.80
   8   4   0  198.48   14.20
   8   4   0  161.08    8.60
  -9  -4   0    9.00    2.70
  -9  -4   0    7.00    5.70
  -9  -4   0    9.20    3.60
  -9  -4   0    5.50    4.70
  -9  -4   0   12.30    4.10
  -9  -4   0    1.80    4.50
  -9  -4   0   14.40    4.40
  -9  -4   0   11.30    5.60
  -9  -4   0    8.90    4.40
  -9  -4   0    7.80    3.60
  -9  -4   0   10.80    3.00
  -9  -4   0   14.60    5.50
  -9  -4   0    9.70    3.70
  -9  -4   0    5.60    4.30
  -9  -4   0    9.10    3.60
  -9  -4   0    8.80    4.00
  -9  -4   0   11.10    6.00
   9   4   0    9.80    4.20
   9   4   0   10.50    5.00
   9   4   0   12.10    4.80
   9   4   0   12.60    7.20
   9   4   0    8.50    5.90
   9   4   0    4.70    3.90
   9   4   0   13.30    5.60
   9   4   0    9.10    5.00
   9   4   0    7.30    4.30
   9   4   0   11.10    4.60
   9   4   0    7.80    4.50
   9   4   0   10.20    4.10
   9   4   0   11.70    3.20
   9   4   0   18.30    6.90
   9   4   0    7.70    2.80
   9   4   0    7.80    5.10
   9   4   0   23.30    6.20
   9   4   0   13.90    5.80
   9   4   0   16.60    7.60
 -10  -4   0  231.08   20.40
 -10  -4   0  251.07   15.40
 -10  -4   0  255.77   15.30
 -10  -4   0  259.27   19.20
 -10  -4   0  216.28   11.40
 -10  -4   0  221.18   13.00
 -10  -4   0  261.27   20.80
 -10  -4   0  232.58   18.60
 -10  -4   0  218.28   14.10
 -10  -4   0  237.38   18.00
 -10  -4   0  231.68   15.50
 -10  -4   0  267.37   16.00
 -10  -4   0  228.48   19.40
 -10  -4   0  249.78   12.30
 -10  -4   0  241.58   17.30
  10   4   0  256.47   16.70
  10   4   0  240.48   21.20
  10   4   0  228.78   16.20
  10   4   0  242.78   15.50
  10   4   0  221.88   16.00
  10   4   0  236.18   18.20
  10   4   0  221.88   19.90
  10   4   0  280.97   17.60
  10   4   0  226.48   14.60
  10   4   0  240.78   17.60
  10   4   0  243.68   12.70
  10   4   0  240.18   16.70
  10   4   0  242.38   17.60
  10   4   0  233.48   19.00
  10   4   0  249.28   18.20
  10   4   0  268.97   17.90
  10   4   0  193.68   20.10
 -11  -4   0   46.90   10.60
 -11  -4   0   55.29    8.10
 -11  -4   0   56.59   11.00
 -11  -4   0   71.09    9.70
 -11  -4   0   67.09   11.00
 -11  -4   0   50.99   10.40
 -11  -4   0   58.69    8.90
 -11  -4   0   48.40    4.70
 -11  -4   0   65.89    9.00
 -11  -4   0   64.59   11.80
 -11  -4   0   59.89    9.10
 -11  -4   0   80.09   13.40
 -11  -4   0   46.70   10.60
 -11  -4   0   54.49    5.10
 -11  -4   0   60.09    5.20
 -11  -4   0   67.19    8.70
  11   4   0   73.69   11.60
  11   4   0   63.39    5.00
  11   4   0   90.89   14.20
  11   4   0   74.79   11.60
  11   4   0   73.49   11.00
  11   4   0   43.50   12.60
  11   4   0   72.99   12.40
  11   4   0   63.39   12.50
  11   4   0   71.39   10.30
  11   4   0   64.89   10.40
  11   4   0   54.19    8.90
  11   4   0   81.39   15.20
  11   4   0   77.79   11.60
  11   4   0   58.49    9.90
  11   4   0   36.00    9.90
  11   4   0   66.69   11.80
  11   4   0   48.00    7.60
 -12  -4   0   62.79   12.30
 -12  -4   0   58.49    9.10
 -12  -4   0   66.19   14.10
 -12  -4   0   54.39   10.80
 -12  -4   0   63.39   11.40
 -12  -4   0   64.59   10.20
 -12  -4   0   67.99   10.00
 -12  -4   0   71.49    9.20
 -12  -4   0   60.19   13.50
 -12  -4   0   47.50   10.40
 -12  -4   0   85.19   13.90
 -12  -4   0   51.39    8.00
 -12  -4   0   51.19    8.60
  12   4   0   45.20   10.30
  12   4   0   38.60   11.80
  12   4   0   70.39   10.80
  12   4   0   39.90   11.00
  12   4   0   71.69   12.50
  12   4   0   54.19   11.20
  12   4   0   99.49   16.30
  12   4   0   57.49    8.80
  12   4   0   61.29   11.40
  12   4   0   66.39   15.40
  12   4   0   47.40    9.20
  12   4   0   70.49   12.20
  12   4   0   85.99   13.60
  12   4   0   59.29   10.70
  12   4   0   58.09   10.60
  12   4   0   46.50    9.60
 -13  -4   0   -1.20    5.50
 -13  -4   0    2.90    5.90
 -13  -4   0    2.30    7.20
 -13  -4   0   -3.90    4.00
 -13  -4   0   -2.00    4.00
 -13  -4   0   -1.70    5.90
 -13  -4   0    4.50    7.50
 -13  -4   0   -4.40    5.70
 -13  -4   0    1.70    4.20
 -13  -4   0   -2.20    4.00
 -13  -4   0    1.80    4.80
 -13  -4   0    6.60    6.80
  13   4   0   -1.20    5.00
  13   4   0   -2.00    4.20
  13   4   0   -6.80    4.00
  13   4   0    3.10    8.00
  13   4   0   -1.80    4.70
  13   4   0   -4.10    5.40
  13   4   0   -3.60    5.60
  13   4   0   -1.30    4.90
  13   4   0   -3.40    6.80
  13   4   0   -5.30    6.80
  13   4   0    3.10    6.10
  13   4   0   -2.80    4.70
  13   4   0    2.70    5.40
  13   4   0    1.00    5.60
  13   4   0   -2.80    4.20
 -14  -4   0   92.39   14.40
 -14  -4   0   92.29   12.20
 -14  -4   0   92.79   15.90
 -14  -4   0   88.79   15.60
 -14  -4   0   93.29   12.10
 -14  -4   0   86.29   16.10
 -14  -4   0   50.79   12.50
 -14  -4   0  119.99   13.70
 -14  -4   0   97.59   15.20
  14   4   0   82.69   14.50
  14   4   0   92.69   21.20
  14   4   0   89.49   18.60
  14   4   0   77.09   11.10
  14   4   0   82.19   13.70
  14   4   0   72.69   13.20
  14   4   0   95.99   15.60
  14   4   0  105.89   15.80
  14   4   0   86.29   12.80
  14   4   0   87.49   17.90
  14   4   0   87.39   13.80
  14   4   0  106.39   17.70
  14   4   0   99.59   12.90
  14   4   0   87.99   12.70
  14   4   0   90.79   15.10
 -15  -4   0   72.19   11.50
 -15  -4   0   75.79   14.00
 -15  -4   0   59.69   14.00
 -15  -4   0   72.59   15.40
 -15  -4   0   65.59   15.00
 -15  -4   0   73.89   11.40
 -15  -4   0   55.09   14.50
 -15  -4   0   76.19   10.80
 -15  -4   0   72.79   11.00
  15   4   0   84.39   14.30
  15   4   0   58.39   13.50
  15   4   0   78.49   14.20
  15   4   0   55.29   12.30
  15   4   0   60.39   12.50
  15   4   0   39.50   14.90
  15   4   0   53.09    9.50
  15   4   0   74.59   13.00
  15   4   0   65.79   13.80
  15   4   0   37.80   12.20
  15   4   0   82.89   14.20
  15   4   0   36.70   10.20
  15   4   0  100.99   22.30
  15   4   0   72.59   11.30
 -16  -4   0   42.70    9.20
 -16  -4   0   29.40   13.30
 -16  -4   0   35.30   11.80
 -16  -4   0   37.70   13.50
 -16  -4   0   51.39   12.80
 -16  -4   0   41.10    9.10
 -16  -4   0   35.70   10.60
 -16  -4   0   41.50    9.30
 -16  -4   0   50.49   15.90
 -16  -4   0   56.49   10.70
 -16  -4   0   28.10   11.90
  16   4   0   50.39   14.10
  16   4   0   33.40    8.70
  16   4   0   40.50   11.80
  16   4   0   58.09   19.20
  16   4   0   24.70    7.60
  16   4   0   44.40   12.10
  16   4   0   23.20   14.70
  16   4   0   47.20   11.50
  16   4   0   59.09   15.80
  16   4   0   76.79   15.20
  16   4   0   26.70   10.00
  16   4   0   31.80   11.50
  16   4   0   36.10   17.00
  16   4   0   46.20   11.00
 -17  -4   0   31.90   14.00
 -17  -4   0   32.00    8.80
 -17  -4   0   41.00   10.10
 -17  -4   0   42.40   11.30
 -17  -4   0   36.00   13.00
 -17  -4   0   28.80   13.80
 -17  -4   0   41.50    9.60
 -17  -4   0   15.30   11.80
 -17  -4   0   20.60    8.00
 -17  -4   0   25.40   11.00
  17   4   0   34.70   11.70
  17   4   0   12.80    8.80
  17   4   0   21.30   11.70
  17   4   0   23.50   12.10
  17   4   0   26.60   10.80
  17   4   0   32.40   11.60
  17   4   0   28.10    9.90
  17   4   0   22.60    9.00
  17   4   0   59.39   18.40
  17   4   0   34.30   12.90
  17   4   0   23.40   14.10
  17   4   0   15.10   13.10
  17   4   0   30.70    9.40
  17   4   0   32.90    8.30
  18  -5   0   90.69   22.20
  18  -5   0   74.39   20.10
  18  -5   0   42.50   18.10
  18  -5   0   59.29   13.80
  18  -5   0   78.49   16.10
  18  -5   0   86.49   18.40
  18  -5   0   71.99   20.10
  18  -5   0   72.89   10.70
  18  -5   0   62.79   20.90
  18  -5   0   55.29   16.80
  18  -5   0   79.79   17.20
  18  -5   0   75.39   12.50
  18  -5   0   61.99   18.60
 -18   5   0   69.39   17.30
 -18   5   0   43.20   15.70
 -18   5   0   48.80   10.30
 -18   5   0   74.99   13.10
 -18   5   0   49.40   12.80
 -18   5   0   59.89   10.80
 -18   5   0   55.39   14.80
 -18   5   0   80.19   13.50
 -18   5   0   63.79   11.90
 -18   5   0   69.29   13.20
 -18   5   0   53.79   10.80
 -18   5   0   48.90   15.20
 -18   5   0   75.79   16.30
  17  -5   0   35.10   13.50
  17  -5   0   49.00    8.80
  17  -5   0   53.39   18.70
  17  -5   0   48.90   13.30
  17  -5   0   44.50   14.80
  17  -5   0   50.59   16.20
  17  -5   0   45.60   13.50
  17  -5   0   52.59   19.50
  17  -5   0   42.10    8.50
  17  -5   0   48.30   15.10
  17  -5   0   28.60   14.30
  17  -5   0   67.29   18.20
  17  -5   0   46.50    9.90
  17  -5   0   48.10   13.90
 -17   5   0   36.90   12.80
 -17   5   0   42.30   10.10
 -17   5   0   45.80   13.80
 -17   5   0   65.89    9.90
 -17   5   0   44.90   13.80
 -17   5   0   45.40   10.30
 -17   5   0   66.49   16.30
 -17   5   0   45.60   11.50
 -17   5   0   54.29   15.70
 -17   5   0   29.20   11.00
 -17   5   0   39.50    8.80
 -17   5   0   68.39   11.70
 -17   5   0   49.10   10.20
 -17   5   0   56.19   10.10
  16  -5   0   72.49   18.50
  16  -5   0   68.09   19.60
  16  -5   0   40.50   13.70
  16  -5   0   66.49   15.50
  16  -5   0   83.39   16.30
  16  -5   0   49.10   11.40
  16  -5   0   40.20   13.70
  16  -5   0   92.99   11.70
  16  -5   0   72.79   17.20
  16  -5   0   39.60   14.30
  16  -5   0   42.90   13.30
  16  -5   0   73.69   17.00
  16  -5   0   84.39   10.40
  16  -5   0   67.49   10.50
 -16   5   0   81.69   15.40
 -16   5   0   49.60    9.80
 -16   5   0   52.79   12.70
 -16   5   0   79.29   14.60
 -16   5   0   67.09   11.90
 -16   5   0   64.89   10.30
 -16   5   0   62.59   14.40
 -16   5   0   61.99   10.50
 -16   5   0   77.29   11.80
 -16   5   0   39.20   10.50
 -16   5   0   66.39   10.70
  15  -5   0    0.60    7.70
  15  -5   0   -0.40    6.00
  15  -5   0   -2.10    7.00
  15  -5   0    4.50    9.00
  15  -5   0   -0.70    5.00
  15  -5   0    1.40    8.10
  15  -5   0   11.90    9.90
  15  -5   0    6.30    9.70
  15  -5   0    1.20    4.30
  15  -5   0    6.40    8.60
  15  -5   0   -4.10    4.10
  15  -5   0    5.80    7.80
  15  -5   0   -2.00    6.30
  15  -5   0    2.50    8.30
  15  -5   0   -3.60    7.80
 -15   5   0    1.60    8.00
 -15   5   0   -1.00    7.40
 -15   5   0   -1.70    4.40
 -15   5   0   -4.20    4.90
 -15   5   0   -0.10    6.70
 -15   5   0   13.30    7.40
 -15   5   0    1.20    6.60
 -15   5   0    8.10    9.60
 -15   5   0    5.40    5.50
 -15   5   0    1.70    5.10
 -15   5   0   -5.10    8.80
 -15   5   0   -0.20    6.70
  14  -5   0   83.29   13.30
  14  -5   0   99.59   11.80
  14  -5   0  115.39   16.20
  14  -5   0  105.79   17.20
  14  -5   0   89.79   17.10
  14  -5   0  118.59   18.10
  14  -5   0  101.39   18.30
  14  -5   0   96.99   15.80
  14  -5   0  150.08   23.40
  14  -5   0  124.39   21.80
  14  -5   0  106.79   20.10
  14  -5   0  134.39   21.70
  14  -5   0  127.89   14.50
  14  -5   0  136.39   21.30
  14  -5   0  119.49   20.60
  14  -5   0  125.89   13.20
 -14   5   0   93.09   14.20
 -14   5   0  117.59   12.70
 -14   5   0   88.59   13.10
 -14   5   0  100.39   11.60
 -14   5   0  132.39   12.40
 -14   5   0  103.69   12.80
 -14   5   0  112.19   12.80
 -14   5   0  105.89   16.10
 -14   5   0  149.88   26.20
 -14   5   0   85.19   13.60
  13  -5   0  453.35   30.40
  13  -5   0  446.56   29.70
  13  -5   0  444.06   27.40
  13  -5   0  481.15   30.40
  13  -5   0  481.75   32.50
  13  -5   0  482.35   26.20
  13  -5   0  493.45   32.80
  13  -5   0  473.15   32.30
  13  -5   0  476.95   27.70
  13  -5   0  443.56   32.80
  13  -5   0  441.06   23.50
  13  -5   0  440.26   32.50
  13  -5   0  413.86   31.50
  13  -5   0  450.75   28.80
  13  -5   0  501.65   34.90
  13  -5   0  445.56   25.60
  13  -5   0  439.06   32.50
  13  -5   0  465.15   23.90
 -13   5   0  445.36   26.20
 -13   5   0  398.86   25.30
 -13   5   0  425.06   23.60
 -13   5   0  440.26   24.70
 -13   5   0  409.96   27.80
 -13   5   0  408.96   28.60
 -13   5   0  400.06   26.90
 -13   5   0  436.86   25.40
 -13   5   0  452.15   29.90
 -13   5   0  484.75   24.40
 -13   5   0  463.55   24.60
 -13   5   0  421.56   23.20
  12  -5   0  120.49   19.10
  12  -5   0  111.29    7.50
  12  -5   0   97.89   13.30
  12  -5   0  113.99   16.80
  12  -5   0  127.09   15.60
  12  -5   0  170.08   23.70
  12  -5   0  127.29   16.70
  12  -5   0  135.09   14.50
  12  -5   0  101.89    8.00
  12  -5   0  105.69   10.00
  12  -5   0  143.29   10.90
  12  -5   0  134.39   15.90
  12  -5   0   84.79   13.50
  12  -5   0   81.89   11.30
  12  -5   0  133.29   16.80
  12  -5   0  101.79   16.10
  12  -5   0  122.69   17.90
  12  -5   0  143.09   20.20
  12  -5   0  134.69   16.40
  12  -5   0  119.39   17.10
  12  -5   0  137.49   15.20
  12  -5   0  121.59   18.00
 -12   5   0  136.79   14.50
 -12   5   0  119.49   13.90
 -12   5   0  119.19   10.50
 -12   5   0  113.09    7.90
 -12   5   0  107.89    9.80
 -12   5   0   99.79   11.00
 -12   5   0   82.39   14.60
 -12   5   0  101.49   11.20
 -12   5   0  105.49   13.70
 -12   5   0  107.09   10.00
 -12   5   0  101.69   14.40
 -12   5   0  118.99   13.40
 -12   5   0   74.79   10.50
  11  -5   0   11.40    2.60
  11  -5   0   16.00    7.30
  11  -5   0   11.00    5.80
  11  -5   0    6.40    5.60
  11  -5   0   15.00    6.40
  11  -5   0    4.10    5.80
  11  -5   0    9.20    6.60
  11  -5   0    4.20    4.30
  11  -5   0   11.60    5.80
  11  -5   0    8.00    4.40
  11  -5   0    5.10    4.00
  11  -5   0   10.00    3.00
  11  -5   0    6.90    5.50
  11  -5   0   11.10    4.70
  11  -5   0    9.60    6.90
  11  -5   0    6.30    6.10
  11  -5   0    6.70    6.90
  11  -5   0   12.40    7.40
  11  -5   0   11.10    5.60
  11  -5   0    3.60    5.40
  11  -5   0    7.10    6.40
  11  -5   0   10.10    5.30
  11  -5   0    7.20    5.30
  11  -5   0   16.50    7.30
 -11   5   0   10.60    4.60
 -11   5   0   16.10    3.90
 -11   5   0   17.00    2.70
 -11   5   0    6.30    5.40
 -11   5   0    9.00    4.20
 -11   5   0   11.00    4.40
 -11   5   0    5.60    5.10
 -11   5   0    6.90    3.80
 -11   5   0   12.70    4.30
 -11   5   0    7.00    4.40
 -11   5   0   12.10    5.40
 -11   5   0   17.50    7.00
 -11   5   0    4.50    4.70
 -11   5   0   12.20    5.10
  10  -5   0  761.32   33.40
  10  -5   0  791.22   38.90
  10  -5   0  719.73   36.30
  10  -5   0  776.62   40.90
  10  -5   0  756.52   41.60
  10  -5   0  850.51   41.00
  10  -5   0  854.81   41.20
  10  -5   0  771.12   37.90
  10  -5   0  828.32   38.30
  10  -5   0  786.82   41.10
  10  -5   0  763.22   41.60
  10  -5   0  832.42   37.50
  10  -5   0  781.62   37.60
  10  -5   0  763.22   36.60
  10  -5   0  742.53   31.70
  10  -5   0  761.82   41.00
  10  -5   0  784.12   39.20
  10  -5   0  814.72   41.30
  10  -5   0  781.42   31.50
  10  -5   0  843.22   39.20
  10  -5   0  798.42   34.60
  10  -5   0  677.83   30.30
  10  -5   0  821.72   34.70
  10  -5   0  740.33   32.60
  10  -5   0  776.52   41.10
 -10   5   0  724.73   35.60
 -10   5   0  809.32   36.60
 -10   5   0  799.42   36.10
 -10   5   0  728.63   38.80
 -10   5   0  797.02   34.50
 -10   5   0  812.52   34.40
 -10   5   0  789.12   37.70
 -10   5   0  756.12   33.20
 -10   5   0  753.52   34.20
 -10   5   0  783.82   31.10
 -10   5   0  757.42   38.00
 -10   5   0  761.52   33.70
 -10   5   0  790.72   34.10
 -10   5   0  698.23   38.30
   9  -5   0   65.19   10.00
   9  -5   0   53.29   10.00
   9  -5   0   72.49   12.70
   9  -5   0   45.70    3.90
   9  -5   0   39.90    8.20
   9  -5   0   53.49    8.30
   9  -5   0   46.50    8.20
   9  -5   0   33.80    8.10
   9  -5   0   51.79    8.60
   9  -5   0   50.39    6.40
   9  -5   0   53.09    6.00
   9  -5   0   56.19    8.10
   9  -5   0   51.19    8.50
   9  -5   0   27.80    7.30
   9  -5   0   60.89   11.40
   9  -5   0   43.30    3.50
   9  -5   0   24.00    6.00
   9  -5   0   55.99   11.30
   9  -5   0   34.80    6.30
   9  -5   0   58.99    7.40
   9  -5   0   48.90    9.20
   9  -5   0   56.19    7.60
   9  -5   0   38.30    3.10
   9  -5   0   39.50    7.90
   9  -5   0   50.29    8.70
   9  -5   0   34.30    7.80
  -9   5   0   27.30    6.00
  -9   5   0   52.19    7.80
  -9   5   0   40.00    7.30
  -9   5   0   35.70    7.30
  -9   5   0   42.40    6.10
  -9   5   0   50.99    7.80
  -9   5   0   35.00    6.60
  -9   5   0   50.89    6.50
  -9   5   0   48.60    4.30
  -9   5   0   50.69    9.00
  -9   5   0   42.00    5.90
  -9   5   0   54.09    6.90
  -9   5   0   60.59    7.10
   8  -5   0  339.17   20.70
   8  -5   0  354.26   20.70
   8  -5   0  355.06   16.20
   8  -5   0  386.46   22.00
   8  -5   0  347.37   16.40
   8  -5   0  335.37   19.80
   8  -5   0  345.77   19.20
   8  -5   0  374.36   23.50
   8  -5   0  348.77   18.60
   8  -5   0  374.76   18.00
   8  -5   0  370.36   22.60
   8  -5   0  379.16   24.80
   8  -5   0  337.57   17.90
   8  -5   0  330.27   16.90
   8  -5   0  315.47   15.10
   8  -5   0  353.66   21.70
   8  -5   0  361.96   20.40
   8  -5   0  390.96   22.20
   8  -5   0  347.47   20.20
   8  -5   0  378.96   19.70
   8  -5   0  364.26   23.30
   8  -5   0  348.67   19.70
   8  -5   0  314.47   21.60
  -8   5   0  356.06   14.20
  -8   5   0  347.57   17.20
  -8   5   0  332.87   20.20
  -8   5   0  354.66   17.50
  -8   5   0  354.36   19.10
  -8   5   0  351.06   17.70
  -8   5   0  391.46   18.70
  -8   5   0  360.56   20.20
  -8   5   0  384.06   16.20
  -8   5   0  350.26   15.60
  -8   5   0  363.16   14.50
  -8   5   0  360.56   19.90
  -8   5   0  346.57   16.20
  -8   5   0  373.86   17.90
  -8   5   0  318.67   22.80
  -8   5   0  329.87   17.20
   7  -5   0    1.10    2.60
   7  -5   0   -0.50    2.50
   7  -5   0    2.60    3.40
   7  -5   0    1.80    1.70
   7  -5   0    0.00    1.70
   7  -5   0    0.30    3.00
   7  -5   0   -1.40    1.70
   7  -5   0    5.10    4.20
   7  -5   0    3.60    2.80
   7  -5   0    4.80    3.30
   7  -5   0    1.50    3.30
   7  -5   0    0.60    3.00
   7  -5   0    1.00    3.20
   7  -5   0    0.40    3.10
   7  -5   0    2.30    1.60
   7  -5   0    2.50    3.10
   7  -5   0    0.90    1.30
   7  -5   0    2.60    2.10
   7  -5   0   -0.70    2.70
   7  -5   0    2.50    3.60
   7  -5   0   -0.70    2.90
   7  -5   0    1.40    2.30
   7  -5   0    0.90    1.90
   7  -5   0    0.20    2.10
   7  -5   0    2.50    3.50
   7  -5   0    3.60    1.40
   7  -5   0    1.90    2.10
   7  -5   0    3.10    3.30
   7  -5   0    4.20    2.70
  -7   5   0    0.90    1.20
  -7   5   0   -0.20    2.00
  -7   5   0    0.80    1.50
  -7   5   0    2.60    3.20
  -7   5   0    2.40    2.80
  -7   5   0    1.10    1.30
  -7   5   0    0.30    2.10
  -7   5   0   -0.40    1.70
  -7   5   0    2.10    2.80
  -7   5   0    1.40    2.20
  -7   5   0    9.30    3.50
  -7   5   0   -1.20    2.20
  -7   5   0    1.00    3.30
  -7   5   0    0.10    1.90
  -7   5   0   -1.50    2.50
  -7   5   0    1.60    1.70
  -7   5   0    1.50    1.90
  -7   5   0    1.30    2.90
  -7   5   0    1.40    1.80
  -7   5   0    0.60    2.30
   6  -5   0   12.40    4.10
   6  -5   0    5.50    2.60
   6  -5   0    8.30    3.40
   6  -5   0    7.30    2.90
   6  -5   0   10.30    4.10
   6  -5   0    3.20    3.30
   6  -5   0    7.40    3.50
   6  -5   0    5.20    3.40
   6  -5   0    9.40    2.90
   6  -5   0    6.40    3.10
   6  -5   0    3.60    2.90
   6  -5   0    5.80    3.60
   6  -5   0    4.30    3.50
   6  -5   0    6.60    1.60
   6  -5   0    6.80    3.00
   6  -5   0    6.20    2.70
   6  -5   0    2.90    3.20
   6  -5   0   10.30    3.40
   6  -5   0   10.30    5.00
   6  -5   0    5.60    2.50
   6  -5   0    6.20    2.70
   6  -5   0    2.40    3.10
   6  -5   0    2.30    2.20
   6  -5   0    5.30    3.00
   6  -5   0    4.70    2.30
   6  -5   0    8.30    2.50
   6  -5   0    9.50    1.90
   6  -5   0    8.80    2.40
   6  -5   0   10.30    4.00
   6  -5   0    6.00    3.40
  -6   5   0    9.70    2.90
  -6   5   0   10.30    3.80
  -6   5   0    6.90    3.10
  -6   5   0    9.60    2.70
  -6   5   0    6.80    3.20
  -6   5   0   13.50    3.50
  -6   5   0   11.50    2.20
  -6   5   0    7.00    3.20
  -6   5   0   11.40    3.80
  -6   5   0    8.00    2.70
  -6   5   0    8.80    3.00
  -6   5   0   12.70    3.40
  -6   5   0    6.00    2.70
  -6   5   0    7.80    2.70
  -6   5   0    4.80    2.80
  -6   5   0    5.70    3.10
  -6   5   0   13.40    2.60
  -6   5   0    8.60    3.40
   5  -5   0   40.20    6.90
   5  -5   0   55.89    7.40
   5  -5   0   69.99   10.00
   5  -5   0   50.69    7.40
   5  -5   0   51.49    4.60
   5  -5   0   59.49    7.50
   5  -5   0   52.99    3.50
   5  -5   0   59.29    7.30
   5  -5   0   54.19    3.80
   5  -5   0   46.00    5.80
   5  -5   0   42.00    5.90
   5  -5   0   55.49    6.70
   5  -5   0   58.09    3.70
   5  -5   0   44.40    6.30
   5  -5   0   69.49    8.40
   5  -5   0   62.19    6.50
   5  -5   0   66.39    5.10
   5  -5   0   69.79    9.60
   5  -5   0   52.19    3.50
   5  -5   0   52.89    4.80
   5  -5   0   51.59    5.20
   5  -5   0   69.39    6.30
   5  -5   0   66.89    7.40
   5  -5   0   53.79    8.20
   5  -5   0   54.49    6.40
   5  -5   0   63.99    6.10
   5  -5   0   40.30    5.50
   5  -5   0   64.49    7.40
   5  -5   0   52.49    4.20
  -5   5   0   58.59    3.60
  -5   5   0   52.99    4.90
  -5   5   0   58.99    4.30
  -5   5   0   62.29    8.10
  -5   5   0   57.89    6.60
  -5   5   0   66.89    8.50
  -5   5   0   52.89    7.50
  -5   5   0   62.89    7.30
  -5   5   0   54.59    7.20
  -5   5   0   57.99    5.60
  -5   5   0   63.99    4.90
  -5   5   0   77.39    8.50
  -5   5   0   60.69    5.40
  -5   5   0   57.19    5.20
  -5   5   0   45.00    5.70
  -5   5   0   63.19    5.80
  -5   5   0   63.09    7.50
  -5   5   0   47.40    6.20
  -5   5   0   79.79    9.30
  -5   5   0   56.29    4.70
   4  -5   0 1017.80   46.40
   4  -5   0 1166.78   45.50
   4  -5   0 1066.09   43.30
   4  -5   0 1145.99   46.00
   4  -5   0 1039.80   42.60
   4  -5   0 1108.49   46.70
   4  -5   0 1120.79   42.60
  -4   5   0 1102.99   45.10
  -4   5   0 1103.59   44.40
  -4   5   0 1057.09   45.20
  -4   5   0 1163.68   45.20
  -4   5   0 1099.89   42.80
  -4   5   0 1133.79   45.50
  -4   5   0 1111.89   45.40
   3  -5   0  648.54   27.80
   3  -5   0  619.14   28.80
   3  -5   0  599.54   26.80
   3  -5   0  684.13   29.80
   3  -5   0  680.23   29.60
   3  -5   0  633.94   26.40
   3  -5   0  597.24   27.60
   3  -5   0  644.74   28.00
   3  -5   0  655.53   26.40
   3  -5   0  688.03   28.80
   3  -5   0  662.13   29.80
   3  -5   0  661.13   27.70
   3  -5   0  643.64   26.50
   3  -5   0  654.53   27.20
   3  -5   0  633.94   29.40
   3  -5   0  738.83   29.00
   3  -5   0  663.43   30.50
   3  -5   0  673.33   28.40
   3  -5   0  678.63   28.60
   3  -5   0  705.83   29.20
   3  -5   0  641.04   25.40
  -3   5   0  694.43   26.50
  -3   5   0  689.83   27.80
  -3   5   0  648.74   27.40
  -3   5   0  668.13   29.10
  -3   5   0  591.94   27.10
  -3   5   0  686.83   29.50
  -3   5   0  710.53   28.80
  -3   5   0  629.84   26.50
  -3   5   0  667.63   28.30
  -3   5   0  651.03   29.20
  -3   5   0  660.93   29.10
  -3   5   0  677.03   28.60
  -3   5   0  656.13   27.10
  -3   5   0  675.03   28.20
  -3   5   0  618.34   26.80
  -3   5   0  684.73   29.30
   2  -5   0 1043.40   45.20
   2  -5   0 1110.59   43.80
   2  -5   0 1081.29   43.30
  -2   5   0 1124.29   43.70
  -2   5   0  997.90   43.20
  -2   5   0 1001.40   42.30
  -2   5   0 1151.28   45.00
  -2   5   0 1132.89   44.00
  -2   5   0 1199.28   45.50
   1  -5   0  533.25   25.10
   1  -5   0  551.34   23.30
   1  -5   0  547.85   25.10
   1  -5   0  537.15   22.70
   1  -5   0  552.34   26.20
   1  -5   0  581.84   22.70
   1  -5   0  580.44   23.50
   1  -5   0  578.34   24.40
   1  -5   0  525.85   23.30
   1  -5   0  592.14   23.70
   1  -5   0  555.94   24.80
   1  -5   0  565.04   23.60
   1  -5   0  565.34   24.30
   1  -5   0  570.14   23.40
   1  -5   0  604.64   25.10
   1  -5   0  582.04   23.80
   1  -5   0  542.55   23.80
   1  -5   0  595.44   25.40
   1  -5   0  530.95   24.20
   1  -5   0  553.74   24.90
   1  -5   0  595.64   25.30
   1  -5   0  570.04   25.80
   1  -5   0  594.84   23.80
  -1   5   0  554.14   26.00
  -1   5   0  596.34   24.30
  -1   5   0  516.95   23.40
  -1   5   0  586.14   24.90
  -1   5   0  520.85   22.50
  -1   5   0  547.75   22.80
  -1   5   0  610.84   24.80
  -1   5   0  576.24   24.30
  -1   5   0  551.04   24.60
  -1   5   0  542.65   23.70
  -1   5   0  582.24   24.10
  -1   5   0  521.45   24.00
  -1   5   0  567.24   24.30
  -1   5   0  585.24   24.10
  -1   5   0  603.84   24.00
  -1   5   0  511.35   22.80
  -1   5   0  537.95   24.70
  -1   5   0  595.54   23.30
  -1   5   0  580.14   25.50
  -1   5   0  561.24   23.70
  -1   5   0  582.74   23.40
  -1   5   0  571.84   23.90
   0  -5   0 1234.68   48.20
   0  -5   0 1108.89   45.70
   0  -5   0 1159.08   48.30
   0  -5   0 1077.49   45.90
   0  -5   0 1141.39   45.20
   0   5   0 1135.29   45.40
   0   5   0 1272.17   47.80
  -1  -5   0   77.59    7.00
  -1  -5   0   81.49    6.70
  -1  -5   0   90.29    6.80
  -1  -5   0   94.79    5.50
  -1  -5   0   82.79    7.10
  -1  -5   0   98.79    6.40
  -1  -5   0   91.29    6.50
  -1  -5   0   80.99    6.50
  -1  -5   0   97.79    6.90
  -1  -5   0   91.79    5.90
  -1  -5   0   83.09    6.40
  -1  -5   0   95.39    6.30
  -1  -5   0   79.99    7.80
  -1  -5   0   92.99    6.60
  -1  -5   0  100.89    5.20
  -1  -5   0   86.19    5.90
  -1  -5   0   90.39    7.00
  -1  -5   0   82.89    6.40
  -1  -5   0   85.29    6.00
  -1  -5   0   83.79    6.10
   1   5   0   83.99    6.90
   1   5   0   92.49    7.00
   1   5   0   89.89    6.70
   1   5   0   84.59    6.20
   1   5   0   93.29    5.50
   1   5   0   93.39    7.50
   1   5   0   84.29    6.10
   1   5   0   89.09    5.90
   1   5   0   96.99    5.50
   1   5   0   95.69    6.30
   1   5   0   83.09    5.50
   1   5   0   75.49    6.70
   1   5   0   94.69    6.50
   1   5   0   89.09    6.90
   1   5   0   91.49    7.20
   1   5   0   87.99    5.70
   1   5   0   87.59    6.30
   1   5   0   82.09    6.50
   1   5   0   90.79    6.70
   1   5   0   85.49    5.80
   1   5   0   91.99    6.60
   1   5   0   87.69    5.10
   1   5   0   83.49    7.40
   1   5   0   99.29    8.10
   1   5   0   96.09    5.00
   1   5   0   89.59    5.20
   1   5   0   92.49    6.40
   1   5   0   84.79    4.40
   1   5   0   89.89    5.50
  -2  -5   0  227.58   11.80
  -2  -5   0  230.38   10.50
  -2  -5   0  200.48   12.50
  -2  -5   0  240.78   11.60
  -2  -5   0  236.58   12.30
  -2  -5   0  228.98   10.90
  -2  -5   0  225.28   11.60
  -2  -5   0  214.18   10.20
  -2  -5   0  207.78   11.70
  -2  -5   0  212.58   12.60
  -2  -5   0  213.38   10.80
  -2  -5   0  229.78   10.30
  -2  -5   0  208.18   12.40
  -2  -5   0  210.98   12.00
  -2  -5   0  220.48   13.90
  -2  -5   0  223.68   12.30
  -2  -5   0  246.88   12.60
  -2  -5   0  229.08   12.60
  -2  -5   0  228.58   15.50
   2   5   0  236.98   10.90
   2   5   0  232.28   13.00
   2   5   0  223.88   14.00
   2   5   0  205.58   12.40
   2   5   0  231.58    9.90
   2   5   0  213.68   10.90
   2   5   0  221.78   10.80
   2   5   0  212.28    9.10
   2   5   0  230.28   12.60
   2   5   0  233.68   13.70
   2   5   0  208.38   12.20
   2   5   0  222.78   11.20
   2   5   0  220.68   13.50
   2   5   0  218.88   11.90
   2   5   0  212.48   11.80
   2   5   0  211.18   12.80
   2   5   0  230.78   12.40
   2   5   0  236.08   10.80
   2   5   0  224.38   10.50
   2   5   0  224.88   11.20
   2   5   0  219.48    9.70
   2   5   0  210.58   12.20
   2   5   0  220.48   10.10
   2   5   0  215.78   11.10
   2   5   0  209.38   13.70
   2   5   0  220.88   10.40
   2   5   0  227.68   10.10
   2   5   0  266.87   13.10
   2   5   0  231.28   11.10
   2   5   0  232.48   12.50
   2   5   0  227.68   11.90
   2   5   0  211.38   11.20
  -3  -5   0  302.67   14.40
  -3  -5   0  275.37   13.10
  -3  -5   0  281.47   15.90
  -3  -5   0  274.87   14.30
  -3  -5   0  300.37   13.30
  -3  -5   0  270.67   14.50
  -3  -5   0  295.47   14.20
  -3  -5   0  270.17   14.70
  -3  -5   0  279.27   12.50
  -3  -5   0  269.27   16.40
  -3  -5   0  303.97   16.60
  -3  -5   0  258.57   16.00
  -3  -5   0  272.67   12.40
  -3  -5   0  281.37   14.60
  -3  -5   0  292.17   17.40
  -3  -5   0  283.07   15.10
  -3  -5   0  259.27   14.90
  -3  -5   0  280.47   14.00
  -3  -5   0  275.57   14.60
  -3  -5   0  299.17   17.40
  -3  -5   0  277.87   12.90
  -3  -5   0  287.37   12.10
  -3  -5   0  286.07   15.50
   3   5   0  281.77   14.40
   3   5   0  277.67   16.00
   3   5   0  300.37   12.40
   3   5   0  264.67   14.90
   3   5   0  278.57   13.10
   3   5   0  272.37   14.70
   3   5   0  264.97   16.40
   3   5   0  281.97   11.30
   3   5   0  292.57   15.40
   3   5   0  277.37   14.50
   3   5   0  276.77   14.70
   3   5   0  255.17   16.40
   3   5   0  286.07   16.50
   3   5   0  279.97   12.90
   3   5   0  284.97   12.00
   3   5   0  295.67   13.70
   3   5   0  265.57   12.70
   3   5   0  286.97   12.80
   3   5   0  267.77   15.60
   3   5   0  269.77   14.50
   3   5   0  260.47   12.30
   3   5   0  288.17   13.90
   3   5   0  286.37   12.50
   3   5   0  292.07   15.20
   3   5   0  276.27   14.00
   3   5   0  273.77   14.40
   3   5   0  286.87   16.00
  -4  -5   0  864.91   40.40
  -4  -5   0  775.82   36.60
  -4  -5   0  892.01   36.80
  -4  -5   0  953.40   35.20
  -4  -5   0  903.81   39.50
  -4  -5   0  917.01   41.40
  -4  -5   0  884.61   36.90
  -4  -5   0  858.31   38.80
  -4  -5   0  882.01   38.40
  -4  -5   0  861.51   36.60
  -4  -5   0  872.11   41.60
  -4  -5   0  918.21   38.60
  -4  -5   0  887.61   35.70
  -4  -5   0  926.51   38.20
  -4  -5   0  850.61   34.40
   4   5   0  909.61   37.60
   4   5   0  860.01   40.10
   4   5   0  901.81   40.00
   4   5   0  899.81   35.50
   4   5   0  951.30   41.10
   4   5   0  858.41   37.90
   4   5   0  906.51   36.80
   4   5   0  912.51   37.40
   4   5   0  917.71   40.30
   4   5   0  892.81   38.00
   4   5   0  990.20   37.50
   4   5   0  857.91   38.30
   4   5   0  888.41   40.80
   4   5   0  904.81   38.40
   4   5   0  930.01   37.00
   4   5   0  903.31   34.70
   4   5   0  917.11   38.40
   4   5   0  923.21   39.90
   4   5   0  856.31   37.80
   4   5   0  919.81   40.40
  -5  -5   0  306.07   14.90
  -5  -5   0  269.77   14.90
  -5  -5   0  275.37   14.20
  -5  -5   0  284.67   16.20
  -5  -5   0  283.07   16.20
  -5  -5   0  284.87   18.70
  -5  -5   0  253.87   16.60
  -5  -5   0  291.37   15.10
  -5  -5   0  284.97   16.50
  -5  -5   0  246.08   13.30
  -5  -5   0  305.47   15.70
  -5  -5   0  282.27   14.70
  -5  -5   0  279.67   11.60
  -5  -5   0  291.77   18.30
  -5  -5   0  273.87   16.50
  -5  -5   0  283.07   14.80
  -5  -5   0  267.47   15.10
  -5  -5   0  289.07   14.80
  -5  -5   0  294.17   16.90
   5   5   0  284.67   12.40
   5   5   0  284.47   15.00
   5   5   0  259.97   17.70
   5   5   0  302.17   16.60
   5   5   0  306.37   18.60
   5   5   0  266.17   17.20
   5   5   0  296.77   18.40
   5   5   0  298.57   18.10
   5   5   0  272.87   13.20
   5   5   0  275.47   15.30
   5   5   0  274.37   16.20
   5   5   0  289.57   14.10
   5   5   0  271.37   16.00
   5   5   0  262.37   13.10
   5   5   0  311.37   15.60
   5   5   0  296.87   16.40
   5   5   0  284.77   16.20
   5   5   0  296.67   16.40
   5   5   0  269.57   16.80
   5   5   0  293.87   14.30
   5   5   0  283.67   12.80
   5   5   0  276.17   13.90
   5   5   0  284.17   17.80
   5   5   0  284.47   15.90
  -6  -5   0   68.69    4.80
  -6  -5   0   66.09    6.90
  -6  -5   0   85.19   10.80
  -6  -5   0   80.19   10.00
  -6  -5   0   61.79    8.30
  -6  -5   0   63.49    4.20
  -6  -5   0   68.99    8.40
  -6  -5   0   77.39    7.10
  -6  -5   0   66.79    9.10
  -6  -5   0   71.29    7.90
  -6  -5   0   72.59    6.50
  -6  -5   0   59.09    5.00
  -6  -5   0   46.70    6.50
  -6  -5   0   59.49    7.40
  -6  -5   0   65.89    9.00
  -6  -5   0   71.49    7.70
  -6  -5   0   69.69   11.20
  -6  -5   0   53.09    8.90
   6   5   0   69.59    5.70
   6   5   0   86.69   11.70
   6   5   0   66.29    5.50
   6   5   0   67.79    8.20
   6   5   0   65.19    7.30
   6   5   0   65.89    9.90
   6   5   0   62.29    8.00
   6   5   0   61.49    6.00
   6   5   0   81.59    8.40
   6   5   0   82.29   11.50
   6   5   0   63.89    9.70
   6   5   0   61.69    6.80
   6   5   0   60.79    6.10
   6   5   0   65.39    5.30
   6   5   0   62.59    8.80
   6   5   0   92.59   13.30
   6   5   0   62.99    8.60
   6   5   0   69.59   10.20
   6   5   0   95.29    9.80
   6   5   0   77.39    9.10
   6   5   0   55.19    8.10
   6   5   0   59.89    5.40
   6   5   0   66.39    8.50
   6   5   0   71.49    7.00
  -7  -5   0  296.37   20.20
  -7  -5   0  279.57   20.60
  -7  -5   0  282.47   13.80
  -7  -5   0  301.37   16.50
  -7  -5   0  293.87   14.30
  -7  -5   0  309.07   15.20
  -7  -5   0  336.47   17.50
  -7  -5   0  308.07   16.70
  -7  -5   0  307.97   19.60
  -7  -5   0  286.57   18.30
  -7  -5   0  327.07   17.50
  -7  -5   0  320.47   14.30
  -7  -5   0  323.07   18.20
  -7  -5   0  296.27   17.70
  -7  -5   0  290.47   20.20
  -7  -5   0  297.77   16.40
   7   5   0  310.47   17.30
   7   5   0  321.87   16.80
   7   5   0  321.97   16.60
   7   5   0  276.97   18.10
   7   5   0  317.47   16.30
   7   5   0  330.97   20.80
   7   5   0  304.37   15.60
   7   5   0  300.47   14.20
   7   5   0  331.67   19.00
   7   5   0  305.17   15.70
   7   5   0  323.57   18.70
   7   5   0  311.77   18.60
   7   5   0  309.47   16.00
   7   5   0  309.97   20.20
   7   5   0  337.67   19.30
   7   5   0  301.07   15.60
   7   5   0  307.47   17.70
   7   5   0  297.27   18.90
   7   5   0  247.28   18.80
  -8  -5   0  387.36   17.60
  -8  -5   0  382.96   17.40
  -8  -5   0  406.26   25.80
  -8  -5   0  409.86   21.20
  -8  -5   0  393.06   22.40
  -8  -5   0  359.66   20.90
  -8  -5   0  376.36   18.10
  -8  -5   0  390.26   20.60
  -8  -5   0  371.46   20.20
  -8  -5   0  392.86   17.80
  -8  -5   0  382.76   27.00
  -8  -5   0  380.86   20.30
  -8  -5   0  357.46   24.20
  -8  -5   0  417.46   26.30
  -8  -5   0  412.16   20.70
  -8  -5   0  430.86   21.60
  -8  -5   0  372.76   22.00
   8   5   0  413.36   25.30
   8   5   0  402.56   19.80
   8   5   0  415.36   20.80
   8   5   0  423.66   24.90
   8   5   0  377.36   25.50
   8   5   0  384.06   22.30
   8   5   0  406.86   21.90
   8   5   0  425.66   18.60
   8   5   0  397.36   23.10
   8   5   0  408.26   23.80
   8   5   0  423.06   25.60
   8   5   0  362.76   22.20
   8   5   0  390.26   19.90
   8   5   0  428.66   23.20
   8   5   0  329.97   21.30
   8   5   0  411.96   26.60
   8   5   0  377.46   21.10
   8   5   0  405.76   20.10
   8   5   0  386.46   22.30
   8   5   0  416.16   19.40
  -9  -5   0  286.37   19.60
  -9  -5   0  300.17   17.40
  -9  -5   0  266.27   18.70
  -9  -5   0  264.57   12.40
  -9  -5   0  259.57   18.40
  -9  -5   0  270.97   21.60
  -9  -5   0  313.87   17.10
  -9  -5   0  296.27   16.90
  -9  -5   0  262.17   20.20
  -9  -5   0  294.77   16.70
  -9  -5   0  255.07   17.40
  -9  -5   0  265.47   14.40
  -9  -5   0  302.17   21.00
  -9  -5   0  259.97   16.60
  -9  -5   0  269.87   14.00
  -9  -5   0  269.17   13.00
   9   5   0  291.47   22.40
   9   5   0  270.77   15.90
   9   5   0  278.37   19.20
   9   5   0  262.57   17.20
   9   5   0  281.77   20.00
   9   5   0  264.57   18.40
   9   5   0  275.17   14.70
   9   5   0  255.47   16.60
   9   5   0  271.67   22.30
   9   5   0  291.77   19.20
   9   5   0  271.37   18.00
   9   5   0  287.07   18.10
   9   5   0  294.77   14.60
   9   5   0  290.37   18.80
   9   5   0  297.57   16.80
   9   5   0  300.87   19.00
   9   5   0  257.67   20.80
   9   5   0  258.37   15.80
 -10  -5   0   23.40    6.70
 -10  -5   0   26.80    6.10
 -10  -5   0   15.60    7.80
 -10  -5   0   19.60    5.50
 -10  -5   0   23.80    4.80
 -10  -5   0   25.30    5.60
 -10  -5   0   29.80    6.70
 -10  -5   0   17.50    6.80
 -10  -5   0   17.10    6.50
 -10  -5   0   23.70    7.00
 -10  -5   0   18.90    5.70
 -10  -5   0   22.10    7.80
 -10  -5   0   18.60    7.70
 -10  -5   0   27.40    6.20
  10   5   0   30.40    7.10
  10   5   0   17.90    6.70
  10   5   0   28.90    6.50
  10   5   0   25.40    6.30
  10   5   0   24.60    4.60
  10   5   0   20.40    6.20
  10   5   0    9.90    6.00
  10   5   0   20.00    6.40
  10   5   0    8.60    6.20
  10   5   0   15.70    7.10
  10   5   0   16.00    7.30
  10   5   0   22.10    8.90
  10   5   0   24.60    5.70
  10   5   0   14.50    6.40
  10   5   0   25.50    7.70
  10   5   0   18.00    6.70
  10   5   0   20.00    6.90
  10   5   0   19.90    6.80
 -11  -5   0  163.48   11.00
 -11  -5   0  163.38   11.70
 -11  -5   0  156.28   17.50
 -11  -5   0  159.08   12.80
 -11  -5   0  182.98   13.90
 -11  -5   0  136.79   13.00
 -11  -5   0  209.38   27.60
 -11  -5   0  178.28   15.50
 -11  -5   0  165.18   18.10
 -11  -5   0  149.69   12.90
 -11  -5   0  177.08   10.30
 -11  -5   0  204.88   21.90
 -11  -5   0  173.48   13.90
 -11  -5   0  162.28   25.80
  11   5   0  185.28   16.00
  11   5   0  168.58   13.20
  11   5   0  146.79   20.00
  11   5   0  188.08   17.10
  11   5   0  148.49   20.40
  11   5   0  191.28   19.60
  11   5   0  168.08   23.10
  11   5   0  180.88   15.90
  11   5   0  192.48   15.10
  11   5   0  157.58    9.90
  11   5   0  175.38   13.90
  11   5   0  125.89   15.30
  11   5   0  183.48   13.20
  11   5   0  169.88   17.10
  11   5   0  171.88   14.60
  11   5   0  178.88   17.10
  11   5   0  168.58   14.30
 -12  -5   0   30.30   10.00
 -12  -5   0   37.60   10.30
 -12  -5   0   38.30    8.10
 -12  -5   0   33.50    7.80
 -12  -5   0   15.00    7.90
 -12  -5   0   19.90   10.90
 -12  -5   0   28.30    8.40
 -12  -5   0   31.50    6.60
 -12  -5   0   34.20    5.70
 -12  -5   0   27.90    7.30
 -12  -5   0   24.30    9.00
 -12  -5   0   28.90    6.80
 -12  -5   0   28.90    9.20
 -12  -5   0   34.70    7.50
 -12  -5   0   39.30    4.30
  12   5   0   41.20   11.10
  12   5   0   40.60    8.70
  12   5   0   43.10    8.70
  12   5   0   35.20    8.20
  12   5   0   51.69   11.80
  12   5   0   25.50    7.50
  12   5   0   24.40   10.20
  12   5   0   39.00   10.00
  12   5   0   39.00    7.60
  12   5   0   42.00   10.40
  12   5   0   31.80    9.60
  12   5   0   38.50    9.80
  12   5   0   29.70    8.70
  12   5   0   34.70   12.40
  12   5   0   37.00    9.80
 -13  -5   0  123.49   16.80
 -13  -5   0  144.89   16.20
 -13  -5   0  133.09   14.70
 -13  -5   0  133.39   20.20
 -13  -5   0  128.19   16.20
 -13  -5   0  132.49   18.40
 -13  -5   0  145.99   19.80
 -13  -5   0  115.09   12.20
 -13  -5   0  135.29   19.60
 -13  -5   0  117.99   13.10
 -13  -5   0  112.79   14.50
 -13  -5   0  140.19   19.00
  13   5   0  146.29   15.20
  13   5   0  161.68   18.50
  13   5   0  146.99   19.20
  13   5   0  105.59   15.40
  13   5   0  133.69   13.30
  13   5   0  120.19   20.70
  13   5   0  121.99   15.20
  13   5   0  113.09   16.10
  13   5   0  138.69   14.10
  13   5   0  133.29   18.80
  13   5   0  125.09   13.30
  13   5   0  132.49   17.10
  13   5   0  164.88   18.90
  13   5   0  130.39   15.80
  13   5   0  127.09   20.80
  13   5   0  136.89   20.70
 -14  -5   0   49.20   12.10
 -14  -5   0   46.90   11.90
 -14  -5   0   54.79   12.60
 -14  -5   0   61.59   13.00
 -14  -5   0   44.30   13.10
 -14  -5   0   63.39   10.70
 -14  -5   0   55.59    9.00
 -14  -5   0   59.79   13.50
 -14  -5   0   52.49   14.00
  14   5   0   57.79   17.30
  14   5   0   61.89   12.70
  14   5   0   39.70    9.60
  14   5   0   35.80   13.00
  14   5   0   51.89    9.50
  14   5   0   67.59   12.40
  14   5   0   62.29   11.90
  14   5   0   62.29   12.60
  14   5   0   62.39   10.70
  14   5   0   62.19   15.10
  14   5   0   65.49   12.30
  14   5   0   56.89   15.40
  14   5   0   55.09   11.50
  14   5   0   77.89   14.60
 -15  -5   0    5.70    8.30
 -15  -5   0   12.10    6.80
 -15  -5   0    8.80    5.80
 -15  -5   0    6.50    8.10
 -15  -5   0   10.50    6.30
 -15  -5   0    5.20    7.60
 -15  -5   0    7.90   10.10
 -15  -5   0    2.50    8.50
 -15  -5   0    5.60    5.60
 -15  -5   0    6.80    9.60
  15   5   0    8.30    7.30
  15   5   0    9.00   11.00
  15   5   0   12.10    6.40
  15   5   0   11.60    6.90
  15   5   0   10.20    8.80
  15   5   0    9.10    6.20
  15   5   0   16.40    9.70
  15   5   0    4.10    6.90
  15   5   0    9.30   11.80
  15   5   0   19.80    9.10
  15   5   0    7.90    8.10
  15   5   0   15.20    8.50
  15   5   0    7.30    7.70
  15   5   0   11.50   11.90
  15   5   0    4.40    6.40
 -16  -5   0   49.50   13.70
 -16  -5   0   82.69   11.90
 -16  -5   0  118.49   14.90
 -16  -5   0   72.29   12.20
 -16  -5   0   83.39   16.40
 -16  -5   0   69.89   15.00
 -16  -5   0   46.60   15.70
 -16  -5   0   51.69   15.50
 -16  -5   0   68.79   15.00
 -16  -5   0   71.39   18.40
 -16  -5   0  112.09   17.30
 -16  -5   0   74.39   10.60
  16   5   0   75.39   20.60
  16   5   0   78.09   20.10
  16   5   0   73.39   14.70
  16   5   0   71.39   13.60
  16   5   0  101.19   18.10
  16   5   0   89.19   13.00
  16   5   0   76.69   14.30
  16   5   0   78.59   21.60
  16   5   0   77.49   13.60
  16   5   0   63.39   14.60
  16   5   0  107.19   17.30
  16   5   0   71.29   12.00
  16   5   0   83.09   17.80
  16   5   0   92.39   16.80
 -17  -5   0   34.90   16.00
  17   5   0   46.40   10.80
  17   5   0   33.40   18.50
  17   5   0   42.30   17.90
  17   5   0   33.50   12.20
  17   5   0   54.39   12.60
  17  -6   0   23.30   12.10
  17  -6   0   54.59   10.50
  17  -6   0   32.90   14.30
  17  -6   0   36.30    8.60
  17  -6   0   46.30   17.40
  17  -6   0   55.39   18.20
  17  -6   0   46.10   19.40
  17  -6   0   22.20   12.10
  17  -6   0   30.90    8.70
  17  -6   0   20.60   13.10
  17  -6   0   44.20   13.80
  17  -6   0   32.20   11.50
  17  -6   0   25.10   12.00
  17  -6   0   52.39   19.40
 -17   6   0   39.00   12.70
 -17   6   0   25.80   10.90
 -17   6   0   14.90    9.30
 -17   6   0   39.50    9.90
 -17   6   0   23.50    8.60
 -17   6   0   33.20   12.80
 -17   6   0   44.80    8.90
 -17   6   0   35.70    9.80
 -17   6   0   42.70    9.20
 -17   6   0   29.10    9.70
 -17   6   0   29.60    8.40
 -17   6   0   38.80    9.50
 -17   6   0   48.70   15.30
  16  -6   0   48.00   14.10
  16  -6   0   48.10    9.70
  16  -6   0   39.10    8.90
  16  -6   0   52.39   10.20
  16  -6   0   50.69   12.40
  16  -6   0   52.19   14.90
  16  -6   0   38.20   15.80
  16  -6   0   47.60   14.80
  16  -6   0   26.20   13.40
  16  -6   0   18.10   10.80
  16  -6   0   28.60   11.40
  16  -6   0   48.10   13.60
  16  -6   0   50.79   13.30
  16  -6   0   39.90    8.80
  16  -6   0   23.30   11.30
  16  -6   0   39.80   14.70
 -16   6   0   36.40   12.30
 -16   6   0   42.40    8.90
 -16   6   0   47.00   10.30
 -16   6   0   37.60    9.80
 -16   6   0   30.10    8.40
 -16   6   0   22.00   10.30
 -16   6   0   22.50   11.00
 -16   6   0   50.99   11.70
 -16   6   0   55.39   10.20
 -16   6   0   34.00    8.20
 -16   6   0   50.79    7.60
 -16   6   0   40.60   11.30
 -16   6   0   36.70    8.90
 -16   6   0   32.80   11.90
  15  -6   0   55.99   16.10
  15  -6   0   91.89   19.40
  15  -6   0   67.39   10.30
  15  -6   0   78.19   15.40
  15  -6   0   63.39   15.90
  15  -6   0   69.99   15.60
  15  -6   0   56.29   12.20
  15  -6   0   69.29   11.60
  15  -6   0   65.59   17.50
  15  -6   0   79.69   20.60
  15  -6   0   66.79   16.20
  15  -6   0   82.89   11.40
  15  -6   0   60.99   13.50
  15  -6   0   72.29   18.80
  15  -6   0   75.39   18.60
  15  -6   0   89.69   18.40
 -15   6   0   64.39   13.80
 -15   6   0   64.99   10.80
 -15   6   0   53.49   11.90
 -15   6   0   83.89   11.80
 -15   6   0   65.89   18.60
 -15   6   0   62.29   10.10
 -15   6   0   73.19   17.50
 -15   6   0   57.89    9.20
 -15   6   0   47.50   11.90
 -15   6   0   85.09   12.90
 -15   6   0   62.89   10.90
 -15   6   0   73.29   11.60
 -15   6   0   61.19   11.50
  14  -6   0    2.40    9.00
  14  -6   0    4.50    5.60
  14  -6   0    2.20    7.70
  14  -6   0    0.10    6.90
  14  -6   0    5.70    5.50
  14  -6   0   -2.70    6.10
  14  -6   0    7.20    7.40
  14  -6   0    1.40    6.90
  14  -6   0    2.40    8.40
  14  -6   0    6.20    7.30
  14  -6   0   -5.00    4.10
  14  -6   0   -1.00    6.70
  14  -6   0    0.40    4.70
  14  -6   0    4.80    9.40
  14  -6   0    5.20    8.00
 -14   6   0   -3.00    6.10
 -14   6   0   -2.10    5.60
 -14   6   0   -0.40    4.60
 -14   6   0    5.00    5.50
 -14   6   0    1.20    4.90
 -14   6   0   -3.70    3.60
 -14   6   0   -3.40    4.40
 -14   6   0    5.60    6.50
 -14   6   0    0.60    6.50
 -14   6   0    3.20    4.60
 -14   6   0   -0.70    4.70
 -14   6   0    7.90    5.40
  13  -6   0   58.89   12.80
  13  -6   0   45.80   11.40
  13  -6   0   95.79   13.60
  13  -6   0   81.79   15.70
  13  -6   0   86.39   17.60
  13  -6   0   50.59   10.10
  13  -6   0   46.70    7.80
  13  -6   0   65.89   14.50
  13  -6   0   76.89   14.70
  13  -6   0   69.19   13.60
  13  -6   0   52.19   11.10
  13  -6   0   86.79   16.20
  13  -6   0   90.09   17.80
  13  -6   0   63.59   14.60
  13  -6   0   95.99   11.50
  13  -6   0   65.99   15.10
 -13   6   0   69.19    7.20
 -13   6   0   49.10    9.70
 -13   6   0   66.09   11.70
 -13   6   0   61.69    8.90
 -13   6   0   75.59   13.90
 -13   6   0   59.79   10.60
 -13   6   0   91.29   11.60
 -13   6   0   59.69    9.10
 -13   6   0   75.09   11.50
 -13   6   0   82.99   15.30
 -13   6   0   62.79    8.80
 -13   6   0   42.30    8.10
  12  -6   0  276.17   21.30
  12  -6   0  260.17   20.70
  12  -6   0  274.67   19.30
  12  -6   0  254.57   21.70
  12  -6   0  262.87   15.90
  12  -6   0  235.68   15.50
  12  -6   0  274.87   19.50
  12  -6   0  260.07   16.40
  12  -6   0  256.97   22.30
  12  -6   0  270.67   19.10
  12  -6   0  232.28   22.10
  12  -6   0  223.68   21.10
  12  -6   0  285.47   23.50
  12  -6   0  256.37   23.30
  12  -6   0  263.97   22.90
  12  -6   0  257.77   23.50
  12  -6   0  252.97   22.90
  12  -6   0  229.28   20.00
  12  -6   0  249.97   18.80
 -12   6   0  250.77   17.90
 -12   6   0  263.17   16.50
 -12   6   0  241.58   20.80
 -12   6   0  230.18   17.30
 -12   6   0  258.57   14.40
 -12   6   0  269.67   15.80
 -12   6   0  252.27   20.10
 -12   6   0  235.98   19.40
 -12   6   0  286.97   16.80
 -12   6   0  234.48   16.10
 -12   6   0  226.38   15.50
 -12   6   0  235.88   17.70
 -12   6   0  234.18   18.80
  11  -6   0  251.77   21.10
  11  -6   0  255.27   19.50
  11  -6   0  262.47   21.30
  11  -6   0  268.47   21.10
  11  -6   0  235.48   20.30
  11  -6   0  216.58   20.90
  11  -6   0  241.48   14.70
  11  -6   0  247.68   18.50
  11  -6   0  254.57   21.30
  11  -6   0  263.77   21.00
  11  -6   0  241.18   17.40
  11  -6   0  269.07   16.00
  11  -6   0  228.48   20.80
  11  -6   0  267.67   22.50
  11  -6   0  247.58   18.80
  11  -6   0  241.38   14.80
  11  -6   0  240.68   17.70
  11  -6   0  232.88   12.50
  11  -6   0  262.87   22.30
  11  -6   0  217.18   11.90
  11  -6   0  220.18   18.60
  11  -6   0  230.08   19.10
 -11   6   0  249.68   16.90
 -11   6   0  224.48   15.10
 -11   6   0  237.68   18.50
 -11   6   0  225.28   16.50
 -11   6   0  267.37   15.60
 -11   6   0  224.58   19.10
 -11   6   0  227.78   16.40
 -11   6   0  219.58   16.60
 -11   6   0  229.48   14.80
 -11   6   0  256.07   15.70
 -11   6   0  228.58   14.10
 -11   6   0  255.67   14.70
 -11   6   0  231.68   17.90
  10  -6   0   93.29   13.20
  10  -6   0  134.29   15.10
  10  -6   0  103.39   13.80
  10  -6   0  130.69   16.60
  10  -6   0  121.09   13.00
  10  -6   0  114.79    9.20
  10  -6   0   98.99    5.70
  10  -6   0  125.99   15.10
  10  -6   0  122.49   24.50
  10  -6   0   97.29    8.60
  10  -6   0  151.88   18.80
  10  -6   0  110.59   16.10
  10  -6   0  147.89   17.70
  10  -6   0  103.09   12.90
  10  -6   0  134.79   15.50
  10  -6   0   99.49   15.60
  10  -6   0   91.69   14.10
  10  -6   0   90.59    8.20
  10  -6   0  116.29   14.80
  10  -6   0  117.49   11.30
  10  -6   0  113.89    9.90
  10  -6   0  123.49   14.40
 -10   6   0  112.09    9.30
 -10   6   0   81.59   11.90
 -10   6   0  128.49   14.50
 -10   6   0  102.09    9.50
 -10   6   0   89.19   10.60
 -10   6   0  110.79   12.70
 -10   6   0  101.29    6.70
 -10   6   0  122.09    9.70
 -10   6   0  138.59   16.50
 -10   6   0  113.19    9.40
 -10   6   0  125.39   14.00
 -10   6   0  107.69    9.50
 -10   6   0  128.79    9.30
 -10   6   0  102.79   10.20
   9  -6   0    2.20    3.40
   9  -6   0    1.90    4.10
   9  -6   0    6.40    3.10
   9  -6   0    4.40    1.90
   9  -6   0   -0.40    4.20
   9  -6   0    4.40    4.50
   9  -6   0    2.30    3.10
   9  -6   0    8.00    5.00
   9  -6   0    4.80    4.40
   9  -6   0    5.70    3.80
   9  -6   0    2.30    4.40
   9  -6   0    2.40    1.80
   9  -6   0    5.40    3.10
   9  -6   0    3.70    2.60
   9  -6   0    5.60    2.20
   9  -6   0    4.90    3.50
   9  -6   0   -0.30    2.80
   9  -6   0    1.60    4.80
   9  -6   0   -1.30    4.20
   9  -6   0    2.30    4.30
   9  -6   0    6.10    4.10
   9  -6   0    0.50    2.90
   9  -6   0    6.40    5.80
   9  -6   0    8.20    5.10
   9  -6   0    1.60    4.20
   9  -6   0    2.40    2.30
   9  -6   0    5.30    4.40
  -9   6   0    4.80    3.40
  -9   6   0    5.50    3.30
  -9   6   0    4.30    2.60
  -9   6   0    6.00    3.40
  -9   6   0    3.20    3.30
  -9   6   0    5.10    2.90
  -9   6   0    2.00    2.10
  -9   6   0   -0.60    3.40
  -9   6   0    1.40    3.80
  -9   6   0    6.50    3.40
  -9   6   0    2.80    2.40
  -9   6   0    4.40    4.50
  -9   6   0    4.90    4.40
  -9   6   0    3.40    3.20
  -9   6   0    6.00    2.30
  -9   6   0    4.40    2.20
  -9   6   0    0.60    3.30
   8  -6   0  177.18    9.80
   8  -6   0  203.28   15.50
   8  -6   0  201.48   13.90
   8  -6   0  200.38   14.10
   8  -6   0  208.68   17.20
   8  -6   0  187.68   16.20
   8  -6   0  199.18   10.70
   8  -6   0  208.18   11.90
   8  -6   0  197.38   11.60
   8  -6   0  191.38   16.20
   8  -6   0  213.48   13.40
   8  -6   0  220.18   16.00
   8  -6   0  182.98   15.00
   8  -6   0  206.08   16.00
   8  -6   0  188.08   12.60
   8  -6   0  213.28   17.60
   8  -6   0  219.98   15.70
   8  -6   0  205.78   11.70
   8  -6   0  200.78   12.20
   8  -6   0  183.78   12.70
   8  -6   0  192.88   17.30
   8  -6   0  214.08   14.00
   8  -6   0  219.58   15.10
   8  -6   0  214.88   13.80
   8  -6   0  190.18   11.10
   8  -6   0  190.38   14.90
   8  -6   0  204.58   15.70
   8  -6   0  196.18   12.70
  -8   6   0  203.08   13.30
  -8   6   0  184.48   13.40
  -8   6   0  196.18   12.50
  -8   6   0  205.18   11.90
  -8   6   0  222.38   10.20
  -8   6   0  193.48   14.30
  -8   6   0  211.68   12.50
  -8   6   0  217.28   14.80
  -8   6   0  205.38   13.60
  -8   6   0  203.58   10.00
  -8   6   0  199.08   12.40
  -8   6   0  230.68   12.60
  -8   6   0  218.88   11.90
  -8   6   0  209.08   11.40
  -8   6   0  202.88   14.90
  -8   6   0  223.68   16.00
  -8   6   0  193.78   13.40
   7  -6   0  668.33   27.70
   7  -6   0  648.64   28.80
   7  -6   0  675.03   34.20
   7  -6   0  655.43   29.90
   7  -6   0  664.93   34.00
   7  -6   0  624.54   31.50
   7  -6   0  693.23   30.00
   7  -6   0  653.83   29.20
   7  -6   0  581.14   24.70
   7  -6   0  652.43   32.50
   7  -6   0  642.14   30.30
   7  -6   0  708.53   37.80
   7  -6   0  632.94   27.80
   7  -6   0  653.53   31.30
   7  -6   0  637.94   30.80
   7  -6   0  658.83   34.30
   7  -6   0  645.24   28.40
   7  -6   0  648.04   29.50
   7  -6   0  635.24   31.70
   7  -6   0  561.34   25.30
   7  -6   0  571.54   26.00
   7  -6   0  622.54   27.00
   7  -6   0  619.94   32.30
   7  -6   0  645.04   31.50
   7  -6   0  672.73   34.80
   7  -6   0  621.54   28.90
   7  -6   0  623.94   31.50
   7  -6   0  653.03   31.80
  -7   6   0  636.54   31.10
  -7   6   0  651.33   27.70
  -7   6   0  675.23   29.30
  -7   6   0  638.74   25.90
  -7   6   0  660.43   31.40
  -7   6   0  676.03   30.20
  -7   6   0  674.93   30.10
  -7   6   0  691.73   27.60
  -7   6   0  564.84   29.40
  -7   6   0  662.03   29.40
  -7   6   0  644.54   30.00
  -7   6   0  634.64   30.90
  -7   6   0  687.03   27.70
  -7   6   0  650.53   28.00
  -7   6   0  670.43   28.70
  -7   6   0  678.23   25.60
  -7   6   0  657.13   31.90
  -7   6   0  635.74   31.30
  -7   6   0  637.84   26.50
   6  -6   0   89.49    6.20
   6  -6   0   89.69    8.30
   6  -6   0  106.49   10.30
   6  -6   0   80.79   10.90
   6  -6   0   67.59    9.30
   6  -6   0  104.49    9.50
   6  -6   0  104.49   13.40
   6  -6   0  103.19    9.30
   6  -6   0   92.69    8.90
   6  -6   0  108.29   10.90
   6  -6   0  106.59    9.40
   6  -6   0  101.09    7.90
   6  -6   0  101.59    6.50
   6  -6   0   99.69    8.80
   6  -6   0   99.89    8.00
   6  -6   0  104.59   10.70
   6  -6   0   92.29   10.20
   6  -6   0   98.39    7.30
   6  -6   0   94.89    5.10
   6  -6   0   91.69    5.10
   6  -6   0   82.99    4.90
   6  -6   0   97.59    9.20
   6  -6   0  105.59    8.30
   6  -6   0  105.99    8.70
   6  -6   0   88.69    7.00
   6  -6   0   88.69    8.70
   6  -6   0  101.39    8.60
  -6   6   0  118.89    9.30
  -6   6   0  108.49    9.50
  -6   6   0  107.79    8.00
  -6   6   0  107.99    8.90
  -6   6   0   99.69    6.90
  -6   6   0  113.99    9.80
  -6   6   0   93.79    8.30
  -6   6   0  108.39    9.80
  -6   6   0   93.39    8.30
  -6   6   0  116.69    9.60
  -6   6   0   97.09    5.50
  -6   6   0   99.69    7.80
  -6   6   0   88.89   10.00
  -6   6   0   90.59    7.20
  -6   6   0   95.99    9.10
  -6   6   0   99.19    7.70
  -6   6   0   98.69    6.20
   5  -6   0    1.90    1.50
   5  -6   0    0.40    2.50
   5  -6   0    2.60    2.50
   5  -6   0    1.50    1.20
   5  -6   0    0.30    2.50
   5  -6   0    3.00    2.40
   5  -6   0    2.50    2.40
   5  -6   0    4.80    3.30
   5  -6   0    5.40    2.20
   5  -6   0    3.60    2.00
   5  -6   0    1.00    2.20
   5  -6   0    2.90    2.60
   5  -6   0    2.00    2.00
   5  -6   0    3.30    2.80
   5  -6   0    2.50    1.70
   5  -6   0    0.90    3.00
   5  -6   0    3.20    1.60
   5  -6   0    3.20    3.80
   5  -6   0    3.50    2.70
   5  -6   0    1.00    2.00
   5  -6   0    8.80    2.50
   5  -6   0    5.20    1.90
   5  -6   0    4.70    2.50
   5  -6   0    0.50    2.90
   5  -6   0    3.40    1.70
   5  -6   0    0.10    2.20
   5  -6   0    2.70    2.50
   5  -6   0    3.40    2.80
   5  -6   0    1.00    3.00
  -5   6   0    7.50    2.90
  -5   6   0   12.10    3.80
  -5   6   0    2.00    2.70
  -5   6   0    2.00    2.30
  -5   6   0    2.60    1.70
  -5   6   0    4.50    2.30
  -5   6   0    3.10    2.40
  -5   6   0    4.60    2.70
  -5   6   0    4.10    2.40
  -5   6   0    4.30    2.80
  -5   6   0    1.70    2.30
  -5   6   0    3.50    2.20
  -5   6   0   -1.10    2.10
  -5   6   0    1.00    2.40
  -5   6   0    6.60    1.60
  -5   6   0    2.70    2.70
  -5   6   0    3.90    2.50
   4  -6   0  193.58   11.00
   4  -6   0  190.38   10.70
   4  -6   0  202.48   12.10
   4  -6   0  192.18   10.10
   4  -6   0  204.28   13.70
   4  -6   0  176.78   12.20
   4  -6   0  210.38   13.80
   4  -6   0  185.08   11.40
   4  -6   0  207.38   13.20
   4  -6   0  215.28   12.70
   4  -6   0  204.88   12.50
   4  -6   0  199.18   12.00
   4  -6   0  169.18   13.50
   4  -6   0  187.88   11.80
   4  -6   0  193.18   13.00
   4  -6   0  188.28   12.90
   4  -6   0  179.78   10.40
   4  -6   0  189.48   11.50
   4  -6   0  201.68   12.00
   4  -6   0  187.28   11.00
   4  -6   0  206.28   12.40
   4  -6   0  194.28   10.00
   4  -6   0  192.88   10.70
   4  -6   0  210.18   11.30
   4  -6   0  194.38    9.80
  -4   6   0  216.38   12.50
  -4   6   0  200.28   10.60
  -4   6   0  211.48   13.00
  -4   6   0  216.88   12.30
  -4   6   0  206.28   11.40
  -4   6   0  211.58    9.90
  -4   6   0  220.58   10.20
  -4   6   0  198.68   11.50
  -4   6   0  210.58   10.20
  -4   6   0  208.78   11.70
  -4   6   0  210.18   13.10
  -4   6   0  217.18    9.10
  -4   6   0  203.98   11.50
  -4   6   0  202.68    9.30
  -4   6   0  192.78   12.80
  -4   6   0  191.68   11.30
  -4   6   0  195.58   11.90
  -4   6   0  197.68   12.80
  -4   6   0  189.48   12.30
   3  -6   0  933.71   37.80
   3  -6   0  885.31   37.20
   3  -6   0  921.11   38.30
   3  -6   0  904.81   38.90
   3  -6   0  850.31   36.70
   3  -6   0  870.81   39.20
   3  -6   0  923.21   37.60
   3  -6   0  853.21   38.10
   3  -6   0  883.61   40.00
   3  -6   0  987.10   40.20
   3  -6   0  855.01   35.80
   3  -6   0  940.71   38.80
   3  -6   0  924.21   39.40
  -3   6   0  949.51   37.60
  -3   6   0  778.82   35.30
  -3   6   0  846.82   36.20
  -3   6   0  964.70   39.20
  -3   6   0  931.01   38.10
   2  -6   0  775.62   32.10
   2  -6   0  674.33   29.10
   2  -6   0  702.93   32.30
   2  -6   0  829.52   34.00
   2  -6   0  728.63   32.60
   2  -6   0  709.43   28.70
   2  -6   0  691.43   30.60
   2  -6   0  731.23   30.70
   2  -6   0  764.72   31.60
   2  -6   0  683.73   31.70
   2  -6   0  784.62   33.60
   2  -6   0  654.03   30.30
   2  -6   0  681.93   30.50
  -2   6   0  729.83   30.50
  -2   6   0  709.33   29.80
  -2   6   0  734.33   32.10
  -2   6   0  700.03   31.50
  -2   6   0  678.73   28.30
  -2   6   0  713.83   30.20
  -2   6   0  713.53   30.00
  -2   6   0  709.03   30.20
  -2   6   0  666.53   28.70
  -2   6   0  700.13   29.90
  -2   6   0  741.63   30.90
  -2   6   0  691.33   31.20
   1  -6   0   66.79    5.00
   1  -6   0   66.69    5.60
   1  -6   0   58.99    5.20
   1  -6   0   63.29    5.50
   1  -6   0   69.59    8.80
   1  -6   0   55.29    5.10
   1  -6   0   57.79    7.50
   1  -6   0   62.99    5.40
   1  -6   0   51.59    3.30
   1  -6   0   55.59    5.00
   1  -6   0   63.39    5.80
   1  -6   0   50.99    5.80
   1  -6   0   53.09    4.20
   1  -6   0   52.99    4.50
   1  -6   0   58.69    5.10
   1  -6   0   61.49    4.30
   1  -6   0   82.29    8.50
   1  -6   0   71.99    8.20
   1  -6   0   60.79    5.00
   1  -6   0   57.89    5.80
   1  -6   0   69.29    7.80
   1  -6   0   55.89    4.90
   1  -6   0   52.29    7.00
  -1   6   0   78.09    8.70
  -1   6   0   47.80    5.70
  -1   6   0   54.39    6.50
  -1   6   0   63.89    5.50
  -1   6   0   56.19    5.30
  -1   6   0   50.79    5.80
  -1   6   0   57.89    5.50
  -1   6   0   74.59    7.90
  -1   6   0   47.80    4.30
  -1   6   0   51.89    4.50
  -1   6   0   55.19    5.20
  -1   6   0   57.99    5.20
  -1   6   0   49.70    4.60
  -1   6   0   52.19    4.00
  -1   6   0   53.19    5.30
  -1   6   0   68.49    7.50
  -1   6   0   55.69    4.50
  -1   6   0   56.09    3.80
  -1   6   0   50.29    4.80
  -1   6   0   66.59    7.20
  -1   6   0   55.49    4.80
  -1   6   0   65.09    5.30
   0  -6   0  280.57   14.10
   0  -6   0  277.87   14.90
   0  -6   0  293.17   14.70
   0  -6   0  285.37   13.80
   0  -6   0  297.47   13.10
   0  -6   0  287.57   15.00
   0  -6   0  297.37   15.00
   0  -6   0  268.87   13.90
   0  -6   0  295.27   15.00
   0  -6   0  288.27   15.20
   0  -6   0  289.07   14.40
   0  -6   0  318.87   17.80
   0  -6   0  303.17   15.20
   0  -6   0  317.67   15.80
   0  -6   0  279.57   14.40
   0  -6   0  323.87   12.10
   0  -6   0  304.97   15.90
   0  -6   0  310.07   15.00
   0  -6   0  299.57   16.60
   0  -6   0  289.27   14.20
   0   6   0  279.27   15.50
   0   6   0  314.67   15.70
   0   6   0  289.57   15.20
   0   6   0  326.77   16.00
   0   6   0  260.37   14.00
   0   6   0  309.77   16.20
   0   6   0  280.17   14.50
   0   6   0  288.77   13.40
   0   6   0  275.67   14.10
   0   6   0  292.97   13.10
   0   6   0  263.97   13.40
   0   6   0  293.67   15.00
   0   6   0  306.17   14.90
   0   6   0  297.97   15.10
   0   6   0  280.37   13.80
   0   6   0  302.77   15.60
   0   6   0  277.07   14.80
   0   6   0  280.37   15.50
   0   6   0  280.17   14.40
   0   6   0  282.97   12.90
   0   6   0  287.97   13.50
   0   6   0  328.37   16.80
   0   6   0  293.07   14.70
   0   6   0  277.87   14.30
   0   6   0  287.27   15.80
   0   6   0  286.57   13.30
   0   6   0  285.87   14.70
   0   6   0  303.67   15.90
   0   6   0  310.37   15.40
  -1  -6   0  402.96   16.00
  -1  -6   0  383.26   18.60
  -1  -6   0  398.06   20.20
  -1  -6   0  390.76   18.20
  -1  -6   0  377.36   18.10
  -1  -6   0  396.36   18.80
  -1  -6   0  408.06   19.70
  -1  -6   0  388.36   21.30
  -1  -6   0  396.16   19.20
  -1  -6   0  394.86   18.60
  -1  -6   0  369.66   16.80
  -1  -6   0  358.96   18.70
  -1  -6   0  391.36   18.20
  -1  -6   0  427.66   20.50
  -1  -6   0  368.56   20.50
  -1  -6   0  390.66   19.00
  -1  -6   0  393.16   19.40
  -1  -6   0  390.66   19.40
   1   6   0  404.96   18.00
   1   6   0  409.86   18.60
   1   6   0  442.06   20.70
   1   6   0  379.66   19.70
   1   6   0  383.66   18.20
   1   6   0  426.36   19.30
   1   6   0  397.96   18.30
   1   6   0  359.36   15.60
   1   6   0  358.96   17.60
   1   6   0  384.86   17.10
   1   6   0  392.46   19.70
   1   6   0  402.96   19.50
   1   6   0  394.56   16.70
   1   6   0  409.36   17.30
   1   6   0  374.96   18.90
   1   6   0  419.86   20.00
   1   6   0  374.66   16.90
   1   6   0  391.86   17.90
   1   6   0  387.56   18.30
   1   6   0  397.46   18.40
   1   6   0  407.16   17.50
   1   6   0  388.76   19.40
   1   6   0  385.76   16.80
   1   6   0  379.66   19.00
   1   6   0  389.26   20.70
   1   6   0  375.26   20.20
   1   6   0  392.66   18.70
   1   6   0  411.16   17.20
   1   6   0  393.26   17.80
   1   6   0  402.06   16.40
  -2  -6   0 1219.78   47.30
  -2  -6   0 1121.89   44.40
  -2  -6   0 1078.29   48.50
  -2  -6   0 1218.38   45.60
  -2  -6   0 1131.99   47.00
  -2  -6   0 1098.59   48.10
  -2  -6   0 1122.49   46.00
  -2  -6   0 1150.78   45.30
   2   6   0 1055.09   46.70
   2   6   0 1101.09   46.40
   2   6   0 1157.88   46.50
   2   6   0 1164.58   46.50
   2   6   0 1014.60   47.10
   2   6   0 1114.49   46.20
   2   6   0 1101.19   43.90
   2   6   0 1106.79   46.40
   2   6   0 1158.08   45.00
   2   6   0 1110.59   43.90
  -3  -6   0    5.10    2.40
  -3  -6   0    3.60    3.30
  -3  -6   0    7.50    2.50
  -3  -6   0    3.80    2.40
  -3  -6   0    3.30    2.40
  -3  -6   0    0.90    2.40
  -3  -6   0    4.30    3.10
  -3  -6   0    4.40    1.90
  -3  -6   0    6.10    3.70
  -3  -6   0    7.80    2.90
  -3  -6   0    2.80    1.70
  -3  -6   0    4.50    1.50
  -3  -6   0    4.90    2.70
  -3  -6   0    4.70    3.20
  -3  -6   0    0.50    2.30
  -3  -6   0    2.50    2.30
  -3  -6   0    4.40    1.60
  -3  -6   0    3.20    1.90
  -3  -6   0    4.60    3.10
  -3  -6   0    4.30    2.30
  -3  -6   0    3.20    1.80
  -3  -6   0    5.00    3.00
   3   6   0    3.40    2.80
   3   6   0    5.20    2.70
   3   6   0    1.20    1.70
   3   6   0    3.10    1.20
   3   6   0    3.50    3.10
   3   6   0    0.50    2.30
   3   6   0    1.30    2.00
   3   6   0    9.10    3.20
   3   6   0    1.40    2.60
   3   6   0   10.70    2.30
   3   6   0    2.00    2.70
   3   6   0    2.70    2.70
   3   6   0    5.80    3.00
   3   6   0    1.60    1.90
   3   6   0    1.80    2.50
   3   6   0    4.30    2.00
   3   6   0    2.40    1.70
   3   6   0    5.60    2.40
   3   6   0    1.90    2.30
   3   6   0    4.10    1.30
   3   6   0    2.40    1.50
   3   6   0    2.70    2.00
   3   6   0    3.60    3.40
   3   6   0    3.10    1.90
   3   6   0    1.80    1.70
   3   6   0    3.70    1.70
   3   6   0   -0.50    2.60
   3   6   0   11.90    3.20
  -4  -6   0    9.40    3.40
  -4  -6   0   11.20    3.30
  -4  -6   0    5.20    2.80
  -4  -6   0   15.80    3.70
  -4  -6   0    7.50    4.30
  -4  -6   0   10.10    3.90
  -4  -6   0    7.00    4.20
  -4  -6   0    8.50    2.50
  -4  -6   0    5.80    3.10
  -4  -6   0    9.00    3.80
  -4  -6   0    5.10    3.20
  -4  -6   0    9.70    3.10
  -4  -6   0    7.20    3.90
  -4  -6   0   10.60    3.10
  -4  -6   0    8.90    2.70
  -4  -6   0    9.20    3.90
  -4  -6   0    9.90    2.80
  -4  -6   0    1.00    2.70
  -4  -6   0   11.10    4.00
  -4  -6   0    8.80    2.60
  -4  -6   0    5.20    4.00
   4   6   0   13.90    3.00
   4   6   0    9.00    2.00
   4   6   0    9.40    3.80
   4   6   0   12.10    2.60
   4   6   0   12.40    4.00
   4   6   0    9.60    4.00
   4   6   0    8.00    3.30
   4   6   0   17.40    4.10
   4   6   0    9.60    2.50
   4   6   0    6.80    4.20
   4   6   0   12.70    3.60
   4   6   0    8.00    3.70
   4   6   0    8.40    4.40
   4   6   0   10.00    2.80
   4   6   0    9.80    2.00
   4   6   0   14.10    3.90
   4   6   0    9.60    4.70
   4   6   0   11.00    2.50
   4   6   0   16.30    4.10
   4   6   0   10.20    1.30
   4   6   0   12.10    2.80
   4   6   0   17.60    6.00
   4   6   0    9.90    3.80
   4   6   0   12.80    4.10
   4   6   0    8.70    2.90
   4   6   0    8.20    3.20
   4   6   0   15.30    4.40
   4   6   0   14.00    4.40
  -5  -6   0  627.24   32.20
  -5  -6   0  632.24   28.40
  -5  -6   0  606.84   29.60
  -5  -6   0  604.84   24.80
  -5  -6   0  677.23   31.40
  -5  -6   0  664.93   33.50
  -5  -6   0  597.74   28.50
  -5  -6   0  569.64   27.90
  -5  -6   0  600.84   30.30
  -5  -6   0  612.64   26.50
  -5  -6   0  552.94   32.50
  -5  -6   0  634.74   28.20
  -5  -6   0  609.74   29.70
  -5  -6   0  635.14   28.20
  -5  -6   0  621.04   29.30
  -5  -6   0  647.34   29.50
  -5  -6   0  607.34   27.90
  -5  -6   0  607.14   27.20
  -5  -6   0  622.34   27.10
   5   6   0  633.24   29.30
   5   6   0  624.04   29.00
   5   6   0  624.14   29.50
   5   6   0  639.14   28.60
   5   6   0  640.04   31.90
   5   6   0  639.64   29.70
   5   6   0  569.04   29.30
   5   6   0  614.94   26.20
   5   6   0  599.24   25.40
   5   6   0  624.84   31.90
   5   6   0  583.44   29.00
   5   6   0  614.54   30.70
   5   6   0  665.73   28.80
   5   6   0  654.83   32.50
   5   6   0  596.14   31.20
   5   6   0  672.93   29.90
   5   6   0  553.54   30.30
   5   6   0  648.44   28.20
   5   6   0  606.24   27.40
   5   6   0  632.24   26.30
   5   6   0  629.04   24.70
   5   6   0  628.54   27.30
   5   6   0  642.64   27.10
  -6  -6   0 1646.94   71.89
  -6  -6   0 1639.04   69.09
  -6  -6   0 1629.94   62.89
  -6  -6   0 1657.03   66.19
  -6  -6   0 1707.63   65.79
  -6  -6   0 1608.34   72.79
  -6  -6   0 1656.43   67.59
  -6  -6   0 1604.44   69.39
  -6  -6   0 1623.34   65.39
  -6  -6   0 1703.13   65.99
   6   6   0 1680.53   66.59
   6   6   0 1603.04   69.89
   6   6   0 1563.44   70.49
   6   6   0 1643.24   64.29
  -7  -6   0  138.09    9.60
  -7  -6   0  149.29   10.90
  -7  -6   0  135.59   10.50
  -7  -6   0  129.89    8.00
  -7  -6   0  108.09   10.40
  -7  -6   0  150.68   17.70
  -7  -6   0  133.79   10.40
  -7  -6   0  113.99   15.60
  -7  -6   0  125.59   12.00
  -7  -6   0  121.69   11.50
  -7  -6   0  128.49   11.70
  -7  -6   0  171.18   18.70
  -7  -6   0  135.09   10.70
  -7  -6   0  129.59   10.60
  -7  -6   0  155.68   13.20
  -7  -6   0  131.19   10.30
  -7  -6   0  143.99    9.40
  -7  -6   0  114.39   13.70
   7   6   0  138.19    8.40
   7   6   0  123.39    8.60
   7   6   0  126.79   11.90
   7   6   0  156.18   12.30
   7   6   0  137.49   11.90
   7   6   0  128.49    9.40
   7   6   0  130.19    8.70
   7   6   0  136.59   11.20
   7   6   0  144.09   13.70
   7   6   0  122.69   14.40
   7   6   0  134.09   11.90
   7   6   0  122.39    8.30
   7   6   0  127.29    9.80
   7   6   0  149.99   12.20
   7   6   0   91.89   12.70
   7   6   0  126.49    8.20
   7   6   0  125.99   10.40
   7   6   0  142.79   12.20
   7   6   0  139.09   13.60
   7   6   0  136.59    9.90
   7   6   0  121.39    9.30
  -8  -6   0   26.50    7.00
  -8  -6   0   66.59   11.90
  -8  -6   0   48.60    4.90
  -8  -6   0   45.10    8.60
  -8  -6   0   56.29    5.50
  -8  -6   0   38.20   13.30
  -8  -6   0   42.30    7.50
  -8  -6   0   40.10    6.80
  -8  -6   0   60.59    8.30
  -8  -6   0   52.99    4.90
  -8  -6   0   57.19   11.40
  -8  -6   0   47.10    7.50
  -8  -6   0   47.20    7.50
  -8  -6   0   57.69    9.10
  -8  -6   0   45.10    7.70
  -8  -6   0   50.89    8.60
  -8  -6   0   40.40    7.20
  -8  -6   0   30.20    7.40
   8   6   0   55.79    7.50
   8   6   0   55.99    7.30
   8   6   0   61.19   10.40
   8   6   0   44.40    6.10
   8   6   0   39.20    9.70
   8   6   0   44.60   10.60
   8   6   0   52.49    9.90
   8   6   0   41.70    7.70
   8   6   0   34.90    6.80
   8   6   0   48.50    6.50
   8   6   0   41.90    8.10
   8   6   0   40.40   10.70
   8   6   0   52.59    9.40
   8   6   0   41.70    7.50
   8   6   0   40.60    5.40
   8   6   0   38.30    7.60
   8   6   0   55.09    9.40
   8   6   0   30.90    7.70
   8   6   0   43.60    8.80
   8   6   0   36.80    6.10
  -9  -6   0   10.00    6.70
  -9  -6   0   16.10    3.70
  -9  -6   0    5.80    5.00
  -9  -6   0    8.30    3.90
  -9  -6   0   14.00    3.10
  -9  -6   0   12.10    5.50
  -9  -6   0   11.50    4.90
  -9  -6   0   20.30    7.90
  -9  -6   0   10.80    4.70
  -9  -6   0   15.40    5.60
  -9  -6   0   20.20    6.60
  -9  -6   0   14.50    5.30
  -9  -6   0   13.30    3.30
  -9  -6   0   16.90    5.30
  -9  -6   0   12.40    7.00
  -9  -6   0   15.30    5.00
   9   6   0   18.10    5.90
   9   6   0   12.60    5.20
   9   6   0   11.10    5.80
   9   6   0   18.20    6.70
   9   6   0   10.60    6.60
   9   6   0   13.90    5.10
   9   6   0   13.20    6.30
   9   6   0    9.60    6.20
   9   6   0    8.40    6.50
   9   6   0   10.00    3.20
   9   6   0   19.30    6.90
   9   6   0    9.20    3.80
   9   6   0   20.10    5.50
   9   6   0    9.40    3.70
   9   6   0   15.20    6.10
   9   6   0   14.30    4.30
   9   6   0   14.50    6.10
   9   6   0    7.10    6.10
   9   6   0    5.50    4.40
 -10  -6   0  231.88   16.00
 -10  -6   0  246.78   21.60
 -10  -6   0  255.97   16.50
 -10  -6   0  239.08   12.90
 -10  -6   0  212.58   15.40
 -10  -6   0  244.78   19.50
 -10  -6   0  259.47   20.30
 -10  -6   0  226.18   16.20
 -10  -6   0  259.37   17.70
 -10  -6   0  234.48   20.10
 -10  -6   0  244.08   10.80
 -10  -6   0  247.08   18.50
 -10  -6   0  230.18   16.40
 -10  -6   0  248.48   15.90
 -10  -6   0  225.08   17.50
 -10  -6   0  250.77   20.60
  10   6   0  249.78   18.20
  10   6   0  232.98   15.00
  10   6   0  248.78   21.50
  10   6   0  231.78   19.20
  10   6   0  261.77   20.70
  10   6   0  212.28   14.60
  10   6   0  213.08   16.40
  10   6   0  255.67   15.70
  10   6   0  231.78   17.30
  10   6   0  240.58   16.10
  10   6   0  232.38   13.70
  10   6   0  213.08   21.20
  10   6   0  230.68   18.40
  10   6   0  243.58   18.60
  10   6   0  226.88   17.90
  10   6   0  227.98   17.40
  10   6   0  205.68   17.30
  10   6   0  240.28   22.20
 -11  -6   0  283.87   18.90
 -11  -6   0  304.67   16.40
 -11  -6   0  270.67   23.00
 -11  -6   0  303.17   25.00
 -11  -6   0  307.07   19.30
 -11  -6   0  245.78   21.20
 -11  -6   0  326.87   22.40
 -11  -6   0  288.07   17.20
 -11  -6   0  326.67   20.00
 -11  -6   0  278.67   18.30
 -11  -6   0  311.87   20.80
 -11  -6   0  290.57   23.10
 -11  -6   0  254.67   22.20
 -11  -6   0  283.87   19.40
 -11  -6   0  285.67   15.50
  11   6   0  292.07   23.00
  11   6   0  305.77   18.30
  11   6   0  300.47   21.30
  11   6   0  339.27   22.30
  11   6   0  279.67   25.40
  11   6   0  260.27   20.90
  11   6   0  279.27   20.80
  11   6   0  281.47   17.90
  11   6   0  293.97   20.50
  11   6   0  261.37   25.30
  11   6   0  324.87   22.60
  11   6   0  291.77   20.20
  11   6   0  285.47   15.40
  11   6   0  277.97   24.50
  11   6   0  313.27   23.30
 -12  -6   0    5.40    3.10
 -12  -6   0    6.80    7.10
 -12  -6   0    6.50    4.70
 -12  -6   0    3.70    4.20
 -12  -6   0    2.70    3.50
 -12  -6   0   -1.10    6.00
 -12  -6   0    0.70    4.50
 -12  -6   0    3.50    5.50
 -12  -6   0   10.50    7.60
 -12  -6   0    5.80    7.30
 -12  -6   0   -3.90    6.50
 -12  -6   0    6.60    7.00
 -12  -6   0    0.80    4.60
 -12  -6   0   -1.20    6.70
 -12  -6   0    2.40    3.40
  12   6   0    3.20    4.90
  12   6   0    6.80    6.00
  12   6   0    3.40    5.60
  12   6   0    3.10    4.40
  12   6   0    4.30    4.90
  12   6   0    9.80    7.00
  12   6   0    1.80    7.20
  12   6   0    8.20    7.10
  12   6   0   -2.90    5.60
  12   6   0    3.30    6.20
  12   6   0    3.60    7.60
  12   6   0    1.00    7.10
  12   6   0   -0.20    5.70
  12   6   0   10.80    7.00
  12   6   0    0.90    4.40
  12   6   0   -1.30    5.10
  12   6   0    4.50    3.00
 -13  -6   0   88.09   14.80
 -13  -6   0   88.89   13.10
 -13  -6   0   78.99    5.90
 -13  -6   0   55.29   12.80
 -13  -6   0   76.49    9.10
 -13  -6   0   74.09   11.70
 -13  -6   0  100.99   16.50
 -13  -6   0   67.09   10.50
 -13  -6   0   86.09   15.80
 -13  -6   0   79.79   16.10
 -13  -6   0   82.99   14.40
 -13  -6   0   81.89   11.70
 -13  -6   0   75.39   13.40
 -13  -6   0   69.99   14.50
  13   6   0   65.99   11.50
  13   6   0   76.89   14.30
  13   6   0   43.10   12.80
  13   6   0   87.99   15.40
  13   6   0   67.39    6.00
  13   6   0   78.99   14.90
  13   6   0   90.29   12.80
  13   6   0   93.89   14.70
  13   6   0   64.39   11.40
  13   6   0   46.20   14.60
  13   6   0   63.39   11.70
  13   6   0   60.99   10.30
  13   6   0   76.49   12.40
  13   6   0   62.39   11.90
  13   6   0   64.09   12.10
  13   6   0   88.49   12.30
  13   6   0   75.39   16.10
 -14  -6   0  263.57   31.40
 -14  -6   0  260.07   23.50
 -14  -6   0  271.87   20.10
 -14  -6   0  268.47   29.90
 -14  -6   0  234.38   15.70
 -14  -6   0  273.57   22.30
 -14  -6   0  267.17   23.90
 -14  -6   0  253.17   26.70
 -14  -6   0  271.77   25.20
  14   6   0  247.68   23.00
  14   6   0  297.57   26.80
  14   6   0  246.18   18.30
  14   6   0  211.58   42.60
  14   6   0  276.47   21.00
  14   6   0  346.47   48.50
  14   6   0  250.27   19.30
  14   6   0  219.28   28.10
  14   6   0  299.97   23.20
  14   6   0  280.27   25.10
  14   6   0  253.67   24.40
  14   6   0  269.07   19.60
  14   6   0  246.18   20.60
  14   6   0  252.17   19.80
  14   6   0  245.88   22.00
 -15  -6   0   52.49   10.80
 -15  -6   0   61.09   15.30
 -15  -6   0   33.30    8.20
 -15  -6   0   46.90   10.50
 -15  -6   0   33.40   12.70
 -15  -6   0   36.30    7.20
 -15  -6   0   40.40   11.70
 -15  -6   0   34.10   11.30
 -15  -6   0   42.10   14.60
 -15  -6   0   43.70   15.60
 -15  -6   0   32.70   12.20
 -15  -6   0   48.60   13.70
  15   6   0   40.10   11.60
  15   6   0   26.00    8.60
  15   6   0   23.70   14.40
  15   6   0   59.19   18.70
  15   6   0   52.59   10.90
  15   6   0   45.70   14.20
  15   6   0   26.90   13.10
  15   6   0   37.20    9.20
  15   6   0   28.50   10.40
  15   6   0   38.40   10.50
  15   6   0   38.80   10.50
  15   6   0   21.50   10.40
  15   6   0   54.49   11.50
  15   6   0   49.50   12.80
  15   6   0   51.09   12.50
 -16  -6   0    2.00    8.30
 -16  -6   0    1.80    8.40
 -16  -6   0   -5.40    5.90
 -16  -6   0    7.60   10.10
 -16  -6   0    1.00   10.00
 -16  -6   0   -1.60    3.60
 -16  -6   0    3.10   10.80
 -16  -6   0   -2.50    5.50
 -16  -6   0    0.10    8.80
 -16  -6   0    5.20    6.10
 -16  -6   0   -5.40    8.90
 -16  -6   0   12.90   12.50
  16   6   0    2.40    7.50
  16   6   0   -2.80    9.70
  16   6   0    7.90    7.00
  16   6   0    5.90    7.40
  16   6   0    2.10    6.70
  16   6   0   -5.10    5.30
  16   6   0   -0.60    5.90
  16   6   0   -4.90    6.40
  16   6   0    0.10    8.30
  16   6   0    3.70    8.90
  16   6   0   -0.60    6.00
  16   6   0   -8.60    8.70
  16   6   0   -4.50    9.30
  16   6   0   -6.80    7.30
  16   6   0   -7.50    5.00
  17  -7   0   31.40   15.40
  17  -7   0   34.40   13.40
  17  -7   0   38.10    9.80
  17  -7   0   42.30   13.40
  17  -7   0   60.09   11.00
  17  -7   0   33.90   14.00
  17  -7   0   35.80   11.70
  17  -7   0   31.90   13.30
  17  -7   0   64.89   11.70
  17  -7   0   53.09   17.20
  17  -7   0   53.89   18.30
  17  -7   0   27.40   15.40
  17  -7   0   41.10   14.80
  17  -7   0   67.69   16.20
  17  -7   0   41.00   10.90
  17  -7   0   29.50   13.60
 -17   7   0   44.20   10.20
 -17   7   0   39.70   10.30
 -17   7   0   22.70   10.70
 -17   7   0   40.30    9.80
 -17   7   0   22.10   10.50
 -17   7   0   38.30   10.50
 -17   7   0   49.40   11.20
 -17   7   0   37.70    9.40
 -17   7   0   33.50    7.80
 -17   7   0   61.49   16.80
 -17   7   0   38.70   13.50
 -17   7   0   33.30    9.30
 -17   7   0   31.90   12.00
  16  -7   0   -2.10    5.40
  16  -7   0    4.00    6.10
  16  -7   0    4.00   10.80
  16  -7   0    3.00    7.40
  16  -7   0    4.30   10.80
  16  -7   0   -5.00    7.00
  16  -7   0    1.60    9.20
  16  -7   0    2.90   10.20
  16  -7   0    4.40    8.90
  16  -7   0   -0.10    7.60
  16  -7   0   -3.60    7.10
  16  -7   0   -1.00    9.60
  16  -7   0  -12.50    7.20
  16  -7   0    0.80    5.70
  16  -7   0   -3.00    7.40
  16  -7   0    1.80    5.20
 -16   7   0    5.80    6.30
 -16   7   0    6.00    8.40
 -16   7   0    1.50    7.80
 -16   7   0    2.90    5.80
 -16   7   0    4.70    9.50
 -16   7   0    6.30    8.00
 -16   7   0   -2.10    6.80
 -16   7   0   -1.40    5.70
 -16   7   0    1.90    3.20
 -16   7   0    4.40    8.90
 -16   7   0    1.30    4.50
 -16   7   0    3.00    6.20
 -16   7   0    1.50    5.70
 -16   7   0   -1.50    5.70
  15  -7   0   30.80   19.50
  15  -7   0   56.19    9.90
  15  -7   0   36.00   12.80
  15  -7   0   33.20    9.60
  15  -7   0   31.10   12.80
  15  -7   0   42.30   10.70
  15  -7   0   29.70   10.90
  15  -7   0   22.00   12.10
  15  -7   0   32.60   11.20
  15  -7   0   45.30   20.40
  15  -7   0   22.20    7.00
  15  -7   0   19.70   10.70
  15  -7   0   15.50    8.60
  15  -7   0   29.70   12.80
 -15   7   0   39.30    5.80
 -15   7   0   28.70    9.10
 -15   7   0   40.80    9.40
 -15   7   0   21.30    7.80
 -15   7   0   20.60   10.90
 -15   7   0   42.50    8.80
 -15   7   0   34.30   10.40
 -15   7   0   30.00   11.00
 -15   7   0   29.00    7.70
 -15   7   0   35.00    9.80
 -15   7   0   40.60    7.70
 -15   7   0   44.60    9.40
 -15   7   0   28.80   10.70
  14  -7   0  119.79   20.20
  14  -7   0  160.58   25.30
  14  -7   0  170.38   23.30
  14  -7   0  135.99   14.90
  14  -7   0  146.79   12.90
  14  -7   0  150.28   23.40
  14  -7   0  136.19   22.90
  14  -7   0  164.68   24.30
  14  -7   0  154.48   16.00
  14  -7   0  159.88   18.10
  14  -7   0  137.59   19.80
  14  -7   0  131.69   20.90
  14  -7   0  156.78   20.40
  14  -7   0  150.58   20.80
  14  -7   0  161.88   24.20
  14  -7   0  143.19   17.60
 -14   7   0  136.69   22.60
 -14   7   0  149.49   14.60
 -14   7   0  144.49   20.40
 -14   7   0  149.99   14.10
 -14   7   0  117.79   16.90
 -14   7   0  142.39   13.40
 -14   7   0  155.18   17.00
 -14   7   0  148.69    9.70
 -14   7   0  201.78   16.50
 -14   7   0  143.19   14.70
 -14   7   0  148.99   14.20
 -14   7   0  135.89   19.10
 -14   7   0  149.88   10.00
 -14   7   0  155.18   12.30
  13  -7   0   93.49   13.70
  13  -7   0   57.89   13.20
  13  -7   0   82.09   15.40
  13  -7   0   62.09   11.20
  13  -7   0   91.19   17.40
  13  -7   0   88.09   11.70
  13  -7   0  107.29   19.80
  13  -7   0  101.19   16.90
  13  -7   0   63.79   14.10
  13  -7   0   82.79   14.20
  13  -7   0   90.99   17.60
  13  -7   0   77.59   15.90
  13  -7   0   53.19   12.50
  13  -7   0   94.09   14.80
  13  -7   0   83.89   14.40
  13  -7   0   61.89    8.90
  13  -7   0   77.69   12.10
  13  -7   0   62.79   15.00
 -13   7   0   82.19    9.00
 -13   7   0  101.09   12.00
 -13   7   0   65.89   11.80
 -13   7   0   84.79   12.70
 -13   7   0   72.79    9.10
 -13   7   0   61.19   11.10
 -13   7   0   78.39   10.50
 -13   7   0   90.49   14.60
 -13   7   0   83.39   10.60
 -13   7   0   78.99   10.40
 -13   7   0   78.09    6.70
 -13   7   0   91.89   13.10
 -13   7   0   62.09   14.30
 -13   7   0   67.49   13.40
  12  -7   0   71.19   14.50
  12  -7   0   41.30    8.70
  12  -7   0   47.70   11.10
  12  -7   0   65.79    9.10
  12  -7   0   56.09   13.20
  12  -7   0   81.59   16.80
  12  -7   0   78.29   16.90
  12  -7   0   89.89   13.60
  12  -7   0   75.69   15.40
  12  -7   0   38.90   10.00
  12  -7   0   77.19   14.00
  12  -7   0   72.19   10.40
  12  -7   0   50.39   12.30
  12  -7   0   71.59   15.40
  12  -7   0   75.99   13.40
  12  -7   0   45.30   10.80
  12  -7   0   51.19    7.60
  12  -7   0   57.99   14.00
  12  -7   0   56.19   12.70
  12  -7   0   41.40    9.90
 -12   7   0   40.70    8.40
 -12   7   0   52.19    8.10
 -12   7   0   64.49   11.20
 -12   7   0   58.99   11.40
 -12   7   0   65.19    6.60
 -12   7   0   52.19    9.50
 -12   7   0   50.29   10.50
 -12   7   0   67.29    9.70
 -12   7   0   69.79    8.80
 -12   7   0   52.39   11.00
 -12   7   0   58.69    8.00
 -12   7   0   65.79    9.50
 -12   7   0   55.79    8.80
  11  -7   0  420.06   28.10
  11  -7   0  470.25   31.50
  11  -7   0  424.66   28.20
  11  -7   0  383.16   17.50
  11  -7   0  456.35   27.60
  11  -7   0  424.36   29.10
  11  -7   0  439.26   29.20
  11  -7   0  420.96   26.90
  11  -7   0  441.66   21.70
  11  -7   0  414.06   24.50
  11  -7   0  439.16   29.50
  11  -7   0  430.46   30.70
  11  -7   0  446.16   29.30
  11  -7   0  439.66   27.10
  11  -7   0  459.25   30.60
  11  -7   0  432.36   26.30
  11  -7   0  457.15   23.60
  11  -7   0  457.55   28.80
  11  -7   0  389.56   21.30
  11  -7   0  408.06   26.00
  11  -7   0  421.06   21.90
  11  -7   0  475.55   26.00
 -11   7   0  445.66   22.70
 -11   7   0  464.45   18.80
 -11   7   0  446.56   26.20
 -11   7   0  423.76   24.70
 -11   7   0  427.26   22.60
 -11   7   0  416.36   22.70
 -11   7   0  417.56   27.60
 -11   7   0  448.56   21.80
 -11   7   0  446.86   27.10
 -11   7   0  468.85   23.40
 -11   7   0  435.16   25.50
 -11   7   0  443.36   19.20
 -11   7   0  426.86   23.10
 -11   7   0  428.06   24.70
  10  -7   0  699.53   38.50
  10  -7   0  717.03   41.50
  10  -7   0  741.33   39.00
  10  -7   0  731.93   31.80
  10  -7   0  745.73   34.00
  10  -7   0  697.13   31.90
  10  -7   0  658.23   29.30
  10  -7   0  733.43   37.20
  10  -7   0  732.03   31.20
  10  -7   0  662.73   35.90
  10  -7   0  708.43   35.10
  10  -7   0  736.83   29.30
  10  -7   0  668.83   31.80
  10  -7   0  755.12   40.50
  10  -7   0  683.63   34.40
  10  -7   0  730.13   38.50
  10  -7   0  743.13   37.60
  10  -7   0  751.42   40.20
  10  -7   0  753.32   39.30
  10  -7   0  701.73   38.80
  10  -7   0  751.62   41.60
  10  -7   0  783.72   35.00
  10  -7   0  706.73   36.00
 -10   7   0  717.33   37.10
 -10   7   0  755.32   31.90
 -10   7   0  720.13   33.30
 -10   7   0  741.13   29.20
 -10   7   0  727.73   33.00
 -10   7   0  704.23   39.10
 -10   7   0  697.53   37.90
 -10   7   0  787.12   34.20
 -10   7   0  763.72   32.80
 -10   7   0  719.23   34.80
 -10   7   0  699.63   30.50
 -10   7   0  715.13   35.10
 -10   7   0  701.73   33.20
 -10   7   0  759.22   29.80
   9  -7   0   62.09   12.50
   9  -7   0   83.69   14.00
   9  -7   0   35.30    6.60
   9  -7   0   39.90    6.80
   9  -7   0   66.19   10.20
   9  -7   0   40.10    9.00
   9  -7   0   44.80    8.90
   9  -7   0   40.10    7.70
   9  -7   0   55.89   11.80
   9  -7   0   42.50    4.30
   9  -7   0   44.10    7.30
   9  -7   0   90.99   12.90
   9  -7   0   58.59   11.00
   9  -7   0   51.99   10.00
   9  -7   0   59.59    8.80
   9  -7   0   60.09    8.20
   9  -7   0   48.40   10.10
   9  -7   0   53.39   10.20
   9  -7   0   57.49   10.50
   9  -7   0   54.59   10.20
   9  -7   0   41.00    7.70
   9  -7   0   48.40    6.60
   9  -7   0   53.89    7.30
   9  -7   0   46.30    5.90
   9  -7   0   44.90   10.30
   9  -7   0   46.60    6.30
   9  -7   0   51.09    6.80
  -9   7   0   74.99    7.80
  -9   7   0   50.29    4.90
  -9   7   0   44.90    8.00
  -9   7   0   43.40    7.70
  -9   7   0   51.29    5.20
  -9   7   0   56.19    7.70
  -9   7   0   60.09    9.20
  -9   7   0   54.89   10.50
  -9   7   0   54.69    4.30
  -9   7   0   47.50    8.20
  -9   7   0   56.39    6.70
  -9   7   0   56.79    8.60
  -9   7   0   58.29    9.00
  -9   7   0   55.89    5.90
  -9   7   0   52.19    7.40
  -9   7   0   56.09    8.20
   8  -7   0  175.48   14.70
   8  -7   0  195.68   16.00
   8  -7   0  175.98    9.80
   8  -7   0  167.38   11.00
   8  -7   0  171.38   13.50
   8  -7   0  164.88   15.30
   8  -7   0  179.88   14.70
   8  -7   0  166.38   14.50
   8  -7   0  177.58   14.20
   8  -7   0  174.58   16.30
   8  -7   0  193.08   17.50
   8  -7   0  168.58   11.90
   8  -7   0  201.68   11.80
   8  -7   0  186.18   12.50
   8  -7   0  196.08   13.20
   8  -7   0  201.28   15.40
   8  -7   0  195.38   11.50
   8  -7   0  184.88   16.50
   8  -7   0  173.88   12.80
   8  -7   0  166.78   14.40
   8  -7   0  174.48   12.40
   8  -7   0  158.68   12.80
   8  -7   0  183.28   11.90
   8  -7   0  166.48   12.70
   8  -7   0  202.28   16.20
  -8   7   0  186.48   12.20
  -8   7   0  203.18   12.60
  -8   7   0  187.88   12.30
  -8   7   0  186.08   11.30
  -8   7   0  160.48   13.60
  -8   7   0  199.98   11.80
  -8   7   0  168.88   12.10
  -8   7   0  190.78   11.00
  -8   7   0  207.18   15.00
  -8   7   0  190.38   13.40
  -8   7   0  164.68   13.90
  -8   7   0  172.68   14.60
  -8   7   0  203.88    8.90
  -8   7   0  199.78   13.60
   7  -7   0  709.23   31.10
   7  -7   0  807.62   39.50
   7  -7   0  692.73   30.10
   7  -7   0  725.43   38.70
   7  -7   0  760.12   33.60
   7  -7   0  767.72   36.00
   7  -7   0  761.02   36.50
   7  -7   0  750.02   37.20
   7  -7   0  736.13   37.70
   7  -7   0  810.12   35.30
   7  -7   0  722.33   32.50
   7  -7   0  781.62   34.10
   7  -7   0  811.52   35.40
   7  -7   0  797.12   43.10
   7  -7   0  743.03   34.50
   7  -7   0  799.72   38.60
   7  -7   0  807.42   38.70
   7  -7   0  749.42   34.10
   7  -7   0  756.42   36.50
   7  -7   0  753.72   32.80
   7  -7   0  741.03   39.50
   7  -7   0  752.72   37.90
   7  -7   0  741.63   29.00
   7  -7   0  739.83   35.90
   7  -7   0  720.93   33.50
   7  -7   0  791.82   31.40
   7  -7   0  784.42   35.10
   7  -7   0  743.23   36.10
   7  -7   0  747.73   33.90
   7  -7   0  748.53   32.00
  -7   7   0  777.82   33.50
  -7   7   0  770.42   33.50
  -7   7   0  768.62   30.50
  -7   7   0  742.93   34.90
  -7   7   0  807.12   31.90
  -7   7   0  795.42   36.50
  -7   7   0  752.82   36.60
  -7   7   0  727.33   34.30
  -7   7   0  808.92   35.50
  -7   7   0  813.52   32.70
  -7   7   0  751.22   35.80
  -7   7   0  759.62   32.80
  -7   7   0  752.12   33.70
   6  -7   0  534.65   25.30
   6  -7   0  507.35   22.20
   6  -7   0  516.25   29.30
   6  -7   0  532.15   26.50
   6  -7   0  530.85   28.20
   6  -7   0  529.45   26.60
   6  -7   0  483.35   23.80
   6  -7   0  536.55   26.30
   6  -7   0  520.35   24.40
   6  -7   0  481.15   21.90
   6  -7   0  541.85   26.50
   6  -7   0  511.55   26.70
   6  -7   0  579.14   27.00
   6  -7   0  532.85   22.50
   6  -7   0  577.74   27.30
   6  -7   0  494.45   23.10
   6  -7   0  526.45   22.10
   6  -7   0  501.35   21.20
   6  -7   0  511.95   28.10
   6  -7   0  543.15   26.70
   6  -7   0  573.84   26.30
   6  -7   0  534.45   26.40
   6  -7   0  531.45   23.70
   6  -7   0  523.65   28.80
   6  -7   0  532.35   27.20
   6  -7   0  536.25   29.90
   6  -7   0  528.25   25.60
   6  -7   0  512.85   24.70
  -6   7   0  477.25   25.40
  -6   7   0  572.04   24.00
  -6   7   0  560.14   26.90
  -6   7   0  525.45   21.10
  -6   7   0  579.84   25.40
  -6   7   0  536.15   24.90
  -6   7   0  541.05   27.00
  -6   7   0  545.65   22.70
  -6   7   0  566.84   24.90
  -6   7   0  549.25   25.90
  -6   7   0  553.64   26.90
  -6   7   0  537.65   27.10
  -6   7   0  516.55   27.10
  -6   7   0  503.75   24.60
  -6   7   0  567.24   23.90
  -6   7   0  519.15   27.20
   5  -7   0  260.07   17.20
   5  -7   0  242.48   15.20
   5  -7   0  259.37   15.20
   5  -7   0  254.07   15.60
   5  -7   0  248.28   16.80
   5  -7   0  257.37   18.00
   5  -7   0  241.38   17.50
   5  -7   0  245.38   15.10
   5  -7   0  247.78   16.40
   5  -7   0  220.28   13.00
   5  -7   0  229.38   15.90
   5  -7   0  251.57   15.00
   5  -7   0  244.58   11.60
   5  -7   0  255.17   13.50
   5  -7   0  251.77   14.30
   5  -7   0  266.57   15.90
   5  -7   0  273.97   15.60
   5  -7   0  255.67   12.30
   5  -7   0  272.17   15.10
   5  -7   0  243.38   13.00
   5  -7   0  274.87   13.10
   5  -7   0  221.08   12.00
   5  -7   0  255.47   14.00
   5  -7   0  256.77   16.20
  -5   7   0  274.97   16.00
  -5   7   0  253.77   14.50
  -5   7   0  221.98   15.40
  -5   7   0  248.28   14.20
  -5   7   0  281.07   12.60
  -5   7   0  262.57   14.00
  -5   7   0  259.47   10.90
  -5   7   0  262.27   15.20
  -5   7   0  257.17   15.80
  -5   7   0  244.18   15.90
  -5   7   0  280.27   12.50
  -5   7   0  262.77   14.40
  -5   7   0  252.47   15.00
  -5   7   0  273.57   12.80
  -5   7   0  235.08   15.70
  -5   7   0  255.17   14.40
  -5   7   0  264.57   15.60
  -5   7   0  246.88   11.80
   4  -7   0  324.57   20.00
   4  -7   0  309.57   17.40
   4  -7   0  316.97   16.70
   4  -7   0  310.77   20.20
   4  -7   0  302.67   15.20
   4  -7   0  322.67   17.10
   4  -7   0  309.77   18.80
   4  -7   0  322.17   19.00
   4  -7   0  330.67   17.50
   4  -7   0  319.87   18.30
   4  -7   0  306.57   16.30
   4  -7   0  317.17   16.80
   4  -7   0  319.37   18.90
   4  -7   0  315.37   13.90
   4  -7   0  334.67   18.20
   4  -7   0  319.27   15.10
   4  -7   0  284.07   16.50
   4  -7   0  338.57   15.30
   4  -7   0  335.57   16.30
   4  -7   0  337.07   17.60
   4  -7   0  330.97   19.40
   4  -7   0  312.67   15.80
   4  -7   0  321.47   18.50
   4  -7   0  314.67   17.10
  -4   7   0  316.47   16.70
  -4   7   0  344.37   14.70
  -4   7   0  355.76   18.90
  -4   7   0  353.26   18.00
  -4   7   0  303.97   18.00
  -4   7   0  327.77   13.20
  -4   7   0  321.17   16.70
  -4   7   0  330.77   18.60
  -4   7   0  332.27   17.70
  -4   7   0  333.17   14.80
  -4   7   0  317.47   15.50
  -4   7   0  335.77   17.00
  -4   7   0  332.97   17.10
  -4   7   0  331.37   18.50
  -4   7   0  357.96   17.70
  -4   7   0  320.27   16.80
  -4   7   0  340.17   14.60
  -4   7   0  304.67   17.10
  -4   7   0  309.37   16.20
  -4   7   0  338.47   16.40
   3  -7   0   40.30    3.90
   3  -7   0   50.29    7.30
   3  -7   0   58.89    7.20
   3  -7   0   53.59    8.60
   3  -7   0   51.09    7.80
   3  -7   0   42.00    3.70
   3  -7   0   53.89    6.80
   3  -7   0   58.89    9.10
   3  -7   0   56.09    8.00
   3  -7   0   61.09    7.20
   3  -7   0   46.10    5.70
   3  -7   0   50.99    7.00
   3  -7   0   44.00    6.50
   3  -7   0   61.89    8.90
   3  -7   0   60.19    7.40
   3  -7   0   39.50    4.10
   3  -7   0   68.59    7.60
   3  -7   0   66.69    9.40
   3  -7   0   37.90    5.90
  -3   7   0   43.50    4.20
  -3   7   0   54.89    6.30
  -3   7   0   36.70    5.50
  -3   7   0   43.10    5.70
  -3   7   0   42.70    4.90
  -3   7   0   57.89    4.90
  -3   7   0   69.59    6.20
  -3   7   0   46.80    4.30
  -3   7   0   41.80    5.60
  -3   7   0   52.39    6.30
  -3   7   0   45.40    7.20
  -3   7   0   42.50    4.30
  -3   7   0   66.79    8.60
  -3   7   0   44.40    5.90
  -3   7   0   47.20    6.40
  -3   7   0   43.00    6.00
  -3   7   0   49.99    6.70
  -3   7   0   69.49    9.00
  -3   7   0   45.30    6.10
  -3   7   0   48.30    3.20
  -3   7   0   57.59    6.70
   2  -7   0  573.24   29.00
   2  -7   0  617.64   28.00
   2  -7   0  621.14   26.90
   2  -7   0  603.64   28.00
   2  -7   0  616.14   28.40
   2  -7   0  624.04   30.90
   2  -7   0  627.14   25.70
   2  -7   0  582.24   29.60
   2  -7   0  604.04   25.40
   2  -7   0  599.54   27.10
   2  -7   0  655.63   29.30
   2  -7   0  652.83   27.70
   2  -7   0  630.94   27.50
   2  -7   0  628.44   30.30
   2  -7   0  621.04   26.20
   2  -7   0  594.34   24.80
   2  -7   0  625.54   27.00
   2  -7   0  635.84   28.10
   2  -7   0  665.03   29.80
   2  -7   0  615.04   28.20
   2  -7   0  589.14   25.40
  -2   7   0  627.74   27.80
  -2   7   0  646.34   28.40
  -2   7   0  705.83   27.70
  -2   7   0  607.04   26.30
  -2   7   0  613.94   27.40
  -2   7   0  636.54   28.10
  -2   7   0  654.33   27.50
  -2   7   0  633.24   26.40
  -2   7   0  634.64   29.30
  -2   7   0  587.24   27.00
  -2   7   0  636.04   28.40
  -2   7   0  663.23   27.90
  -2   7   0  633.94   29.60
  -2   7   0  635.54   27.60
  -2   7   0  654.13   29.30
  -2   7   0  600.84   27.40
  -2   7   0  637.14   27.90
  -2   7   0  650.03   29.20
   1  -7   0   48.00    6.10
   1  -7   0   47.50    7.20
   1  -7   0   45.60    7.00
   1  -7   0   51.69    7.10
   1  -7   0   53.09    6.40
   1  -7   0   33.60    4.60
   1  -7   0   38.10    5.80
   1  -7   0   45.80    6.00
   1  -7   0   32.40    6.10
   1  -7   0   35.80    5.60
   1  -7   0   38.10    5.30
   1  -7   0   42.30    7.50
   1  -7   0   35.50    5.30
   1  -7   0   46.70    5.50
   1  -7   0   40.30    6.20
   1  -7   0   45.10    5.70
   1  -7   0   49.40    5.40
   1  -7   0   35.20    2.70
   1  -7   0   42.80    5.80
   1  -7   0   34.90    4.60
  -1   7   0   33.80    3.50
  -1   7   0   32.40    5.10
  -1   7   0   46.60    5.70
  -1   7   0   44.90    3.60
  -1   7   0   50.49    6.60
  -1   7   0   29.00    5.40
  -1   7   0   52.89    6.40
  -1   7   0   47.40    5.90
  -1   7   0   49.40    7.40
  -1   7   0   42.20    6.40
  -1   7   0   40.30    5.50
  -1   7   0   35.90    5.50
  -1   7   0   39.50    3.70
  -1   7   0   34.50    5.80
  -1   7   0   44.60    6.20
  -1   7   0   38.80    5.40
  -1   7   0   43.90    5.80
  -1   7   0   47.00    6.40
  -1   7   0   32.40    4.90
  -1   7   0   43.10    5.60
  -1   7   0   38.40    5.50
   0  -7   0   32.50    4.60
   0  -7   0   35.00    5.50
   0  -7   0   20.30    3.60
   0  -7   0   27.60    4.60
   0  -7   0   29.50    5.00
   0  -7   0   31.40    5.30
   0  -7   0   28.10    3.90
   0  -7   0   19.20    4.30
   0  -7   0   25.70    3.60
   0  -7   0   30.30    4.60
   0  -7   0   34.70    6.30
   0  -7   0   26.10    4.50
   0  -7   0   20.10    4.60
   0  -7   0   24.60    4.60
   0  -7   0   20.30    4.60
   0  -7   0   22.30    4.10
   0  -7   0   25.20    1.80
   0  -7   0   26.50    6.00
   0  -7   0   25.30    4.30
   0  -7   0   28.10    5.00
   0   7   0   18.10    4.00
   0   7   0   26.00    4.70
   0   7   0   27.70    5.30
   0   7   0   24.30    4.30
   0   7   0   32.20    4.80
   0   7   0   27.20    5.40
   0   7   0   32.50    4.80
   0   7   0   21.60    4.30
   0   7   0   24.50    3.70
   0   7   0   30.30    4.00
   0   7   0   19.30    4.30
   0   7   0   19.80    3.10
   0   7   0   22.10    4.30
   0   7   0   21.10    4.50
   0   7   0   23.20    5.00
   0   7   0   20.10    4.50
   0   7   0   25.10    5.00
   0   7   0   26.90    3.90
   0   7   0   20.60    4.70
   0   7   0   29.40    3.70
   0   7   0   23.70    4.50
   0   7   0   30.50    5.00
   0   7   0   26.20    5.20
   0   7   0   22.50    4.80
   0   7   0   35.70    4.30
   0   7   0   30.70    4.60
  -1  -7   0    3.70    2.60
  -1  -7   0    2.80    2.20
  -1  -7   0    3.70    2.60
  -1  -7   0    3.70    2.30
  -1  -7   0    4.00    2.70
  -1  -7   0    3.90    2.50
  -1  -7   0    0.70    3.00
  -1  -7   0   -0.30    2.10
  -1  -7   0    3.50    1.90
  -1  -7   0    2.70    2.00
  -1  -7   0    2.80    1.40
  -1  -7   0    2.90    2.50
  -1  -7   0   -0.50    2.00
  -1  -7   0    3.80    2.50
  -1  -7   0    2.60    2.20
  -1  -7   0    3.80    3.20
  -1  -7   0    4.50    2.90
   1   7   0    0.00    2.10
   1   7   0    3.30    2.80
   1   7   0    3.10    2.30
   1   7   0    6.20    2.80
   1   7   0    5.90    3.10
   1   7   0    3.40    2.00
   1   7   0    3.60    1.70
   1   7   0    2.90    2.80
   1   7   0    5.10    3.00
   1   7   0    3.40    2.90
   1   7   0    2.40    2.60
   1   7   0    4.50    1.70
   1   7   0    3.20    2.30
   1   7   0    3.40    2.60
   1   7   0    7.90    3.30
   1   7   0    4.00    2.00
   1   7   0    1.20    2.00
   1   7   0    5.70    2.40
   1   7   0    1.30    2.30
   1   7   0    3.70    1.50
   1   7   0    0.60    1.90
   1   7   0    4.90    1.80
   1   7   0    3.40    2.40
   1   7   0    2.20    1.70
   1   7   0    2.50    2.60
   1   7   0    4.50    2.10
   1   7   0    3.30    2.90
   1   7   0    2.20    1.50
   1   7   0    0.30    2.50
   1   7   0    3.70    2.00
  -2  -7   0  442.46   20.20
  -2  -7   0  438.96   24.60
  -2  -7   0  425.26   21.80
  -2  -7   0  415.76   22.10
  -2  -7   0  437.36   23.90
  -2  -7   0  450.45   19.10
  -2  -7   0  436.26   22.60
  -2  -7   0  411.96   23.30
  -2  -7   0  464.45   22.10
  -2  -7   0  466.45   21.40
  -2  -7   0  478.95   22.70
  -2  -7   0  446.86   19.80
  -2  -7   0  485.55   22.80
  -2  -7   0  443.56   21.10
  -2  -7   0  436.86   21.10
  -2  -7   0  452.45   22.20
  -2  -7   0  427.56   22.80
   2   7   0  463.45   17.70
   2   7   0  463.65   23.80
   2   7   0  455.25   22.00
   2   7   0  467.85   22.40
   2   7   0  441.16   20.80
   2   7   0  413.96   21.20
   2   7   0  425.06   22.10
   2   7   0  438.06   20.70
   2   7   0  475.85   21.10
   2   7   0  417.76   22.60
   2   7   0  429.96   21.20
   2   7   0  460.95   20.20
   2   7   0  436.46   20.30
   2   7   0  449.95   22.30
   2   7   0  399.96   19.60
   2   7   0  445.56   22.30
   2   7   0  456.65   21.70
   2   7   0  451.95   19.00
   2   7   0  436.86   19.30
   2   7   0  426.56   19.90
   2   7   0  451.45   20.20
   2   7   0  465.45   18.70
   2   7   0  421.16   16.90
   2   7   0  436.06   24.10
   2   7   0  434.86   19.90
   2   7   0  419.46   23.10
   2   7   0  462.35   22.30
   2   7   0  466.05   18.90
   2   7   0  430.36   22.10
  -3  -7   0 3289.07  128.99
  -4  -7   0  190.38   11.80
  -4  -7   0  185.58   13.20
  -4  -7   0  174.48   11.30
  -4  -7   0  181.28   12.30
  -4  -7   0  155.58   11.50
  -4  -7   0  168.48   12.60
  -4  -7   0  160.08   14.10
  -4  -7   0  181.98   11.10
  -4  -7   0  169.58   14.70
  -4  -7   0  176.88    9.80
  -4  -7   0  195.18   14.70
  -4  -7   0  183.08   10.90
  -4  -7   0  176.38    9.40
  -4  -7   0  171.68    9.20
  -4  -7   0  179.88   11.70
  -4  -7   0  170.28   14.70
  -4  -7   0  168.38   12.50
  -4  -7   0  157.08   11.80
  -4  -7   0  179.78   12.60
  -4  -7   0  171.18   13.40
   4   7   0  172.18    8.50
   4   7   0  172.48    7.80
   4   7   0  182.38    9.00
   4   7   0  184.58    9.90
   4   7   0  170.48   12.00
   4   7   0  185.18   11.40
   4   7   0  193.88   12.60
   4   7   0  188.48   12.10
   4   7   0  185.88    9.60
   4   7   0  170.08   13.20
   4   7   0  177.58   12.00
   4   7   0  172.88   14.40
   4   7   0  166.98   10.20
   4   7   0  170.78   12.10
   4   7   0  171.08   13.90
   4   7   0  157.78   11.30
   4   7   0  174.98   13.30
   4   7   0  163.78   13.50
   4   7   0  180.18    8.80
   4   7   0  162.38   10.50
   4   7   0  201.98   11.90
   4   7   0  156.78   12.20
   4   7   0  176.48    9.90
   4   7   0  166.68   10.90
   4   7   0  170.28    9.00
   4   7   0  184.38   14.60
   4   7   0  171.68   12.30
   4   7   0  182.88   12.80
   4   7   0  170.18    9.90
  -5  -7   0  142.59   10.50
  -5  -7   0  152.18   14.60
  -5  -7   0  163.38   11.90
  -5  -7   0  148.09   10.90
  -5  -7   0  149.69   13.50
  -5  -7   0  152.08   13.20
  -5  -7   0  197.58   12.60
  -5  -7   0  147.49   13.30
  -5  -7   0  156.18   12.00
  -5  -7   0  151.98   10.90
  -5  -7   0  160.48    8.80
  -5  -7   0  149.59   12.60
  -5  -7   0  155.88   14.30
  -5  -7   0  162.48   11.00
  -5  -7   0  161.58    9.30
  -5  -7   0  153.78    9.00
  -5  -7   0  139.09   11.90
  -5  -7   0  153.28   11.30
  -5  -7   0  146.99    9.60
  -5  -7   0  154.18    9.90
  -5  -7   0  162.98   12.70
   5   7   0  161.68   13.40
   5   7   0  155.68   11.70
   5   7   0  148.09   10.60
   5   7   0  157.28   11.90
   5   7   0  179.48   14.40
   5   7   0  166.78   10.60
   5   7   0  156.78    8.40
   5   7   0  149.79   13.60
   5   7   0  142.59    9.20
   5   7   0  132.29   12.60
   5   7   0  171.18   12.40
   5   7   0  143.79   11.10
   5   7   0  155.18    8.90
   5   7   0  150.68   12.00
   5   7   0  152.88   10.30
   5   7   0  151.98   12.20
   5   7   0  160.18   13.30
   5   7   0  146.19   11.40
   5   7   0  162.38   11.00
   5   7   0  160.18    6.70
   5   7   0  152.48   12.20
   5   7   0  151.68    8.60
  -6  -7   0  318.07   18.90
  -6  -7   0  296.67   17.20
  -6  -7   0  292.47   17.80
  -6  -7   0  318.47   20.20
  -6  -7   0  297.17   17.20
  -6  -7   0  294.77   19.40
  -6  -7   0  297.57   21.10
  -6  -7   0  308.27   17.40
  -6  -7   0  279.07   21.40
  -6  -7   0  276.97   16.60
  -6  -7   0  295.77   16.30
  -6  -7   0  277.77   21.80
  -6  -7   0  290.37   20.20
  -6  -7   0  307.07   16.30
  -6  -7   0  333.87   18.10
  -6  -7   0  314.37   19.20
  -6  -7   0  323.17   17.60
   6   7   0  275.27   16.80
   6   7   0  320.77   22.30
   6   7   0  336.47   21.30
   6   7   0  292.97   17.60
   6   7   0  327.47   17.70
   6   7   0  283.87   15.70
   6   7   0  304.17   13.60
   6   7   0  325.47   15.30
   6   7   0  311.07   14.60
   6   7   0  327.07   21.10
   6   7   0  280.37   17.70
   6   7   0  283.27   16.10
   6   7   0  297.27   20.90
   6   7   0  287.07   18.20
   6   7   0  297.97   18.70
   6   7   0  306.47   15.20
   6   7   0  323.97   16.70
   6   7   0  297.27   19.80
   6   7   0  304.67   18.70
   6   7   0  287.27   18.40
   6   7   0  302.87   15.10
   6   7   0  317.17   18.60
   6   7   0  285.37   20.40
  -7  -7   0  371.36   20.80
  -7  -7   0  416.76   21.70
  -7  -7   0  380.06   21.80
  -7  -7   0  380.86   21.70
  -7  -7   0  439.86   22.20
  -7  -7   0  376.16   17.20
  -7  -7   0  425.96   20.90
  -7  -7   0  389.16   23.60
  -7  -7   0  397.26   21.00
  -7  -7   0  391.16   23.60
  -7  -7   0  412.36   25.00
  -7  -7   0  352.56   23.10
  -7  -7   0  429.76   21.00
  -7  -7   0  402.76   18.20
  -7  -7   0  381.46   26.40
  -7  -7   0  404.66   27.90
  -7  -7   0  440.66   26.70
  -7  -7   0  393.56   21.40
   7   7   0  397.66   18.80
   7   7   0  394.16   25.30
   7   7   0  432.16   23.50
   7   7   0  401.56   26.30
   7   7   0  399.56   22.20
   7   7   0  403.46   19.40
   7   7   0  365.56   22.50
   7   7   0  374.26   25.50
   7   7   0  358.36   21.00
   7   7   0  398.36   23.20
   7   7   0  400.66   19.70
   7   7   0  420.06   20.60
   7   7   0  421.56   23.30
   7   7   0  401.96   17.30
   7   7   0  395.16   18.50
   7   7   0  380.06   19.00
   7   7   0  415.36   25.80
   7   7   0  431.06   23.50
   7   7   0  369.96   23.50
   7   7   0  444.96   26.10
   7   7   0  374.16   20.70
   7   7   0  391.96   22.90
  -8  -7   0  193.58   16.40
  -8  -7   0  157.98   12.90
  -8  -7   0  212.58   12.50
  -8  -7   0  198.28   16.20
  -8  -7   0  193.38   13.60
  -8  -7   0  177.58   12.90
  -8  -7   0  130.69   17.40
  -8  -7   0  166.18   15.90
  -8  -7   0  198.78   14.20
  -8  -7   0  150.28   12.20
  -8  -7   0  164.38   13.10
  -8  -7   0  206.08   15.50
  -8  -7   0  169.98    8.10
  -8  -7   0  161.28   18.90
  -8  -7   0  192.38   13.60
  -8  -7   0  185.58    8.30
   8   7   0  173.18   14.70
   8   7   0  174.68   14.90
   8   7   0  170.68   17.30
   8   7   0  185.08   15.10
   8   7   0  174.88   12.40
   8   7   0  188.28   12.00
   8   7   0  180.38   15.20
   8   7   0  180.18   10.30
   8   7   0  176.28   10.50
   8   7   0  178.38   12.60
   8   7   0  168.98   14.70
   8   7   0  176.28   14.60
   8   7   0  173.08   17.40
   8   7   0  213.68   18.10
   8   7   0  175.98   13.40
   8   7   0  191.98   11.50
   8   7   0  184.28   15.50
   8   7   0  176.28   16.50
   8   7   0  177.98   10.80
   8   7   0  135.29   16.50
   8   7   0  168.48   13.70
  -9  -7   0    2.70    5.30
  -9  -7   0   -3.30    4.80
  -9  -7   0    6.30    4.40
  -9  -7   0    3.30    3.60
  -9  -7   0   -0.10    3.80
  -9  -7   0   -3.40    4.00
  -9  -7   0    2.90    3.00
  -9  -7   0    0.50    1.50
  -9  -7   0   -0.40    3.00
  -9  -7   0   -2.00    4.70
  -9  -7   0    4.00    6.50
  -9  -7   0    0.40    3.60
  -9  -7   0    2.60    2.10
  -9  -7   0    5.90    5.00
  -9  -7   0    0.40    2.60
  -9  -7   0    2.00    3.90
  -9  -7   0    1.60    4.30
  -9  -7   0   -2.30    4.80
   9   7   0    0.90    2.90
   9   7   0    2.30    2.70
   9   7   0    3.10    3.60
   9   7   0    0.60    4.30
   9   7   0   -0.50    3.00
   9   7   0   -2.50    5.30
   9   7   0    0.50    4.60
   9   7   0   -2.40    4.30
   9   7   0   -1.40    4.40
   9   7   0    0.00    2.80
   9   7   0    0.20    4.40
   9   7   0    3.80    2.60
   9   7   0   -2.60    4.80
   9   7   0    3.30    4.90
   9   7   0   -2.20    4.00
   9   7   0    0.80    4.00
   9   7   0   -0.60    5.70
   9   7   0    3.50    5.30
   9   7   0    1.00    4.50
   9   7   0   -3.70    4.10
 -10  -7   0   15.00    3.20
 -10  -7   0   17.60    7.80
 -10  -7   0   15.70    5.70
 -10  -7   0   15.30    3.60
 -10  -7   0   11.00    6.60
 -10  -7   0   12.10    5.40
 -10  -7   0   11.30    5.30
 -10  -7   0   16.70    7.40
 -10  -7   0   15.40    7.10
 -10  -7   0   23.60    7.50
 -10  -7   0   15.90    7.70
 -10  -7   0   13.70    5.70
 -10  -7   0    9.90    7.40
 -10  -7   0   19.90    8.10
 -10  -7   0   18.20    4.10
 -10  -7   0   13.30    4.70
 -10  -7   0   16.10    6.10
 -10  -7   0   22.80    6.60
  10   7   0   11.90    6.50
  10   7   0    9.40    6.50
  10   7   0   19.70    8.60
  10   7   0   13.10    4.00
  10   7   0   15.80    5.90
  10   7   0   11.60    6.00
  10   7   0   17.10    6.90
  10   7   0    9.10    7.00
  10   7   0    9.10    7.10
  10   7   0   17.60    5.30
  10   7   0    8.80    5.90
  10   7   0   16.00    8.20
  10   7   0   15.70    6.90
  10   7   0   12.80    6.30
  10   7   0    8.50    4.30
  10   7   0   18.70    5.00
  10   7   0   13.10    6.70
  10   7   0   14.60    5.80
  10   7   0   13.70    4.70
 -11  -7   0  252.27   18.70
 -11  -7   0  221.08   25.00
 -11  -7   0  245.08   18.30
 -11  -7   0  248.48   17.90
 -11  -7   0  251.27   16.30
 -11  -7   0  247.58   21.00
 -11  -7   0  253.87   17.00
 -11  -7   0  243.48   17.30
 -11  -7   0  263.27   22.50
 -11  -7   0  212.78   24.60
 -11  -7   0  248.38   18.40
 -11  -7   0  271.37   23.00
 -11  -7   0  269.07   20.60
 -11  -7   0  245.58   21.60
  11   7   0  238.98   24.00
  11   7   0  237.68   19.20
  11   7   0  264.87   20.50
  11   7   0  268.97   20.80
  11   7   0  241.98   14.70
  11   7   0  269.57   24.00
  11   7   0  255.57   17.20
  11   7   0  244.78   21.00
  11   7   0  268.07   19.00
  11   7   0  259.07   20.40
  11   7   0  240.58   18.90
  11   7   0  245.38   16.70
  11   7   0  266.57   16.60
  11   7   0  279.77   25.50
  11   7   0  242.58   15.40
  11   7   0  248.58   19.60
  11   7   0  250.17   22.00
  11   7   0  226.88   18.70
 -12  -7   0   65.39    8.10
 -12  -7   0   53.09   12.90
 -12  -7   0   71.09   13.90
 -12  -7   0   60.59   13.20
 -12  -7   0   70.99   11.00
 -12  -7   0   65.89   13.20
 -12  -7   0   69.79   11.60
 -12  -7   0   53.89   10.80
 -12  -7   0   46.60   11.00
 -12  -7   0   63.69   11.10
 -12  -7   0   76.79    7.60
 -12  -7   0   34.00   10.60
 -12  -7   0   74.49    9.70
 -12  -7   0   50.59   12.40
 -12  -7   0   68.59   10.70
  12   7   0   71.69   13.90
  12   7   0   56.29    9.10
  12   7   0   49.50   13.30
  12   7   0   66.79   10.90
  12   7   0   65.69    7.80
  12   7   0   72.19   12.80
  12   7   0   58.49   11.30
  12   7   0   33.90   11.10
  12   7   0   55.69   11.50
  12   7   0   94.19   14.00
  12   7   0   50.99   12.90
  12   7   0   68.69   13.20
  12   7   0   65.89   10.80
  12   7   0   49.20    9.20
  12   7   0   71.59   13.20
  12   7   0   70.09   12.60
  12   7   0   63.89   12.70
 -13  -7   0   50.19   11.80
 -13  -7   0   27.20   12.10
 -13  -7   0   46.60   12.50
 -13  -7   0   40.50   12.00
 -13  -7   0   29.90   10.50
 -13  -7   0   45.20   13.40
 -13  -7   0   61.69   11.10
 -13  -7   0   57.09   14.10
 -13  -7   0   57.69    7.50
 -13  -7   0   50.49    6.70
 -13  -7   0   40.50    9.50
 -13  -7   0   59.69   10.20
 -13  -7   0   49.20    6.00
 -13  -7   0   51.09   11.40
 -13  -7   0   22.10   10.20
  13   7   0   55.39    9.40
  13   7   0   57.19   10.30
  13   7   0   33.40   10.30
  13   7   0   52.59    6.50
  13   7   0   53.29   10.30
  13   7   0   48.20   11.30
  13   7   0   70.79   14.20
  13   7   0   26.00    9.40
  13   7   0   38.70   13.70
  13   7   0   24.20    9.80
  13   7   0   80.39   16.40
  13   7   0   40.20   11.70
  13   7   0   60.39   17.20
  13   7   0   44.30   14.60
  13   7   0   26.90    7.40
  13   7   0   49.50   10.80
  13   7   0   42.90   11.00
 -14  -7   0   19.90    9.00
 -14  -7   0   13.00    7.60
 -14  -7   0   20.50   13.00
 -14  -7   0   12.60    9.30
 -14  -7   0   15.60   10.20
 -14  -7   0    3.40    8.60
 -14  -7   0   -6.40    7.00
 -14  -7   0    3.70    8.00
 -14  -7   0   22.10   12.10
 -14  -7   0   14.00    7.30
 -14  -7   0   12.70    4.20
 -14  -7   0   10.20    7.50
  14   7   0   19.60   12.50
  14   7   0   12.90    8.80
  14   7   0   11.90    7.30
  14   7   0    5.30    8.80
  14   7   0   22.10    9.70
  14   7   0    9.50   10.80
  14   7   0    9.60    7.90
  14   7   0   23.20    9.70
  14   7   0    5.00    6.20
  14   7   0   23.80    8.40
  14   7   0    4.20   10.70
  14   7   0   15.80    8.20
  14   7   0   13.70    7.90
  14   7   0    0.40    8.10
  14   7   0    5.30    9.70
  14   7   0    8.70    6.40
 -15  -7   0   45.90   14.90
 -15  -7   0   59.09   13.30
 -15  -7   0   37.60   14.80
 -15  -7   0   59.49    7.50
 -15  -7   0   61.99   11.60
 -15  -7   0   55.79   15.80
 -15  -7   0   55.69   10.70
 -15  -7   0   79.89   18.90
 -15  -7   0   49.90   15.00
 -15  -7   0   67.69   12.30
 -15  -7   0   53.69   15.40
 -15  -7   0   42.70   11.80
 -15  -7   0   65.49   15.50
  15   7   0   55.49   18.40
  15   7   0   57.69   11.00
  15   7   0   57.29   12.90
  15   7   0   61.49   11.00
  15   7   0   58.19   17.50
  15   7   0   45.70   10.90
  15   7   0   51.69   13.10
  15   7   0   54.89   10.40
  15   7   0   40.20   12.70
  15   7   0   53.19   13.40
  15   7   0   81.29   13.80
  15   7   0   80.89   22.00
  15   7   0   61.79   13.40
  15   7   0   45.00   12.40
  15   7   0   41.20   10.80
 -16  -7   0  113.49   22.50
 -16  -7   0   72.49   18.70
 -16  -7   0   84.89   17.60
 -16  -7   0  118.69   21.20
 -16  -7   0   53.79   15.60
 -16  -7   0   84.39   17.00
 -16  -7   0   83.49   13.00
 -16  -7   0  127.59   19.30
 -16  -7   0   97.89   14.60
 -16  -7   0  109.19   17.50
 -16  -7   0   74.39   19.20
 -16  -7   0  101.39   14.60
  16   7   0   69.89   19.80
  16   7   0  109.89   14.30
  16   7   0   73.29   11.90
  16   7   0   90.89   14.70
  16   7   0   91.29   17.80
  16   7   0   92.49   14.50
  16   7   0  101.49   17.60
  16   7   0   88.49   16.60
  16   7   0   81.19   20.90
  16   7   0   81.09   19.50
  16   7   0   56.79   13.20
  16   7   0   89.69   15.00
  16   7   0   91.49   15.80
  16   7   0   94.99   17.20
  16   7   0  109.19   19.00
  17  -8   0  109.19   14.60
  17  -8   0   91.29   20.20
  17  -8   0   77.99   19.20
  17  -8   0  142.69   17.70
  17  -8   0  111.09   16.20
  17  -8   0   99.39   18.70
  17  -8   0  143.79   26.70
  17  -8   0   94.99   19.40
  17  -8   0  117.49   24.60
  17  -8   0   74.69   19.30
  17  -8   0   91.39   19.20
  17  -8   0   82.19   19.70
  17  -8   0   91.39   19.70
  17  -8   0  109.79   21.60
  17  -8   0  112.89   14.50
  17  -8   0  116.19   19.00
 -17   8   0   81.69   13.10
 -17   8   0   79.19   14.90
 -17   8   0   98.89   20.60
 -17   8   0  113.59   15.60
 -17   8   0  104.49   19.00
 -17   8   0  135.39   21.70
 -17   8   0   81.89   15.10
 -17   8   0   99.19   14.60
 -17   8   0  106.99   15.00
 -17   8   0  111.09   19.70
 -17   8   0   83.59   12.70
 -17   8   0   96.69   14.80
  16  -8   0   23.30   11.80
  16  -8   0   47.60   14.60
  16  -8   0   48.80   14.70
  16  -8   0   54.49   17.40
  16  -8   0   52.39   13.60
  16  -8   0   51.49   10.40
  16  -8   0   41.50   10.90
  16  -8   0   36.30    9.40
  16  -8   0   40.30   14.80
  16  -8   0   61.09   16.50
  16  -8   0   46.10   14.80
  16  -8   0   47.20   24.90
  16  -8   0   42.60   10.70
  16  -8   0   25.10   11.20
  16  -8   0   34.10   13.30
  16  -8   0   40.50   12.50
 -16   8   0   43.50   10.40
 -16   8   0   38.50   17.60
 -16   8   0   49.10   10.80
 -16   8   0   37.70   12.40
 -16   8   0   49.50   14.60
 -16   8   0   44.70   10.10
 -16   8   0   52.19   11.60
 -16   8   0   50.29    8.40
 -16   8   0   54.19   10.60
 -16   8   0   58.59   11.10
 -16   8   0   41.50   11.90
 -16   8   0   47.30   14.10
 -16   8   0   60.89   14.80
  15  -8   0   17.80   11.60
  15  -8   0   29.00   11.50
  15  -8   0   19.30    8.50
  15  -8   0   23.20    9.30
  15  -8   0   15.00    8.90
  15  -8   0   20.90   12.40
  15  -8   0   26.00    9.50
  15  -8   0   18.20   11.20
  15  -8   0   25.70    7.90
  15  -8   0   35.90   14.50
  15  -8   0   24.80    7.60
  15  -8   0   24.50   12.30
  15  -8   0   29.40   11.90
  15  -8   0   13.80   11.40
  15  -8   0   20.30   10.90
  15  -8   0   30.10   15.70
 -15   8   0   17.00    7.00
 -15   8   0   25.00    8.80
 -15   8   0   11.40    7.10
 -15   8   0   24.70    9.80
 -15   8   0   12.80    8.50
 -15   8   0   12.40   13.10
 -15   8   0   23.30    5.60
 -15   8   0   38.90   12.90
 -15   8   0   27.70    8.20
 -15   8   0   19.30    5.80
 -15   8   0   29.10    8.00
 -15   8   0   20.10    7.80
 -15   8   0   19.80    7.90
  14  -8   0   22.60   11.30
  14  -8   0   21.50    8.60
  14  -8   0   24.80   10.80
  14  -8   0   39.10   10.90
  14  -8   0   29.50   10.60
  14  -8   0   29.20   11.30
  14  -8   0   28.20    8.00
  14  -8   0   22.10    8.50
  14  -8   0   15.40   10.20
  14  -8   0   49.60   13.40
  14  -8   0   19.80   10.40
  14  -8   0   27.90   11.70
  14  -8   0   32.20   12.10
  14  -8   0   27.00    7.20
  14  -8   0   30.80   11.30
  14  -8   0   28.00   11.90
 -14   8   0   26.20   10.00
 -14   8   0   33.80    8.60
 -14   8   0   26.00    7.50
 -14   8   0   25.80   10.10
 -14   8   0   33.60    6.90
 -14   8   0   20.90    8.60
 -14   8   0   25.80    9.50
 -14   8   0   27.30    5.70
 -14   8   0   17.50    6.60
 -14   8   0   23.30    8.40
 -14   8   0   23.40    8.00
 -14   8   0   28.70    3.90
 -14   8   0   26.10    8.80
 -14   8   0   20.80    6.80
  13  -8   0  160.78   19.40
  13  -8   0  142.99   22.50
  13  -8   0  168.28   22.20
  13  -8   0  120.69   20.00
  13  -8   0  150.18   18.80
  13  -8   0  172.58   25.00
  13  -8   0  142.29   20.30
  13  -8   0  135.19   18.30
  13  -8   0  116.39   16.70
  13  -8   0  139.49   12.20
  13  -8   0  163.28   18.90
  13  -8   0  114.79   18.70
  13  -8   0  128.09   18.50
  13  -8   0  171.08   23.00
  13  -8   0  137.89   17.70
  13  -8   0  143.99   13.10
  13  -8   0  116.49   18.40
  13  -8   0  138.69   22.70
  13  -8   0  114.79   14.40
 -13   8   0  143.59   19.60
 -13   8   0   91.49   14.60
 -13   8   0  134.09   15.90
 -13   8   0  113.89    8.00
 -13   8   0  132.49   12.70
 -13   8   0  121.59    7.30
 -13   8   0  139.99   12.80
 -13   8   0  129.19   14.40
 -13   8   0  136.19   16.90
 -13   8   0  106.39   14.40
 -13   8   0  140.29   12.20
 -13   8   0  123.99   17.60
 -13   8   0  148.59   11.00
 -13   8   0  120.89   15.40
  12  -8   0  183.28   16.70
  12  -8   0  175.08   11.70
  12  -8   0  163.28   18.90
  12  -8   0  198.28   20.10
  12  -8   0  178.08   13.20
  12  -8   0  155.68   20.20
  12  -8   0  194.58   18.00
  12  -8   0  221.08   28.30
  12  -8   0  185.38   21.30
  12  -8   0  177.78   23.10
  12  -8   0  162.78   21.70
  12  -8   0  148.89   19.00
  12  -8   0  191.98   24.50
  12  -8   0  212.48   24.90
  12  -8   0  160.78   16.30
  12  -8   0  213.88   19.70
  12  -8   0  185.98   21.70
  12  -8   0  183.48   14.30
  12  -8   0  151.38   19.60
  12  -8   0  165.58   20.10
 -12   8   0  205.88   23.10
 -12   8   0  223.08   15.00
 -12   8   0  147.29   16.60
 -12   8   0  180.68   13.30
 -12   8   0  179.08   13.90
 -12   8   0  185.88   20.10
 -12   8   0  153.28   14.90
 -12   8   0  155.88   15.30
 -12   8   0  155.18    9.50
 -12   8   0  158.68   13.80
 -12   8   0  167.78    8.80
 -12   8   0  173.78   11.90
 -12   8   0  142.19   12.60
 -12   8   0  184.28   15.70
  11  -8   0    8.90    6.40
  11  -8   0   32.50   10.60
  11  -8   0   23.80    8.50
  11  -8   0   23.40    5.20
  11  -8   0   10.40    8.10
  11  -8   0   17.00    5.80
  11  -8   0   21.50    9.10
  11  -8   0   21.20    3.60
  11  -8   0   10.50    4.70
  11  -8   0   23.80    9.30
  11  -8   0   23.70    8.60
  11  -8   0   23.00    6.70
  11  -8   0   18.00    7.10
  11  -8   0   18.10    8.20
  11  -8   0   24.50    9.30
  11  -8   0   21.60    7.10
  11  -8   0   14.40    7.50
  11  -8   0    9.60    6.50
  11  -8   0   18.80    8.50
  11  -8   0   25.30    5.10
  11  -8   0   14.30    7.00
  11  -8   0   32.80   10.90
 -11   8   0   26.00    6.30
 -11   8   0   10.70    5.90
 -11   8   0   25.30    6.30
 -11   8   0    9.00    5.40
 -11   8   0   16.60    6.70
 -11   8   0   18.90    2.90
 -11   8   0   16.80    6.60
 -11   8   0   17.90    5.50
 -11   8   0   19.30    7.20
 -11   8   0   18.10    8.50
 -11   8   0   15.90    5.40
 -11   8   0   21.80    5.00
 -11   8   0   12.10    5.00
 -11   8   0   24.70    3.80
  10  -8   0   57.49   12.20
  10  -8   0  100.99   15.50
  10  -8   0   57.09   11.10
  10  -8   0   91.49   14.00
  10  -8   0   98.49   14.40
  10  -8   0   54.79   10.30
  10  -8   0   92.79   11.00
  10  -8   0   71.89    9.50
  10  -8   0   65.79    9.90
  10  -8   0   78.79   14.80
  10  -8   0   75.49   11.10
  10  -8   0   95.39   15.80
  10  -8   0   65.39   11.50
  10  -8   0   75.89    8.60
  10  -8   0   86.29    7.50
  10  -8   0   82.79   11.40
  10  -8   0   86.69   12.00
  10  -8   0   72.19   11.90
  10  -8   0   56.69   10.80
  10  -8   0   91.19   14.50
  10  -8   0   58.99   13.10
  10  -8   0   70.09   11.20
  10  -8   0   85.29    8.50
  10  -8   0   64.19    8.50
 -10   8   0   61.99   10.80
 -10   8   0   85.19   11.80
 -10   8   0  104.99   10.50
 -10   8   0   81.09   13.80
 -10   8   0   83.29    7.60
 -10   8   0   77.39    5.80
 -10   8   0   92.79   11.80
 -10   8   0   67.79   11.60
 -10   8   0   79.09    9.70
 -10   8   0   65.19    8.80
 -10   8   0  110.49   12.00
 -10   8   0   80.59    7.50
 -10   8   0   84.09    6.80
 -10   8   0   78.19    5.60
 -10   8   0   93.79   13.30
 -10   8   0   66.69   10.60
   9  -8   0  464.35   30.60
   9  -8   0  514.95   30.00
   9  -8   0  549.65   30.40
   9  -8   0  496.45   24.20
   9  -8   0  534.95   29.10
   9  -8   0  566.84   33.00
   9  -8   0  504.45   26.30
   9  -8   0  531.25   24.00
   9  -8   0  534.25   28.60
   9  -8   0  552.74   33.90
   9  -8   0  519.25   29.60
   9  -8   0  492.05   23.90
   9  -8   0  489.95   25.60
   9  -8   0  510.95   22.50
   9  -8   0  559.64   28.40
   9  -8   0  527.65   27.00
   9  -8   0  536.75   31.20
   9  -8   0  527.45   28.80
   9  -8   0  528.05   31.00
   9  -8   0  501.05   29.30
   9  -8   0  508.95   28.00
   9  -8   0  494.85   28.80
   9  -8   0  554.84   26.50
   9  -8   0  507.15   32.10
   9  -8   0  517.35   29.70
  -9   8   0  516.35   27.60
  -9   8   0  513.75   22.70
  -9   8   0  540.45   26.00
  -9   8   0  514.15   29.70
  -9   8   0  515.75   28.80
  -9   8   0  513.55   25.80
  -9   8   0  510.65   28.80
  -9   8   0  540.35   28.90
  -9   8   0  496.35   26.90
  -9   8   0  492.85   21.10
  -9   8   0  537.75   25.00
  -9   8   0  494.95   24.10
  -9   8   0  522.85   26.10
  -9   8   0  552.94   27.70
   8  -8   0  998.40   43.10
   8  -8   0 1168.88   54.69
   8  -8   0 1112.69   53.19
   8  -8   0 1150.28   48.20
   8  -8   0 1147.89   51.39
   8  -8   0 1195.18   50.79
   8  -8   0 1077.79   48.70
   8  -8   0 1000.50   45.80
   8  -8   0 1106.29   57.79
   8  -8   0 1085.69   49.80
   8  -8   0 1127.49   48.00
   8  -8   0 1176.58   51.29
   8  -8   0 1110.89   48.80
   8  -8   0 1140.19   45.90
   8  -8   0 1200.08   50.29
   8  -8   0 1206.68   51.69
   8  -8   0 1098.19   52.49
   8  -8   0 1182.28   51.29
   8  -8   0 1113.29   48.00
   8  -8   0 1124.69   48.50
   8  -8   0 1159.28   55.79
   8  -8   0 1121.99   46.80
   8  -8   0 1161.18   54.89
   8  -8   0 1096.99   49.99
   8  -8   0 1116.49   49.00
   8  -8   0 1072.59   49.00
   8  -8   0 1064.99   44.60
  -8   8   0 1138.79   45.10
  -8   8   0 1063.39   47.50
  -8   8   0 1168.58   47.80
  -8   8   0 1200.88   46.80
  -8   8   0 1148.79   46.10
  -8   8   0 1084.49   49.00
  -8   8   0 1108.89   51.09
  -8   8   0 1124.19   48.80
  -8   8   0 1095.19   50.39
  -8   8   0 1023.10   49.50
  -8   8   0 1115.09   42.10
  -8   8   0 1102.99   47.50
   7  -8   0  472.15   24.10
   7  -8   0  516.15   26.30
   7  -8   0  470.45   26.30
   7  -8   0  530.35   31.10
   7  -8   0  528.85   27.00
   7  -8   0  454.05   25.60
   7  -8   0  536.15   27.40
   7  -8   0  515.05   26.30
   7  -8   0  437.36   20.90
   7  -8   0  491.25   28.40
   7  -8   0  493.35   25.70
   7  -8   0  510.85   26.20
   7  -8   0  522.25   24.90
   7  -8   0  480.85   20.40
   7  -8   0  489.45   27.00
   7  -8   0  506.25   26.80
   7  -8   0  495.25   29.30
   7  -8   0  471.65   23.00
   7  -8   0  478.95   27.20
   7  -8   0  485.05   20.60
   7  -8   0  508.95   30.10
   7  -8   0  525.65   29.60
   7  -8   0  432.86   19.80
   7  -8   0  556.64   27.30
   7  -8   0  514.65   26.90
  -7   8   0  514.25   28.50
  -7   8   0  510.15   24.70
  -7   8   0  511.25   19.90
  -7   8   0  506.55   24.90
  -7   8   0  499.55   23.90
  -7   8   0  474.75   28.00
  -7   8   0  488.35   25.40
  -7   8   0  479.35   26.80
  -7   8   0  503.25   21.90
  -7   8   0  522.35   23.20
  -7   8   0  495.25   23.10
  -7   8   0  530.95   27.00
  -7   8   0  510.95   27.20
  -7   8   0  485.75   26.60
  -7   8   0  533.25   24.80
   6  -8   0   25.80   10.60
   6  -8   0   14.90    4.90
   6  -8   0   18.10    5.90
   6  -8   0   31.00    7.20
   6  -8   0   30.70    5.70
   6  -8   0   34.10    7.30
   6  -8   0   42.20    8.30
   6  -8   0   24.70    5.80
   6  -8   0   35.50    4.20
   6  -8   0   26.10    7.00
   6  -8   0   39.50    7.50
   6  -8   0   40.70    5.30
   6  -8   0   31.20    6.20
   6  -8   0   27.40    6.00
   6  -8   0   22.70    5.50
   6  -8   0   28.90    6.10
   6  -8   0   20.80    4.80
   6  -8   0   31.70    6.60
   6  -8   0   24.70    8.60
   6  -8   0   34.90    5.10
   6  -8   0   24.60    4.30
   6  -8   0   16.60    5.00
  -6   8   0   39.40    7.70
  -6   8   0   42.10    5.00
  -6   8   0   23.50    5.40
  -6   8   0   36.70    6.40
  -6   8   0   33.80    3.40
  -6   8   0   22.90    4.70
  -6   8   0   39.40    5.00
  -6   8   0   38.00    5.90
  -6   8   0   25.90    5.90
  -6   8   0   25.50    5.10
  -6   8   0   39.90    4.00
  -6   8   0   29.40    6.90
  -6   8   0   17.00    5.20
  -6   8   0   21.10    5.30
  -6   8   0   37.10    6.80
   5  -8   0  476.35   25.50
   5  -8   0  511.65   26.10
   5  -8   0  471.85   22.30
   5  -8   0  456.05   24.60
   5  -8   0  479.85   24.10
   5  -8   0  461.75   19.60
   5  -8   0  471.75   24.50
   5  -8   0  411.66   22.40
   5  -8   0  466.85   25.80
   5  -8   0  450.85   23.60
   5  -8   0  440.56   23.30
   5  -8   0  471.35   23.90
   5  -8   0  491.65   26.00
   5  -8   0  485.45   23.80
   5  -8   0  409.96   23.40
   5  -8   0  468.05   27.30
   5  -8   0  456.25   21.40
   5  -8   0  464.75   22.20
   5  -8   0  450.25   20.80
   5  -8   0  439.76   23.10
   5  -8   0  493.35   26.50
   5  -8   0  464.55   22.20
   5  -8   0  464.05   27.20
  -5   8   0  446.96   24.80
  -5   8   0  463.25   20.40
  -5   8   0  474.05   21.50
  -5   8   0  417.36   23.30
  -5   8   0  475.25   25.10
  -5   8   0  447.96   23.90
  -5   8   0  449.16   22.90
  -5   8   0  447.46   23.40
  -5   8   0  474.85   18.50
  -5   8   0  478.35   24.90
  -5   8   0  448.66   19.60
  -5   8   0  447.36   22.90
  -5   8   0  465.65   20.10
  -5   8   0  504.05   22.90
  -5   8   0  463.65   22.40
  -5   8   0  463.35   23.00
  -5   8   0  487.95   20.80
  -5   8   0  499.95   23.90
  -5   8   0  491.15   23.10
   4  -8   0   23.80    4.70
   4  -8   0   22.60    5.00
   4  -8   0   19.70    5.00
   4  -8   0   27.40    5.70
   4  -8   0   37.00    6.50
   4  -8   0   40.90    5.20
   4  -8   0   25.70    5.40
   4  -8   0   28.80    4.40
   4  -8   0   24.20    5.00
   4  -8   0   31.50    3.70
   4  -8   0   36.70    6.80
   4  -8   0   17.10    5.80
   4  -8   0   23.10    5.30
   4  -8   0   33.00    4.80
   4  -8   0   15.40    5.30
   4  -8   0   20.90    6.50
   4  -8   0   43.90    8.10
   4  -8   0   30.30    5.50
   4  -8   0   27.40    5.20
   4  -8   0   31.20    6.70
   4  -8   0   24.70    4.00
  -4   8   0   30.90    6.10
  -4   8   0   23.10    4.90
  -4   8   0   29.80    6.40
  -4   8   0   26.20    5.00
  -4   8   0   21.20    5.10
  -4   8   0   33.20    6.70
  -4   8   0   38.40    5.90
  -4   8   0   31.00    4.30
  -4   8   0   36.20    4.70
  -4   8   0   35.70    4.80
  -4   8   0   27.80    5.30
  -4   8   0   26.80    2.50
  -4   8   0   17.70    4.50
  -4   8   0   34.40    4.40
  -4   8   0   21.70    5.90
  -4   8   0   31.80    6.00
  -4   8   0   47.90    8.20
  -4   8   0   22.00    4.50
  -4   8   0   27.90    5.40
  -4   8   0   36.00    6.00
   3  -8   0  254.37   13.70
   3  -8   0  240.58   14.80
   3  -8   0  252.67   14.80
   3  -8   0  237.98   16.60
   3  -8   0  224.08   16.60
   3  -8   0  244.48   14.50
   3  -8   0  248.08   15.40
   3  -8   0  227.38   13.60
   3  -8   0  213.88   14.80
   3  -8   0  236.18   16.40
   3  -8   0  245.58   15.00
   3  -8   0  242.88   13.40
   3  -8   0  249.28   11.90
   3  -8   0  250.67   14.00
   3  -8   0  239.78   13.90
   3  -8   0  239.68   12.00
   3  -8   0  255.97   16.00
   3  -8   0  238.08   12.30
   3  -8   0  218.78   11.70
   3  -8   0  207.18   11.30
   3  -8   0  228.38   15.80
  -3   8   0  240.58   14.50
  -3   8   0  266.87   14.50
  -3   8   0  235.88   15.70
  -3   8   0  230.48   12.50
  -3   8   0  248.38   10.80
  -3   8   0  223.68   13.80
  -3   8   0  251.87   14.30
  -3   8   0  268.47   14.70
  -3   8   0  237.28   12.80
  -3   8   0  239.68   15.60
  -3   8   0  265.77   16.10
  -3   8   0  234.18   13.50
  -3   8   0  237.28   14.30
  -3   8   0  262.57   13.90
  -3   8   0  262.17   12.80
  -3   8   0  251.07   12.50
  -3   8   0  256.67   13.20
  -3   8   0  227.98   14.20
  -3   8   0  261.07   14.40
  -3   8   0  242.78   14.50
  -3   8   0  213.58   14.10
   2  -8   0   61.89    8.30
   2  -8   0   47.20    7.20
   2  -8   0   33.40    6.90
   2  -8   0   55.49    8.70
   2  -8   0   47.00    5.60
   2  -8   0   44.00    6.70
   2  -8   0   44.80    4.40
   2  -8   0   27.70    5.70
   2  -8   0   58.39   10.10
   2  -8   0   49.90    6.60
   2  -8   0   61.19    7.40
   2  -8   0   44.70    3.70
   2  -8   0   51.59    6.20
   2  -8   0   41.20    6.80
   2  -8   0   41.90    3.80
   2  -8   0   44.60    5.00
   2  -8   0   45.80    6.70
   2  -8   0   39.70    5.30
   2  -8   0   56.69    8.60
   2  -8   0   51.39    4.50
   2  -8   0   61.89    8.00
   2  -8   0   41.40    6.20
  -2   8   0   38.00    4.90
  -2   8   0   45.10    6.40
  -2   8   0   51.89    7.60
  -2   8   0   58.69    7.20
  -2   8   0   45.10    6.60
  -2   8   0   47.40    7.50
  -2   8   0   33.40    5.80
  -2   8   0   45.90    6.00
  -2   8   0   29.10    5.00
  -2   8   0   54.09    7.40
  -2   8   0   51.69    6.90
  -2   8   0   49.60    6.90
  -2   8   0   59.59    6.70
  -2   8   0   56.69    7.20
  -2   8   0   44.70    7.20
  -2   8   0   41.90    5.80
  -2   8   0   52.99    6.70
  -2   8   0   47.20    6.70
  -2   8   0   53.19    8.20
  -2   8   0   40.40    3.50
   1  -8   0  218.78   13.00
   1  -8   0  243.78   12.90
   1  -8   0  265.17   16.60
   1  -8   0  235.88   13.00
   1  -8   0  215.08   12.50
   1  -8   0  220.38   14.70
   1  -8   0  235.68   13.20
   1  -8   0  224.38   10.60
   1  -8   0  224.68   14.60
   1  -8   0  231.68   12.60
   1  -8   0  232.08   14.00
   1  -8   0  245.18   17.10
   1  -8   0  225.98   14.10
   1  -8   0  226.68   13.80
   1  -8   0  219.08   12.00
   1  -8   0  231.18   13.40
   1  -8   0  216.48   14.30
   1  -8   0  219.18    9.90
   1  -8   0  223.68   13.30
   1  -8   0  209.98   14.30
  -1   8   0  209.48   13.20
  -1   8   0  220.38   14.90
  -1   8   0  236.28   12.40
  -1   8   0  232.08   14.10
  -1   8   0  208.98   13.30
  -1   8   0  238.08   13.00
  -1   8   0  196.98   13.70
  -1   8   0  231.38   13.20
  -1   8   0  212.08   11.20
  -1   8   0  213.38   13.40
  -1   8   0  242.58   13.60
  -1   8   0  259.37   14.80
  -1   8   0  236.98   15.10
  -1   8   0  235.88   11.20
  -1   8   0  246.58   14.30
  -1   8   0  225.88   15.60
  -1   8   0  204.08   12.80
  -1   8   0  259.57   14.10
  -1   8   0  265.07   14.90
  -1   8   0  227.68   11.80
  -1   8   0  235.18   14.10
   0  -8   0 2208.68  111.39
   0  -8   0 2007.20  107.69
   0   8   0 2428.26  241.98
   0   8   0 2195.68  260.27
  -1  -8   0  690.63   31.80
  -1  -8   0  710.13   33.00
  -1  -8   0  668.83   31.50
  -1  -8   0  668.13   29.90
  -1  -8   0  634.24   30.20
  -1  -8   0  640.94   29.30
  -1  -8   0  638.64   30.40
  -1  -8   0  686.93   34.40
  -1  -8   0  641.54   30.90
  -1  -8   0  655.33   28.20
  -1  -8   0  629.14   29.90
  -1  -8   0  648.34   30.40
  -1  -8   0  662.43   29.70
  -1  -8   0  645.24   27.50
  -1  -8   0  670.43   29.90
  -1  -8   0  655.43   31.00
   1   8   0  707.73   32.20
   1   8   0  713.73   30.20
   1   8   0  667.03   30.90
   1   8   0  637.84   31.20
   1   8   0  675.33   29.30
   1   8   0  703.23   27.80
   1   8   0  628.34   27.60
   1   8   0  671.63   31.00
   1   8   0  652.83   29.90
   1   8   0  638.44   26.30
   1   8   0  614.54   29.50
   1   8   0  684.13   30.70
   1   8   0  638.94   31.00
   1   8   0  659.53   28.10
   1   8   0  684.03   27.30
   1   8   0  704.13   27.10
   1   8   0  703.33   29.50
   1   8   0  672.93   28.40
   1   8   0  692.03   28.20
   1   8   0  719.03   30.40
   1   8   0  636.14   31.80
   1   8   0  683.93   30.40
   1   8   0  667.13   32.10
   1   8   0  668.23   31.30
   1   8   0  673.03   30.10
  -2  -8   0    2.80    3.30
  -2  -8   0    2.30    2.90
  -2  -8   0    4.20    2.50
  -2  -8   0    6.60    4.20
  -2  -8   0    5.20    3.40
  -2  -8   0    3.60    3.10
  -2  -8   0    9.40    3.80
  -2  -8   0    6.10    2.50
  -2  -8   0   10.20    4.10
  -2  -8   0    2.20    2.80
  -2  -8   0    5.20    3.00
  -2  -8   0    1.50    3.30
  -2  -8   0    4.50    3.60
  -2  -8   0    5.50    2.60
  -2  -8   0    5.20    3.00
  -2  -8   0    5.40    2.90
   2   8   0    4.70    2.30
   2   8   0    6.40    3.00
   2   8   0    3.90    2.60
   2   8   0    5.50    2.70
   2   8   0    3.10    2.50
   2   8   0    0.90    2.90
   2   8   0    3.80    1.90
   2   8   0    6.80    3.80
   2   8   0    1.80    2.00
   2   8   0   -1.00    2.30
   2   8   0    5.40    3.40
   2   8   0    7.80    2.90
   2   8   0    6.40    2.90
   2   8   0    2.40    2.50
   2   8   0    5.00    2.50
   2   8   0    3.60    1.20
   2   8   0    5.50    1.20
   2   8   0    3.40    2.60
   2   8   0    0.50    2.90
   2   8   0    3.80    2.80
   2   8   0    5.90    2.10
   2   8   0    6.90    2.70
   2   8   0    2.70    3.00
   2   8   0    3.80    1.50
   2   8   0    1.80    2.80
   2   8   0    6.50    2.60
   2   8   0    2.40    2.80
   2   8   0    1.40    3.30
   2   8   0    3.10    2.90
   2   8   0    1.00    2.80
  -3  -8   0    6.70    3.80
  -3  -8   0    1.10    3.30
  -3  -8   0    3.80    2.40
  -3  -8   0    5.10    2.40
  -3  -8   0    8.90    3.60
  -3  -8   0    8.90    4.90
  -3  -8   0    7.70    4.20
  -3  -8   0    4.90    3.30
  -3  -8   0    9.40    3.10
  -3  -8   0    7.00    2.50
  -3  -8   0   15.10    5.10
  -3  -8   0    2.50    2.80
  -3  -8   0    9.20    3.90
  -3  -8   0    8.70    3.20
  -3  -8   0    4.10    3.80
  -3  -8   0    5.40    4.30
  -3  -8   0    7.00    3.80
   3   8   0    9.00    3.90
   3   8   0    7.80    3.10
   3   8   0    8.40    3.60
   3   8   0    6.60    2.20
   3   8   0   10.70    5.00
   3   8   0   12.50    4.70
   3   8   0   12.40    2.50
   3   8   0   11.40    4.50
   3   8   0   10.70    4.00
   3   8   0    9.10    3.60
   3   8   0    6.50    3.00
   3   8   0    4.70    3.10
   3   8   0    9.00    3.60
   3   8   0    8.50    3.30
   3   8   0    8.00    2.80
   3   8   0    5.60    4.30
   3   8   0    5.60    2.70
   3   8   0    6.00    4.50
   3   8   0    9.30    3.90
   3   8   0   13.20    3.30
   3   8   0    8.40    4.10
   3   8   0    3.80    3.30
   3   8   0   11.20    2.60
   3   8   0    9.40    1.50
   3   8   0    9.40    4.90
   3   8   0    5.60    2.40
   3   8   0    6.50    3.10
   3   8   0    5.40    4.10
  -4  -8   0  407.66   22.70
  -4  -8   0  410.36   22.00
  -4  -8   0  408.76   22.00
  -4  -8   0  407.26   22.50
  -4  -8   0  388.96   24.30
  -4  -8   0  400.36   18.50
  -4  -8   0  360.76   24.10
  -4  -8   0  379.86   17.50
  -4  -8   0  411.26   25.00
  -4  -8   0  420.06   19.80
  -4  -8   0  367.26   22.60
  -4  -8   0  386.86   18.50
  -4  -8   0  411.86   21.40
  -4  -8   0  427.06   22.60
  -4  -8   0  408.86   22.30
  -4  -8   0  421.36   17.90
  -4  -8   0  390.06   21.20
  -4  -8   0  381.76   24.80
  -4  -8   0  382.96   20.90
  -4  -8   0  407.36   21.60
   4   8   0  394.46   19.60
   4   8   0  371.86   21.30
   4   8   0  397.76   21.20
   4   8   0  415.76   21.60
   4   8   0  371.86   23.20
   4   8   0  380.26   16.30
   4   8   0  379.66   17.60
   4   8   0  396.86   20.00
   4   8   0  400.76   20.50
   4   8   0  403.86   17.50
   4   8   0  405.36   18.80
   4   8   0  398.56   20.50
   4   8   0  402.66   20.50
   4   8   0  397.36   23.90
   4   8   0  394.96   22.20
   4   8   0  441.26   22.10
   4   8   0  401.66   17.60
   4   8   0  381.56   22.60
   4   8   0  387.96   24.10
   4   8   0  399.96   22.90
   4   8   0  401.86   19.00
   4   8   0  408.56   19.10
   4   8   0  415.86   17.70
   4   8   0  402.16   17.10
   4   8   0  401.46   17.70
   4   8   0  413.66   22.40
   4   8   0  370.76   21.60
   4   8   0  398.36   21.20
  -5  -8   0  490.65   23.50
  -5  -8   0  457.45   24.20
  -5  -8   0  480.65   24.80
  -5  -8   0  484.35   22.30
  -5  -8   0  482.55   28.70
  -5  -8   0  423.46   25.70
  -5  -8   0  427.26   20.70
  -5  -8   0  467.55   25.10
  -5  -8   0  481.75   20.50
  -5  -8   0  468.85   29.00
  -5  -8   0  509.95   26.40
  -5  -8   0  515.05   25.70
  -5  -8   0  419.06   24.30
  -5  -8   0  509.05   21.90
  -5  -8   0  428.16   20.70
  -5  -8   0  501.05   28.20
  -5  -8   0  479.35   23.90
  -5  -8   0  497.15   24.50
   5   8   0  497.75   22.40
   5   8   0  492.65   19.20
   5   8   0  469.45   27.80
   5   8   0  463.75   25.70
   5   8   0  523.95   25.40
   5   8   0  458.25   24.60
   5   8   0  470.85   27.00
   5   8   0  503.75   21.60
   5   8   0  494.55   23.20
   5   8   0  506.35   24.50
   5   8   0  487.25   27.70
   5   8   0  511.75   26.00
   5   8   0  538.35   26.00
   5   8   0  481.85   19.30
   5   8   0  444.66   26.80
   5   8   0  498.05   24.30
   5   8   0  503.55   20.80
   5   8   0  482.95   23.70
   5   8   0  466.05   23.30
   5   8   0  469.15   24.40
   5   8   0  474.65   25.70
   5   8   0  472.05   20.10
   5   8   0  511.85   25.50
  -6  -8   0  384.96   24.90
  -6  -8   0  385.66   20.60
  -6  -8   0  363.46   20.40
  -6  -8   0  343.47   21.30
  -6  -8   0  333.87   19.70
  -6  -8   0  325.37   21.30
  -6  -8   0  348.97   24.80
  -6  -8   0  350.36   19.40
  -6  -8   0  368.96   22.60
  -6  -8   0  349.87   17.90
  -6  -8   0  385.56   19.90
  -6  -8   0  339.27   24.80
  -6  -8   0  354.96   16.40
  -6  -8   0  329.97   17.90
  -6  -8   0  326.37   19.60
  -6  -8   0  378.96   21.20
  -6  -8   0  357.76   22.50
  -6  -8   0  325.37   22.40
  -6  -8   0  336.37   21.40
   6   8   0  335.97   23.00
   6   8   0  362.56   21.40
   6   8   0  372.66   21.70
   6   8   0  357.96   18.80
   6   8   0  343.27   19.40
   6   8   0  364.46   21.70
   6   8   0  380.36   17.00
   6   8   0  360.36   23.70
   6   8   0  352.06   15.90
   6   8   0  393.86   24.20
   6   8   0  368.86   21.20
   6   8   0  364.76   16.00
   6   8   0  342.97   22.60
   6   8   0  351.56   16.20
   6   8   0  343.37   18.40
   6   8   0  337.97   19.90
   6   8   0  368.06   21.40
   6   8   0  347.27   20.40
   6   8   0  347.47   19.00
   6   8   0  353.66   17.40
   6   8   0  331.67   22.40
   6   8   0  353.66   16.90
   6   8   0  291.47   19.00
  -7  -8   0  403.36   22.00
  -7  -8   0  387.06   21.80
  -7  -8   0  382.06   24.10
  -7  -8   0  400.56   22.10
  -7  -8   0  387.56   20.40
  -7  -8   0  415.26   27.90
  -7  -8   0  366.16   24.30
  -7  -8   0  395.16   26.60
  -7  -8   0  374.86   23.40
  -7  -8   0  405.16   21.50
  -7  -8   0  415.36   22.50
  -7  -8   0  348.47   17.60
  -7  -8   0  430.26   25.30
  -7  -8   0  386.46   24.00
  -7  -8   0  361.06   21.10
  -7  -8   0  384.96   20.30
  -7  -8   0  394.16   22.70
  -7  -8   0  404.96   19.10
   7   8   0  384.26   21.50
   7   8   0  396.36   25.90
   7   8   0  373.86   21.40
   7   8   0  400.96   23.60
   7   8   0  366.76   21.90
   7   8   0  355.56   22.40
   7   8   0  389.76   23.20
   7   8   0  405.76   19.00
   7   8   0  359.56   24.00
   7   8   0  398.56   25.60
   7   8   0  429.46   21.10
   7   8   0  384.66   25.80
   7   8   0  385.06   23.50
   7   8   0  413.16   23.50
   7   8   0  397.86   23.40
   7   8   0  406.96   18.90
   7   8   0  392.06   18.40
   7   8   0  394.76   19.70
   7   8   0  402.46   20.50
   7   8   0  396.56   26.20
  -8  -8   0  362.86   42.80
  -8  -8   0  374.26   20.10
  -8  -8   0  338.87   23.60
  -8  -8   0  354.56   21.30
  -8  -8   0  366.06   26.10
  -8  -8   0  420.16   22.40
  -8  -8   0  382.26   20.50
  -8  -8   0  362.56   21.70
  -8  -8   0  341.07   22.80
  -8  -8   0  391.56   24.50
  -8  -8   0  359.36   23.70
  -8  -8   0  380.06   23.80
  -8  -8   0  347.37   24.20
  -8  -8   0  337.17   24.50
  -8  -8   0  371.66   22.10
  -8  -8   0  366.16   20.50
  -8  -8   0  377.56   21.70
   8   8   0  373.76   19.10
   8   8   0  368.26   17.80
   8   8   0  360.06   23.80
   8   8   0  368.76   25.60
   8   8   0  395.46   23.70
   8   8   0  332.77   25.40
   8   8   0  365.26   20.60
   8   8   0  359.06   20.00
   8   8   0  359.76   22.80
   8   8   0  384.86   26.10
   8   8   0  362.66   18.60
   8   8   0  332.87   22.20
   8   8   0  341.47   21.60
   8   8   0  329.37   20.70
   8   8   0  384.26   18.70
   8   8   0  345.77   25.10
   8   8   0  358.36   22.80
   8   8   0  382.86   23.30
   8   8   0  355.06   18.10
   8   8   0  370.56   23.30
  -9  -8   0  200.68   15.30
  -9  -8   0  199.98   13.10
  -9  -8   0  229.28   16.80
  -9  -8   0  205.58   15.90
  -9  -8   0  190.78   14.90
  -9  -8   0  189.78   14.60
  -9  -8   0  203.08   17.50
  -9  -8   0  173.18   17.30
  -9  -8   0  187.78   17.50
  -9  -8   0  213.18   20.00
  -9  -8   0  204.78   18.60
  -9  -8   0  216.78   17.10
  -9  -8   0  188.38   15.00
  -9  -8   0  195.18   14.50
  -9  -8   0  152.38   20.40
   9   8   0  193.78   17.00
   9   8   0  200.88   19.00
   9   8   0  209.78   17.10
   9   8   0  180.28   13.60
   9   8   0  221.28   17.50
   9   8   0  203.38   11.60
   9   8   0  197.78   22.30
   9   8   0  155.08   19.60
   9   8   0  223.08   25.10
   9   8   0  185.98   16.90
   9   8   0  172.18   13.40
   9   8   0  192.58   16.40
   9   8   0  182.38   12.20
   9   8   0  201.28   13.10
   9   8   0  173.18   20.40
   9   8   0  178.48   16.10
   9   8   0  220.08   16.30
   9   8   0  182.38   16.40
   9   8   0  208.58   15.60
 -10  -8   0  230.18   21.20
 -10  -8   0  217.78   17.20
 -10  -8   0  252.07   20.50
 -10  -8   0  255.67   18.60
 -10  -8   0  233.58   19.10
 -10  -8   0  254.27   14.30
 -10  -8   0  269.17   19.60
 -10  -8   0  256.77   17.80
 -10  -8   0  215.68   17.20
 -10  -8   0  259.87   21.30
 -10  -8   0  284.27   23.50
 -10  -8   0  273.97   22.10
 -10  -8   0  262.87   23.80
 -10  -8   0  228.48   17.80
 -10  -8   0  265.17   18.20
  10   8   0  237.38   18.50
  10   8   0  262.27   20.50
  10   8   0  230.98   19.40
  10   8   0  248.98   19.40
  10   8   0  229.88   15.60
  10   8   0  245.88   22.40
  10   8   0  221.88   19.00
  10   8   0  260.07   24.00
  10   8   0  284.07   23.80
  10   8   0  260.37   20.00
  10   8   0  249.78   13.70
  10   8   0  264.47   20.00
  10   8   0  260.07   13.60
  10   8   0  226.78   18.30
  10   8   0  235.58   21.50
  10   8   0  217.08   19.10
  10   8   0  269.37   18.60
  10   8   0  258.17   15.90
  10   8   0  266.37   24.20
  10   8   0  233.28   15.00
 -11  -8   0    4.60    6.40
 -11  -8   0   14.50    6.40
 -11  -8   0   12.10    6.20
 -11  -8   0   -0.20    4.90
 -11  -8   0    6.10    7.80
 -11  -8   0   -0.20    7.10
 -11  -8   0    7.90    7.90
 -11  -8   0   11.20    8.20
 -11  -8   0    6.20    6.30
 -11  -8   0    7.90    7.30
 -11  -8   0   11.00    5.90
 -11  -8   0    9.70    5.60
 -11  -8   0    0.20    4.80
  11   8   0    4.50    6.30
  11   8   0    1.30    5.50
  11   8   0    9.40    4.90
  11   8   0   -2.60    6.60
  11   8   0   12.00    7.30
  11   8   0    2.60    6.00
  11   8   0    1.60    5.00
  11   8   0    8.80    4.70
  11   8   0    1.60    6.10
  11   8   0    8.70    6.70
  11   8   0    5.60    5.70
  11   8   0   -3.50    6.50
  11   8   0    5.70    3.70
  11   8   0   -1.50    7.70
  11   8   0    2.30    5.80
  11   8   0   13.90    8.50
  11   8   0    9.10    6.40
  11   8   0    0.90    3.90
 -12  -8   0    8.70    7.70
 -12  -8   0   11.60    5.50
 -12  -8   0   10.80    4.80
 -12  -8   0   15.70    9.20
 -12  -8   0   25.60    9.10
 -12  -8   0   12.90    5.70
 -12  -8   0   18.00   10.80
 -12  -8   0   -3.20    7.10
 -12  -8   0    3.60    7.60
 -12  -8   0   15.90    7.10
 -12  -8   0    6.40    6.40
 -12  -8   0   -1.30    6.00
 -12  -8   0    7.10    8.10
 -12  -8   0   10.90    6.50
  12   8   0    5.20    8.00
  12   8   0    8.10    7.10
  12   8   0   13.90    8.00
  12   8   0   13.10    7.30
  12   8   0   17.40    5.30
  12   8   0    1.90    7.00
  12   8   0   13.30    7.40
  12   8   0   -2.00    5.90
  12   8   0   10.70    5.40
  12   8   0    8.30    5.30
  12   8   0   10.20   10.30
  12   8   0    7.00    3.90
  12   8   0    5.90    7.40
  12   8   0    4.10    8.70
  12   8   0   19.10    9.20
  12   8   0    8.40    6.00
  12   8   0    5.10    6.10
 -13  -8   0   53.79   13.20
 -13  -8   0   60.89   15.10
 -13  -8   0   66.59   12.20
 -13  -8   0   63.09   15.00
 -13  -8   0   50.09   10.60
 -13  -8   0   58.39   13.50
 -13  -8   0   85.29   10.50
 -13  -8   0  100.39   19.10
 -13  -8   0   35.70    9.80
 -13  -8   0   75.69   16.10
 -13  -8   0   74.69    8.80
 -13  -8   0   56.69   13.00
 -13  -8   0   59.89   14.60
 -13  -8   0   60.39   11.40
  13   8   0   94.29   19.60
  13   8   0   54.09   13.40
  13   8   0   46.40   14.40
  13   8   0   57.29   11.90
  13   8   0   46.20   16.40
  13   8   0   67.09   11.10
  13   8   0   63.99   13.00
  13   8   0   66.89   11.10
  13   8   0   65.29    9.10
  13   8   0   49.20   11.00
  13   8   0   57.29    7.50
  13   8   0   71.69   10.80
  13   8   0   68.39   13.90
  13   8   0   57.49   13.30
  13   8   0   60.29   11.80
  13   8   0   67.89   13.60
  13   8   0   46.40   15.20
 -14  -8   0   51.29   10.80
 -14  -8   0   72.79   16.40
 -14  -8   0   19.50    9.50
 -14  -8   0   49.40   14.70
 -14  -8   0   48.00    6.40
 -14  -8   0   26.40   10.70
 -14  -8   0   38.10    5.10
 -14  -8   0   39.80   14.80
 -14  -8   0   30.20   12.50
 -14  -8   0   44.70   10.90
 -14  -8   0   33.80    9.30
 -14  -8   0   17.30   10.70
 -14  -8   0   29.80    9.40
 -14  -8   0   41.80   14.20
  14   8   0   47.80   12.60
  14   8   0   48.50    6.50
  14   8   0   33.50   14.00
  14   8   0   42.30   12.60
  14   8   0   25.80   10.80
  14   8   0   44.80   12.20
  14   8   0   39.80   16.10
  14   8   0   41.70    7.70
  14   8   0   49.30   12.60
  14   8   0   41.60   11.00
  14   8   0   43.20   12.00
  14   8   0   30.50    8.20
  14   8   0   51.39   10.60
  14   8   0   35.40   14.50
  14   8   0   51.09   10.60
  14   8   0   37.00   11.00
 -15  -8   0   14.70    9.80
 -15  -8   0    7.60    8.30
 -15  -8   0   10.40   10.70
 -15  -8   0   -0.90    8.40
 -15  -8   0   -3.30    5.60
 -15  -8   0   -3.50    9.60
 -15  -8   0   -2.50    5.60
 -15  -8   0    4.10    7.10
 -15  -8   0    6.00    9.00
 -15  -8   0   -2.30    8.50
 -15  -8   0   -7.60    7.90
  15   8   0    2.50    6.60
  15   8   0    1.00   11.30
  15   8   0    5.20    4.70
  15   8   0    9.30    8.60
  15   8   0    1.20    5.80
  15   8   0    0.00    9.90
  15   8   0   -2.10    7.10
  15   8   0   -3.10    7.80
  15   8   0    3.90    7.20
  15   8   0   -2.90    9.50
  15   8   0   -5.00    7.60
  15   8   0    0.30    7.30
  15   8   0   -3.00    6.50
  15   8   0    1.40    5.90
  15   8   0    0.80    6.70
  15   8   0    3.40    8.10
 -16  -8   0   32.10   13.80
 -16  -8   0   26.90   13.20
 -16  -8   0   34.80   13.10
 -16  -8   0   33.40   14.80
 -16  -8   0   17.90   11.30
 -16  -8   0   24.30    9.70
 -16  -8   0   31.80   15.30
 -16  -8   0   35.30   11.60
 -16  -8   0   40.60   12.90
 -16  -8   0   36.90    9.80
 -16  -8   0   25.70   13.00
  16   8   0   25.10   14.70
  16   8   0   22.30   10.30
  16   8   0   36.10   12.70
  16   8   0   41.40   17.50
  16   8   0   21.70   11.50
  16   8   0   25.10    9.40
  16   8   0   23.50   10.10
  16   8   0   33.40    9.80
  16   8   0   40.00   10.90
  16   8   0   30.40   12.00
  16   8   0   21.70   12.60
  16   8   0   27.50    9.00
  16   8   0   28.10   16.20
  16   8   0   44.00   12.20
  17  -9   0    0.90    7.40
  17  -9   0   -6.80    8.50
  17  -9   0   -1.30    9.90
  17  -9   0   -2.60    8.30
  17  -9   0   -7.20    9.80
  17  -9   0   -6.70    7.80
  17  -9   0   -6.30    9.80
  17  -9   0   -1.60    9.50
  17  -9   0   -1.60   10.10
  17  -9   0    0.80    6.00
  17  -9   0   -1.30   10.30
  17  -9   0   -3.10   10.00
  17  -9   0    1.90    7.40
  17  -9   0    2.50   10.80
  17  -9   0   -3.00    6.30
  17  -9   0   -6.00    7.50
 -17   9   0    5.50    7.80
 -17   9   0    0.70    7.40
 -17   9   0    1.00    8.20
 -17   9   0    4.90    6.80
 -17   9   0   -2.40    9.80
 -17   9   0   -0.40    9.40
 -17   9   0   -4.80    6.70
 -17   9   0    0.40    6.20
 -17   9   0    0.90    8.70
 -17   9   0    4.50   10.00
 -17   9   0    1.20    7.70
 -17   9   0   -2.20    6.10
  16  -9   0  180.38   28.40
  16  -9   0  120.89   20.00
  16  -9   0  148.39   23.60
  16  -9   0  112.59   18.50
  16  -9   0   95.59   19.30
  16  -9   0  184.78   16.30
  16  -9   0  164.38   26.40
  16  -9   0  139.49   22.60
  16  -9   0  165.78   25.40
  16  -9   0  183.58   21.20
  16  -9   0  138.09   20.30
  16  -9   0  110.79   23.20
  16  -9   0  104.89   21.20
  16  -9   0  139.49   17.80
  16  -9   0   98.99   20.30
  16  -9   0  184.88   21.70
 -16   9   0  137.39   21.40
 -16   9   0  119.89   19.60
 -16   9   0  142.59   18.90
 -16   9   0  169.88   16.80
 -16   9   0  142.09   16.20
 -16   9   0  187.08   17.00
 -16   9   0  163.78   19.50
 -16   9   0  116.79   19.20
 -16   9   0  151.98   17.20
 -16   9   0  130.29   20.60
 -16   9   0  139.59   17.80
  15  -9   0   73.09   10.60
  15  -9   0   87.69   16.00
  15  -9   0   85.29   15.20
  15  -9   0   85.69   17.20
  15  -9   0   77.49   14.50
  15  -9   0   69.19   15.60
  15  -9   0   77.79   12.30
  15  -9   0  105.99   19.90
  15  -9   0   90.69   19.20
  15  -9   0   91.29   18.60
  15  -9   0  104.99   16.80
  15  -9   0   66.09   15.70
  15  -9   0   63.99   16.10
  15  -9   0   69.79   18.90
  15  -9   0   81.59   17.60
  15  -9   0   95.89   19.70
 -15   9   0   76.49   14.40
 -15   9   0   87.89   14.90
 -15   9   0   65.49   14.80
 -15   9   0   94.79   13.00
 -15   9   0   85.19   12.90
 -15   9   0   93.79   18.60
 -15   9   0   87.89   12.10
 -15   9   0   60.49   11.80
 -15   9   0   65.19   11.10
 -15   9   0   76.99   24.50
 -15   9   0   90.99   14.50
  14  -9   0  100.69   18.30
  14  -9   0  147.19   22.50
  14  -9   0   81.39   17.90
  14  -9   0  110.99   19.10
  14  -9   0   91.39   16.00
  14  -9   0  114.89   21.30
  14  -9   0  108.69   17.30
  14  -9   0  150.88   25.20
  14  -9   0  157.48   20.50
  14  -9   0  105.29   12.10
  14  -9   0  152.98   19.60
  14  -9   0  140.89   22.30
  14  -9   0  157.68   24.70
  14  -9   0  115.99   14.50
  14  -9   0  133.59   17.40
  14  -9   0  100.99   13.40
  14  -9   0  112.89   20.00
  14  -9   0  105.19   16.30
 -14   9   0  117.39   18.80
 -14   9   0  112.19   10.50
 -14   9   0  130.49   14.30
 -14   9   0  101.19   14.60
 -14   9   0   93.29   15.30
 -14   9   0   90.69   17.20
 -14   9   0  100.19   16.00
 -14   9   0  117.89   15.70
 -14   9   0  121.29   13.00
 -14   9   0  110.69   16.50
 -14   9   0  116.29   15.20
 -14   9   0   71.39   13.30
  13  -9   0   30.40    6.90
  13  -9   0   31.70    9.50
  13  -9   0   24.40   10.60
  13  -9   0   27.30   10.40
  13  -9   0   27.50   10.40
  13  -9   0   35.10   10.50
  13  -9   0   22.30    9.30
  13  -9   0   25.80   10.70
  13  -9   0   24.20   11.50
  13  -9   0   28.50   11.30
  13  -9   0   30.00   10.10
  13  -9   0   24.60   11.00
  13  -9   0   19.80   11.30
  13  -9   0   36.40   12.40
  13  -9   0   21.20   11.40
  13  -9   0   25.30    7.00
  13  -9   0   30.30   10.30
  13  -9   0   22.80    7.80
  13  -9   0   30.10    8.30
 -13   9   0   18.80    7.80
 -13   9   0   18.10    7.90
 -13   9   0   27.70    7.60
 -13   9   0   28.10    7.10
 -13   9   0   26.20    9.20
 -13   9   0   27.00    6.60
 -13   9   0   29.70    7.80
 -13   9   0   18.10    6.40
 -13   9   0   12.50    7.30
 -13   9   0   36.90   11.10
 -13   9   0   19.10    7.50
  12  -9   0   31.90   12.00
  12  -9   0   42.20   12.90
  12  -9   0   35.20    8.10
  12  -9   0   55.19   12.70
  12  -9   0   45.70    6.40
  12  -9   0   33.40    5.20
  12  -9   0   37.40   10.90
  12  -9   0   34.10   10.90
  12  -9   0   27.00   10.60
  12  -9   0   18.30    8.20
  12  -9   0   39.00   10.00
  12  -9   0   21.60    7.70
  12  -9   0   30.70   11.00
  12  -9   0   39.50   12.00
  12  -9   0   31.50   10.20
  12  -9   0   31.50    7.90
  12  -9   0   30.60   10.30
  12  -9   0   25.10    9.50
  12  -9   0   32.10    5.00
  12  -9   0   29.00   10.00
  12  -9   0   36.00    8.60
  12  -9   0   29.90    9.50
  12  -9   0   43.00    7.20
 -12   9   0   44.60    7.90
 -12   9   0   41.10    8.80
 -12   9   0   37.00    9.40
 -12   9   0   47.30    8.50
 -12   9   0   43.70   10.00
 -12   9   0   25.70    6.90
 -12   9   0   30.60    7.50
 -12   9   0   37.60    9.60
 -12   9   0   31.00    6.90
 -12   9   0   16.40    8.30
 -12   9   0   19.50    8.10
  11  -9   0  521.55   32.40
  11  -9   0  493.75   32.20
  11  -9   0  553.34   33.40
  11  -9   0  535.75   34.70
  11  -9   0  464.75   26.70
  11  -9   0  590.04   32.50
  11  -9   0  501.95   35.50
  11  -9   0  526.95   25.70
  11  -9   0  482.75   23.70
  11  -9   0  507.35   34.20
  11  -9   0  526.85   25.80
  11  -9   0  474.75   25.80
  11  -9   0  421.86   33.10
  11  -9   0  492.85   26.80
  11  -9   0  524.25   33.30
  11  -9   0  568.14   29.80
  11  -9   0  565.74   28.50
  11  -9   0  526.65   31.60
  11  -9   0  550.84   29.40
  11  -9   0  552.14   33.70
  11  -9   0  507.75   29.20
  11  -9   0  540.55   30.60
  11  -9   0  502.65   24.90
  11  -9   0  576.64   32.70
  11  -9   0  525.25   32.80
 -11   9   0  547.45   26.10
 -11   9   0  503.95   27.40
 -11   9   0  499.35   30.70
 -11   9   0  532.55   27.60
 -11   9   0  501.65   30.10
 -11   9   0  481.85   27.30
 -11   9   0  494.85   31.70
 -11   9   0  531.85   30.60
 -11   9   0  538.35   27.60
 -11   9   0  539.95   29.30
 -11   9   0  493.05   31.70
  10  -9   0   31.90    6.80
  10  -9   0   35.60    6.70
  10  -9   0   32.80    7.60
  10  -9   0   22.90    7.30
  10  -9   0   28.10    5.70
  10  -9   0   25.90    7.40
  10  -9   0   22.30    8.90
  10  -9   0   22.70    8.70
  10  -9   0   24.30    8.10
  10  -9   0   35.70   10.60
  10  -9   0   21.90    8.40
  10  -9   0   29.00   10.60
  10  -9   0   26.90    6.50
  10  -9   0   30.00    5.90
  10  -9   0   27.00    8.40
  10  -9   0   34.50    4.50
  10  -9   0   20.50    7.60
  10  -9   0   26.00    5.00
  10  -9   0   31.90    9.30
  10  -9   0   25.10    7.70
  10  -9   0   31.70   10.80
  10  -9   0   36.90   11.20
  10  -9   0   27.80    5.00
  10  -9   0   28.40    7.30
  10  -9   0   39.70    9.30
 -10   9   0   17.90    5.70
 -10   9   0   32.90    7.40
 -10   9   0   27.90    8.50
 -10   9   0   34.50    6.50
 -10   9   0   31.60    8.70
 -10   9   0   25.20    8.60
 -10   9   0   23.00    6.50
 -10   9   0   20.70    6.50
 -10   9   0   25.80    5.50
 -10   9   0   27.80    4.70
 -10   9   0   31.10    8.30
 -10   9   0   21.70    6.10
 -10   9   0   18.60    7.20
   9  -9   0   56.29    9.10
   9  -9   0   66.69   12.00
   9  -9   0   50.49   11.20
   9  -9   0   60.79    9.40
   9  -9   0   54.49    9.90
   9  -9   0   59.79   11.60
   9  -9   0   39.90    9.50
   9  -9   0   57.99    9.50
   9  -9   0   46.00   10.30
   9  -9   0   57.69    9.10
   9  -9   0   43.90    8.70
   9  -9   0   60.39    6.90
   9  -9   0   60.99    8.30
   9  -9   0   52.59    9.10
   9  -9   0   45.80    6.50
   9  -9   0   49.00    9.10
   9  -9   0   63.39    8.60
   9  -9   0   38.20   11.40
   9  -9   0   57.39    9.50
   9  -9   0   57.49    5.60
   9  -9   0   60.69   10.70
   9  -9   0   43.00    4.30
   9  -9   0   47.80   11.60
   9  -9   0   73.79   14.50
   9  -9   0   55.09   10.60
  -9   9   0   58.49    7.80
  -9   9   0   51.29    8.30
  -9   9   0   46.70    8.20
  -9   9   0   46.60    9.00
  -9   9   0   63.59    9.70
  -9   9   0   47.60   10.40
  -9   9   0   64.49    6.30
  -9   9   0   54.99    8.90
  -9   9   0   42.00    8.40
  -9   9   0   62.49   12.10
  -9   9   0   42.30    6.90
  -9   9   0   67.99    7.30
  -9   9   0   49.90   10.40
  -9   9   0   43.80    9.00
   8  -9   0   30.30    6.70
   8  -9   0   33.00    7.40
   8  -9   0   16.60    5.60
   8  -9   0   32.50    6.80
   8  -9   0   30.10    7.40
   8  -9   0   16.50    5.70
   8  -9   0   39.20   10.40
   8  -9   0   17.40    6.10
   8  -9   0   22.60    6.70
   8  -9   0   29.60    9.00
   8  -9   0   33.10    7.20
   8  -9   0   41.70   10.10
   8  -9   0   18.40    8.10
   8  -9   0   12.50    5.10
   8  -9   0   31.10    9.10
   8  -9   0   33.60    5.80
   8  -9   0   28.40    7.10
   8  -9   0   29.60    8.80
   8  -9   0   30.70    8.20
   8  -9   0   33.60    4.40
   8  -9   0   28.80    7.90
   8  -9   0   23.30    7.00
   8  -9   0   31.20    6.60
   8  -9   0   37.00    5.40
   8  -9   0   33.70    6.80
   8  -9   0   32.10    7.80
  -8   9   0   39.50    7.40
  -8   9   0   27.80    6.90
  -8   9   0   30.00    7.40
  -8   9   0   24.90    6.10
  -8   9   0   39.80    8.00
  -8   9   0   43.90    7.00
  -8   9   0   23.80    5.90
  -8   9   0   16.10    5.60
  -8   9   0   31.90    5.10
  -8   9   0   39.80    7.70
  -8   9   0   33.80    5.80
  -8   9   0   14.30    5.80
  -8   9   0   24.60    5.60
  -8   9   0   41.40    7.60
   7  -9   0  206.78   11.30
   7  -9   0  205.78   13.70
   7  -9   0  194.38   15.00
   7  -9   0  176.08   10.30
   7  -9   0  195.28   15.00
   7  -9   0  205.08   17.90
   7  -9   0  202.28   17.00
   7  -9   0  203.28   13.30
   7  -9   0  198.28   18.00
   7  -9   0  189.38   11.00
   7  -9   0  220.98   14.90
   7  -9   0  232.28   19.40
   7  -9   0  202.98   14.40
   7  -9   0  213.88   16.50
   7  -9   0  196.38   12.20
   7  -9   0  231.98   15.90
   7  -9   0  201.48   15.60
   7  -9   0  228.78   16.00
   7  -9   0  208.58   17.10
   7  -9   0  215.08   15.60
   7  -9   0  203.88   14.30
   7  -9   0  169.78   14.80
   7  -9   0  198.08   11.10
   7  -9   0  204.98   17.60
  -7   9   0  235.28   13.20
  -7   9   0  207.68   15.90
  -7   9   0  214.08   11.20
  -7   9   0  222.58   10.70
  -7   9   0  195.58   13.90
  -7   9   0  194.08   15.10
  -7   9   0  169.28   15.10
  -7   9   0  208.18   15.00
  -7   9   0  199.08   14.00
  -7   9   0  197.68   15.10
  -7   9   0  208.68    9.40
  -7   9   0  214.28   13.70
  -7   9   0  235.08   12.00
  -7   9   0  201.28   14.20
  -7   9   0  239.78   15.80
  -7   9   0  200.18   16.10
  -7   9   0  193.38   12.60
   6  -9   0  648.14   32.90
   6  -9   0  676.13   33.40
   6  -9   0  630.64   36.10
   6  -9   0  676.73   34.80
   6  -9   0  654.63   36.70
   6  -9   0  672.63   35.50
   6  -9   0  619.74   34.60
   6  -9   0  663.83   28.90
   6  -9   0  621.44   29.50
   6  -9   0  660.93   28.10
   6  -9   0  669.43   32.40
   6  -9   0  606.64   33.40
   6  -9   0  686.53   34.70
   6  -9   0  615.84   29.30
   6  -9   0  689.33   32.50
   6  -9   0  658.23   32.20
   6  -9   0  613.04   27.00
   6  -9   0  678.93   27.20
   6  -9   0  723.83   31.00
   6  -9   0  687.43   32.30
   6  -9   0  673.53   35.50
   6  -9   0  648.14   30.70
   6  -9   0  692.73   35.90
  -6   9   0  679.63   31.20
  -6   9   0  622.34   35.70
  -6   9   0  703.63   28.50
  -6   9   0  699.73   31.10
  -6   9   0  676.93   32.40
  -6   9   0  672.33   33.40
  -6   9   0  679.73   34.30
  -6   9   0  669.83   34.20
  -6   9   0  646.34   32.80
  -6   9   0  706.33   31.90
  -6   9   0  636.44   33.50
  -6   9   0  657.73   29.50
  -6   9   0  684.23   28.30
  -6   9   0  691.23   29.10
  -6   9   0  693.53   30.60
  -6   9   0  694.33   27.90
  -6   9   0  667.63   26.10
   5  -9   0  437.46   23.80
   5  -9   0  463.85   21.70
   5  -9   0  443.06   22.80
   5  -9   0  413.46   20.20
   5  -9   0  443.76   21.90
   5  -9   0  452.85   26.00
   5  -9   0  426.36   25.30
   5  -9   0  436.56   19.30
   5  -9   0  442.86   23.00
   5  -9   0  447.36   23.20
   5  -9   0  409.26   18.60
   5  -9   0  457.25   23.70
   5  -9   0  461.65   25.00
   5  -9   0  470.85   23.70
   5  -9   0  438.36   22.70
   5  -9   0  429.86   25.50
   5  -9   0  435.96   25.50
   5  -9   0  454.45   25.10
   5  -9   0  437.56   24.40
   5  -9   0  411.26   20.50
  -5   9   0  472.75   25.40
  -5   9   0  433.86   22.00
  -5   9   0  445.06   20.00
  -5   9   0  385.16   22.10
  -5   9   0  459.75   21.20
  -5   9   0  479.25   24.00
  -5   9   0  486.75   20.80
  -5   9   0  407.06   24.30
  -5   9   0  435.96   23.20
  -5   9   0  468.95   23.50
  -5   9   0  452.55   19.90
  -5   9   0  432.96   22.30
  -5   9   0  464.85   23.30
  -5   9   0  473.75   25.20
  -5   9   0  420.86   22.50
  -5   9   0  439.86   23.70
  -5   9   0  405.86   23.00
  -5   9   0  456.55   19.80
  -5   9   0  433.56   17.80
   4  -9   0   14.40    4.20
   4  -9   0    7.90    5.00
   4  -9   0    9.80    3.00
   4  -9   0   11.00    3.00
   4  -9   0   10.40    4.40
   4  -9   0   14.40    4.20
   4  -9   0   18.10    5.30
   4  -9   0   11.90    3.30
   4  -9   0   11.20    5.00
   4  -9   0   19.10    5.90
   4  -9   0    7.80    4.20
   4  -9   0   17.10    4.60
   4  -9   0    8.80    3.70
   4  -9   0   13.50    4.10
   4  -9   0    6.20    4.30
   4  -9   0    4.90    4.50
   4  -9   0   11.30    4.70
   4  -9   0   10.90    3.20
   4  -9   0   13.80    2.80
   4  -9   0    6.40    4.00
   4  -9   0   13.10    5.80
   4  -9   0   20.50    5.40
  -4   9   0   11.80    4.30
  -4   9   0   11.80    3.10
  -4   9   0   13.90    4.10
  -4   9   0   15.80    3.60
  -4   9   0   17.10    5.00
  -4   9   0    7.40    4.50
  -4   9   0   10.20    4.20
  -4   9   0   14.00    3.30
  -4   9   0   14.90    5.50
  -4   9   0   12.10    2.30
  -4   9   0   13.50    3.50
  -4   9   0   19.50    5.60
  -4   9   0    9.70    4.50
  -4   9   0   10.70    4.00
  -4   9   0   15.70    4.70
  -4   9   0   12.50    4.00
  -4   9   0    5.70    3.40
  -4   9   0   14.40    4.30
  -4   9   0    8.90    3.90
  -4   9   0   12.40    3.60
   3  -9   0 1145.49   48.90
   3  -9   0 1001.70   41.50
   3  -9   0 1076.39   47.10
   3  -9   0 1022.50   43.90
   3  -9   0 1039.60   46.40
   3  -9   0 1029.40   47.30
   3  -9   0 1054.09   44.90
   3  -9   0 1040.10   43.40
   3  -9   0 1033.00   45.60
   3  -9   0 1037.10   48.20
   3  -9   0  950.60   40.90
   3  -9   0 1031.60   44.10
   3  -9   0  993.20   45.20
   3  -9   0 1117.39   49.60
   3  -9   0 1019.40   45.50
  -3   9   0 1032.00   43.30
  -3   9   0 1048.30   43.60
  -3   9   0 1042.20   45.10
  -3   9   0 1027.40   43.90
  -3   9   0 1066.99   45.00
  -3   9   0 1040.30   45.10
  -3   9   0 1077.09   44.30
  -3   9   0 1021.30   42.90
  -3   9   0 1027.00   44.40
  -3   9   0 1073.09   44.60
  -3   9   0 1083.99   47.30
  -3   9   0 1063.59   42.40
  -3   9   0 1080.39   45.40
  -3   9   0 1038.60   44.60
  -3   9   0 1051.69   46.70
   2  -9   0  296.27   16.50
   2  -9   0  271.17   14.40
   2  -9   0  299.67   17.30
   2  -9   0  302.67   18.20
   2  -9   0  278.87   13.00
   2  -9   0  279.07   18.50
   2  -9   0  284.07   14.50
   2  -9   0  312.57   20.80
   2  -9   0  275.17   18.30
   2  -9   0  281.17   18.20
   2  -9   0  272.77   18.00
   2  -9   0  281.07   15.80
   2  -9   0  284.07   15.50
   2  -9   0  282.97   16.00
   2  -9   0  264.57   17.00
   2  -9   0  308.87   19.10
   2  -9   0  331.97   20.20
   2  -9   0  307.27   16.60
   2  -9   0  292.17   13.50
   2  -9   0  279.77   16.50
  -2   9   0  300.77   16.60
  -2   9   0  300.87   16.70
  -2   9   0  282.47   16.70
  -2   9   0  307.47   15.90
  -2   9   0  295.97   20.70
  -2   9   0  294.17   17.40
  -2   9   0  282.37   16.40
  -2   9   0  281.87   17.10
  -2   9   0  298.07   16.10
  -2   9   0  316.47   17.20
  -2   9   0  339.17   19.30
  -2   9   0  303.57   13.70
  -2   9   0  303.17   14.40
  -2   9   0  285.77   16.60
  -2   9   0  303.37   17.10
  -2   9   0  306.37   16.00
  -2   9   0  290.87   16.20
  -2   9   0  258.27   17.30
  -2   9   0  304.57   17.40
  -2   9   0  283.37   15.50
   1  -9   0   84.29   10.00
   1  -9   0   70.19    8.40
   1  -9   0   75.79    8.70
   1  -9   0   72.99    6.70
   1  -9   0   60.89    8.70
   1  -9   0   71.99    4.50
   1  -9   0   86.09   11.60
   1  -9   0   55.69    6.70
   1  -9   0   59.39    8.30
   1  -9   0   72.79    6.90
   1  -9   0   67.79    8.10
   1  -9   0   55.69    6.60
   1  -9   0   87.99   11.00
   1  -9   0   78.99    9.10
   1  -9   0   71.09   11.70
   1  -9   0   73.59    7.20
   1  -9   0  123.29   13.40
   1  -9   0   68.59    4.90
  -1   9   0   86.39   10.10
  -1   9   0   71.89    8.10
  -1   9   0   76.99    8.10
  -1   9   0   68.49    8.20
  -1   9   0   85.59    9.90
  -1   9   0   69.89    6.30
  -1   9   0   75.09    8.90
  -1   9   0   87.39    9.80
  -1   9   0   62.29    8.80
  -1   9   0   42.30    6.90
  -1   9   0   69.29    8.70
  -1   9   0   87.49   10.60
  -1   9   0   66.89    7.90
  -1   9   0   54.89    5.10
  -1   9   0   84.19    9.60
  -1   9   0   61.79    5.90
  -1   9   0   50.29    7.60
  -1   9   0   79.99    9.20
  -1   9   0   73.79    5.80
  -1   9   0   73.39    9.60
  -1   9   0   71.79    5.40
   0  -9   0   25.70    5.90
   0  -9   0   42.10    7.10
   0  -9   0   47.60    7.60
   0  -9   0   42.40    9.40
   0  -9   0   35.90    5.70
   0  -9   0   42.80    5.20
   0  -9   0   50.39    8.10
   0  -9   0   52.29    7.80
   0  -9   0   29.60    5.50
   0  -9   0   56.99    7.50
   0  -9   0   44.00    5.70
   0  -9   0   39.20    6.90
   0  -9   0   36.60    8.00
   0  -9   0   32.90    6.90
   0  -9   0   39.90    6.70
   0  -9   0   36.50    5.60
   0   9   0   27.70    4.90
   0   9   0   43.80    5.70
   0   9   0   30.40    6.30
   0   9   0   22.70    5.70
   0   9   0   36.80    6.40
   0   9   0   41.30    6.80
   0   9   0   45.60    7.50
   0   9   0   43.40    5.10
   0   9   0   47.70    7.80
[truncated: 22,565,576 more chars]
