# Supplementary material for: A trimetallic bismuth(I)-based allyl cation
Source: Nat Chem. 2025 Jan 6;17(2):265–70. doi: 10.1038/s41557-024-01691-x (PMC11794141; doi:10.1038/s41557-024-01691-x)
Supplement: Supplementary file 5 — X-ray crystal structure analysis, bond length and angles. [file 41557_2024_1691_MOESM5_ESM.txt]

Bond lengths [Å] and angles [°] of 2 ∙ 2 toluene-d8 solvate.
______________________________________________________________________
Bi(1)-Bi(2)	2.93428(12)
Bi(1)-C(1)	2.2834(16)
Bi(2)-Bi(3)	2.93294(11)
Bi(3)-C(57)	2.2869(16)
C(1)-C(2)	1.403(2)
C(1)-C(6)	1.400(2)
C(2)-C(3)	1.398(2)
C(2)-C(9)	1.518(2)
C(3)-C(4)	1.387(2)
C(3)-C(7)	1.518(2)
C(4)-H(4)	0.9500
C(4)-C(5)	1.390(2)
C(5)-C(6)	1.406(2)
C(5)-C(10)	1.516(2)
C(6)-C(165)	1.521(2)
C(7)-C(8)	1.552(2)
C(7)-C(13)	1.531(3)
C(7)-C(14)	1.534(2)
C(8)-H(8A)	0.9900
C(8)-H(8B)	0.9900
C(8)-C(9)	1.566(2)
C(9)-C(17)	1.527(2)
C(9)-C(28)	1.512(2)
C(10)-C(11)	1.549(2)
C(10)-C(15)	1.532(3)
C(10)-C(16)	1.534(3)
C(11)-H(11A)	0.9900
C(11)-H(11B)	0.9900
C(11)-C(165)	1.571(2)
C(13)-H(13A)	0.9800
C(13)-H(13B)	0.9800
C(13)-H(13C)	0.9800
C(14)-H(14A)	0.9800
C(14)-H(14B)	0.9800
C(14)-H(14C)	0.9800
C(15)-H(15A)	0.9800
C(15)-H(15B)	0.9800
C(15)-H(15C)	0.9800
C(16)-H(16A)	0.9800
C(16)-H(16B)	0.9800
C(16)-H(16C)	0.9800
C(17)-C(18)	1.376(3)
C(17)-C(22)	1.408(2)
C(18)-H(18)	0.9500
C(18)-C(19)	1.408(2)
C(19)-C(20)	1.398(3)
C(19)-C(29)	1.531(3)
C(20)-H(20)	0.9500
C(20)-C(21)	1.395(3)
C(21)-H(21)	0.9500
C(21)-C(22)	1.393(3)
C(22)-C(23)	1.465(3)
C(23)-C(24)	1.390(3)
C(23)-C(28)	1.402(2)
C(24)-H(24)	0.9500
C(24)-C(25)	1.394(3)
C(25)-H(25)	0.9500
C(25)-C(26)	1.406(3)
C(26)-C(27)	1.399(2)
C(26)-C(33)	1.528(3)
C(27)-H(27)	0.9500
C(27)-C(28)	1.392(3)
C(29)-C(30)	1.530(3)
C(29)-C(31)	1.541(3)
C(29)-C(32)	1.543(3)
C(30)-H(30A)	0.9800
C(30)-H(30B)	0.9800
C(30)-H(30C)	0.9800
C(31)-H(31A)	0.9800
C(31)-H(31B)	0.9800
C(31)-H(31C)	0.9800
C(32)-H(32A)	0.9800
C(32)-H(32B)	0.9800
C(32)-H(32C)	0.9800
C(33)-C(34)	1.529(3)
C(33)-C(35)	1.532(3)
C(33)-C(36)	1.538(3)
C(34)-H(34A)	0.9800
C(34)-H(34B)	0.9800
C(34)-H(34C)	0.9800
C(35)-H(35A)	0.9800
C(35)-H(35B)	0.9800
C(35)-H(35C)	0.9800
C(36)-H(36A)	0.9800
C(36)-H(36B)	0.9800
C(36)-H(36C)	0.9800
C(37)-C(38)	1.380(2)
C(37)-C(42)	1.405(2)
C(37)-C(165)	1.530(2)
C(38)-H(38)	0.9500
C(38)-C(39)	1.406(2)
C(39)-C(40)	1.399(3)
C(39)-C(49)	1.534(3)
C(40)-H(40)	0.9500
C(40)-C(41)	1.393(3)
C(41)-H(41)	0.9500
C(41)-C(42)	1.388(2)
C(42)-C(43)	1.467(2)
C(43)-C(44)	1.395(2)
C(43)-C(48)	1.399(2)
C(44)-H(44)	0.9500
C(44)-C(45)	1.388(3)
C(45)-H(45)	0.9500
C(45)-C(46)	1.408(2)
C(46)-C(47)	1.402(2)
C(46)-C(53)	1.534(3)
C(47)-H(47)	0.9500
C(47)-C(48)	1.390(2)
C(48)-C(165)	1.532(2)
C(49)-C(50)	1.533(3)
C(49)-C(51)	1.542(3)
C(49)-C(52)	1.534(3)
C(50)-H(50A)	0.9800
C(50)-H(50B)	0.9800
C(50)-H(50C)	0.9800
C(51)-H(51A)	0.9800
C(51)-H(51B)	0.9800
C(51)-H(51C)	0.9800
C(52)-H(52A)	0.9800
C(52)-H(52B)	0.9800
C(52)-H(52C)	0.9800
C(53)-C(54)	1.529(3)
C(53)-C(55)	1.540(3)
C(53)-C(56)	1.537(3)
C(54)-H(54A)	0.9800
C(54)-H(54B)	0.9800
C(54)-H(54C)	0.9800
C(55)-H(55A)	0.9800
C(55)-H(55B)	0.9800
C(55)-H(55C)	0.9800
C(56)-H(56A)	0.9800
C(56)-H(56B)	0.9800
C(56)-H(56C)	0.9800
C(57)-C(58)	1.404(2)
C(57)-C(62)	1.402(2)
C(58)-C(59)	1.397(2)
C(58)-C(65)	1.518(2)
C(59)-C(60)	1.391(2)
C(59)-C(63)	1.517(2)
C(60)-H(60)	0.9500
C(60)-C(61)	1.385(2)
C(61)-C(62)	1.405(2)
C(61)-C(66)	1.515(2)
C(62)-C(68)	1.523(2)
C(63)-C(64)	1.555(2)
C(63)-C(69)	1.537(3)
C(63)-C(70)	1.536(3)
C(64)-H(64A)	0.9900
C(64)-H(64B)	0.9900
C(64)-C(65)	1.565(2)
C(65)-C(73)	1.522(2)
C(65)-C(84)	1.517(2)
C(66)-C(67)	1.549(3)
C(66)-C(71)	1.537(3)
C(66)-C(72)	1.534(3)
C(67)-H(67A)	0.9900
C(67)-H(67B)	0.9900
C(67)-C(68)	1.575(2)
C(68)-C(93)	1.532(2)
C(68)-C(104)	1.522(2)
C(69)-H(69A)	0.9800
C(69)-H(69B)	0.9800
C(69)-H(69C)	0.9800
C(70)-H(70A)	0.9800
C(70)-H(70B)	0.9800
C(70)-H(70C)	0.9800
C(71)-H(71A)	0.9800
C(71)-H(71B)	0.9800
C(71)-H(71C)	0.9800
C(72)-H(72A)	0.9800
C(72)-H(72B)	0.9800
C(72)-H(72C)	0.9800
C(73)-C(74)	1.378(2)
C(73)-C(78)	1.409(2)
C(74)-H(74)	0.9500
C(74)-C(75)	1.405(2)
C(75)-C(76)	1.399(3)
C(75)-C(85)	1.528(3)
C(76)-H(76)	0.9500
C(76)-C(77)	1.402(3)
C(77)-H(77)	0.9500
C(77)-C(78)	1.390(2)
C(78)-C(79)	1.460(2)
C(79)-C(80)	1.397(2)
C(79)-C(84)	1.401(2)
C(80)-H(80)	0.9500
C(80)-C(81)	1.393(3)
C(81)-H(81)	0.9500
C(81)-C(82)	1.407(3)
C(82)-C(83)	1.403(2)
C(82)-C(89)	1.524(3)
C(83)-H(83)	0.9500
C(83)-C(84)	1.395(2)
C(85)-C(86)	1.537(3)
C(85)-C(87)	1.537(3)
C(85)-C(88)	1.536(3)
C(86)-H(86A)	0.9800
C(86)-H(86B)	0.9800
C(86)-H(86C)	0.9800
C(87)-H(87A)	0.9800
C(87)-H(87B)	0.9800
C(87)-H(87C)	0.9800
C(88)-H(88A)	0.9800
C(88)-H(88B)	0.9800
C(88)-H(88C)	0.9800
C(89)-C(90)	1.531(3)
C(89)-C(91)	1.539(3)
C(89)-C(92)	1.528(3)
C(90)-H(90A)	0.9800
C(90)-H(90B)	0.9800
C(90)-H(90C)	0.9800
C(91)-H(91A)	0.9800
C(91)-H(91B)	0.9800
C(91)-H(91C)	0.9800
C(92)-H(92A)	0.9800
C(92)-H(92B)	0.9800
C(92)-H(92C)	0.9800
C(93)-C(94)	1.386(3)
C(93)-C(98)	1.402(2)
C(94)-H(94)	0.9500
C(94)-C(95)	1.405(3)
C(95)-C(96)	1.400(3)
C(95)-C(105)	1.533(3)
C(96)-H(96)	0.9500
C(96)-C(97)	1.390(3)
C(97)-H(97)	0.9500
C(97)-C(98)	1.388(3)
C(98)-C(99)	1.466(3)
C(99)-C(100)	1.393(3)
C(99)-C(104)	1.400(2)
C(100)-H(100)	0.9500
C(100)-C(101)	1.387(3)
C(101)-H(101)	0.9500
C(101)-C(102)	1.405(3)
C(102)-C(103)	1.406(2)
C(102)-C(109)	1.532(3)
C(103)-H(103)	0.9500
C(103)-C(104)	1.391(3)
C(105)-C(106)	1.531(3)
C(105)-C(107)	1.535(3)
C(105)-C(108)	1.538(3)
C(106)-H(10A)	0.9800
C(106)-H(10B)	0.9800
C(106)-H(10C)	0.9800
C(107)-H(10D)	0.9800
C(107)-H(10E)	0.9800
C(107)-H(10F)	0.9800
C(108)-H(10G)	0.9800
C(108)-H(10H)	0.9800
C(108)-H(10I)	0.9800
C(109)-C(110)	1.541(3)
C(109)-C(111)	1.533(3)
C(109)-C(112)	1.534(3)
C(110)-H(11C)	0.9800
C(110)-H(11D)	0.9800
C(110)-H(11E)	0.9800
C(111)-H(11F)	0.9800
C(111)-H(11G)	0.9800
C(111)-H(11H)	0.9800
C(112)-H(11I)	0.9800
C(112)-H(11J)	0.9800
C(112)-H(11K)	0.9800
F(1)-C(114)	1.360(2)
F(2)-C(115)	1.335(3)
F(3)-C(116)	1.342(2)
F(4)-C(117)	1.344(2)
F(5)-C(118)	1.350(2)
F(6)-C(120)	1.349(2)
F(7)-C(121)	1.344(3)
F(8)-C(122)	1.343(3)
F(9)-C(123)	1.345(3)
F(10)-C(124)	1.347(3)
F(11)-C(126)	1.350(2)
F(12)-C(127)	1.345(2)
F(13)-C(128)	1.347(2)
F(14)-C(129)	1.341(3)
F(15)-C(130)	1.348(2)
F(16)-C(132)	1.347(2)
F(17)-C(133)	1.343(3)
F(18)-C(134)	1.342(3)
F(19)-C(135)	1.344(3)
F(20)-C(136)	1.349(3)
F(21)-C(138)	1.351(2)
F(22)-C(139)	1.342(2)
F(23)-C(140)	1.339(2)
F(24)-C(141)	1.343(2)
F(25)-C(142)	1.348(2)
F(26)-C(144)	1.358(2)
F(27)-C(145)	1.340(2)
F(28)-C(146)	1.340(2)
F(29)-C(147)	1.343(2)
F(30)-C(148)	1.350(2)
O(1)-H(1)	0.76(3)
O(1)-B(1)	1.573(2)
O(1)-B(2)	1.570(2)
C(113)-C(114)	1.391(3)
C(113)-C(118)	1.389(3)
C(113)-B(1)	1.661(3)
C(114)-C(115)	1.382(3)
C(115)-C(116)	1.377(3)
C(116)-C(117)	1.376(3)
C(117)-C(118)	1.387(3)
C(119)-C(120)	1.394(3)
C(119)-C(124)	1.396(3)
C(119)-B(1)	1.632(3)
C(120)-C(121)	1.377(3)
C(121)-C(122)	1.380(4)
C(122)-C(123)	1.370(4)
C(123)-C(124)	1.385(3)
C(125)-C(126)	1.385(3)
C(125)-C(130)	1.392(3)
C(125)-B(1)	1.639(3)
C(126)-C(127)	1.389(3)
C(127)-C(128)	1.370(3)
C(128)-C(129)	1.375(3)
C(129)-C(130)	1.379(3)
C(131)-C(132)	1.389(3)
C(131)-C(136)	1.396(3)
C(131)-B(2)	1.623(3)
C(132)-C(133)	1.380(3)
C(133)-C(134)	1.382(3)
C(134)-C(135)	1.366(4)
C(135)-C(136)	1.384(3)
C(137)-C(138)	1.384(3)
C(137)-C(142)	1.394(3)
C(137)-B(2)	1.645(3)
C(138)-C(139)	1.380(3)
C(139)-C(140)	1.375(3)
C(140)-C(141)	1.377(3)
C(141)-C(142)	1.375(3)
C(143)-C(144)	1.396(3)
C(143)-C(148)	1.391(3)
C(143)-B(2)	1.660(3)
C(144)-C(145)	1.378(3)
C(145)-C(146)	1.379(3)
C(146)-C(147)	1.375(3)
C(147)-C(148)	1.385(3)
C(149)-D(149)	0.9500
C(149)-C(150)	1.386(4)
C(149)-C(154)	1.398(4)
C(150)-D(150)	0.9500
C(150)-C(151)	1.380(5)
C(151)-D(151)	0.9500
C(151)-C(152)	1.393(4)
C(152)-C(153)	1.391(4)
C(152)-C(155)	1.508(5)
C(153)-D(153)	0.9500
C(153)-C(154)	1.378(5)
C(154)-D(154)	0.9500
C(155)-D(15A)	0.9800
C(155)-D(15B)	0.9800
C(155)-D(15C)	0.9800
C(31A)-H(31D)	0.9800
C(31A)-H(31E)	0.9800
C(31A)-H(31F)	0.9800
C(31A)-C(32A)	1.581(10)
C(32A)-C(33A)	1.431(8)
C(32A)-C(37A)	1.383(9)
C(33A)-H(33A)	0.9500
C(33A)-C(34A)	1.353(8)
C(34A)-H(34D)	0.9500
C(34A)-C(35A)	1.382(8)
C(35A)-H(35D)	0.9500
C(35A)-C(36A)	1.352(9)
C(36A)-H(36D)	0.9500
C(36A)-C(37A)	1.371(9)
C(37A)-H(37A)	0.9500
C(31B)-H(31G)	0.9800
C(31B)-H(31H)	0.9800
C(31B)-H(31I)	0.9800
C(31B)-C(32B)	1.493(9)
C(32B)-C(33B)	1.453(8)
C(32B)-C(37B)	1.422(9)
C(33B)-H(33B)	0.9500
C(33B)-C(34B)	1.486(9)
C(34B)-H(34E)	0.9500
C(34B)-C(35B)	1.389(10)
C(35B)-H(35E)	0.9500
C(35B)-C(36B)	1.398(9)
C(36B)-H(36E)	0.9500
C(36B)-C(37B)	1.482(9)
C(37B)-H(37B)	0.9500
C(1)-Bi(1)-Bi(2)	101.33(4)
Bi(3)-Bi(2)-Bi(1)	80.637(3)
C(57)-Bi(3)-Bi(2)	101.24(4)
C(2)-C(1)-Bi(1)	118.21(11)
C(6)-C(1)-Bi(1)	123.30(12)
C(6)-C(1)-C(2)	117.38(15)
C(1)-C(2)-C(9)	127.93(14)
C(3)-C(2)-C(1)	121.71(15)
C(3)-C(2)-C(9)	110.35(14)
C(2)-C(3)-C(7)	112.92(14)
C(4)-C(3)-C(2)	120.45(15)
C(4)-C(3)-C(7)	126.56(15)
C(3)-C(4)-H(4)	120.7
C(3)-C(4)-C(5)	118.55(15)
C(5)-C(4)-H(4)	120.7
C(4)-C(5)-C(6)	121.27(15)
C(4)-C(5)-C(10)	125.56(15)
C(6)-C(5)-C(10)	113.10(15)
C(1)-C(6)-C(5)	120.57(15)
C(1)-C(6)-C(165)	129.02(15)
C(5)-C(6)-C(165)	110.42(14)
C(3)-C(7)-C(8)	102.21(13)
C(3)-C(7)-C(13)	112.15(15)
C(3)-C(7)-C(14)	110.82(14)
C(13)-C(7)-C(8)	112.80(15)
C(13)-C(7)-C(14)	108.58(14)
C(14)-C(7)-C(8)	110.21(15)
C(7)-C(8)-H(8A)	110.1
C(7)-C(8)-H(8B)	110.1
C(7)-C(8)-C(9)	108.03(13)
H(8A)-C(8)-H(8B)	108.4
C(9)-C(8)-H(8A)	110.1
C(9)-C(8)-H(8B)	110.1
C(2)-C(9)-C(8)	102.60(13)
C(2)-C(9)-C(17)	113.45(14)
C(17)-C(9)-C(8)	112.44(14)
C(28)-C(9)-C(2)	116.49(14)
C(28)-C(9)-C(8)	111.15(14)
C(28)-C(9)-C(17)	101.12(13)
C(5)-C(10)-C(11)	101.21(13)
C(5)-C(10)-C(15)	112.13(15)
C(5)-C(10)-C(16)	111.80(15)
C(15)-C(10)-C(11)	113.29(16)
C(15)-C(10)-C(16)	107.74(15)
C(16)-C(10)-C(11)	110.67(15)
C(10)-C(11)-H(11A)	110.0
C(10)-C(11)-H(11B)	110.0
C(10)-C(11)-C(165)	108.43(13)
H(11A)-C(11)-H(11B)	108.4
C(165)-C(11)-H(11A)	110.0
C(165)-C(11)-H(11B)	110.0
C(7)-C(13)-H(13A)	109.5
C(7)-C(13)-H(13B)	109.5
C(7)-C(13)-H(13C)	109.5
H(13A)-C(13)-H(13B)	109.5
H(13A)-C(13)-H(13C)	109.5
H(13B)-C(13)-H(13C)	109.5
C(7)-C(14)-H(14A)	109.5
C(7)-C(14)-H(14B)	109.5
C(7)-C(14)-H(14C)	109.5
H(14A)-C(14)-H(14B)	109.5
H(14A)-C(14)-H(14C)	109.5
H(14B)-C(14)-H(14C)	109.5
C(10)-C(15)-H(15A)	109.5
C(10)-C(15)-H(15B)	109.5
C(10)-C(15)-H(15C)	109.5
H(15A)-C(15)-H(15B)	109.5
H(15A)-C(15)-H(15C)	109.5
H(15B)-C(15)-H(15C)	109.5
C(10)-C(16)-H(16A)	109.5
C(10)-C(16)-H(16B)	109.5
C(10)-C(16)-H(16C)	109.5
H(16A)-C(16)-H(16B)	109.5
H(16A)-C(16)-H(16C)	109.5
H(16B)-C(16)-H(16C)	109.5
C(18)-C(17)-C(9)	128.73(15)
C(18)-C(17)-C(22)	120.92(16)
C(22)-C(17)-C(9)	110.36(15)
C(17)-C(18)-H(18)	119.8
C(17)-C(18)-C(19)	120.45(16)
C(19)-C(18)-H(18)	119.8
C(18)-C(19)-C(29)	119.06(16)
C(20)-C(19)-C(18)	117.87(17)
C(20)-C(19)-C(29)	123.02(17)
C(19)-C(20)-H(20)	118.9
C(21)-C(20)-C(19)	122.27(17)
C(21)-C(20)-H(20)	118.9
C(20)-C(21)-H(21)	120.6
C(22)-C(21)-C(20)	118.87(17)
C(22)-C(21)-H(21)	120.6
C(17)-C(22)-C(23)	108.34(15)
C(21)-C(22)-C(17)	119.49(17)
C(21)-C(22)-C(23)	132.02(16)
C(24)-C(23)-C(22)	132.16(17)
C(24)-C(23)-C(28)	119.38(17)
C(28)-C(23)-C(22)	108.29(15)
C(23)-C(24)-H(24)	120.5
C(23)-C(24)-C(25)	118.99(17)
C(25)-C(24)-H(24)	120.5
C(24)-C(25)-H(25)	118.7
C(24)-C(25)-C(26)	122.53(17)
C(26)-C(25)-H(25)	118.7
C(25)-C(26)-C(33)	120.45(17)
C(27)-C(26)-C(25)	117.60(18)
C(27)-C(26)-C(33)	121.78(17)
C(26)-C(27)-H(27)	119.9
C(28)-C(27)-C(26)	120.30(17)
C(28)-C(27)-H(27)	119.9
C(23)-C(28)-C(9)	111.14(15)
C(27)-C(28)-C(9)	127.62(16)
C(27)-C(28)-C(23)	121.19(16)
C(19)-C(29)-C(31)	110.62(16)
C(19)-C(29)-C(32)	108.15(17)
C(30)-C(29)-C(19)	112.13(17)
C(30)-C(29)-C(31)	108.12(19)
C(30)-C(29)-C(32)	109.34(18)
C(31)-C(29)-C(32)	108.41(18)
C(29)-C(30)-H(30A)	109.5
C(29)-C(30)-H(30B)	109.5
C(29)-C(30)-H(30C)	109.5
H(30A)-C(30)-H(30B)	109.5
H(30A)-C(30)-H(30C)	109.5
H(30B)-C(30)-H(30C)	109.5
C(29)-C(31)-H(31A)	109.5
C(29)-C(31)-H(31B)	109.5
C(29)-C(31)-H(31C)	109.5
H(31A)-C(31)-H(31B)	109.5
H(31A)-C(31)-H(31C)	109.5
H(31B)-C(31)-H(31C)	109.5
C(29)-C(32)-H(32A)	109.5
C(29)-C(32)-H(32B)	109.5
C(29)-C(32)-H(32C)	109.5
H(32A)-C(32)-H(32B)	109.5
H(32A)-C(32)-H(32C)	109.5
H(32B)-C(32)-H(32C)	109.5
C(26)-C(33)-C(34)	111.45(18)
C(26)-C(33)-C(35)	107.64(17)
C(26)-C(33)-C(36)	112.45(16)
C(34)-C(33)-C(35)	109.18(18)
C(34)-C(33)-C(36)	108.4(2)
C(35)-C(33)-C(36)	107.60(19)
C(33)-C(34)-H(34A)	109.5
C(33)-C(34)-H(34B)	109.5
C(33)-C(34)-H(34C)	109.5
H(34A)-C(34)-H(34B)	109.5
H(34A)-C(34)-H(34C)	109.5
H(34B)-C(34)-H(34C)	109.5
C(33)-C(35)-H(35A)	109.5
C(33)-C(35)-H(35B)	109.5
C(33)-C(35)-H(35C)	109.5
H(35A)-C(35)-H(35B)	109.5
H(35A)-C(35)-H(35C)	109.5
H(35B)-C(35)-H(35C)	109.5
C(33)-C(36)-H(36A)	109.5
C(33)-C(36)-H(36B)	109.5
C(33)-C(36)-H(36C)	109.5
H(36A)-C(36)-H(36B)	109.5
H(36A)-C(36)-H(36C)	109.5
H(36B)-C(36)-H(36C)	109.5
C(38)-C(37)-C(42)	120.45(16)
C(38)-C(37)-C(165)	129.51(15)
C(42)-C(37)-C(165)	109.72(15)
C(37)-C(38)-H(38)	119.8
C(37)-C(38)-C(39)	120.47(16)
C(39)-C(38)-H(38)	119.8
C(38)-C(39)-C(49)	120.10(16)
C(40)-C(39)-C(38)	118.12(17)
C(40)-C(39)-C(49)	121.62(16)
C(39)-C(40)-H(40)	119.1
C(41)-C(40)-C(39)	121.84(17)
C(41)-C(40)-H(40)	119.1
C(40)-C(41)-H(41)	120.5
C(42)-C(41)-C(40)	119.10(16)
C(42)-C(41)-H(41)	120.5
C(37)-C(42)-C(43)	108.60(15)
C(41)-C(42)-C(37)	119.86(16)
C(41)-C(42)-C(43)	131.54(16)
C(44)-C(43)-C(42)	131.23(16)
C(44)-C(43)-C(48)	120.07(16)
C(48)-C(43)-C(42)	108.68(15)
C(43)-C(44)-H(44)	120.6
C(45)-C(44)-C(43)	118.73(16)
C(45)-C(44)-H(44)	120.6
C(44)-C(45)-H(45)	118.8
C(44)-C(45)-C(46)	122.33(16)
C(46)-C(45)-H(45)	118.8
C(45)-C(46)-C(53)	119.04(16)
C(47)-C(46)-C(45)	117.82(16)
C(47)-C(46)-C(53)	123.14(16)
C(46)-C(47)-H(47)	119.8
C(48)-C(47)-C(46)	120.39(16)
C(48)-C(47)-H(47)	119.8
C(43)-C(48)-C(165)	109.95(15)
C(47)-C(48)-C(43)	120.59(16)
C(47)-C(48)-C(165)	128.94(15)
C(39)-C(49)-C(51)	107.64(16)
C(50)-C(49)-C(39)	112.24(16)
C(50)-C(49)-C(51)	108.28(18)
C(50)-C(49)-C(52)	108.43(17)
C(52)-C(49)-C(39)	111.11(15)
C(52)-C(49)-C(51)	109.07(18)
C(49)-C(50)-H(50A)	109.5
C(49)-C(50)-H(50B)	109.5
C(49)-C(50)-H(50C)	109.5
H(50A)-C(50)-H(50B)	109.5
H(50A)-C(50)-H(50C)	109.5
H(50B)-C(50)-H(50C)	109.5
C(49)-C(51)-H(51A)	109.5
C(49)-C(51)-H(51B)	109.5
C(49)-C(51)-H(51C)	109.5
H(51A)-C(51)-H(51B)	109.5
H(51A)-C(51)-H(51C)	109.5
H(51B)-C(51)-H(51C)	109.5
C(49)-C(52)-H(52A)	109.5
C(49)-C(52)-H(52B)	109.5
C(49)-C(52)-H(52C)	109.5
H(52A)-C(52)-H(52B)	109.5
H(52A)-C(52)-H(52C)	109.5
H(52B)-C(52)-H(52C)	109.5
C(46)-C(53)-C(55)	110.61(15)
C(46)-C(53)-C(56)	109.25(15)
C(54)-C(53)-C(46)	111.69(15)
C(54)-C(53)-C(55)	108.79(16)
C(54)-C(53)-C(56)	108.05(16)
C(56)-C(53)-C(55)	108.35(16)
C(53)-C(54)-H(54A)	109.5
C(53)-C(54)-H(54B)	109.5
C(53)-C(54)-H(54C)	109.5
H(54A)-C(54)-H(54B)	109.5
H(54A)-C(54)-H(54C)	109.5
H(54B)-C(54)-H(54C)	109.5
C(53)-C(55)-H(55A)	109.5
C(53)-C(55)-H(55B)	109.5
C(53)-C(55)-H(55C)	109.5
H(55A)-C(55)-H(55B)	109.5
H(55A)-C(55)-H(55C)	109.5
H(55B)-C(55)-H(55C)	109.5
C(53)-C(56)-H(56A)	109.5
C(53)-C(56)-H(56B)	109.5
C(53)-C(56)-H(56C)	109.5
H(56A)-C(56)-H(56B)	109.5
H(56A)-C(56)-H(56C)	109.5
H(56B)-C(56)-H(56C)	109.5
C(58)-C(57)-Bi(3)	117.45(11)
C(62)-C(57)-Bi(3)	124.14(12)
C(62)-C(57)-C(58)	117.37(15)
C(57)-C(58)-C(65)	128.10(15)
C(59)-C(58)-C(57)	121.77(15)
C(59)-C(58)-C(65)	110.12(14)
C(58)-C(59)-C(63)	113.24(14)
C(60)-C(59)-C(58)	120.23(15)
C(60)-C(59)-C(63)	126.47(15)
C(59)-C(60)-H(60)	120.6
C(61)-C(60)-C(59)	118.78(15)
C(61)-C(60)-H(60)	120.6
C(60)-C(61)-C(62)	121.31(15)
C(60)-C(61)-C(66)	125.43(15)
C(62)-C(61)-C(66)	113.19(15)
C(57)-C(62)-C(61)	120.51(15)
C(57)-C(62)-C(68)	129.00(15)
C(61)-C(62)-C(68)	110.48(14)
C(59)-C(63)-C(64)	102.16(13)
C(59)-C(63)-C(69)	111.84(15)
C(59)-C(63)-C(70)	110.87(14)
C(69)-C(63)-C(64)	112.83(15)
C(70)-C(63)-C(64)	109.85(15)
C(70)-C(63)-C(69)	109.14(14)
C(63)-C(64)-H(64A)	110.1
C(63)-C(64)-H(64B)	110.1
C(63)-C(64)-C(65)	107.81(13)
H(64A)-C(64)-H(64B)	108.5
C(65)-C(64)-H(64A)	110.1
C(65)-C(64)-H(64B)	110.1
C(58)-C(65)-C(64)	103.00(13)
C(58)-C(65)-C(73)	113.70(14)
C(73)-C(65)-C(64)	112.13(14)
C(84)-C(65)-C(58)	117.08(14)
C(84)-C(65)-C(64)	110.32(14)
C(84)-C(65)-C(73)	100.93(13)
C(61)-C(66)-C(67)	101.62(13)
C(61)-C(66)-C(71)	111.63(16)
C(61)-C(66)-C(72)	111.80(15)
C(71)-C(66)-C(67)	113.42(16)
C(72)-C(66)-C(67)	110.19(16)
C(72)-C(66)-C(71)	108.14(16)
C(66)-C(67)-H(67A)	110.0
C(66)-C(67)-H(67B)	110.0
C(66)-C(67)-C(68)	108.45(14)
H(67A)-C(67)-H(67B)	108.4
C(68)-C(67)-H(67A)	110.0
C(68)-C(67)-H(67B)	110.0
C(62)-C(68)-C(67)	101.91(13)
C(62)-C(68)-C(93)	117.47(14)
C(93)-C(68)-C(67)	109.83(14)
C(104)-C(68)-C(62)	118.24(14)
C(104)-C(68)-C(67)	108.18(14)
C(104)-C(68)-C(93)	101.03(14)
C(63)-C(69)-H(69A)	109.5
C(63)-C(69)-H(69B)	109.5
C(63)-C(69)-H(69C)	109.5
H(69A)-C(69)-H(69B)	109.5
H(69A)-C(69)-H(69C)	109.5
H(69B)-C(69)-H(69C)	109.5
C(63)-C(70)-H(70A)	109.5
C(63)-C(70)-H(70B)	109.5
C(63)-C(70)-H(70C)	109.5
H(70A)-C(70)-H(70B)	109.5
H(70A)-C(70)-H(70C)	109.5
H(70B)-C(70)-H(70C)	109.5
C(66)-C(71)-H(71A)	109.5
C(66)-C(71)-H(71B)	109.5
C(66)-C(71)-H(71C)	109.5
H(71A)-C(71)-H(71B)	109.5
H(71A)-C(71)-H(71C)	109.5
H(71B)-C(71)-H(71C)	109.5
C(66)-C(72)-H(72A)	109.5
C(66)-C(72)-H(72B)	109.5
C(66)-C(72)-H(72C)	109.5
H(72A)-C(72)-H(72B)	109.5
H(72A)-C(72)-H(72C)	109.5
H(72B)-C(72)-H(72C)	109.5
C(74)-C(73)-C(65)	128.94(15)
C(74)-C(73)-C(78)	120.59(16)
C(78)-C(73)-C(65)	110.46(15)
C(73)-C(74)-H(74)	119.6
C(73)-C(74)-C(75)	120.81(16)
C(75)-C(74)-H(74)	119.6
C(74)-C(75)-C(85)	119.19(16)
C(76)-C(75)-C(74)	117.90(16)
C(76)-C(75)-C(85)	122.84(16)
C(75)-C(76)-H(76)	119.0
C(75)-C(76)-C(77)	122.02(17)
C(77)-C(76)-H(76)	119.0
C(76)-C(77)-H(77)	120.6
C(78)-C(77)-C(76)	118.82(16)
C(78)-C(77)-H(77)	120.6
C(73)-C(78)-C(79)	108.20(15)
C(77)-C(78)-C(73)	119.76(16)
C(77)-C(78)-C(79)	131.76(16)
C(80)-C(79)-C(78)	132.12(16)
C(80)-C(79)-C(84)	119.21(16)
C(84)-C(79)-C(78)	108.47(15)
C(79)-C(80)-H(80)	120.5
C(81)-C(80)-C(79)	119.00(16)
C(81)-C(80)-H(80)	120.5
C(80)-C(81)-H(81)	118.6
C(80)-C(81)-C(82)	122.72(16)
C(82)-C(81)-H(81)	118.6
C(81)-C(82)-C(89)	120.55(16)
C(83)-C(82)-C(81)	117.47(16)
C(83)-C(82)-C(89)	121.97(16)
C(82)-C(83)-H(83)	119.9
C(84)-C(83)-C(82)	120.26(16)
C(84)-C(83)-H(83)	119.9
C(79)-C(84)-C(65)	110.81(15)
C(83)-C(84)-C(65)	127.79(15)
C(83)-C(84)-C(79)	121.33(16)
C(75)-C(85)-C(86)	108.26(16)
C(75)-C(85)-C(87)	110.15(16)
C(75)-C(85)-C(88)	112.47(16)
C(86)-C(85)-C(87)	108.85(18)
C(88)-C(85)-C(86)	109.19(17)
C(88)-C(85)-C(87)	107.86(17)
C(85)-C(86)-H(86A)	109.5
C(85)-C(86)-H(86B)	109.5
C(85)-C(86)-H(86C)	109.5
H(86A)-C(86)-H(86B)	109.5
H(86A)-C(86)-H(86C)	109.5
H(86B)-C(86)-H(86C)	109.5
C(85)-C(87)-H(87A)	109.5
C(85)-C(87)-H(87B)	109.5
C(85)-C(87)-H(87C)	109.5
H(87A)-C(87)-H(87B)	109.5
H(87A)-C(87)-H(87C)	109.5
H(87B)-C(87)-H(87C)	109.5
C(85)-C(88)-H(88A)	109.5
C(85)-C(88)-H(88B)	109.5
C(85)-C(88)-H(88C)	109.5
H(88A)-C(88)-H(88B)	109.5
H(88A)-C(88)-H(88C)	109.5
H(88B)-C(88)-H(88C)	109.5
C(82)-C(89)-C(90)	110.68(17)
C(82)-C(89)-C(91)	108.19(16)
C(82)-C(89)-C(92)	112.00(15)
C(90)-C(89)-C(91)	109.19(18)
C(92)-C(89)-C(90)	108.34(17)
C(92)-C(89)-C(91)	108.38(18)
C(89)-C(90)-H(90A)	109.5
C(89)-C(90)-H(90B)	109.5
C(89)-C(90)-H(90C)	109.5
H(90A)-C(90)-H(90B)	109.5
H(90A)-C(90)-H(90C)	109.5
H(90B)-C(90)-H(90C)	109.5
C(89)-C(91)-H(91A)	109.5
C(89)-C(91)-H(91B)	109.5
C(89)-C(91)-H(91C)	109.5
H(91A)-C(91)-H(91B)	109.5
H(91A)-C(91)-H(91C)	109.5
H(91B)-C(91)-H(91C)	109.5
C(89)-C(92)-H(92A)	109.5
C(89)-C(92)-H(92B)	109.5
C(89)-C(92)-H(92C)	109.5
H(92A)-C(92)-H(92B)	109.5
H(92A)-C(92)-H(92C)	109.5
H(92B)-C(92)-H(92C)	109.5
C(94)-C(93)-C(68)	129.57(16)
C(94)-C(93)-C(98)	120.30(17)
C(98)-C(93)-C(68)	109.81(15)
C(93)-C(94)-H(94)	119.8
C(93)-C(94)-C(95)	120.45(18)
C(95)-C(94)-H(94)	119.8
C(94)-C(95)-C(105)	120.51(18)
C(96)-C(95)-C(94)	118.11(18)
C(96)-C(95)-C(105)	121.18(18)
C(95)-C(96)-H(96)	119.1
C(97)-C(96)-C(95)	121.80(18)
C(97)-C(96)-H(96)	119.1
C(96)-C(97)-H(97)	120.4
C(98)-C(97)-C(96)	119.26(18)
C(98)-C(97)-H(97)	120.4
C(93)-C(98)-C(99)	108.63(15)
C(97)-C(98)-C(93)	119.94(17)
C(97)-C(98)-C(99)	131.43(17)
C(100)-C(99)-C(98)	131.72(16)
C(100)-C(99)-C(104)	119.82(17)
C(104)-C(99)-C(98)	108.46(15)
C(99)-C(100)-H(100)	120.5
C(101)-C(100)-C(99)	118.92(17)
C(101)-C(100)-H(100)	120.5
C(100)-C(101)-H(101)	118.7
C(100)-C(101)-C(102)	122.55(17)
C(102)-C(101)-H(101)	118.7
C(101)-C(102)-C(103)	117.63(17)
C(101)-C(102)-C(109)	120.48(16)
C(103)-C(102)-C(109)	121.78(16)
C(102)-C(103)-H(103)	119.8
C(104)-C(103)-C(102)	120.31(16)
C(104)-C(103)-H(103)	119.8
C(99)-C(104)-C(68)	110.39(15)
C(103)-C(104)-C(68)	128.51(15)
C(103)-C(104)-C(99)	120.73(16)
C(95)-C(105)-C(107)	112.18(19)
C(95)-C(105)-C(108)	107.26(19)
C(106)-C(105)-C(95)	111.69(18)
C(106)-C(105)-C(107)	107.22(19)
C(106)-C(105)-C(108)	110.1(2)
C(107)-C(105)-C(108)	108.4(2)
C(105)-C(106)-H(10A)	109.5
C(105)-C(106)-H(10B)	109.5
C(105)-C(106)-H(10C)	109.5
H(10A)-C(106)-H(10B)	109.5
H(10A)-C(106)-H(10C)	109.5
H(10B)-C(106)-H(10C)	109.5
C(105)-C(107)-H(10D)	109.5
C(105)-C(107)-H(10E)	109.5
C(105)-C(107)-H(10F)	109.5
H(10D)-C(107)-H(10E)	109.5
H(10D)-C(107)-H(10F)	109.5
H(10E)-C(107)-H(10F)	109.5
C(105)-C(108)-H(10G)	109.5
C(105)-C(108)-H(10H)	109.5
C(105)-C(108)-H(10I)	109.5
H(10G)-C(108)-H(10H)	109.5
H(10G)-C(108)-H(10I)	109.5
H(10H)-C(108)-H(10I)	109.5
C(102)-C(109)-C(110)	106.79(17)
C(102)-C(109)-C(111)	112.02(16)
C(102)-C(109)-C(112)	112.05(15)
C(111)-C(109)-C(110)	109.46(18)
C(111)-C(109)-C(112)	107.93(17)
C(112)-C(109)-C(110)	108.51(17)
C(109)-C(110)-H(11C)	109.5
C(109)-C(110)-H(11D)	109.5
C(109)-C(110)-H(11E)	109.5
H(11C)-C(110)-H(11D)	109.5
H(11C)-C(110)-H(11E)	109.5
H(11D)-C(110)-H(11E)	109.5
C(109)-C(111)-H(11F)	109.5
C(109)-C(111)-H(11G)	109.5
C(109)-C(111)-H(11H)	109.5
H(11F)-C(111)-H(11G)	109.5
H(11F)-C(111)-H(11H)	109.5
H(11G)-C(111)-H(11H)	109.5
C(109)-C(112)-H(11I)	109.5
C(109)-C(112)-H(11J)	109.5
C(109)-C(112)-H(11K)	109.5
H(11I)-C(112)-H(11J)	109.5
H(11I)-C(112)-H(11K)	109.5
H(11J)-C(112)-H(11K)	109.5
C(6)-C(165)-C(11)	101.74(13)
C(6)-C(165)-C(37)	117.13(14)
C(6)-C(165)-C(48)	119.79(14)
C(37)-C(165)-C(11)	109.35(13)
C(37)-C(165)-C(48)	101.05(13)
C(48)-C(165)-C(11)	107.40(13)
B(1)-O(1)-H(1)	106(2)
B(2)-O(1)-H(1)	108(2)
B(2)-O(1)-B(1)	146.23(15)
C(114)-C(113)-B(1)	118.95(16)
C(118)-C(113)-C(114)	113.19(17)
C(118)-C(113)-B(1)	127.75(17)
F(1)-C(114)-C(113)	119.01(17)
F(1)-C(114)-C(115)	115.63(18)
C(115)-C(114)-C(113)	125.34(19)
F(2)-C(115)-C(114)	121.1(2)
F(2)-C(115)-C(116)	120.38(19)
C(116)-C(115)-C(114)	118.5(2)
F(3)-C(116)-C(115)	120.3(2)
F(3)-C(116)-C(117)	120.50(19)
C(117)-C(116)-C(115)	119.23(19)
F(4)-C(117)-C(116)	119.39(18)
F(4)-C(117)-C(118)	120.59(19)
C(116)-C(117)-C(118)	120.02(18)
F(5)-C(118)-C(113)	121.18(17)
F(5)-C(118)-C(117)	115.20(17)
C(117)-C(118)-C(113)	123.62(19)
C(120)-C(119)-C(124)	113.14(19)
C(120)-C(119)-B(1)	120.66(17)
C(124)-C(119)-B(1)	126.12(18)
F(6)-C(120)-C(119)	118.58(18)
F(6)-C(120)-C(121)	116.84(19)
C(121)-C(120)-C(119)	124.6(2)
F(7)-C(121)-C(120)	120.9(2)
F(7)-C(121)-C(122)	119.6(2)
C(120)-C(121)-C(122)	119.5(2)
F(8)-C(122)-C(121)	120.2(2)
F(8)-C(122)-C(123)	120.9(2)
C(123)-C(122)-C(121)	118.9(2)
F(9)-C(123)-C(122)	119.7(2)
F(9)-C(123)-C(124)	120.4(2)
C(122)-C(123)-C(124)	120.0(2)
F(10)-C(124)-C(119)	121.1(2)
F(10)-C(124)-C(123)	115.0(2)
C(123)-C(124)-C(119)	123.9(2)
C(126)-C(125)-C(130)	113.75(17)
C(126)-C(125)-B(1)	128.38(17)
C(130)-C(125)-B(1)	117.62(17)
F(11)-C(126)-C(125)	121.06(17)
F(11)-C(126)-C(127)	115.31(17)
C(125)-C(126)-C(127)	123.63(19)
F(12)-C(127)-C(126)	119.99(19)
F(12)-C(127)-C(128)	120.30(18)
C(128)-C(127)-C(126)	119.71(19)
F(13)-C(128)-C(127)	120.8(2)
F(13)-C(128)-C(129)	119.8(2)
C(127)-C(128)-C(129)	119.40(19)
F(14)-C(129)-C(128)	120.12(19)
F(14)-C(129)-C(130)	120.8(2)
C(128)-C(129)-C(130)	119.0(2)
F(15)-C(130)-C(125)	118.87(18)
F(15)-C(130)-C(129)	116.67(19)
C(129)-C(130)-C(125)	124.5(2)
C(132)-C(131)-C(136)	113.86(19)
C(132)-C(131)-B(2)	119.39(17)
C(136)-C(131)-B(2)	126.75(18)
F(16)-C(132)-C(131)	119.03(17)
F(16)-C(132)-C(133)	116.65(19)
C(133)-C(132)-C(131)	124.32(19)
F(17)-C(133)-C(132)	121.2(2)
F(17)-C(133)-C(134)	119.9(2)
C(132)-C(133)-C(134)	118.9(2)
F(18)-C(134)-C(133)	119.7(2)
F(18)-C(134)-C(135)	120.6(2)
C(135)-C(134)-C(133)	119.7(2)
F(19)-C(135)-C(134)	119.8(2)
F(19)-C(135)-C(136)	120.5(2)
C(134)-C(135)-C(136)	119.7(2)
F(20)-C(136)-C(131)	121.5(2)
F(20)-C(136)-C(135)	114.87(19)
C(135)-C(136)-C(131)	123.6(2)
C(138)-C(137)-C(142)	113.79(17)
C(138)-C(137)-B(2)	128.06(16)
C(142)-C(137)-B(2)	118.11(16)
F(21)-C(138)-C(137)	121.07(17)
F(21)-C(138)-C(139)	115.09(17)
C(139)-C(138)-C(137)	123.83(18)
F(22)-C(139)-C(138)	120.28(18)
F(22)-C(139)-C(140)	119.84(18)
C(140)-C(139)-C(138)	119.89(18)
F(23)-C(140)-C(139)	121.06(18)
F(23)-C(140)-C(141)	120.14(18)
C(139)-C(140)-C(141)	118.80(18)
F(24)-C(141)-C(140)	119.28(18)
F(24)-C(141)-C(142)	121.16(18)
C(142)-C(141)-C(140)	119.56(18)
F(25)-C(142)-C(137)	119.03(17)
F(25)-C(142)-C(141)	116.81(17)
C(141)-C(142)-C(137)	124.12(18)
C(144)-C(143)-B(2)	119.01(16)
C(148)-C(143)-C(144)	112.99(17)
C(148)-C(143)-B(2)	127.74(17)
F(26)-C(144)-C(143)	118.76(17)
F(26)-C(144)-C(145)	115.90(18)
C(145)-C(144)-C(143)	125.33(18)
F(27)-C(145)-C(144)	121.13(19)
F(27)-C(145)-C(146)	120.11(19)
C(144)-C(145)-C(146)	118.76(19)
F(28)-C(146)-C(145)	120.4(2)
F(28)-C(146)-C(147)	120.62(19)
C(147)-C(146)-C(145)	118.95(18)
F(29)-C(147)-C(146)	119.24(18)
F(29)-C(147)-C(148)	120.47(19)
C(146)-C(147)-C(148)	120.27(18)
F(30)-C(148)-C(143)	120.82(17)
F(30)-C(148)-C(147)	115.50(17)
C(147)-C(148)-C(143)	123.67(19)
O(1)-B(1)-C(113)	105.91(15)
O(1)-B(1)-C(119)	109.58(15)
O(1)-B(1)-C(125)	109.98(15)
C(119)-B(1)-C(113)	113.45(15)
C(119)-B(1)-C(125)	113.64(16)
C(125)-B(1)-C(113)	103.89(15)
O(1)-B(2)-C(131)	108.23(15)
O(1)-B(2)-C(137)	110.29(14)
O(1)-B(2)-C(143)	106.47(14)
C(131)-B(2)-C(137)	113.34(16)
C(131)-B(2)-C(143)	113.95(15)
C(137)-B(2)-C(143)	104.33(15)
C(150)-C(149)-D(149)	120.8
C(150)-C(149)-C(154)	118.4(3)
C(154)-C(149)-D(149)	120.8
C(149)-C(150)-D(150)	119.7
C(151)-C(150)-C(149)	120.5(3)
C(151)-C(150)-D(150)	119.7
C(150)-C(151)-D(151)	119.1
C(150)-C(151)-C(152)	121.8(3)
C(152)-C(151)-D(151)	119.1
C(151)-C(152)-C(155)	121.2(3)
C(153)-C(152)-C(151)	117.3(3)
C(153)-C(152)-C(155)	121.5(3)
C(152)-C(153)-D(153)	119.3
C(154)-C(153)-C(152)	121.5(3)
C(154)-C(153)-D(153)	119.3
C(149)-C(154)-D(154)	119.7
C(153)-C(154)-C(149)	120.6(3)
C(153)-C(154)-D(154)	119.7
C(152)-C(155)-D(15A)	109.5
C(152)-C(155)-D(15B)	109.5
C(152)-C(155)-D(15C)	109.5
D(15A)-C(155)-D(15B)	109.5
D(15A)-C(155)-D(15C)	109.5
D(15B)-C(155)-D(15C)	109.5
H(31D)-C(31A)-H(31E)	109.5
H(31D)-C(31A)-H(31F)	109.5
H(31E)-C(31A)-H(31F)	109.5
C(32A)-C(31A)-H(31D)	109.5
C(32A)-C(31A)-H(31E)	109.5
C(32A)-C(31A)-H(31F)	109.5
C(33A)-C(32A)-C(31A)	120.5(7)
C(37A)-C(32A)-C(31A)	122.1(7)
C(37A)-C(32A)-C(33A)	117.3(7)
C(32A)-C(33A)-H(33A)	122.0
C(34A)-C(33A)-C(32A)	116.1(7)
C(34A)-C(33A)-H(33A)	122.0
C(33A)-C(34A)-H(34D)	118.1
C(33A)-C(34A)-C(35A)	123.8(7)
C(35A)-C(34A)-H(34D)	118.1
C(34A)-C(35A)-H(35D)	119.3
C(36A)-C(35A)-C(34A)	121.4(7)
C(36A)-C(35A)-H(35D)	119.3
C(35A)-C(36A)-H(36D)	122.3
C(35A)-C(36A)-C(37A)	115.4(8)
C(37A)-C(36A)-H(36D)	122.3
C(32A)-C(37A)-H(37A)	117.2
C(36A)-C(37A)-C(32A)	125.6(9)
C(36A)-C(37A)-H(37A)	117.2
H(31G)-C(31B)-H(31H)	109.5
H(31G)-C(31B)-H(31I)	109.5
H(31H)-C(31B)-H(31I)	109.5
C(32B)-C(31B)-H(31G)	109.5
C(32B)-C(31B)-H(31H)	109.5
C(32B)-C(31B)-H(31I)	109.5
C(33B)-C(32B)-C(31B)	121.6(7)
C(37B)-C(32B)-C(31B)	122.2(7)
C(37B)-C(32B)-C(33B)	116.1(7)
C(32B)-C(33B)-H(33B)	118.9
C(32B)-C(33B)-C(34B)	122.2(8)
C(34B)-C(33B)-H(33B)	118.9
C(33B)-C(34B)-H(34E)	121.2
C(35B)-C(34B)-C(33B)	117.7(9)
C(35B)-C(34B)-H(34E)	121.2
C(34B)-C(35B)-H(35E)	120.0
C(34B)-C(35B)-C(36B)	120.0(9)
C(36B)-C(35B)-H(35E)	120.0
C(35B)-C(36B)-H(36E)	119.3
C(35B)-C(36B)-C(37B)	121.4(9)
C(37B)-C(36B)-H(36E)	119.3
C(32B)-C(37B)-C(36B)	120.2(8)
C(32B)-C(37B)-H(37B)	119.9
C(36B)-C(37B)-H(37B)	119.9
______________________________________________________________________
Bond lengths [Å] and angles [°] of 2’.
______________________________________________________________________
Bi(1)-Bi(2)	2.9411(2)
Bi(1)-C(1)	2.297(3)
Bi(2)-Bi(3)	2.9492(2)
Bi(3)-C(57)	2.285(3)
C(1)-C(2)	1.400(5)
C(1)-C(6)	1.398(5)
C(2)-C(3)	1.405(5)
C(2)-C(9)	1.518(5)
C(3)-C(4)	1.387(5)
C(3)-C(7)	1.522(5)
C(4)-H(4)	0.9500
C(4)-C(5)	1.386(5)
C(5)-C(6)	1.398(5)
C(5)-C(10)	1.525(5)
C(6)-C(12)	1.519(5)
C(7)-C(8)	1.538(5)
C(7)-C(13)	1.541(5)
C(7)-C(14)	1.534(5)
C(8)-H(8A)	0.9900
C(8)-H(8B)	0.9900
C(8)-C(9)	1.567(5)
C(9)-C(17)	1.533(5)
C(9)-C(28)	1.529(5)
C(10)-C(11)	1.549(5)
C(10)-C(15)	1.531(5)
C(10)-C(16)	1.538(5)
C(11)-H(11A)	0.9900
C(11)-H(11B)	0.9900
C(11)-C(12)	1.571(5)
C(12)-C(37)	1.524(5)
C(12)-C(48)	1.521(5)
C(13)-H(13A)	0.9800
C(13)-H(13B)	0.9800
C(13)-H(13C)	0.9800
C(14)-H(14A)	0.9800
C(14)-H(14B)	0.9800
C(14)-H(14C)	0.9800
C(15)-H(15A)	0.9800
C(15)-H(15B)	0.9800
C(15)-H(15C)	0.9800
C(16)-H(16A)	0.9800
C(16)-H(16B)	0.9800
C(16)-H(16C)	0.9800
C(17)-C(18)	1.384(5)
C(17)-C(22)	1.397(5)
C(18)-H(18)	0.9500
C(18)-C(19)	1.408(5)
C(19)-C(20)	1.400(5)
C(19)-C(29)	1.527(5)
C(20)-H(20)	0.9500
C(20)-C(21)	1.394(5)
C(21)-H(21)	0.9500
C(21)-C(22)	1.386(5)
C(22)-C(23)	1.472(5)
C(23)-C(24)	1.384(5)
C(23)-C(28)	1.399(5)
C(24)-H(24)	0.9500
C(24)-C(25)	1.391(6)
C(25)-H(25)	0.9500
C(25)-C(26)	1.399(6)
C(26)-C(27)	1.398(5)
C(26)-C(33)	1.533(6)
C(27)-H(27)	0.9500
C(27)-C(28)	1.386(5)
C(29)-C(30)	1.537(5)
C(29)-C(31)	1.537(6)
C(29)-C(32)	1.522(6)
C(30)-H(30A)	0.9800
C(30)-H(30B)	0.9800
C(30)-H(30C)	0.9800
C(31)-H(31A)	0.9800
C(31)-H(31B)	0.9800
C(31)-H(31C)	0.9800
C(32)-H(32A)	0.9800
C(32)-H(32B)	0.9800
C(32)-H(32C)	0.9800
C(33)-C(34A)	1.454(7)
C(33)-C(35A)	1.552(7)
C(33)-C(36A)	1.584(7)
C(33)-C(34B)	1.429(11)
C(33)-C(35B)	1.592(12)
C(33)-C(36B)	1.608(12)
C(37)-C(38)	1.380(5)
C(37)-C(42)	1.405(5)
C(38)-H(38)	0.9500
C(38)-C(39)	1.404(5)
C(39)-C(40)	1.399(5)
C(39)-C(49)	1.536(5)
C(40)-H(40)	0.9500
C(40)-C(41)	1.395(5)
C(41)-H(41)	0.9500
C(41)-C(42)	1.390(5)
C(42)-C(43)	1.462(5)
C(43)-C(44)	1.390(5)
C(43)-C(48)	1.400(5)
C(44)-H(44)	0.9500
C(44)-C(45)	1.386(6)
C(45)-H(45)	0.9500
C(45)-C(46)	1.409(6)
C(46)-C(47)	1.400(5)
C(46)-C(53)	1.536(6)
C(47)-H(47)	0.9500
C(47)-C(48)	1.397(5)
C(49)-C(50)	1.538(6)
C(49)-C(51)	1.529(6)
C(49)-C(52)	1.527(6)
C(50)-H(50A)	0.9800
C(50)-H(50B)	0.9800
C(50)-H(50C)	0.9800
C(51)-H(51A)	0.9800
C(51)-H(51B)	0.9800
C(51)-H(51C)	0.9800
C(52)-H(52A)	0.9800
C(52)-H(52B)	0.9800
C(52)-H(52C)	0.9800
C(53)-C(54)	1.530(7)
C(53)-C(55)	1.537(7)
C(53)-C(56)	1.540(7)
C(54)-H(54A)	0.9800
C(54)-H(54B)	0.9800
C(54)-H(54C)	0.9800
C(55)-H(55A)	0.9800
C(55)-H(55B)	0.9800
C(55)-H(55C)	0.9800
C(56)-H(56A)	0.9800
C(56)-H(56B)	0.9800
C(56)-H(56C)	0.9800
C(57)-C(58)	1.410(5)
C(57)-C(62)	1.394(5)
C(58)-C(59)	1.400(5)
C(58)-C(65)	1.516(5)
C(59)-C(60)	1.388(5)
C(59)-C(63)	1.521(5)
C(60)-H(60)	0.9500
C(60)-C(61)	1.383(5)
C(61)-C(62)	1.399(4)
C(61)-C(66)	1.515(5)
C(62)-C(68)	1.524(5)
C(63)-C(64)	1.549(5)
C(63)-C(69)	1.531(5)
C(63)-C(70)	1.534(5)
C(64)-H(64A)	0.9900
C(64)-H(64B)	0.9900
C(64)-C(65)	1.570(5)
C(65)-C(73)	1.527(5)
C(65)-C(84)	1.524(5)
C(66)-C(67)	1.549(5)
C(66)-C(71)	1.539(5)
C(66)-C(72)	1.533(5)
C(67)-H(67A)	0.9900
C(67)-H(67B)	0.9900
C(67)-C(68)	1.564(5)
C(68)-C(93)	1.535(4)
C(68)-C(104)	1.524(4)
C(69)-H(69A)	0.9800
C(69)-H(69B)	0.9800
C(69)-H(69C)	0.9800
C(70)-H(70A)	0.9800
C(70)-H(70B)	0.9800
C(70)-H(70C)	0.9800
C(71)-H(71A)	0.9800
C(71)-H(71B)	0.9800
C(71)-H(71C)	0.9800
C(72)-H(72A)	0.9800
C(72)-H(72B)	0.9800
C(72)-H(72C)	0.9800
C(73)-C(74)	1.384(5)
C(73)-C(78)	1.398(5)
C(74)-H(74)	0.9500
C(74)-C(75)	1.408(6)
C(75)-C(76)	1.392(6)
C(75)-C(85)	1.534(6)
C(76)-H(76)	0.9500
C(76)-C(77)	1.386(6)
C(77)-H(77)	0.9500
C(77)-C(78)	1.384(5)
C(78)-C(79)	1.471(5)
C(79)-C(80)	1.400(5)
C(79)-C(84)	1.387(5)
C(80)-H(80)	0.9500
C(80)-C(81)	1.382(6)
C(81)-H(81)	0.9500
C(81)-C(82)	1.396(6)
C(82)-C(83)	1.404(5)
C(82)-C(89)	1.535(6)
C(83)-H(83)	0.9500
C(83)-C(84)	1.391(6)
C(85)-C(86)	1.526(6)
C(85)-C(87)	1.527(6)
C(85)-C(88)	1.538(7)
C(86)-H(86A)	0.9800
C(86)-H(86B)	0.9800
C(86)-H(86C)	0.9800
C(87)-H(87A)	0.9800
C(87)-H(87B)	0.9800
C(87)-H(87C)	0.9800
C(88)-H(88A)	0.9800
C(88)-H(88B)	0.9800
C(88)-H(88C)	0.9800
C(89)-C(90)	1.542(6)
C(89)-C(91)	1.537(6)
C(89)-C(92)	1.523(7)
C(90)-H(90A)	0.9800
C(90)-H(90B)	0.9800
C(90)-H(90C)	0.9800
C(91)-H(91A)	0.9800
C(91)-H(91B)	0.9800
C(91)-H(91C)	0.9800
C(92)-H(92A)	0.9800
C(92)-H(92B)	0.9800
C(92)-H(92C)	0.9800
C(93)-C(94)	1.380(5)
C(93)-C(98)	1.396(5)
C(94)-H(94)	0.9500
C(94)-C(95)	1.410(5)
C(95)-C(96)	1.397(5)
C(95)-C(105)	1.534(5)
C(96)-H(96)	0.9500
C(96)-C(97)	1.388(5)
C(97)-H(97)	0.9500
C(97)-C(98)	1.392(5)
C(98)-C(99)	1.464(5)
C(99)-C(100)	1.393(5)
C(99)-C(104)	1.397(5)
C(100)-H(100)	0.9500
C(100)-C(101)	1.386(5)
C(101)-H(101)	0.9500
C(101)-C(102)	1.404(5)
C(102)-C(103)	1.402(5)
C(102)-C(109)	1.539(5)
C(103)-H(103)	0.9500
C(103)-C(104)	1.390(5)
C(105)-C(16A)	1.512(7)
C(105)-C(17A)	1.538(7)
C(105)-C(18A)	1.550(7)
C(105)-C(16B)	1.538(16)
C(105)-C(17B)	1.465(16)
C(105)-C(18B)	1.488(15)
C(109)-C(110)	1.579(6)
C(109)-C(111)	1.510(6)
C(109)-C(112)	1.522(6)
C(110)-H(11C)	0.9800
C(110)-H(11D)	0.9800
C(110)-H(11E)	0.9800
C(111)-H(11F)	0.9800
C(111)-H(11G)	0.9800
C(111)-H(11H)	0.9800
C(112)-H(11I)	0.9800
C(112)-H(11J)	0.9800
C(112)-H(11K)	0.9800
C(16A)-H(16D)	0.9800
C(16A)-H(16E)	0.9800
C(16A)-H(16F)	0.9800
C(17A)-H(17A)	0.9800
C(17A)-H(17B)	0.9800
C(17A)-H(17C)	0.9800
C(18A)-H(18A)	0.9800
C(18A)-H(18B)	0.9800
C(18A)-H(18C)	0.9800
C(34A)-H(34A)	0.9800
C(34A)-H(34B)	0.9800
C(34A)-H(34C)	0.9800
C(35A)-H(35A)	0.9800
C(35A)-H(35B)	0.9800
C(35A)-H(35C)	0.9800
C(36A)-H(36A)	0.9800
C(36A)-H(36B)	0.9800
C(36A)-H(36C)	0.9800
C(16B)-H(16G)	0.9800
C(16B)-H(16H)	0.9800
C(16B)-H(16I)	0.9800
C(17B)-H(17D)	0.9800
C(17B)-H(17E)	0.9800
C(17B)-H(17F)	0.9800
C(18B)-H(18D)	0.9800
C(18B)-H(18E)	0.9800
C(18B)-H(18F)	0.9800
C(34B)-H(34D)	0.9800
C(34B)-H(34E)	0.9800
C(34B)-H(34F)	0.9800
C(35B)-H(35D)	0.9800
C(35B)-H(35E)	0.9800
C(35B)-H(35F)	0.9800
C(36B)-H(36D)	0.9800
C(36B)-H(36E)	0.9800
C(36B)-H(36F)	0.9800
C(113)-C(114)	1.396(5)
C(113)-C(118)	1.409(5)
C(113)-B(1)	1.634(5)
C(114)-H(114)	0.9500
C(114)-C(115)	1.390(5)
C(115)-C(116)	1.389(5)
C(115)-C(119)	1.496(5)
C(116)-H(116)	0.9500
C(116)-C(117)	1.391(5)
C(117)-C(118)	1.386(5)
C(117)-C(120)	1.500(5)
C(118)-H(118)	0.9500
C(119)-F(1A)	1.359(6)
C(119)-F(2A)	1.355(6)
C(119)-F(3A)	1.326(6)
C(119)-F(1B)	1.326(13)
C(119)-F(2B)	1.358(13)
C(119)-F(3B)	1.350(12)
C(119)-F(1C)	1.364(10)
C(119)-F(2C)	1.352(10)
C(119)-F(3C)	1.371(9)
C(120)-F(4A)	1.342(7)
C(120)-F(5A)	1.351(7)
C(120)-F(6A)	1.358(8)
C(120)-F(4B)	1.373(12)
C(120)-F(5B)	1.397(13)
C(120)-F(6B)	1.284(13)
C(120)-F(4C)	1.381(12)
C(120)-F(5C)	1.314(12)
C(120)-F(6C)	1.348(13)
C(121)-C(122)	1.396(5)
C(121)-C(126)	1.406(5)
C(121)-B(1)	1.640(6)
C(122)-H(122)	0.9500
C(122)-C(123)	1.389(5)
C(123)-C(124)	1.371(6)
C(123)-C(128)	1.510(6)
C(124)-H(124)	0.9500
C(124)-C(125)	1.396(5)
C(125)-C(126)	1.390(5)
C(125)-C(127)	1.496(6)
C(126)-H(126)	0.9500
C(127)-F(7A)	1.348(9)
C(127)-F(8A)	1.358(7)
C(127)-F(9A)	1.343(8)
C(127)-F(7B)	1.365(17)
C(127)-F(8B)	1.326(15)
C(127)-F(9B)	1.403(17)
C(127)-F(7C)	1.330(14)
C(127)-F(8C)	1.375(14)
C(127)-F(9C)	1.334(13)
C(128)-F(10A)	1.382(8)
C(128)-F(11A)	1.376(7)
C(128)-F(12A)	1.352(7)
C(128)-F(10B)	1.306(13)
C(128)-F(11B)	1.366(16)
C(128)-F(12B)	1.309(14)
C(128)-F(10C)	1.284(12)
C(128)-F(11C)	1.276(11)
C(128)-F(12C)	1.377(12)
C(129)-C(130)	1.397(5)
C(129)-C(134)	1.398(5)
C(129)-B(1)	1.642(6)
C(130)-H(130)	0.9500
C(130)-C(131)	1.384(6)
C(131)-C(132)	1.385(7)
C(131)-C(135)	1.514(7)
C(132)-H(132)	0.9500
C(132)-C(133)	1.384(6)
C(133)-C(134)	1.393(5)
C(133)-C(136)	1.475(6)
C(134)-H(134)	0.9500
C(135)-F(13A)	1.382(7)
C(135)-F(14A)	1.303(7)
C(135)-F(15A)	1.343(7)
C(135)-F(13B)	1.310(15)
C(135)-F(14B)	1.408(15)
C(135)-F(15B)	1.279(14)
C(135)-F(13C)	1.289(12)
C(135)-F(14C)	1.417(11)
C(135)-F(15C)	1.404(12)
C(136)-F(16A)	1.384(6)
C(136)-F(17A)	1.345(7)
C(136)-F(18A)	1.269(7)
C(136)-F(16B)	1.372(17)
C(136)-F(17B)	1.322(14)
C(136)-F(18B)	1.335(14)
C(136)-F(16C)	1.332(11)
C(136)-F(17C)	1.342(13)
C(136)-F(18C)	1.511(11)
C(137)-C(138)	1.394(5)
C(137)-C(142)	1.401(5)
C(137)-B(1)	1.649(5)
C(138)-H(138)	0.9500
C(138)-C(139)	1.394(5)
C(139)-C(140)	1.385(6)
C(139)-C(143)	1.494(6)
C(140)-H(140)	0.9500
C(140)-C(141)	1.380(6)
C(141)-C(142)	1.387(5)
C(141)-C(144)	1.498(6)
C(142)-H(142)	0.9500
C(143)-F(22A)	1.350(6)
C(143)-F(23A)	1.357(6)
C(143)-F(24A)	1.365(6)
C(143)-F(22B)	1.357(14)
C(143)-F(23B)	1.270(12)
C(143)-F(24B)	1.372(13)
C(143)-F(22C)	1.346(11)
C(143)-F(23C)	1.357(11)
C(143)-F(24C)	1.303(9)
C(144)-F(19A)	1.357(6)
C(144)-F(20A)	1.359(7)
C(144)-F(21A)	1.377(7)
C(144)-F(19B)	1.304(17)
C(144)-F(20B)	1.304(15)
C(144)-F(21B)	1.318(16)
C(144)-F(19C)	1.342(13)
C(144)-F(20C)	1.370(11)
C(144)-F(21C)	1.316(12)
C(1)-Bi(1)-Bi(2)	105.31(8)
Bi(1)-Bi(2)-Bi(3)	84.515(5)
C(57)-Bi(3)-Bi(2)	103.13(8)
C(2)-C(1)-Bi(1)	124.2(2)
C(6)-C(1)-Bi(1)	116.9(2)
C(6)-C(1)-C(2)	117.4(3)
C(1)-C(2)-C(3)	120.6(3)
C(1)-C(2)-C(9)	129.2(3)
C(3)-C(2)-C(9)	110.2(3)
C(2)-C(3)-C(7)	112.8(3)
C(4)-C(3)-C(2)	121.3(3)
C(4)-C(3)-C(7)	125.7(3)
C(3)-C(4)-H(4)	120.8
C(5)-C(4)-C(3)	118.3(3)
C(5)-C(4)-H(4)	120.8
C(4)-C(5)-C(6)	120.7(3)
C(4)-C(5)-C(10)	126.2(3)
C(6)-C(5)-C(10)	113.0(3)
C(1)-C(6)-C(5)	121.6(3)
C(1)-C(6)-C(12)	128.2(3)
C(5)-C(6)-C(12)	110.2(3)
C(3)-C(7)-C(8)	101.2(3)
C(3)-C(7)-C(13)	112.5(3)
C(3)-C(7)-C(14)	110.5(3)
C(8)-C(7)-C(13)	113.2(3)
C(14)-C(7)-C(8)	111.3(3)
C(14)-C(7)-C(13)	108.1(3)
C(7)-C(8)-H(8A)	110.0
C(7)-C(8)-H(8B)	110.0
C(7)-C(8)-C(9)	108.5(3)
H(8A)-C(8)-H(8B)	108.4
C(9)-C(8)-H(8A)	110.0
C(9)-C(8)-H(8B)	110.0
C(2)-C(9)-C(8)	101.7(3)
C(2)-C(9)-C(17)	116.5(3)
C(2)-C(9)-C(28)	120.2(3)
C(17)-C(9)-C(8)	109.7(3)
C(28)-C(9)-C(8)	107.7(3)
C(28)-C(9)-C(17)	100.7(3)
C(5)-C(10)-C(11)	102.5(3)
C(5)-C(10)-C(15)	112.0(3)
C(5)-C(10)-C(16)	109.9(3)
C(15)-C(10)-C(11)	112.5(3)
C(15)-C(10)-C(16)	109.1(3)
C(16)-C(10)-C(11)	110.7(3)
C(10)-C(11)-H(11A)	110.1
C(10)-C(11)-H(11B)	110.1
C(10)-C(11)-C(12)	108.0(3)
H(11A)-C(11)-H(11B)	108.4
C(12)-C(11)-H(11A)	110.1
C(12)-C(11)-H(11B)	110.1
C(6)-C(12)-C(11)	103.0(3)
C(6)-C(12)-C(37)	112.6(3)
C(6)-C(12)-C(48)	116.4(3)
C(37)-C(12)-C(11)	112.8(3)
C(48)-C(12)-C(11)	111.3(3)
C(48)-C(12)-C(37)	101.2(3)
C(7)-C(13)-H(13A)	109.5
C(7)-C(13)-H(13B)	109.5
C(7)-C(13)-H(13C)	109.5
H(13A)-C(13)-H(13B)	109.5
H(13A)-C(13)-H(13C)	109.5
H(13B)-C(13)-H(13C)	109.5
C(7)-C(14)-H(14A)	109.5
C(7)-C(14)-H(14B)	109.5
C(7)-C(14)-H(14C)	109.5
H(14A)-C(14)-H(14B)	109.5
H(14A)-C(14)-H(14C)	109.5
H(14B)-C(14)-H(14C)	109.5
C(10)-C(15)-H(15A)	109.5
C(10)-C(15)-H(15B)	109.5
C(10)-C(15)-H(15C)	109.5
H(15A)-C(15)-H(15B)	109.5
H(15A)-C(15)-H(15C)	109.5
H(15B)-C(15)-H(15C)	109.5
C(10)-C(16)-H(16A)	109.5
C(10)-C(16)-H(16B)	109.5
C(10)-C(16)-H(16C)	109.5
H(16A)-C(16)-H(16B)	109.5
H(16A)-C(16)-H(16C)	109.5
H(16B)-C(16)-H(16C)	109.5
C(18)-C(17)-C(9)	129.2(3)
C(18)-C(17)-C(22)	120.9(3)
C(22)-C(17)-C(9)	109.7(3)
C(17)-C(18)-H(18)	120.0
C(17)-C(18)-C(19)	120.0(3)
C(19)-C(18)-H(18)	120.0
C(18)-C(19)-C(29)	118.9(3)
C(20)-C(19)-C(18)	118.1(3)
C(20)-C(19)-C(29)	123.0(3)
C(19)-C(20)-H(20)	119.1
C(21)-C(20)-C(19)	121.9(3)
C(21)-C(20)-H(20)	119.1
C(20)-C(21)-H(21)	120.5
C(22)-C(21)-C(20)	119.1(3)
C(22)-C(21)-H(21)	120.5
C(17)-C(22)-C(23)	108.5(3)
C(21)-C(22)-C(17)	119.9(3)
C(21)-C(22)-C(23)	131.6(3)
C(24)-C(23)-C(22)	131.5(4)
C(24)-C(23)-C(28)	120.1(3)
C(28)-C(23)-C(22)	108.5(3)
C(23)-C(24)-H(24)	120.6
C(23)-C(24)-C(25)	118.8(4)
C(25)-C(24)-H(24)	120.6
C(24)-C(25)-H(25)	119.0
C(24)-C(25)-C(26)	122.1(4)
C(26)-C(25)-H(25)	119.0
C(25)-C(26)-C(33)	119.9(4)
C(27)-C(26)-C(25)	118.3(4)
C(27)-C(26)-C(33)	121.9(4)
C(26)-C(27)-H(27)	120.0
C(28)-C(27)-C(26)	120.0(4)
C(28)-C(27)-H(27)	120.0
C(23)-C(28)-C(9)	109.8(3)
C(27)-C(28)-C(9)	129.0(3)
C(27)-C(28)-C(23)	120.7(3)
C(19)-C(29)-C(30)	112.7(3)
C(19)-C(29)-C(31)	109.2(3)
C(31)-C(29)-C(30)	107.8(3)
C(32)-C(29)-C(19)	109.5(3)
C(32)-C(29)-C(30)	108.3(3)
C(32)-C(29)-C(31)	109.2(4)
C(29)-C(30)-H(30A)	109.5
C(29)-C(30)-H(30B)	109.5
C(29)-C(30)-H(30C)	109.5
H(30A)-C(30)-H(30B)	109.5
H(30A)-C(30)-H(30C)	109.5
H(30B)-C(30)-H(30C)	109.5
C(29)-C(31)-H(31A)	109.5
C(29)-C(31)-H(31B)	109.5
C(29)-C(31)-H(31C)	109.5
H(31A)-C(31)-H(31B)	109.5
H(31A)-C(31)-H(31C)	109.5
H(31B)-C(31)-H(31C)	109.5
C(29)-C(32)-H(32A)	109.5
C(29)-C(32)-H(32B)	109.5
C(29)-C(32)-H(32C)	109.5
H(32A)-C(32)-H(32B)	109.5
H(32A)-C(32)-H(32C)	109.5
H(32B)-C(32)-H(32C)	109.5
C(26)-C(33)-C(35A)	112.3(4)
C(26)-C(33)-C(36A)	106.8(4)
C(26)-C(33)-C(35B)	113.1(7)
C(26)-C(33)-C(36B)	104.6(6)
C(34A)-C(33)-C(26)	112.5(4)
C(34A)-C(33)-C(35A)	111.1(4)
C(34A)-C(33)-C(36A)	109.3(4)
C(35A)-C(33)-C(36A)	104.4(3)
C(34B)-C(33)-C(26)	116.5(7)
C(34B)-C(33)-C(35B)	110.3(6)
C(34B)-C(33)-C(36B)	109.4(6)
C(35B)-C(33)-C(36B)	101.6(5)
C(38)-C(37)-C(12)	129.0(3)
C(38)-C(37)-C(42)	120.4(3)
C(42)-C(37)-C(12)	110.5(3)
C(37)-C(38)-H(38)	119.6
C(37)-C(38)-C(39)	120.8(3)
C(39)-C(38)-H(38)	119.6
C(38)-C(39)-C(49)	119.6(3)
C(40)-C(39)-C(38)	117.8(3)
C(40)-C(39)-C(49)	122.5(3)
C(39)-C(40)-H(40)	118.9
C(41)-C(40)-C(39)	122.1(4)
C(41)-C(40)-H(40)	118.9
C(40)-C(41)-H(41)	120.5
C(42)-C(41)-C(40)	118.9(3)
C(42)-C(41)-H(41)	120.5
C(37)-C(42)-C(43)	108.4(3)
C(41)-C(42)-C(37)	119.8(3)
C(41)-C(42)-C(43)	131.6(3)
C(44)-C(43)-C(42)	131.6(4)
C(44)-C(43)-C(48)	119.7(4)
C(48)-C(43)-C(42)	108.6(3)
C(43)-C(44)-H(44)	120.4
C(45)-C(44)-C(43)	119.2(4)
C(45)-C(44)-H(44)	120.4
C(44)-C(45)-H(45)	118.8
C(44)-C(45)-C(46)	122.4(4)
C(46)-C(45)-H(45)	118.8
C(45)-C(46)-C(53)	119.8(4)
C(47)-C(46)-C(45)	117.7(4)
C(47)-C(46)-C(53)	122.5(4)
C(46)-C(47)-H(47)	119.9
C(48)-C(47)-C(46)	120.3(4)
C(48)-C(47)-H(47)	119.9
C(43)-C(48)-C(12)	110.7(3)
C(47)-C(48)-C(12)	128.4(3)
C(47)-C(48)-C(43)	120.8(3)
C(39)-C(49)-C(50)	112.3(3)
C(51)-C(49)-C(39)	110.8(3)
C(51)-C(49)-C(50)	108.6(3)
C(52)-C(49)-C(39)	107.8(3)
C(52)-C(49)-C(50)	108.5(3)
C(52)-C(49)-C(51)	108.8(3)
C(49)-C(50)-H(50A)	109.5
C(49)-C(50)-H(50B)	109.5
C(49)-C(50)-H(50C)	109.5
H(50A)-C(50)-H(50B)	109.5
H(50A)-C(50)-H(50C)	109.5
H(50B)-C(50)-H(50C)	109.5
C(49)-C(51)-H(51A)	109.5
C(49)-C(51)-H(51B)	109.5
C(49)-C(51)-H(51C)	109.5
H(51A)-C(51)-H(51B)	109.5
H(51A)-C(51)-H(51C)	109.5
H(51B)-C(51)-H(51C)	109.5
C(49)-C(52)-H(52A)	109.5
C(49)-C(52)-H(52B)	109.5
C(49)-C(52)-H(52C)	109.5
H(52A)-C(52)-H(52B)	109.5
H(52A)-C(52)-H(52C)	109.5
H(52B)-C(52)-H(52C)	109.5
C(46)-C(53)-C(55)	108.6(4)
C(46)-C(53)-C(56)	109.5(4)
C(54)-C(53)-C(46)	112.2(4)
C(54)-C(53)-C(55)	108.8(5)
C(54)-C(53)-C(56)	108.8(4)
C(55)-C(53)-C(56)	108.9(4)
C(53)-C(54)-H(54A)	109.5
C(53)-C(54)-H(54B)	109.5
C(53)-C(54)-H(54C)	109.5
H(54A)-C(54)-H(54B)	109.5
H(54A)-C(54)-H(54C)	109.5
H(54B)-C(54)-H(54C)	109.5
C(53)-C(55)-H(55A)	109.5
C(53)-C(55)-H(55B)	109.5
C(53)-C(55)-H(55C)	109.5
H(55A)-C(55)-H(55B)	109.5
H(55A)-C(55)-H(55C)	109.5
H(55B)-C(55)-H(55C)	109.5
C(53)-C(56)-H(56A)	109.5
C(53)-C(56)-H(56B)	109.5
C(53)-C(56)-H(56C)	109.5
H(56A)-C(56)-H(56B)	109.5
H(56A)-C(56)-H(56C)	109.5
H(56B)-C(56)-H(56C)	109.5
C(58)-C(57)-Bi(3)	123.4(2)
C(62)-C(57)-Bi(3)	118.3(2)
C(62)-C(57)-C(58)	117.0(3)
C(57)-C(58)-C(65)	128.5(3)
C(59)-C(58)-C(57)	120.6(3)
C(59)-C(58)-C(65)	110.9(3)
C(58)-C(59)-C(63)	113.0(3)
C(60)-C(59)-C(58)	121.0(3)
C(60)-C(59)-C(63)	125.9(3)
C(59)-C(60)-H(60)	120.4
C(61)-C(60)-C(59)	119.1(3)
C(61)-C(60)-H(60)	120.4
C(60)-C(61)-C(62)	120.0(3)
C(60)-C(61)-C(66)	127.3(3)
C(62)-C(61)-C(66)	112.6(3)
C(57)-C(62)-C(61)	122.2(3)
C(57)-C(62)-C(68)	127.3(3)
C(61)-C(62)-C(68)	110.5(3)
C(59)-C(63)-C(64)	101.8(3)
C(59)-C(63)-C(69)	111.7(3)
C(59)-C(63)-C(70)	110.8(3)
C(69)-C(63)-C(64)	113.2(3)
C(69)-C(63)-C(70)	109.3(3)
C(70)-C(63)-C(64)	109.9(3)
C(63)-C(64)-H(64A)	109.9
C(63)-C(64)-H(64B)	109.9
C(63)-C(64)-C(65)	108.9(3)
H(64A)-C(64)-H(64B)	108.3
C(65)-C(64)-H(64A)	109.9
C(65)-C(64)-H(64B)	109.9
C(58)-C(65)-C(64)	102.1(3)
C(58)-C(65)-C(73)	115.4(3)
C(58)-C(65)-C(84)	119.3(3)
C(73)-C(65)-C(64)	110.2(3)
C(84)-C(65)-C(64)	108.5(3)
C(84)-C(65)-C(73)	101.2(3)
C(61)-C(66)-C(67)	101.7(3)
C(61)-C(66)-C(71)	113.1(3)
C(61)-C(66)-C(72)	111.5(3)
C(71)-C(66)-C(67)	112.3(3)
C(72)-C(66)-C(67)	111.1(3)
C(72)-C(66)-C(71)	107.2(3)
C(66)-C(67)-H(67A)	110.1
C(66)-C(67)-H(67B)	110.1
C(66)-C(67)-C(68)	107.8(3)
H(67A)-C(67)-H(67B)	108.5
C(68)-C(67)-H(67A)	110.1
C(68)-C(67)-H(67B)	110.1
C(62)-C(68)-C(67)	101.8(3)
C(62)-C(68)-C(93)	113.6(3)
C(93)-C(68)-C(67)	113.7(3)
C(104)-C(68)-C(62)	116.3(3)
C(104)-C(68)-C(67)	111.4(3)
C(104)-C(68)-C(93)	100.7(3)
C(63)-C(69)-H(69A)	109.5
C(63)-C(69)-H(69B)	109.5
C(63)-C(69)-H(69C)	109.5
H(69A)-C(69)-H(69B)	109.5
H(69A)-C(69)-H(69C)	109.5
H(69B)-C(69)-H(69C)	109.5
C(63)-C(70)-H(70A)	109.5
C(63)-C(70)-H(70B)	109.5
C(63)-C(70)-H(70C)	109.5
H(70A)-C(70)-H(70B)	109.5
H(70A)-C(70)-H(70C)	109.5
H(70B)-C(70)-H(70C)	109.5
C(66)-C(71)-H(71A)	109.5
C(66)-C(71)-H(71B)	109.5
C(66)-C(71)-H(71C)	109.5
H(71A)-C(71)-H(71B)	109.5
H(71A)-C(71)-H(71C)	109.5
H(71B)-C(71)-H(71C)	109.5
C(66)-C(72)-H(72A)	109.5
C(66)-C(72)-H(72B)	109.5
C(66)-C(72)-H(72C)	109.5
H(72A)-C(72)-H(72B)	109.5
H(72A)-C(72)-H(72C)	109.5
H(72B)-C(72)-H(72C)	109.5
C(74)-C(73)-C(65)	129.4(3)
C(74)-C(73)-C(78)	120.5(4)
C(78)-C(73)-C(65)	109.9(3)
C(73)-C(74)-H(74)	119.9
C(73)-C(74)-C(75)	120.3(4)
C(75)-C(74)-H(74)	119.9
C(74)-C(75)-C(85)	118.9(4)
C(76)-C(75)-C(74)	118.0(4)
C(76)-C(75)-C(85)	123.0(4)
C(75)-C(76)-H(76)	118.9
C(77)-C(76)-C(75)	122.1(4)
C(77)-C(76)-H(76)	118.9
C(76)-C(77)-H(77)	120.4
C(78)-C(77)-C(76)	119.3(4)
C(78)-C(77)-H(77)	120.4
C(73)-C(78)-C(79)	108.2(3)
C(77)-C(78)-C(73)	119.9(4)
C(77)-C(78)-C(79)	132.0(4)
C(80)-C(79)-C(78)	131.4(4)
C(84)-C(79)-C(78)	109.0(3)
C(84)-C(79)-C(80)	119.6(4)
C(79)-C(80)-H(80)	120.7
C(81)-C(80)-C(79)	118.6(4)
C(81)-C(80)-H(80)	120.7
C(80)-C(81)-H(81)	118.6
C(80)-C(81)-C(82)	122.8(4)
C(82)-C(81)-H(81)	118.6
C(81)-C(82)-C(83)	117.9(4)
C(81)-C(82)-C(89)	119.1(4)
C(83)-C(82)-C(89)	122.9(4)
C(82)-C(83)-H(83)	120.1
C(84)-C(83)-C(82)	119.8(4)
C(84)-C(83)-H(83)	120.1
C(79)-C(84)-C(65)	110.0(3)
C(79)-C(84)-C(83)	121.3(3)
C(83)-C(84)-C(65)	128.1(3)
C(75)-C(85)-C(88)	111.8(4)
C(86)-C(85)-C(75)	110.0(3)
C(86)-C(85)-C(87)	109.9(4)
C(86)-C(85)-C(88)	107.9(4)
C(87)-C(85)-C(75)	108.6(4)
C(87)-C(85)-C(88)	108.7(4)
C(85)-C(86)-H(86A)	109.5
C(85)-C(86)-H(86B)	109.5
C(85)-C(86)-H(86C)	109.5
H(86A)-C(86)-H(86B)	109.5
H(86A)-C(86)-H(86C)	109.5
H(86B)-C(86)-H(86C)	109.5
C(85)-C(87)-H(87A)	109.5
C(85)-C(87)-H(87B)	109.5
C(85)-C(87)-H(87C)	109.5
H(87A)-C(87)-H(87B)	109.5
H(87A)-C(87)-H(87C)	109.5
H(87B)-C(87)-H(87C)	109.5
C(85)-C(88)-H(88A)	109.5
C(85)-C(88)-H(88B)	109.5
C(85)-C(88)-H(88C)	109.5
H(88A)-C(88)-H(88B)	109.5
H(88A)-C(88)-H(88C)	109.5
H(88B)-C(88)-H(88C)	109.5
C(82)-C(89)-C(90)	110.3(4)
C(82)-C(89)-C(91)	108.5(4)
C(91)-C(89)-C(90)	109.2(4)
C(92)-C(89)-C(82)	112.4(3)
C(92)-C(89)-C(90)	108.1(4)
C(92)-C(89)-C(91)	108.3(4)
C(89)-C(90)-H(90A)	109.5
C(89)-C(90)-H(90B)	109.5
C(89)-C(90)-H(90C)	109.5
H(90A)-C(90)-H(90B)	109.5
H(90A)-C(90)-H(90C)	109.5
H(90B)-C(90)-H(90C)	109.5
C(89)-C(91)-H(91A)	109.5
C(89)-C(91)-H(91B)	109.5
C(89)-C(91)-H(91C)	109.5
H(91A)-C(91)-H(91B)	109.5
H(91A)-C(91)-H(91C)	109.5
H(91B)-C(91)-H(91C)	109.5
C(89)-C(92)-H(92A)	109.5
C(89)-C(92)-H(92B)	109.5
C(89)-C(92)-H(92C)	109.5
H(92A)-C(92)-H(92B)	109.5
H(92A)-C(92)-H(92C)	109.5
H(92B)-C(92)-H(92C)	109.5
C(94)-C(93)-C(68)	128.3(3)
C(94)-C(93)-C(98)	121.0(3)
C(98)-C(93)-C(68)	110.5(3)
C(93)-C(94)-H(94)	120.0
C(93)-C(94)-C(95)	119.9(3)
C(95)-C(94)-H(94)	120.0
C(94)-C(95)-C(105)	120.7(3)
C(96)-C(95)-C(94)	117.9(3)
C(96)-C(95)-C(105)	121.3(3)
C(95)-C(96)-H(96)	118.8
C(97)-C(96)-C(95)	122.5(3)
C(97)-C(96)-H(96)	118.8
C(96)-C(97)-H(97)	120.7
C(96)-C(97)-C(98)	118.6(3)
C(98)-C(97)-H(97)	120.7
C(93)-C(98)-C(99)	108.3(3)
C(97)-C(98)-C(93)	119.9(3)
C(97)-C(98)-C(99)	131.5(3)
C(100)-C(99)-C(98)	131.5(3)
C(100)-C(99)-C(104)	119.4(3)
C(104)-C(99)-C(98)	108.9(3)
C(99)-C(100)-H(100)	120.5
C(101)-C(100)-C(99)	119.0(3)
C(101)-C(100)-H(100)	120.5
C(100)-C(101)-H(101)	118.8
C(100)-C(101)-C(102)	122.4(3)
C(102)-C(101)-H(101)	118.8
C(101)-C(102)-C(109)	119.8(3)
C(103)-C(102)-C(101)	118.1(3)
C(103)-C(102)-C(109)	122.0(3)
C(102)-C(103)-H(103)	120.2
C(104)-C(103)-C(102)	119.7(3)
C(104)-C(103)-H(103)	120.2
C(99)-C(104)-C(68)	110.6(3)
C(103)-C(104)-C(68)	127.9(3)
C(103)-C(104)-C(99)	121.5(3)
C(95)-C(105)-C(17A)	110.2(4)
C(95)-C(105)-C(18A)	106.5(4)
C(95)-C(105)-C(16B)	106.8(7)
C(16A)-C(105)-C(95)	113.7(4)
C(16A)-C(105)-C(17A)	109.6(4)
C(16A)-C(105)-C(18A)	109.0(4)
C(17A)-C(105)-C(18A)	107.6(3)
C(17B)-C(105)-C(95)	117.0(10)
C(17B)-C(105)-C(16B)	107.3(7)
C(17B)-C(105)-C(18B)	110.0(7)
C(18B)-C(105)-C(95)	109.1(8)
C(18B)-C(105)-C(16B)	106.1(7)
C(102)-C(109)-C(110)	107.1(3)
C(111)-C(109)-C(102)	111.4(3)
C(111)-C(109)-C(110)	107.8(4)
C(111)-C(109)-C(112)	109.4(4)
C(112)-C(109)-C(102)	112.6(3)
C(112)-C(109)-C(110)	108.3(4)
C(109)-C(110)-H(11C)	109.5
C(109)-C(110)-H(11D)	109.5
C(109)-C(110)-H(11E)	109.5
H(11C)-C(110)-H(11D)	109.5
H(11C)-C(110)-H(11E)	109.5
H(11D)-C(110)-H(11E)	109.5
C(109)-C(111)-H(11F)	109.5
C(109)-C(111)-H(11G)	109.5
C(109)-C(111)-H(11H)	109.5
H(11F)-C(111)-H(11G)	109.5
H(11F)-C(111)-H(11H)	109.5
H(11G)-C(111)-H(11H)	109.5
C(109)-C(112)-H(11I)	109.5
C(109)-C(112)-H(11J)	109.5
C(109)-C(112)-H(11K)	109.5
H(11I)-C(112)-H(11J)	109.5
H(11I)-C(112)-H(11K)	109.5
H(11J)-C(112)-H(11K)	109.5
C(105)-C(16A)-H(16D)	109.5
C(105)-C(16A)-H(16E)	109.5
C(105)-C(16A)-H(16F)	109.5
H(16D)-C(16A)-H(16E)	109.5
H(16D)-C(16A)-H(16F)	109.5
H(16E)-C(16A)-H(16F)	109.5
C(105)-C(17A)-H(17A)	109.5
C(105)-C(17A)-H(17B)	109.5
C(105)-C(17A)-H(17C)	109.5
H(17A)-C(17A)-H(17B)	109.5
H(17A)-C(17A)-H(17C)	109.5
H(17B)-C(17A)-H(17C)	109.5
C(105)-C(18A)-H(18A)	109.5
C(105)-C(18A)-H(18B)	109.5
C(105)-C(18A)-H(18C)	109.5
H(18A)-C(18A)-H(18B)	109.5
H(18A)-C(18A)-H(18C)	109.5
H(18B)-C(18A)-H(18C)	109.5
C(33)-C(34A)-H(34A)	109.5
C(33)-C(34A)-H(34B)	109.5
C(33)-C(34A)-H(34C)	109.5
H(34A)-C(34A)-H(34B)	109.5
H(34A)-C(34A)-H(34C)	109.5
H(34B)-C(34A)-H(34C)	109.5
C(33)-C(35A)-H(35A)	109.5
C(33)-C(35A)-H(35B)	109.5
C(33)-C(35A)-H(35C)	109.5
H(35A)-C(35A)-H(35B)	109.5
H(35A)-C(35A)-H(35C)	109.5
H(35B)-C(35A)-H(35C)	109.5
C(33)-C(36A)-H(36A)	109.5
C(33)-C(36A)-H(36B)	109.5
C(33)-C(36A)-H(36C)	109.5
H(36A)-C(36A)-H(36B)	109.5
H(36A)-C(36A)-H(36C)	109.5
H(36B)-C(36A)-H(36C)	109.5
C(105)-C(16B)-H(16G)	109.5
C(105)-C(16B)-H(16H)	109.5
C(105)-C(16B)-H(16I)	109.5
H(16G)-C(16B)-H(16H)	109.5
H(16G)-C(16B)-H(16I)	109.5
H(16H)-C(16B)-H(16I)	109.5
C(105)-C(17B)-H(17D)	109.5
C(105)-C(17B)-H(17E)	109.5
C(105)-C(17B)-H(17F)	109.5
H(17D)-C(17B)-H(17E)	109.5
[truncated: 870 more rows]
