# Supplementary material for: A trimetallic bismuth(I)-based allyl cation
Source: Nat Chem. 2025 Jan 6;17(2):265–70. doi: 10.1038/s41557-024-01691-x (PMC11794141; doi:10.1038/s41557-024-01691-x)
Supplement: Supplementary file 6 — Coordinates from quantum chemical calculations on compound 2. [file 41557_2024_1691_MOESM6_ESM.txt]

Coordinates for the cationic core Bi3+ in 2
  Coordinates from ORCA-job Bi-tddft-01
  Bi  0.66081337936180     -0.47757343269229     18.66331881567162
  Bi  1.02624939898205     -3.24212996806464     17.82673170234639
  Bi  0.29407633490008     -1.86887943756058     21.19528938081601
  C   0.91335709236846     -3.09409746368948     15.54019377383446
  C   -0.34739868873177     -2.93187091398410     14.94788908487092
  C   -1.66690515750796     -2.58913533996420     15.61919506909126
  C   -2.71917820281987     -2.98913743946979     14.52817738712515
  H   -3.08099643745541     -3.99102790121464     14.76036352993449
  H   -3.57899620805102     -2.32076960563042     14.53952101987153
  C   -1.99354052325978     -3.01489924458888     13.15803769596271
  C   -0.53557612413167     -3.09548656488035     13.57273310417230
  C   0.53856665108516     -3.37974340178497     12.74411796540951
  H   0.39365279320354     -3.52182224496246     11.68012598579291
  C   1.79265630071818     -3.54022364187390     13.31168346183076
  C   3.05557036674312     -3.93405486707558     12.57145337648755
  C   4.01035311693577     -4.29319691317172     13.73374293312603
  H   5.03643352028753     -3.97677775957532     13.55390735790551
  H   4.01893768307159     -5.37439714771715     13.86551223215118
  C   3.43718871439256     -3.64765115677876     15.05322913191225
  C   1.98262141658917     -3.40843399211358     14.69400233723286
  C   -2.28503963050690     -1.76323120270473     12.31617960387789
  H   -3.33381653051715     -1.74861791793104     12.01207333239692
  H   -1.67367862108796     -1.75664468567531     11.41169482296789
  H   -2.08579983192547     -0.84577315373432     12.86549703867724
  C   -2.40780915843545     -4.25594836779495     12.35468761912155
  H   -3.48398472748989     -4.24617358677189     12.16895086708734
  H   -2.16039541672076     -5.17181191382333     12.89406841440966
  H   -1.90471687829461     -4.28633470022336     11.38659091399215
  C   3.58629489167835     -2.77800662488969     11.70898490118355
  H   3.81780070049252     -1.89999171502892     12.30755989950051
  H   2.84941538183724     -2.49083923010090     10.95639581954341
  H   4.49852440430535     -3.08055987550753     11.19070098970269
  C   2.82476711986320     -5.15645779401290     11.67269849035099
  H   3.77106276806635     -5.49904256510719     11.24869164008471
  H   2.15739607232159     -4.92045293108453     10.84185418692529
  H   2.38504450194978     -5.97950119977730     12.23851846202442
  C   4.25198918890680     -2.41044974673551     15.42106972531761
  C   4.24248176209931     -1.15597834600112     14.85169038777658
  H   3.49755419092053     -0.91782253434610     14.10653125615425
  C   5.19838907006233     -0.19656617549908     15.22182624752631
  C   6.14072221005228     -0.55037081209836     16.19113377518019
  H   6.89344559195732      0.16220561262862     16.49338042081243
  C   6.12739800171478     -1.79952961095078     16.81128843632066
  H   6.85469230608950     -2.02598905078301     17.58125755004540
  C   5.17164858271363     -2.73095554712388     16.43494829767581
  C   4.87555317473117     -4.08256913230489     16.91780784197830
  C   5.48166643977621     -4.87977642797269     17.88219689513694
  H   6.35028214043604     -4.53130001732577     18.42681648417110
  C   4.95926180413995     -6.13991414802326     18.14132221598081
  H   5.44459383337604     -6.75503884848133     18.88738117267874
  C   3.83517146322304     -6.63988673040826     17.46628784921928
  C   3.25544965445836     -5.83720182995878     16.47890879877871
  H   2.40920252012037     -6.19116189578515     15.90673803816907
  C   3.77463263442476     -4.58063803885435     16.20582427697434
  C   5.22090011479069      1.15922379042242     14.51059033389028
  C   6.11542323543591      2.17867442127451     15.22770137364411
  H   7.16275652976615      1.87442932093914     15.22497077907123
  H   5.80861748004636      2.33031347816367     16.26402571576807
  H   6.05651987064834      3.14021168304291     14.71565700535233
  C   3.79980683599937      1.74262251382732     14.42006993150465
  H   3.83037949699314      2.73208093065639     13.96073120233681
  H   3.34817505049854      1.83970762004684     15.40697800236301
  H   3.13953737783749      1.12266097628878     13.81455421171724
  C   5.76689517643473      0.94659606998021     13.08418486858255
  H   5.79784650871358      1.89479439929950     12.54284019095725
  H   5.13930910598397      0.25520698799806     12.51991900414730
  H   6.77738298502212      0.53585349995297     13.11392723519553
  C   3.32125844476558     -8.04406765629206     17.79402655580328
  C   3.02118320431128     -8.15072917585537     19.30030667689448
  H   2.63972010703906     -9.14566798478352     19.53834146958116
  H   2.26967855269389     -7.42047828372793     19.59974633139699
  H   3.91205933029741     -7.98520998046489     19.90564406832578
  C   4.40275984096879     -9.07405129777716     17.41546352306561
  H   4.05958521775659    -10.08507836771455     17.64470334809439
  H   5.32927306336943     -8.90136191909698     17.96364620042450
  H   4.62944796688945     -9.02382963322627     16.34909164260691
  C   2.03829081300213     -8.38167631429662     17.02746423538484
  H   2.19930715874829     -8.39462943614218     15.94827431910516
  H   1.24256064644063     -7.66934557102516     17.24738696714611
  H   1.68561393647097     -9.37186644611003     17.31907590651705
  C   -1.80426890003225     -1.12384434547860     16.02723878218000
  C   -1.42187416148639      0.00926129208948     15.34567144350268
  H   -0.90817388591340     -0.08730841490934     14.40006537660077
  C   -1.66131921882198      1.28337499172456     15.88778797913668
  C   -2.27327601810635      1.36032822446155     17.13886490327569
  H   -2.46398968440770      2.32474512111352     17.58107741050826
  C   -2.61554586419011      0.22025825820999     17.86741041622126
  H   -3.04607677508042      0.31997999736455     18.85343339771864
  C   -2.38389986603192     -1.03008836136361     17.30798590736916
  C   -2.48854807943130     -2.37397506184761     17.86691490977092
  C   -2.82031092108119     -2.82031292696185     19.13729838406512
  H   -3.19009101076296     -2.13459933982011     19.88347555133156
  C   -2.64938372087530     -4.16659489694512     19.45098281053728
  H   -2.88737062706251     -4.48361143329869     20.45426175176268
  C   -2.16513886318279     -5.09816293159098     18.52707625676468
  C   -1.82249288200652     -4.63119669534212     17.25037993855689
  H   -1.44006042533746     -5.30697916715100     16.49802239869208
  C   -1.97549652126651     -3.28448023473794     16.93188200281141
  C   -1.20472303502869      2.52055083559829     15.11391865353967
  C   0.32991243738049      2.47731734253689     14.99196738203262
  H   0.79548409621692      2.45666253151717     15.97868745407495
  H   0.69657281757081      3.35663746542835     14.45863133566809
  H   0.66425201468142      1.59277186123888     14.45023649590462
  C   -1.60489887763057      3.82712577210048     15.80899325153556
  H   -2.68770237038871      3.90978155866342     15.91917809556070
  H   -1.26666452059624      4.67484638520676     15.21147854105130
  H   -1.15209935934052      3.92150385891620     16.79612761037728
  C   -1.83039258133927      2.51329822045727     13.70661382809789
  H   -1.52934582396630      1.63769485581300     13.13113006137968
  H   -1.51589660607788      3.39863737942230     13.15061678221898
  H   -2.92004912864952      2.51825824689821     13.76690586567229
  C   -1.92197870410836     -6.54974464827925     18.94526435282475
  C   -3.06846090207638     -7.06571988478308     19.83136762540758
  H   -3.14920654126516     -6.50663548146355     20.76228762292361
  H   -2.89193742862497     -8.11059771205933     20.09203713600345
  H   -4.02547171828461     -7.00148628415898     19.31086536897249
  C   -0.60601896722621     -6.59135125327640     19.74523482582551
  H   0.23062567613038     -6.24732332991070     19.13465952234910
  H   -0.38767000252121     -7.60758121132773     20.07974309690522
  H   -0.66443826005465     -5.94841676128735     20.62332861774766
  C   -1.80318632888054     -7.48288588931894     17.73328169810030
  H   -2.70424628861326     -7.45182759739746     17.11773305405285
  H   -1.66301150099473     -8.51008123284083     18.07235222429037
  H   -0.95041453618399     -7.23497018196992     17.10144955370229
  C   0.38001193558424     -0.14905975293868     22.71342080003106
  C   1.63132313331239      0.41326740061316     23.00542620835655
  C   2.95000837204651      0.20629395225940     22.28017257819436
  C   3.99810815269139      0.72016828899759     23.32750598013845
  H   4.37008259084421     -0.14222274392390     23.88104750764351
  H   4.85119153526782      1.19032251627578     22.84042520578670
  C   3.26044026188141      1.66916726123936     24.30551285546349
  C   1.80992978402030      1.27673188637478     24.09042257251825
  C   0.73541252843294      1.63431785206142     24.88919298151745
  H   0.87337597305636      2.28834944217630     25.74155691389531
  C   -0.50952823507471      1.09163888353227     24.61267697967434
  C   -1.77101420849850      1.31469432203857     25.42301687696718
  C   -2.71524248647794      0.22980951759452     24.85559442741730
  H   -3.74429003716186      0.57215175379938     24.75809055668525
  H   -2.71891723455612     -0.62716695730894     25.52807885976394
  C   -2.13856031756648     -0.24255502620234     23.46624968858135
  C   -0.69049329123105      0.20439142493840     23.54315241903211
  C   3.50767426718280      3.15137096687511     23.98581036899263
  H   4.55424570634706      3.40726339341848     24.16412781603947
  H   2.89287696558348      3.78935022506804     24.62358040146772
  H   3.27965480281412      3.38945906414124     22.94958554142594
  C   3.70287304426860      1.39871252308448     25.75027293462260
  H   3.49076561030216      0.36781492021770     26.03909686490411
  H   3.19049773957633      2.05969027534299     26.45161953047967
  H   4.77605232415690      1.57124050637725     25.85673071806611
  C   -2.32115507431048      2.73629245500678     25.22472139433365
  H   -3.22899645841406      2.87614796508686     25.81515103761691
  H   -2.56575190586154      2.93399874846855     24.18343739236029
  H   -1.59038835350544      3.47995150350633     25.54837974474110
  C   -1.52888877890046      1.08300747089375     26.92087155935699
  H   -0.86519629692570      1.84191795928952     27.33927079822074
  H   -1.08053353260540      0.10390576051947     27.09806095645544
  H   -2.47275821566267      1.13162490114770     27.46785846676732
  C   3.07634461197123      0.95186535650962     20.95278385314399
  C   2.66017269265308      2.22140302518247     20.62044595736141
  H   2.11291589286417      2.80816413731354     21.34396273227371
  C   2.90737463163129      2.74140279098338     19.33855850933062
  C   3.56612549040402      1.92865116636858     18.41600284533210
  H   3.76869890444798      2.30145998437132     17.42524108530680
  C   3.93967448456290      0.61883967485923     18.71802116992576
  H   4.40336600413695      0.00320922704688     17.96090798864847
  C   3.69428767483250      0.12565174497925     19.99299560845753
  C   3.81952536182039     -1.21676598161114     20.55127649109312
  C   4.17888379540427     -2.42523303897927     19.97358517397419
  H   4.55673839444829     -2.46309049729859     18.96351849714945
  C   4.02201827611838     -3.60098104438979     20.70405563212250
  H   4.28320451800161     -4.53048633996471     20.22284909946119
  C   3.52423266674706     -3.61361704634990     22.01082445033448
  C   3.15231394808949     -2.38624973049804     22.57760987042412
  H   2.75950239248307     -2.33698274399132     23.58375646159679
  C   3.29047842310645     -1.20799041483073     21.84978965045045
  C   2.40462481790391      4.14331067294604     18.99227244341986
  C   2.81593053672445      4.58161834163149     17.58206326994559
  H   3.90097018870851      4.59716574216673     17.46526266926876
  H   2.44768089565611      5.59098757682849     17.39350557365767
  H   2.39801665698168      3.93187936652521     16.81275571555112
  C   2.97075513550598      5.16328583275085     19.99766582820105
  H   2.66581083333288      4.93948250251798     21.02009992601606
  H   2.61269909742616      6.16610091769293     19.75690478693981
  H   4.06160566564430      5.17437049901487     19.96649646039968
  C   0.86686097945720      4.13861111218904     19.07991623758798
  H   0.44301177390376      3.39555192868245     18.40237718355238
  H   0.46429037970640      5.11740707636930     18.81179041216311
  H   0.52500565464234      3.90044027593390     20.08679382208764
  C   3.30274732718042     -4.93758155224480     22.74443628153719
  C   2.00162755259925     -5.56209487707276     22.20609325401808
  H   2.06121848396805     -5.71727333829110     21.12915955846823
  H   1.14838873827139     -4.91053554505980     22.40339087717852
  H   1.80828118657603     -6.52660080099802     22.68010927690528
  C   3.17161251710358     -4.73906183841548     24.26020001060330
  H   3.05844032829518     -5.70789325775566     24.74831855068770
  H   2.29863626264760     -4.14279621697607     24.52609291744549
  H   4.05676796683934     -4.25387678142432     24.67573195576769
  C   4.47200593956698     -5.90475131935243     22.49245274402681
  H   5.41840745459920     -5.46543598320955     22.81220347006897
  H   4.56050749298842     -6.17554992092491     21.44140015316767
  H   4.31678571717719     -6.82684000402372     23.05498557820830
  C   -2.96361103312127      0.35950906799202     22.33267366399501
  C   -2.96849075282752      1.64867503171206     21.84708940690263
  H   -2.22872686140497      2.35089337397846     22.20288449067946
  C   -3.93024361858573      2.05432368216297     20.90863051200512
  C   -4.86111502450501      1.10706017352915     20.47365416730449
  H   -5.61642946990081      1.38752275142995     19.75490873214136
  C   -4.83226474640475     -0.21419460757311     20.91880687253900
  H   -5.55121508779774     -0.92666092673106     20.53328778879204
  C   -3.87270158708056     -0.59531632292393     21.84492571857626
  C   -3.56010391474147     -1.88765763776206     22.46228673298813
  C   -4.15238892493024     -3.14062367772526     22.35023436400035
  H   -5.01949036032552     -3.29233764866650     21.71956698979814
  C   -3.61784196576609     -4.20622909671826     23.06267303389498
  H   -4.09332440958197     -5.17400296684251     22.97435915074109
  C   -2.49523068403176     -4.06640966377390     23.89279733339045
  C   -1.92687170857435     -2.79449173268906     24.01366884387393
  H   -1.08161112321565     -2.62822196165405     24.66678627271340
  C   -2.45890289286965     -1.72157627570576     23.31511535126378
  C   -3.96931765698293      3.51436926937774     20.44979080274760
  C   -4.55468220875533      4.36534868030039     21.59441014810017
  H   -5.56935618366892      4.04500382025712     21.83624397850019
  H   -4.58743755584060      5.41890650392227     21.30783529441032
  H   -3.95050443761586      4.27884331031572     22.49866963581326
  C   -2.54932280839637      4.01419653592443     20.13197068956097
  H   -1.91537747677050      4.03928253060744     21.01801723846153
  H   -2.58976159930615      5.02908248215016     19.73286597396685
  H   -2.06140953369750      3.37678189491881     19.39499575841871
  C   -4.84025724071110      3.70869385108368     19.20136369506412
  H   -4.50320819451643      3.08574967576191     18.37107371053435
  H   -4.79271116321694      4.75055194546118     18.88139221486708
  H   -5.88811913626062      3.47763026933225     19.39586897538188
  C   -1.96861204171998     -5.27986356515734     24.66357776296417
  C   -0.69855680543728     -4.95214379991693     25.45632689086622
  H   0.10045004933347     -4.59475278065115     24.80584541733972
  H   -0.33810548861864     -5.85015523165145     25.95980029501972
  H   -0.88080077111126     -4.19763729562500     26.22333960601155
  C   -1.64053596019896     -6.41910387030322     23.68136111955990
  H   -2.52015636232452     -6.74614597381772     23.12720799170562
  H   -1.25221826570363     -7.28350882127255     24.22369119881818
  H   -0.88561586371463     -6.10463912314271     22.96042466541966
  C   -3.04958948793912     -5.75474667459477     25.65341872205568
  H   -3.29812842700615     -4.96427372403386     26.36368193782344
  H   -2.69242054407955     -6.61983980005779     26.21594164731538
  H   -3.96665994521742     -6.04372237603419     25.13933743967872
