# Supplementary material for: A trimetallic bismuth(I)-based allyl cation
Source: Nat Chem. 2025 Jan 6;17(2):265–70. doi: 10.1038/s41557-024-01691-x (PMC11794141; doi:10.1038/s41557-024-01691-x)
Supplement: Supplementary file 7 — Source data for Fig. 4a,b. [file 41557_2024_1691_MOESM7_ESM.xlsx]

## Sheet: Fig 4a_SPD_UV-VisBiBiBi
Baseline 100%T		DCM-DCM		DCM-SPD274-first		DCM-SPD274-after1h
Wavelength (nm)	Abs	Wavelength (nm)	Abs	Wavelength (nm)	Abs	Wavelength (nm)	Abs
1500	0.00716036	1500	0.000397713	1500	0.00116617	1500	0.000708326
1499	0.00718987	1499	0.000356156	1499	0.00105619	1499	0.000562011
1498	0.00719031	1498	0.000401625	1498	0.00111333	1498	0.000663965
1497	0.00721837	1497	0.000386779	1497	0.00101055	1497	0.000622304
1496	0.00718179	1496	0.000360379	1496	0.000945141	1496	0.000576319
1495	0.00704172	1495	0.000320923	1495	0.000878578	1495	0.000610069
1494	0.00702457	1494	0.000343358	1494	0.000841332	1494	0.000553847
1493	0.0068765	1493	0.000316701	1493	0.000811454	1493	0.000539514
1492	0.00674732	1492	0.000311831	1492	0.000791382	1492	0.000537233
1491	0.00666332	1491	0.000331752	1491	0.000829401	1491	0.00064141
1490	0.006624	1490	0.000299656	1490	0.000787051	1490	0.000536015
1489	0.00659467	1489	0.000295226	1489	0.000750643	1489	0.000520076
1488	0.00649744	1488	0.00027181	1488	0.000752354	1488	0.000582618
1487	0.00639403	1487	0.0002751	1487	0.000757955	1487	0.000523834
1486	0.00639061	1486	0.000288958	1486	0.000783628	1486	0.000593168
1485	0.00622598	1485	0.000272043	1485	0.000787025	1485	0.000620049
1484	0.00604365	1484	0.000299112	1484	0.000768016	1484	0.000580233
1483	0.006124	1483	0.000240677	1483	0.00066495	1483	0.000511368
1482	0.00585522	1482	0.000257927	1482	0.000698966	1482	0.000570798
1481	0.00564385	1481	0.000289268	1481	0.000723675	1481	0.000559419
1480	0.00551131	1480	0.000282637	1480	0.000709466	1480	0.000599959
1479	0.00564026	1479	0.000266707	1479	0.000706381	1479	0.000608176
1478	0.00539786	1478	0.000244458	1478	0.00067685	1478	0.000483094
1477	0.00550059	1477	0.000245831	1477	0.000632881	1477	0.000543427
1476	0.00524485	1476	0.000249638	1476	0.000670057	1476	0.000649861
1475	0.00503205	1475	0.000240832	1475	0.000642136	1475	0.000533034
1474	0.00508673	1474	0.00019569	1474	0.00060491	1474	0.000539332
1473	0.00499523	1473	0.00022897	1473	0.000661657	1473	0.000564992
1472	0.0045508	1472	0.000266759	1472	0.000653465	1472	0.000648669
1471	0.00485571	1471	0.000230524	1471	0.000602966	1471	0.000518832
1470	0.00472906	1470	0.000208069	1470	0.000664716	1470	0.000549207
1469	0.00443221	1469	0.000234642	1469	0.000663965	1469	0.000531583
1468	0.00436509	1468	0.000184062	1468	0.000626115	1468	0.000523082
1467	0.00435541	1467	0.000215632	1467	0.000665416	1467	0.000516033
1466	0.00414684	1466	0.000239252	1466	0.000724038	1466	0.000615098
1465	0.00386196	1465	0.000176889	1465	0.00070887	1465	0.000581892
1464	0.00409274	1464	0.000176604	1464	0.000650691	1464	0.000546564
1463	0.00380963	1463	0.000179271	1463	0.000595708	1463	0.000556983
1462	0.00382861	1462	0.000239693	1462	0.000708637	1462	0.000625156
1461	0.00370547	1461	0.000209468	1461	0.000667361	1461	0.00059506
1460	0.00357897	1460	0.000253031	1460	0.000696139	1460	0.000697332
1459	0.00358787	1459	0.000191132	1459	0.000659713	1459	0.000621941
1458	0.00349037	1458	0.000190537	1458	0.00069881	1458	0.000637703
1457	0.00344982	1457	0.000190304	1457	0.000698966	1457	0.000629018
1456	0.00330232	1456	0.000212084	1456	0.000675268	1456	0.000594593
1455	0.00298445	1455	0.000241143	1455	0.000716441	1455	0.000705629
1454	0.00322006	1454	0.000220138	1454	0.000753417	1454	0.000610717
1453	0.00311161	1453	0.000216176	1453	0.000734229	1453	0.000617327
1452	0.00308213	1452	0.000212265	1452	0.000682943	1452	0.000653854
1451	0.00315787	1451	0.000192867	1451	0.000718282	1451	0.000714911
1450	0.00317896	1450	0.000195431	1450	0.000764308	1450	0.000586973
1449	0.00293191	1449	0.000188802	1449	0.000772036	1449	0.000596097
1448	0.00291588	1448	0.000210219	1448	0.000733243	1448	0.000663602
1447	0.00289912	1447	0.000229048	1447	0.000796879	1447	0.000692224
1446	0.00255317	1446	0.000225681	1446	0.000847012	1446	0.000764827
1445	0.00281418	1445	0.000187843	1445	0.00078814	1445	0.000701144
1444	0.00267067	1444	0.000215632	1444	0.000855701	1444	0.000695595
1443	0.0028227	1443	0.000193955	1443	0.000824188	1443	0.000794312
1442	0.00253518	1442	0.000226069	1442	0.0008619	1442	0.000722197
1441	0.00256595	1441	0.00033543	1441	0.000932507	1441	0.000901274
1440	0.00272006	1440	0.000211695	1440	0.000889835	1440	0.000746208
1439	0.00268458	1439	0.000372063	1439	0.00106644	1439	0.000834303
1438	0.00240894	1438	0.000256165	1438	0.000919536	1438	0.00082839
1437	0.00231212	1437	0.000203227	1437	0.000829894	1437	0.000650276
1436	0.00250557	1436	0.000207474	1436	0.000820869	1436	0.000688439
1435	0.00240995	1435	0.000184969	1435	0.000866724	1435	0.000666894
1434	0.00252575	1434	0.000453422	1434	0.000999286	1434	0.00113046
1433	0.0022148	1433	0.000239641	1433	0.000900574	1433	0.000741956
1432	0.00214271	1432	0.0003317	1432	0.00102816	1432	0.00100569
1431	0.00200467	1431	0.000200455	1431	0.00100198	1431	0.00065992
1430	0.00199716	1430	0.000230394	1430	0.000906281	1430	0.000773462
1429	0.00196021	1429	0.000267536	1429	0.000954221	1429	0.000852874
1428	0.00195495	1428	0.000118574	1428	0.000820246	1428	0.000555298
1427	0.00165322	1427	0.000293439	1427	0.00102204	1427	0.000945504
1426	0.00168656	1426	0.000216771	1426	0.000939641	1426	0.000743667
1425	0.00136174	1425	0.000241998	1425	0.000978452	1425	0.000946542
1424	0.00155534	1424	0.000243526	1424	0.000909757	1424	0.00076047
1423	0.00122525	1423	0.000291185	1423	0.00102739	1423	0.000857853
1422	0.00116838	1422	0.000241531	1422	0.000996717	1422	0.00080912
1421	0.00108899	1421	0.000222469	1421	0.000941483	1421	0.000716908
1420	0.00107713	1420	0.000236326	1420	0.00097578	1420	0.000843848
1419	0.000554261	1419	0.000240418	1419	0.00108017	1419	0.000924699
1418	0.000682061	1418	0.000249949	1418	0.000996017	1418	0.000843744
1417	0.000552862	1417	0.000223738	1417	0.000945711	1417	0.000793742
1416	0.000307142	1416	0.000228944	1416	0.000975624	1416	0.00092693
1415	-0.000183389	1415	0.000263185	1415	0.00108987	1415	0.000899926
1414	-0.000625369	1414	2.01656e-05	1414	0.00101143	1414	0.000398568
1413	0.000148093	1413	0.000235937	1413	0.00101223	1413	0.000848386
1412	-0.000949236	1412	0.000243111	1412	0.00103849	1412	0.00092833
1411	-0.000784154	1411	0.000183234	1411	0.000998819	1411	0.000880004
1410	-0.00112154	1410	0.000250415	1410	0.00103473	1410	0.000969657
1409	-0.00166887	1409	0.000237465	1409	0.001156	1409	0.000694532
1408	-0.00148394	1408	0.000252798	1408	0.00104534	1408	0.000957334
1407	-0.00214834	1407	0.000202605	1407	0.00108909	1407	0.000872638
1406	-0.00215988	1406	0.000214622	1406	0.000971473	1406	0.00090833
1405	-0.00242217	1405	0.000284943	1405	0.00100279	1405	0.000877514
1404	-0.00257011	1404	0.000316675	1404	0.00105092	1404	0.000865142
1403	-0.00315689	1403	0.000200689	1403	0.00101885	1403	0.000835392
1402	-0.00378871	1402	0.000235056	1402	0.00100723	1402	0.000901378
1401	-0.00409454	1401	0.000265231	1401	0.00112091	1401	0.000991269
1400	-0.00384706	1400	0.000235134	1400	0.00102604	1400	0.000828001
1399	-0.00392952	1399	0.000183104	1399	0.000812518	1399	0.000630652
1398	-0.00532167	1398	0.000223997	1398	0.000957956	1398	0.000870329
1397	-0.00607066	1397	9.7368e-05	1397	0.000829998	1397	0.000598974
1396	-0.00663616	1396	-0.000243777	1396	0.00138241	1396	0.00107041
1395	-0.0051411	1395	6.28816e-05	1395	0.000896061	1395	0.000247592
1394	-0.00731284	1394	0.000160238	1394	0.000855571	1394	0.00067882
1393	-0.00796544	1393	0.000216098	1393	0.000901093	1393	0.000709518
1392	-0.00725078	1392	0.000233554	1392	0.00098141	1392	0.000144105
1391	-0.00898113	1391	0.00021299	1391	0.000883791	1391	0.000362503
1390	-0.00947899	1390	0.000213819	1390	0.000864519	1390	0.000759096
1389	-0.0101762	1389	0.000202838	1389	0.000845482	1389	0.000723027
1388	-0.010674	1388	0.000367918	1388	0.00117165	1388	0.000814956
1387	-0.0111527	1387	0.00019007	1387	0.000822814	1387	0.000510435
1386	-0.0111646	1386	0.000354601	1386	0.000930276	1386	0.000785573
1385	-0.0118895	1385	0.000192531	1385	0.00088623	1385	0.000404631
1384	-0.0117585	1384	0.000208303	1384	0.000841306	1384	0.00079496
1383	-0.0114828	1383	0.000156043	1383	0.000955025	1383	0.00046472
1382	-0.0104009	1382	0.00040901	1382	0.00066845	1382	4.99887e-05
1381	-0.0122598	1381	8.66231e-05	1381	0.00067908	1381	0.000793949
1380	-0.0108563	1380	0.000136415	1380	0.000881301	1380	0.000520257
1379	-0.0109636	1379	0.000271577	1379	0.00104192	1379	0.00089357
1378	-0.00993601	1378	0.000222599	1378	0.000991839	1378	0.000804348
1377	-0.0093009	1377	0.000216176	1377	0.000923765	1377	0.000831658
1376	-0.00803741	1376	0.000204418	1376	0.0011546	1376	0.000956114
1375	-0.00720811	1375	0.000253912	1375	0.00129387	1375	0.00112517
1374	-0.00620205	1374	0.000382504	1374	0.00155529	1374	0.00122489
1373	-0.00542951	1373	0.000202916	1373	0.00139807	1373	0.00131713
1372	-0.00555584	1372	0.000181032	1372	0.00184154	1372	0.00158312
1371	-0.00438682	1371	0.000262796	1371	0.00181482	1371	0.00144549
1370	-0.00356972	1370	0.000338824	1370	0.0017324	1370	0.00161972
1369	-0.00407597	1369	0.000272224	1369	0.00164568	1369	0.00152734
1368	-0.00313489	1368	0.000241376	1368	0.00169095	1368	0.00130122
1367	-0.00300509	1367	0.000216875	1367	0.00163059	1367	0.00136587
1366	-0.00350861	1366	0.000275877	1366	0.00175384	1366	0.00164644
1365	-0.00352571	1365	-9.18855e-05	1365	0.00190126	1365	0.00178285
1364	-0.00329775	1364	0.000425333	1364	0.00182532	1364	0.00143274
1363	-0.00304149	1363	0.000337943	1363	0.00182319	1363	0.00162102
1362	-0.0028072	1362	2.89674e-05	1362	0.00186598	1362	0.00133414
1361	-0.00281352	1361	0.000167152	1361	0.00148612	1361	0.00128377
1360	-0.00331979	1360	0.000332943	1360	0.00194411	1360	0.00147391
1359	-0.00193356	1359	0.000104488	1359	0.00183346	1359	0.00125765
1358	-0.00297172	1358	0.000512275	1358	0.00222794	1358	0.00171052
1357	-0.00274187	1357	0.000759952	1357	0.0023402	1357	0.00187638
1356	-0.00338329	1356	0.00035999	1356	0.00202917	1356	0.00190368
1355	-0.00351544	1355	0.00029103	1355	0.00208171	1355	0.00196819
1354	-0.00385486	1354	0.000350197	1354	0.00213215	1354	0.00205565
1353	-0.0034084	1353	0.000502919	1353	0.00204738	1353	0.0017272
1352	-0.00286686	1352	0.000253938	1352	0.00192583	1352	0.00164706
1351	-0.00310914	1351	0.000359498	1351	0.00205396	1351	0.00178537
1350	-0.00351811	1350	0.000329705	1350	0.00221025	1350	0.00200132
1349	-0.00351446	1349	0.000313281	1349	0.00206381	1349	0.00196619
1348	-0.00314162	1348	0.000405667	1348	0.00219968	1348	0.00186473
1347	-0.00373718	1347	0.000341208	1347	0.00218308	1347	0.00202943
1346	-0.00361603	1346	0.000262278	1346	0.00206509	1346	0.0018064
1345	-0.00361157	1345	0.000357037	1345	0.00220447	1345	0.00200548
1344	-0.00356304	1344	0.000368073	1344	0.00226736	1344	0.00205393
1343	-0.00360561	1343	0.000366596	1343	0.00228011	1343	0.00207643
1342	-0.00376644	1342	0.000370353	1342	0.00227688	1342	0.00211872
1341	-0.00398995	1341	0.000355275	1341	0.002292	1341	0.00207825
1340	-0.00394614	1340	0.000387608	1340	0.00237187	1340	0.00215402
1339	-0.00393486	1339	0.000399552	1339	0.00239777	1339	0.0021945
1338	-0.00389848	1338	0.000372089	1338	0.00238348	1338	0.0021143
1337	-0.00386025	1337	0.000352373	1337	0.00242039	1337	0.00218766
1336	-0.00419043	1336	0.000425541	1336	0.00250125	1336	0.00229109
1335	-0.00431471	1335	0.000353125	1335	0.00247079	1335	0.00220434
1334	-0.00439625	1334	0.000398387	1334	0.00253187	1334	0.00228953
1333	-0.00448486	1333	0.000403387	1333	0.0025432	1333	0.00233112
1332	-0.0043002	1332	0.00036499	1332	0.00255299	1332	0.00226666
1331	-0.00427303	1331	0.000348125	1331	0.00257817	1331	0.00233549
1330	-0.00442495	1330	0.000371027	1330	0.00257876	1330	0.00242372
1329	-0.00459188	1329	0.00038766	1329	0.00266697	1329	0.00243705
1328	-0.00462185	1328	0.000357943	1328	0.00264663	1328	0.00244002
1327	-0.00480622	1327	0.000321467	1327	0.0026453	1327	0.00243265
1326	-0.00476105	1326	0.000380224	1326	0.00269567	1326	0.00240345
1325	-0.00464828	1325	0.000371519	1325	0.00272524	1325	0.00248948
1324	-0.00463163	1324	0.000361829	1324	0.00275884	1324	0.00254559
1323	-0.00473156	1323	0.000370923	1323	0.00276856	1323	0.00251341
1322	-0.00491992	1322	0.000409036	1322	0.00281353	1322	0.0026234
1321	-0.00520244	1321	0.000377426	1321	0.00290298	1321	0.00267038
1320	-0.00519226	1320	0.000363721	1320	0.00291979	1320	0.00262509
1319	-0.0050404	1319	0.000355923	1319	0.00290804	1319	0.0026445
1318	-0.00502643	1318	0.000375172	1318	0.0029304	1318	0.00268747
1317	-0.00506967	1317	0.00037468	1317	0.00300476	1317	0.00269724
1316	-0.0050272	1316	0.000344083	1316	0.00300483	1316	0.00269448
1315	-0.00510959	1315	0.000357399	1315	0.00300442	1315	0.00274178
1314	-0.0053791	1314	0.000359006	1314	0.00305869	1314	0.00277445
1313	-0.00555445	1313	0.00034429	1313	0.00309435	1313	0.00279443
1312	-0.00556785	1312	0.000375483	1312	0.00313878	1312	0.0028529
1311	-0.00555676	1311	0.000421188	1311	0.00318509	1311	0.00301033
1310	-0.0053767	1310	0.00036499	1310	0.0032131	1310	0.00292878
1309	-0.00518428	1309	0.000357218	1309	0.00321985	1309	0.00290481
1308	-0.00523498	1308	0.000390976	1308	0.00328847	1308	0.00298461
1307	-0.00539761	1307	0.000354083	1307	0.00326549	1307	0.00299089
1306	-0.00561579	1306	0.000348695	1306	0.00332128	1306	0.00304881
1305	-0.00571543	1305	0.000381338	1305	0.0034044	1305	0.00308492
1304	-0.00571528	1304	0.000415954	1304	0.00345243	1304	0.00314467
1303	-0.00562269	1303	0.000387867	1303	0.00345097	1303	0.0031216
1302	-0.00559299	1302	0.000342866	1302	0.00340014	1302	0.00304357
1301	-0.00551019	1301	0.000353746	1301	0.00351889	1301	0.00311273
1300	-0.00548279	1300	0.00036968	1300	0.00350809	1300	0.00321578
1299	-0.00547675	1299	0.000342192	1299	0.00355381	1299	0.00324348
1298	-0.00547768	1298	0.000379447	1298	0.00360298	1298	0.0032874
1297	-0.00552532	1297	0.000376752	1297	0.00365798	1297	0.00329781
1296	-0.00572565	1296	0.000357244	1296	0.00368083	1296	0.00333751
1295	-0.00584412	1295	0.000342373	1295	0.00365832	1295	0.00334985
1294	-0.00583314	1294	0.000333487	1294	0.00371056	1294	0.00336819
1293	-0.0056789	1293	0.000320094	1293	0.00373672	1293	0.00337095
1292	-0.00565693	1292	0.000334187	1292	0.00379822	1292	0.00343349
1291	-0.00563495	1291	0.000342218	1291	0.00380944	1291	0.003447
1290	-0.00553416	1290	0.000304344	1290	0.00384739	1290	0.00347902
1289	-0.00547936	1289	0.00035372	1289	0.00396736	1289	0.00357404
1288	-0.00547333	1288	0.000378929	1288	0.00398418	1288	0.00361491
1287	-0.00569535	1287	0.000375224	1287	0.00400994	1287	0.00366665
1286	-0.00590388	1286	0.000337477	1286	0.00402306	1286	0.00370907
1285	-0.00594908	1285	0.000344575	1285	0.00407607	1285	0.0037145
1284	-0.00593141	1284	0.000348487	1284	0.00415714	1284	0.00378926
1283	-0.00588764	1283	0.000367685	1283	0.00414801	1283	0.00378459
1282	-0.00597855	1282	0.00034043	1282	0.00418257	1282	0.00375876
1281	-0.00597487	1281	0.000302609	1281	0.00421328	1281	0.00378284
1280	-0.00576842	1280	0.000332866	1280	0.00426075	1280	0.0038014
1279	-0.00565003	1279	0.000344472	1279	0.0042923	1279	0.00388513
1278	-0.00569101	1278	0.000307453	1278	0.00430443	1278	0.00392165
1277	-0.0058031	1277	0.000294035	1277	0.00436483	1277	0.003963
1276	-0.0058314	1276	0.000350093	1276	0.00446425	1276	0.0040622
1275	-0.00584392	1275	0.000359135	1275	0.00448528	1275	0.00406439
1274	-0.00600178	1274	0.000332166	1274	0.00453545	1274	0.00413759
1273	-0.00614774	1273	0.000345353	1273	0.00457382	1273	0.00421649
1272	-0.00623461	1272	0.000337762	1272	0.00463588	1272	0.00425905
1271	-0.00631278	1271	0.000358954	1271	0.00466058	1271	0.00427826
1270	-0.00637345	1270	0.000326493	1270	0.00469854	1270	0.00426503
1269	-0.00637677	1269	0.000304629	1269	0.00473549	1269	0.00428529
1268	-0.00628615	1268	0.000319188	1268	0.00478674	1268	0.00433126
1267	-0.00630319	1267	0.000349368	1267	0.00484304	1267	0.00440633
1266	-0.00632069	1266	0.000345508	1266	0.00492671	1266	0.00447307
1265	-0.00618235	1265	0.000328876	1265	0.00493752	1265	0.00448332
1264	-0.00613401	1264	0.000323384	1264	0.00499832	1264	0.00450074
1263	-0.00620618	1263	0.000343306	1263	0.00506554	1263	0.00457296
1262	-0.00615805	1262	0.000359601	1262	0.00513767	1262	0.00463891
1261	-0.00618041	1261	0.000328255	1261	0.0051574	1261	0.00466722
1260	-0.00635784	1260	0.000362244	1260	0.00523115	1260	0.00478713
1259	-0.0063859	1259	0.000421188	1259	0.00535173	1259	0.00491749
1258	-0.00643446	1258	0.000317038	1258	0.00532099	1258	0.00483972
1257	-0.00658879	1257	0.000305562	1257	0.00537288	1257	0.00484846
1256	-0.0065789	1256	0.000338228	1256	0.00543372	1256	0.00496263
1255	-0.00664371	1255	0.000359757	1255	0.00551128	1255	0.00498976
1254	-0.00684495	1254	0.000344886	1254	0.00554725	1254	0.00506002
1253	-0.00681789	1253	0.000358073	1253	0.00561189	1253	0.00516728
1252	-0.00689347	1252	0.000373307	1252	0.00564606	1252	0.0051487
1251	-0.00707198	1251	0.000365612	1251	0.00572484	1251	0.00521786
1250	-0.00699078	1250	0.000353954	1250	0.00579711	1250	0.00528457
1249	-0.00693642	1249	0.000329783	1249	0.00582232	1249	0.00524312
1248	-0.0070401	1248	0.000382867	1248	0.00588747	1248	0.00528826
1247	-0.00693194	1247	0.000341881	1247	0.00593785	1247	0.00540271
1246	-0.0068581	1246	0.000313877	1246	0.00598512	1246	0.00538897
1245	-0.00689724	1245	0.000356933	1245	0.00608678	1245	0.00543539
1244	-0.00679027	1244	0.000359731	1244	0.00616551	1244	0.00551577
1243	-0.00683211	1243	0.000353539	1243	0.00621816	1243	0.00562067
1242	-0.00680286	1242	0.000358358	1242	0.00629285	1242	0.0057196
1241	-0.0066614	1241	0.000342451	1241	0.00632497	1241	0.00569337
1240	-0.00665533	1240	0.000348979	1240	0.00641938	1240	0.00575989
1239	-0.00652556	1239	0.000328928	1239	0.00645537	1239	0.00578352
1238	-0.00643018	1238	0.000342736	1238	0.00652595	1238	0.00584688
1237	-0.00628605	1237	0.000284839	1237	0.0065793	1237	0.00586136
1236	-0.00623333	1236	0.000377012	1236	0.00668467	1236	0.00597273
1235	-0.00613927	1235	0.000350301	1235	0.00674916	1235	0.00605089
1234	-0.00602767	1234	0.000336156	1234	0.00682202	1234	0.00608525
1233	-0.00603037	1233	0.000310536	1233	0.00684968	1233	0.00613582
1232	-0.00593356	1232	0.000368021	1232	0.00695688	1232	0.0062653
1231	-0.00589898	1231	0.000317582	1231	0.00698427	1231	0.00625994
1230	-0.00588274	1230	0.000324291	1230	0.007097	1230	0.00639203
1229	-0.00583457	1229	0.000328332	1229	0.00715771	1229	0.00642074
1228	-0.00588912	1228	0.000329705	1228	0.00721905	1228	0.00653005
1227	-0.00577312	1227	0.000362477	1227	0.00732361	1227	0.00660255
1226	-0.00586026	1226	0.000292014	1226	0.00733938	1226	0.00662382
1225	-0.00576132	1225	0.000352606	1225	0.00747074	1225	0.00673951
1224	-0.00581143	1224	0.000330016	1224	0.00751378	1224	0.00674266
1223	-0.00577547	1223	0.000316001	1223	0.00757929	1223	0.00682586
1222	-0.00570608	1222	0.000302505	1222	0.00764517	1222	0.00682872
1221	-0.005843	1221	0.000328358	1221	0.00775605	1221	0.00699368
1220	-0.00571574	1220	0.000306158	1220	0.00778551	1220	0.00696785
1219	-0.00584811	1219	0.000314499	1219	0.00788817	1219	0.00705664
1218	-0.00574456	1218	0.000279503	1218	0.00793038	1218	0.00712523
1217	-0.00583825	1217	0.000303127	1217	0.00803023	1217	0.00719326
1216	-0.00579595	1216	0.000239304	1216	0.00803086	1216	0.00719181
1215	-0.00594617	1215	0.000282404	1215	0.00817014	1215	0.00732316
1214	-0.00596849	1214	0.00026808	1214	0.00826223	1214	0.00741842
1213	-0.00598488	1213	0.000270152	1213	0.00833049	1213	0.00748928
1212	-0.00599815	1212	0.000296884	1212	0.00843185	1212	0.0075186
1211	-0.00606856	1211	0.000314551	1211	0.00854969	1211	0.00768849
1210	-0.00606759	1210	0.000273364	1210	0.00857443	1210	0.00774408
1209	-0.00592758	1209	0.000250467	1209	0.00867163	1209	0.00779798
1208	-0.00612283	1208	0.000297765	1208	0.00874713	1208	0.00789471
1207	-0.00606085	1207	0.000273546	1207	0.00884513	1207	0.00801063
1206	-0.00607418	1206	0.000249017	1206	0.00892379	1206	0.00804302
1205	-0.00596512	1205	0.000262408	1205	0.00900257	1205	0.00814321
1204	-0.00602807	1204	0.000286782	1204	0.00907406	1204	0.008214
1203	-0.00586742	1203	0.00027769	1203	0.0092147	1203	0.00836437
1202	-0.0058358	1202	0.000271681	1202	0.00928972	1202	0.00840802
1201	-0.00557613	1201	0.000247903	1201	0.00933066	1201	0.00842903
1200	-0.0056463	1200	0.000260336	1200	0.00942758	1200	0.00853055
1199	-0.00592482	1199	0.000244743	1199	0.00942504	1199	0.00853451
1198	-0.00587942	1198	0.00018717	1198	0.0094706	1198	0.00859444
1197	-0.00577036	1197	0.000207577	1197	0.0095925	1197	0.00867868
1196	-0.00579161	1196	0.000242101	1196	0.0096895	1196	0.00880432
1195	-0.00570562	1195	0.000182146	1195	0.00977445	1195	0.00877312
1194	-0.00568258	1194	0.000161921	1194	0.00985815	1194	0.00889977
1193	-0.00581705	1193	0.00016754	1193	0.00994877	1193	0.00894369
1192	-0.00583043	1192	0.000156328	1192	0.0100165	1192	0.0089921
1191	-0.00600786	1191	0.000162413	1191	0.0101042	1191	0.00905934
1190	-0.00606376	1190	0.000126575	1190	0.010183	1190	0.00912912
1189	-0.00617346	1189	0.000159798	1189	0.0103139	1189	0.00925796
1188	-0.00626609	1188	0.000184762	1188	0.0104516	1188	0.00942221
1187	-0.00620072	1187	0.000164433	1187	0.0105244	1187	0.00948753
1186	-0.00613569	1186	0.000152133	1186	0.0106134	1186	0.00963572
1185	-0.00601725	1185	0.000191573	1185	0.0107285	1185	0.00975131
1184	-0.00573623	1184	0.000245624	1184	0.0109208	1184	0.00988831
1183	-0.00563265	1183	0.000174662	1183	0.0109718	1183	0.00996106
1182	-0.00547619	1182	0.000200455	1182	0.0110868	1182	0.00993767
1181	-0.00537603	1181	0.000239382	1181	0.0112199	1181	0.010062
1180	-0.00556994	1180	0.000218869	1180	0.0113021	1180	0.0100895
1179	-0.00557142	1179	0.000136544	1179	0.0113275	1179	0.0100802
1178	-0.00576811	1178	0.000177407	1178	0.011491	1178	0.0102696
1177	-0.00591379	1177	0.000156975	1177	0.0115636	1177	0.0103636
1176	-0.00594249	1176	0.000180877	1176	0.0117126	1176	0.0105197
1175	-0.0060078	1175	0.00019929	1175	0.0118753	1175	0.010679
1174	-0.00588866	1174	0.000158658	1174	0.0119588	1174	0.0107241
1173	-0.00569806	1173	0.00024824	1173	0.0121068	1173	0.0108818
1172	-0.00552138	1172	0.000185046	1172	0.0121706	1172	0.0109684
1171	-0.00540334	1171	0.000143665	1171	0.0122261	1171	0.0110028
1170	-0.00522383	1170	0.000151537	1170	0.0123443	1170	0.01109
1169	-0.00545671	1169	0.000150631	1169	0.0124569	1169	0.0111731
1168	-0.00564548	1168	0.000160497	1168	0.0125722	1168	0.0112768
1167	-0.00579411	1167	0.00014382	1167	0.0126528	1167	0.011306
1166	-0.00597007	1166	0.000135638	1166	0.0128182	1166	0.0114736
1165	-0.00597237	1165	0.000217393	1165	0.0129543	1165	0.0116988
1164	-0.00580709	1164	0.000193308	1164	0.0130834	1164	0.0118228
1163	-0.00549097	1163	0.000165961	1163	0.0131632	1163	0.0118497
1162	-0.00523349	1162	0.000221899	1162	0.0133219	1162	0.0119827
1161	-0.00533758	1161	0.000185823	1161	0.0133849	1161	0.0120244
1160	-0.00542962	1160	0.000173911	1160	0.0134576	1160	0.0120365
1159	-0.0057395	1159	0.000175232	1159	0.0136091	1159	0.0122218
1158	-0.00594852	1158	0.000181732	1158	0.0137359	1158	0.0123838
1157	-0.00609817	1157	0.000207577	1157	0.0138637	1157	0.0125593
1156	-0.00592794	1156	0.000187274	1156	0.0139758	1156	0.0126293
1155	-0.00559442	1155	0.000142629	1155	0.014082	1155	0.0127112
1154	-0.00535793	1154	0.00019165	1154	0.0142785	1154	0.0128862
1153	-0.00545564	1153	0.000211618	1153	0.0143555	1153	0.0129089
1152	-0.00550656	1152	0.00021558	1152	0.0144441	1152	0.0128956
1151	-0.00587625	1151	0.000208328	1151	0.0145836	1151	0.0131565
1150	-0.00611823	1150	0.000150268	1150	0.0147033	1150	0.0133034
1149	-0.00620368	1149	0.000219724	1149	0.0148914	1149	0.0135153
1148	-0.00583753	1148	0.000184347	1148	0.0149977	1148	0.0135797
1147	-0.00541622	1147	0.000174947	1147	0.0151006	1147	0.0136206
1146	-0.0055657	1146	0.000233658	1146	0.0152999	1146	0.0137708
1145	-0.00571252	1145	0.000214648	1145	0.0153363	1145	0.0138443
1144	-0.00597226	1144	0.000232207	1144	0.0155364	1144	0.0138636
1143	-0.00627094	1143	0.000208095	1143	0.0156589	1143	0.0140816
1142	-0.00639151	1142	0.000179012	1142	0.0158063	1142	0.0143167
1141	-0.00590833	1141	0.000226302	1141	0.0159047	1141	0.0144058
1140	-0.00560081	1140	0.000184192	1140	0.01601	1140	0.0144348
1139	-0.00583304	1139	0.000216642	1139	0.0161394	1139	0.0144857
1138	-0.00621904	1138	0.000201284	1138	0.016296	1138	0.0146832
1137	-0.00652469	1137	0.000227364	1137	0.0164633	1137	0.0148604
1136	-0.00608286	1136	0.000173548	1136	0.0164778	1136	0.0147739
1135	-0.00628375	1135	0.000212369	1135	0.0167769	1135	0.0152137
1134	-0.00579973	1134	0.000131469	1134	0.0169012	1134	0.0150897
1133	-0.00603982	1133	0.000196778	1133	0.0169537	1133	0.0152928
1132	-0.00648098	1132	0.000208147	1132	0.0171112	1132	0.0153745
1131	-0.00690626	1131	0.000202398	1131	0.0172491	1131	0.0156187
1130	-0.0068605	1130	0.000233062	1130	0.0174608	1130	0.0157862
1129	-0.00618388	1129	0.00022524	1129	0.017541	1129	0.0157502
1128	-0.00622369	1128	0.000149724	1128	0.0175832	1128	0.0158971
1127	-0.00659568	1127	0.000194421	1127	0.017776	1127	0.0158982
1126	-0.00721753	1126	0.000213456	1126	0.0179691	1126	0.0161927
1125	-0.00690896	1125	0.000310069	1125	0.018203	1125	0.0164789
1124	-0.00645017	1124	0.000259766	1124	0.0182716	1124	0.016481
1123	-0.00647945	1123	0.00018054	1123	0.0183841	1123	0.0165122
1122	-0.00686457	1122	0.000215554	1122	0.0185538	1122	0.0165743
1121	-0.00704702	1121	0.000275151	1121	0.0186834	1121	0.0167768
1120	-0.00702553	1120	0.000209572	1120	0.0188208	1120	0.0169093
1119	-0.00683547	1119	0.000315872	1119	0.0191397	1119	0.0172355
1118	-0.00655661	1118	0.000257201	1118	0.0191409	1118	0.0171661
1117	-0.00730235	1117	0.000246867	1117	0.0193065	1117	0.0173858
1116	-0.00760724	1116	0.000271655	1116	0.0194828	1116	0.0175832
1115	-0.00775775	1115	0.00021615	1115	0.019651	1115	0.0177844
1114	-0.00708736	1114	0.000306106	1114	0.0198734	1114	0.0179393
1113	-0.0071442	1113	0.000216746	1113	0.0198762	1113	0.0178082
1112	-0.00772281	1112	0.000219206	1112	0.020014	1112	0.0179833
1111	-0.00793515	1111	0.000252772	1111	0.0202645	1111	0.0182323
1110	-0.00754049	1110	0.000281264	1110	0.0203908	1110	0.0183257
1109	-0.00730271	1109	0.000265257	1109	0.0205325	1109	0.0184679
1108	-0.00765801	1108	0.000289113	1108	0.0206912	1108	0.018531
1107	-0.00810348	1107	0.000205298	1107	0.0208102	1107	0.0186635
1106	-0.00785787	1106	0.000241324	1106	0.0209835	1106	0.0189474
1105	-0.00744879	1105	0.000278104	1105	0.021111	1105	0.0189821
1104	-0.00771254	1104	0.000246142	1104	0.0212588	1104	0.0191294
1103	-0.00820916	1103	0.000277224	1103	0.0214355	1103	0.0191999
1102	-0.00825417	1102	0.000250001	1102	0.0216091	1102	0.0194526
1101	-0.00769504	1101	0.000285176	1101	0.0217502	1101	0.0195746
1100	-0.00780245	1100	0.000224049	1100	0.02185	1100	0.0196215
1099	-0.00839572	1099	0.000261993	1099	0.0220378	1099	0.0198351
1098	-0.00843873	1098	0.000303645	1098	0.0222393	1098	0.0200465
1097	-0.00795223	1097	0.000297817	1097	0.0223795	1097	0.0201706
1096	-0.00793901	1096	0.000260206	1096	0.0224507	1096	0.0201241
1095	-0.00861666	1095	0.000271318	1095	0.0226525	1095	0.020394
1094	-0.00854631	1094	0.000320379	1094	0.0227915	1094	0.0205544
1093	-0.00807172	1093	0.0003224	1093	0.0229515	1093	0.0207045
1092	-0.00816613	1092	0.000270489	1092	0.0230821	1092	0.0206956
1091	-0.00885712	1091	0.000281161	1091	0.0232382	1091	0.0208986
1090	-0.00856423	1090	0.000305122	1090	0.0234525	1090	0.0211236
1089	-0.00818467	1089	0.000375716	1089	0.0235873	1089	0.0212006
1088	-0.00858245	1088	0.000255181	1088	0.023688	1088	0.021204
1087	-0.00912817	1087	0.000287093	1087	0.0238654	1087	0.0215176
1086	-0.00850478	1086	0.00031898	1086	0.0240073	1086	0.0215928
1085	-0.00852488	1085	0.000285901	1085	0.0241311	1085	0.0216889
1084	-0.00905222	1084	0.000289424	1084	0.0242961	1084	0.021816
1083	-0.00899472	1083	0.00030178	1083	0.0244899	1083	0.0220682
1082	-0.00843959	1082	0.000275851	1082	0.0245953	1082	0.0220454
1081	-0.00897327	1081	0.000256476	1081	0.0247008	1081	0.0221607
1080	-0.00925829	1080	0.000276239	1080	0.0248771	1080	0.022336
1079	-0.00880507	1079	0.000302272	1079	0.0250836	1079	0.0225819
1078	-0.00879477	1078	0.000231715	1078	0.0251172	1078	0.0224827
1077	-0.00948487	1077	0.000282689	1077	0.0253174	1077	0.0227297
1076	-0.0091228	1076	0.000294501	1076	0.0254961	1076	0.0229085
1075	-0.00883328	1075	0.000256968	1075	0.0255954	1075	0.0229665
1074	-0.00955162	1074	0.000278389	1074	0.0257097	1074	0.0230615
1073	-0.00944834	1073	0.00031095	1073	0.0259141	1073	0.023348
1072	-0.00895217	1072	0.000273908	1072	0.0260341	1072	0.0234076
1071	-0.00946455	1071	0.000241143	1071	0.0261664	1071	0.0233606
1070	-0.00973922	1070	0.000318592	1070	0.0263355	1070	0.0237419
1069	-0.00908974	1069	0.000271473	1069	0.026443	1069	0.0237611
1068	-0.00952027	1068	0.000256165	1068	0.0265833	1068	0.0238743
1067	-0.00987852	1067	0.000303101	1067	0.026749	1067	0.0240851
1066	-0.00916127	1066	0.000278881	1066	0.0268812	1066	0.0241138
1065	-0.00963002	1065	0.000251166	1065	0.0269925	1065	0.0242346
1064	-0.00992629	1064	0.000259118	1064	0.0271216	1064	0.0244106
1063	-0.00928226	1063	0.000308489	1063	0.0273256	1063	0.0246166
1062	-0.00972409	1062	0.000258678	1062	0.0273154	1062	0.0245453
1061	-0.00998605	1061	0.000277664	1061	0.0275549	1061	0.0247743
1060	-0.00935305	1060	0.000273079	1060	0.027698	1060	0.0249575
1059	-0.00990438	1059	0.000257357	1059	0.0277813	1059	0.0249205
1058	-0.0100358	1058	0.000302583	1058	0.0279318	1058	0.0251752
1057	-0.00942692	1057	0.000303826	1057	0.0280881	1057	0.025317
1056	-0.00998751	1056	0.000285694	1056	0.0282033	1056	0.0252872
1055	-0.00997365	1055	0.000278467	1055	0.0283651	1055	0.0255973
1054	-0.00950295	1054	0.000305173	1054	0.0284419	1054	0.0256466
1053	-0.0101462	1053	0.000247799	1053	0.0285236	1053	0.0256534
1052	-0.00983312	1052	0.00030222	1052	0.0287364	1052	0.0259276
1051	-0.00967149	1051	0.000314499	1051	0.0288623	1051	0.0260382
1050	-0.0102636	1050	0.000311235	1050	0.0289502	1050	0.0260934
1049	-0.00961285	1049	0.000292584	1049	0.0290932	1049	0.0262623
1048	-0.00983803	1048	0.000241842	1048	0.0291631	1048	0.0262575
1047	-0.0101975	1047	0.000306209	1047	0.0293535	1047	0.0264827
1046	-0.00945554	1046	0.000277042	1046	0.0294374	1046	0.0264853
1045	-0.0101704	1045	0.000268676	1045	0.0295104	1045	0.0266093
1044	-0.00988869	1044	0.000308696	1044	0.0297492	1044	0.0268698
1043	-0.00959938	1043	0.000235238	1043	0.0296948	1043	0.0267023
1042	-0.0102362	1042	0.000288517	1042	0.0299246	1042	0.0270588
1041	-0.00947712	1041	0.000272898	1041	0.0300044	1041	0.0271417
1040	-0.0101325	1040	0.000261657	1040	0.0301206	1040	0.027176
1039	-0.0098234	1039	0.000319758	1039	0.0302972	1039	0.0274193
1038	-0.00957011	1038	0.000296884	1038	0.0303407	1038	0.0273691
1037	-0.0101749	1037	0.000332995	1037	0.0304969	1037	0.027617
1036	-0.00938324	1036	0.000311339	1036	0.030606	1036	0.0276773
1035	-0.00989011	1035	0.000262511	1035	0.030611	1035	0.02768
1034	-0.00965311	1034	0.00036898	1034	0.0308483	1034	0.0279327
1033	-0.00953881	1033	0.000269531	1033	0.0308483	1033	0.0278598
1032	-0.00996136	1032	0.000316001	1032	0.0310247	1032	0.0280985
1031	-0.00921287	1031	0.000336622	1031	0.0310715	1031	0.028114
1030	-0.00992922	1030	0.000307816	1030	0.0311706	1030	0.0282173
1029	-0.00930678	1029	0.000317426	1029	0.0312854	1029	0.0283936
1028	-0.00958165	1028	0.000338565	1028	0.0313023	1028	0.0283627
1027	-0.00950563	1027	0.000341259	1027	0.0314576	1027	0.0285669
1026	-0.00919148	1026	0.000325534	1026	0.0314936	1026	0.028493
1025	-0.00969984	1025	0.000317297	1025	0.0316439	1025	0.0287294
1024	-0.00891053	1024	0.000319447	1024	0.0316755	1024	0.0287013
1023	-0.00970591	1023	0.000327218	1023	0.031757	1023	0.0288335
1022	-0.00886808	1022	0.000343099	1022	0.0318248	1022	0.0288698
1021	-0.00938015	1021	0.000298516	1021	0.0318567	1021	0.0288055
1020	-0.00887168	1020	0.000335871	1020	0.0320034	1020	0.0290429
1019	-0.00902378	1019	0.000320431	1019	0.0319871	1019	0.028944
1018	-0.00900628	1018	0.000348565	1018	0.0320719	1018	0.0291982
1017	-0.00875525	1017	0.00029748	1017	0.0320897	1017	0.0290792
1016	-0.00908214	1016	0.000333177	1016	0.0322207	1016	0.0293342
1015	-0.0084438	1015	0.00035898	1015	0.0322199	1015	0.0291938
1014	-0.00898645	1014	0.000322504	1014	0.0323088	1014	0.029316
1013	-0.00816476	1013	0.000300796	1013	0.0323262	1013	0.0292471
1012	-0.00894112	1012	0.000346985	1012	0.0324313	1012	0.0294431
1011	-0.00806303	1011	0.000343772	1011	0.0324479	1011	0.0294503
1010	-0.00877118	1010	0.000335145	1010	0.0324781	1010	0.0294728
1009	-0.00799015	1009	0.000335845	1009	0.0325406	1009	0.0295316
1008	-0.00860032	1008	0.000328462	1008	0.0325546	1008	0.0295354
1007	-0.00782055	1007	0.000357503	1007	0.0326017	1007	0.0295888
1006	-0.00833376	1006	0.000332166	1006	0.0325743	1006	0.0295321
1005	-0.00763629	1005	0.000351182	1005	0.0326747	1005	0.0296279
1004	-0.00814103	1004	0.000349964	1004	0.0326705	1004	0.0295724
1003	-0.00745831	1003	0.000341752	1003	0.0327139	1003	0.0296528
1002	-0.00790048	1002	0.00035043	1002	0.0327344	1002	0.0295846
1001	-0.00723581	1001	0.000347503	1001	0.0328231	1001	0.0296724
1000	-0.00782111	1000	0.000346467	1000	0.0327988	1000	0.0296241
999	-0.00703587	999	0.000357632	999	0.0328397	999	0.0296865
998	-0.00765297	998	0.000342218	998	0.0328234	998	0.0296628
997	-0.00683374	997	0.000346596	997	0.0328488	997	0.0296672
996	-0.00745907	996	0.000362451	996	0.0328416	996	0.0296818
995	-0.00666181	995	0.000387815	995	0.0328477	995	0.029638
994	-0.00724457	994	0.000396003	994	0.0328856	994	0.0297242
993	-0.00654784	993	0.000368047	993	0.0328645	993	0.0296013
992	-0.00697311	992	0.000407248	992	0.0329057	992	0.0297336
991	-0.00647659	991	0.000392246	991	0.0328239	991	0.0295875
990	-0.00663015	990	0.000424012	990	0.0328885	990	0.0297165
989	-0.00639212	989	0.000368695	989	0.0328247	989	0.0295419
988	-0.00617316	988	0.000417767	988	0.0328597	988	0.0296845
987	-0.0064668	987	0.000382504	987	0.0327641	987	0.029537
986	-0.00589423	986	0.00042111	986	0.0327719	986	0.0296148
985	-0.00639891	985	0.000382116	985	0.0327535	985	0.0295239
984	-0.00562448	984	0.000403154	984	0.0327322	984	0.0294837
983	-0.00615274	983	0.000410227	983	0.0327114	983	0.0295138
982	-0.0055632	982	0.000381209	982	0.0326507	982	0.0293861
981	-0.00573158	981	0.000392013	981	0.0326754	981	0.0294907
980	-0.00573373	980	0.000401781	980	0.0325986	980	0.0293669
979	-0.00522976	979	0.00039906	979	0.0325557	979	0.0294125
978	-0.00573935	978	0.000416083	978	0.0325577	978	0.0293645
977	-0.00499864	977	0.000380846	977	0.0325068	977	0.0292988
976	-0.00547553	976	0.000414606	976	0.0324664	976	0.0293441
975	-0.00511997	975	0.000428987	975	0.0324144	975	0.0292051
974	-0.00494951	974	0.000442409	974	0.0324258	974	0.029255
973	-0.0051939	973	0.000409502	973	0.0323304	973	0.0291069
972	-0.00456586	972	0.000420488	972	0.0323007	972	0.0291282
971	-0.00507141	971	0.000419763	971	0.0322431	971	0.0291294
970	-0.00459757	970	0.000405849	970	0.0321868	970	0.0289782
969	-0.00458492	969	0.000435517	969	0.0321928	969	0.0290903
968	-0.00486223	968	0.000413181	968	0.0320852	968	0.0289556
967	-0.00424847	967	0.000410797	967	0.0320234	967	0.0289231
966	-0.00470109	966	0.00040831	966	0.0320219	966	0.0289381
965	-0.00438467	965	0.000406367	965	0.031952	965	0.0287548
964	-0.00419054	964	0.000418648	964	0.0319241	964	0.0288526
963	-0.00460259	963	0.00041287	963	0.0318602	963	0.0287636
962	-0.00408962	962	0.00040033	962	0.0318109	962	0.0286738
961	-0.00424094	961	0.000435905	961	0.0318205	961	0.0287644
960	-0.00440896	960	0.00041927	960	0.0316844	960	0.0285948
959	-0.00391038	959	0.000419892	959	0.031631	959	0.0285739
958	-0.00428518	958	0.000458838	958	0.0316756	958	0.0286418
957	-0.00423745	957	0.000409424	957	0.0315266	957	0.0284353
956	-0.00389612	956	0.000455962	956	0.0315442	956	0.0284845
955	-0.00422812	955	0.000448188	955	0.0314932	955	0.02854
954	-0.00429466	954	0.000416031	954	0.0314217	954	0.0283537
953	-0.00390433	953	0.000426007	953	0.0314164	953	0.028357
952	-0.00426995	952	0.000448499	952	0.031382	952	0.0284094
951	-0.00429707	951	0.00039577	951	0.0312657	951	0.028251
950	-0.00391033	950	0.00041712	950	0.0312812	950	0.0282312
949	-0.00430261	949	0.000469048	949	0.0313066	949	0.0283539
948	-0.00440153	948	0.000394189	948	0.0311538	948	0.0281936
947	-0.00407561	947	0.00042821	947	0.0311355	947	0.0281843
946	-0.00423412	946	0.000394811	946	0.0311408	946	0.0282087
945	-0.00462994	945	0.000425048	945	0.0311259	945	0.0281815
944	-0.00418843	944	0.000365223	944	0.031004	944	0.0280149
943	-0.00431307	943	0.00043049	943	0.0310681	943	0.0281254
942	-0.00472792	942	0.000418286	942	0.0310689	942	0.0281349
941	-0.00457114	941	0.000388126	941	0.0309967	941	0.0280394
940	-0.00437524	940	0.000423312	940	0.0310331	940	0.0281077
939	-0.00468331	939	0.000427303	939	0.0310336	939	0.0281556
938	-0.00477749	938	0.000378514	938	0.0309844	938	0.0280557
937	-0.00450822	937	0.00038836	937	0.0310023	937	0.0280825
936	-0.0045739	936	0.000379991	936	0.0309957	936	0.0281278
935	-0.0048695	935	0.000418415	935	0.0310273	935	0.0281717
934	-0.00484508	934	0.000351881	934	0.0310054	934	0.0281146
933	-0.00464598	933	0.000380276	933	0.0310588	933	0.0281867
932	-0.00487928	932	0.000400459	932	0.0310827	932	0.0282246
931	-0.00514136	931	0.000377996	931	0.0310958	931	0.0282654
930	-0.00505396	930	0.000379266	930	0.0311561	930	0.028286
929	-0.00489883	929	0.000382763	929	0.0311927	929	0.0283252
928	-0.00508825	928	0.000375846	928	0.0312179	928	0.0284132
927	-0.00526418	927	0.000372581	927	0.0312987	927	0.0284666
926	-0.00518766	926	0.000357062	926	0.0313672	926	0.0285064
925	-0.0050642	925	0.000394111	925	0.0314555	925	0.0286013
924	-0.00510038	924	0.000383515	924	0.031539	924	0.0286784
923	-0.00527063	923	0.000371856	923	0.0316193	923	0.0287695
922	-0.00526843	922	0.000354912	922	0.0317193	922	0.0288631
921	-0.0050728	921	0.000353591	921	0.0318128	921	0.0289382
920	-0.00499475	920	0.000346052	920	0.0319067	920	0.0290523
919	-0.00509521	919	0.00035429	919	0.0320477	919	0.0291996
918	-0.00510519	918	0.000353746	918	0.0322104	918	0.029311
917	-0.00500811	917	0.000379551	917	0.0323573	917	0.0294334
916	-0.00486044	916	0.000355197	916	0.0324611	916	0.029594
915	-0.00482035	915	0.000346207	915	0.03266	915	0.0297642
914	-0.00484001	914	0.000343306	914	0.0328646	914	0.0299614
913	-0.00486259	913	0.000349187	913	0.0330598	913	0.030114
912	-0.00477729	912	0.000332969	912	0.0331968	912	0.0302565
911	-0.00469289	911	0.000327348	911	0.0334401	911	0.0304608
910	-0.00464459	910	0.000357814	910	0.0336851	910	0.0307195
909	-0.00463927	909	0.000332607	909	0.0339063	909	0.0309254
908	-0.00463712	908	0.00034486	908	0.0341308	908	0.0311583
907	-0.0046301	907	0.000340663	907	0.0344208	907	0.0313977
906	-0.00464792	906	0.000366441	906	0.0347378	906	0.0316845
905	-0.00457672	905	0.00034429	905	0.0350001	905	0.0319309
904	-0.00454475	904	0.000348824	904	0.0352955	904	0.0322156
903	-0.00455239	903	0.000337192	903	0.0356339	903	0.0325327
902	-0.00455674	902	0.000324939	902	0.0359634	902	0.0328517
901	-0.00455981	901	0.000349031	901	0.0363195	901	0.0331677
900	-0.0045925	900	0.000346337	900	0.0366829	900	0.0335008
899	-0.00457503	899	0.00034157	899	0.0370635	899	0.0338548
898	-0.00456104	898	0.000327089	898	0.0374817	898	0.0342282
897	-0.00455351	897	0.000360405	897	0.0378779	897	0.0346069
896	-0.00453799	896	0.000307142	896	0.0382875	896	0.0349675
895	-0.00455961	895	0.00031038	895	0.0387873	895	0.0354161
894	-0.00458697	894	0.000342037	894	0.0392571	894	0.0358652
893	-0.00457595	893	0.000323643	893	0.0397159	893	0.036283
892	-0.00457995	892	0.000325742	892	0.0402308	892	0.0367477
891	-0.00462369	891	0.000353695	891	0.0407959	891	0.037266
890	-0.00462882	890	0.000331596	890	0.0413514	890	0.0377864
889	-0.00464413	889	0.000365923	889	0.0418984	889	0.0382796
888	-0.00463952	888	0.000337063	888	0.0424917	888	0.0388017
887	-0.00469755	887	0.00034841	887	0.0430933	887	0.0393952
886	-0.00470698	886	0.000370068	886	0.0437335	886	0.0399513
885	-0.00468608	885	0.000358461	885	0.0443649	885	0.0405416
884	-0.00471804	884	0.000351052	884	0.04502	884	0.0411358
883	-0.00474103	883	0.000366001	883	0.0457474	883	0.0417884
882	-0.00473919	882	0.000362348	882	0.0464405	882	0.0424249
881	-0.00474672	881	0.000372711	881	0.0471298	881	0.0430772
880	-0.0047437	880	0.00035385	880	0.0478953	880	0.0437409
879	-0.00476474	879	0.000368384	879	0.0487145	879	0.0444937
878	-0.00475081	878	0.000352192	878	0.0494946	878	0.0452259
877	-0.00476034	877	0.000359472	877	0.0502855	877	0.0459399
876	-0.00476956	876	0.000354809	876	0.0511435	876	0.0467089
875	-0.00479541	875	0.000377012	875	0.0520594	875	0.0475285
874	-0.00480908	874	0.000367063	874	0.0529263	874	0.0483578
873	-0.0047628	873	0.000359109	873	0.0538132	873	0.0491428
872	-0.00478492	872	0.000362322	872	0.0548029	872	0.0500477
871	-0.00481001	871	0.000371934	871	0.0557791	871	0.0509138
870	-0.00480893	870	0.000354109	870	0.056775	870	0.0518461
869	-0.00477058	869	0.000349161	869	0.0577683	869	0.0527415
868	-0.0047801	868	0.000352943	868	0.0588434	868	0.0537014
867	-0.00480325	867	0.000355793	867	0.0599467	867	0.054698
866	-0.00477447	866	0.000353151	866	0.0610497	866	0.055698
865	-0.0047672	865	0.000352088	865	0.0621484	865	0.0566992
864	-0.00476024	864	0.000363021	864	0.0632986	864	0.0577354
863	-0.00476126	863	0.000359472	863	0.0644924	863	0.0588287
862	-0.00475368	862	0.000370094	862	0.0657071	862	0.05994
861	-0.00472285	861	0.000359964	861	0.0669115	861	0.0610191
860	-0.00469663	860	0.000355948	860	0.0681535	860	0.0621297
859	-0.00467445	859	0.000358721	859	0.0694637	859	0.0633323
858	-0.00468413	858	0.000393308	858	0.0707791	858	0.0645401
857	-0.00464828	857	0.000372322	857	0.0720611	857	0.065708
856	-0.00462441	856	0.000352555	856	0.0734663	856	0.0669386
855	-0.00463174	855	0.000368902	855	0.07484	855	0.0681979
854	-0.00460408	854	0.00036043	854	0.0762148	854	0.0694503
853	-0.00456857	853	0.000357788	853	0.0776682	853	0.0707645
852	-0.00456268	852	0.000347736	852	0.0791224	852	0.0720405
851	-0.00459911	851	0.00038652	851	0.0806447	851	0.0734346
850	-0.00456468	850	0.000374239	850	0.0821194	850	0.0747824
849	-0.00453906	849	0.00035613	849	0.0836281	849	0.0761383
848	-0.0045364	848	0.000374628	848	0.0852225	848	0.0775505
847	-0.00452375	847	0.000362633	847	0.0867813	847	0.0789558
846	-0.00448947	846	0.00036512	846	0.0883688	846	0.080404
845	-0.00450714	845	0.000389577	845	0.0900028	845	0.0818794
844	-0.00447973	844	0.000370379	844	0.0916241	844	0.0833186
843	-0.00445555	843	0.000371053	843	0.0932933	843	0.0848224
842	-0.00445375	842	0.000374965	842	0.0949391	842	0.0863559
841	-0.00443858	841	0.000390821	841	0.0966085	841	0.0878566
840	-0.00441721	840	0.000374317	840	0.0983966	840	0.089429
839	-0.00440194	839	0.000367814	839	0.100093	839	0.0909732
838	-0.00439856	838	0.000379058	838	0.101823	838	0.0925484
837	-0.00435489	837	0.000373721	837	0.103591	837	0.09412
836	-0.00433249	836	0.000360145	836	0.105357	836	0.0957165
835	-0.0043163	835	0.000367788	835	0.107162	835	0.0973245
834	-0.00428051	834	0.000355042	834	0.108969	834	0.098965
833	-0.00427	833	0.00038297	833	0.110779	833	0.100621
832	-0.00426631	832	0.000378514	832	0.112653	832	0.102268
831	-0.00422068	831	0.000370897	831	0.114469	831	0.103913
830	-0.00418828	830	0.000369343	830	0.116322	830	0.105577
829	-0.00417551	829	0.000370845	829	0.118167	829	0.107241
828	-0.00415582	828	0.000376701	828	0.120061	828	0.108934
827	-0.00410757	827	0.000364679	827	0.122015	827	0.110704
826	-0.00407515	826	0.000376105	826	0.123862	826	0.112393
825	-0.00407367	825	0.000389862	825	0.125754	825	0.114074
824	-0.00402596	824	0.000363513	824	0.127691	824	0.115785
823	-0.00399088	823	0.000376545	823	0.129571	823	0.117473
822	-0.00395245	822	0.000368617	822	0.131425	822	0.119163
821	-0.00394055	821	0.000373203	821	0.133374	821	0.120921
820	-0.0038933	820	0.000368203	820	0.135224	820	0.122559
819	-0.00387313	819	0.000388411	819	0.137165	819	0.124299
818	-0.00382141	818	0.000377089	818	0.138988	818	0.125957
817	-0.00382325	817	0.000402066	817	0.140872	817	0.127656
816	-0.0037435	816	0.000376338	816	0.142715	816	0.129277
815	-0.00370028	815	0.000371234	815	0.144569	815	0.130952
814	-0.00366563	814	0.000370975	814	0.146417	814	0.132608
813	-0.00365315	813	0.000366441	813	0.148238	813	0.134242
812	-0.00361768	812	0.000385691	812	0.150045	812	0.135834
811	-0.00354266	811	0.00035828	811	0.151823	811	0.137433
810	-0.00352628	810	0.000389629	810	0.153573	810	0.139002
809	-0.0034875	809	0.000369006	809	0.155291	809	0.140561
808	-0.00345448	808	0.000374084	808	0.157052	808	0.142151
807	-0.00340121	807	0.000382815	807	0.158708	807	0.143616
806	-0.00333253	806	0.000375664	806	0.160377	806	0.145107
805	-0.00332282	805	0.000393153	805	0.162009	805	0.146618
804	-0.00327082	804	0.000371571	804	0.163616	804	0.148001
803	-0.00323871	803	0.000397402	803	0.165211	803	0.149418
802	-0.0032016	802	0.000386339	802	0.166697	802	0.150777
801	-0.00318017	801	0.000398438	801	0.168228	801	0.152144
800	-0.00314044	800	0.000382426	800	0.169687	800	0.153426
799	0.0216205	799	0.00204238	799	0.171792	799	0.157432
798	0.0217452	798	0.00200603	798	0.173237	798	0.158724
797	0.0219311	797	0.00199646	797	0.174307	797	0.159851
796	0.0219384	796	0.00210697	796	0.175707	796	0.161135
795	0.0218714	795	0.00208215	795	0.177175	795	0.162249
794	0.0219454	794	0.00205188	794	0.178371	794	0.163365
793	0.0219456	793	0.00211812	793	0.179569	793	0.164272
792	0.0219858	792	0.00208769	792	0.180619	792	0.165354
791	0.0220852	791	0.00203255	791	0.181563	791	0.166208
790	0.0220037	790	0.00206181	790	0.182597	790	0.167165
789	0.0220382	789	0.00209253	789	0.183542	789	0.167964
788	0.0220316	788	0.00211591	788	0.184485	788	0.168813
787	0.0219904	787	0.00216498	787	0.18532	787	0.169616
786	0.0220429	786	0.00214026	786	0.185994	786	0.170202
785	0.0219607	785	0.00220959	785	0.186808	785	0.170792
784	0.0219864	784	0.00221576	784	0.187406	784	0.171395
783	0.0220709	783	0.00211771	783	0.187811	783	0.171758
782	0.0220194	782	0.0021836	782	0.188302	782	0.172293
781	0.0219565	781	0.00214396	781	0.188794	781	0.172655
780	0.0220418	780	0.00204262	780	0.189034	780	0.172871
779	0.0219427	779	0.00213202	779	0.189493	779	0.173249
778	0.0220086	778	0.00204069	778	0.189647	778	0.173379
777	0.0218777	777	0.00217811	777	0.189804	777	0.173608
776	0.0218363	776	0.00213121	776	0.189902	776	0.173661
775	0.0218263	775	0.00207911	775	0.189906	775	0.173571
774	0.0218034	774	0.00210652	774	0.189842	774	0.173428
773	0.0217257	773	0.00210928	773	0.18971	773	0.173382
772	0.0217454	772	0.00197953	772	0.189382	772	0.173089
771	0.0216481	771	0.00207229	771	0.189163	771	0.172927
770	0.0215275	770	0.0021343	770	0.188824	770	0.172612
769	0.0214961	769	0.00209893	769	0.18839	769	0.172244
768	0.0213915	768	0.00214029	768	0.188005	768	0.171895
767	0.021352	767	0.00216123	767	0.18743	767	0.171303
766	0.0213418	766	0.00219872	766	0.186769	766	0.170699
765	0.0212791	765	0.00208975	765	0.185904	765	0.17005
764	0.0211639	764	0.00207994	764	0.185363	764	0.169267
763	0.0210323	763	0.00221511	763	0.184489	763	0.168512
762	0.0210403	762	0.0021347	762	0.183472	762	0.167738
761	0.0208902	761	0.00217187	761	0.182533	761	0.166899
760	0.0208017	760	0.00219216	760	0.181436	760	0.16596
759	0.0208016	759	0.0020513	759	0.180282	759	0.16471
758	0.0206724	758	0.00205495	758	0.179183	758	0.163715
757	0.020537	757	0.00214812	757	0.177866	757	0.162617
756	0.0204841	756	0.00207008	756	0.176485	756	0.161338
755	0.0203391	755	0.0021348	755	0.175189	755	0.16011
754	0.0202659	754	0.00213121	754	0.173759	754	0.158862
753	0.0201744	753	0.00217915	753	0.172267	753	0.157503
752	0.0201268	752	0.00210319	752	0.170654	752	0.156029
751	0.0199802	751	0.00214138	751	0.169058	751	0.154569
750	0.0198431	750	0.00214026	750	0.167404	750	0.153089
749	0.0197604	749	0.00216087	749	0.165633	749	0.151426
748	0.0196721	748	0.00218243	748	0.163876	748	0.149975
747	0.0194844	747	0.0021727	747	0.162142	747	0.148305
746	0.0193803	746	0.00221714	746	0.160301	746	0.146654
745	0.0193158	745	0.00212608	745	0.158307	745	0.14485
744	0.0191694	744	0.00218946	744	0.156354	744	0.143119
743	0.0190571	743	0.00217395	743	0.154374	743	0.141224
742	0.0189632	742	0.00219203	742	0.152352	742	0.13946
741	0.0188421	741	0.00217543	741	0.150243	741	0.137552
740	0.0187113	740	0.00211105	740	0.148137	740	0.135707
739	0.0185668	739	0.00221602	739	0.14611	739	0.133821
738	0.0184903	738	0.00214398	738	0.14387	738	0.131768
737	0.0183488	737	0.00219125	737	0.141667	737	0.129754
736	0.0182977	736	0.00206686	736	0.139411	736	0.127715
735	0.0180771	735	0.00221563	735	0.137361	735	0.125868
734	0.0180371	734	0.00214911	734	0.134941	734	0.12379
733	0.0178417	733	0.00222034	733	0.13275	733	0.121781
732	0.0177351	732	0.00223598	732	0.130489	732	0.119678
731	0.0175753	731	0.00225268	731	0.128252	731	0.117703
730	0.0174785	730	0.002179	730	0.125912	730	0.115509
729	0.0173013	729	0.00224129	729	0.123609	729	0.113535
728	0.017126	728	0.00230522	728	0.121419	728	0.111483
727	0.016993	727	0.0022607	727	0.119087	727	0.109369
726	0.0169568	726	0.00225906	726	0.11673	726	0.107177
725	0.0168538	725	0.00217804	725	0.114401	725	0.105063
724	0.0167181	724	0.00222622	724	0.112065	724	0.102992
723	0.0165614	723	0.002218	723	0.109841	723	0.100956
722	0.0164043	722	0.00227027	722	0.107605	722	0.0989642
721	0.0162365	721	0.00228214	721	0.105324	721	0.0969548
720	0.0161143	720	0.00228898	720	0.103056	720	0.0948663
719	0.0160011	719	0.00226512	719	0.100795	719	0.0928066
718	0.0158834	718	0.00227891	718	0.0985987	718	0.09084
717	0.0158149	717	0.00225578	717	0.0963697	717	0.0887304
716	0.0155938	716	0.00225604	716	0.0942337	716	0.0867712
715	0.0154411	715	0.00232888	715	0.0920249	715	0.0848631
714	0.0153982	714	0.00222804	714	0.089848	714	0.0829253
713	0.0152247	713	0.00225992	713	0.0878209	713	0.0809975
712	0.0150619	712	0.00226195	712	0.0857446	712	0.0791512
711	0.0149122	711	0.0022913	711	0.0836314	711	0.0773376
710	0.0147817	710	0.00225638	710	0.0816648	710	0.0754886
709	0.0147179	709	0.00225294	709	0.0796149	709	0.0736117
708	0.0145413	708	0.00230382	708	0.0777102	708	0.071876
707	0.0143523	707	0.00231787	707	0.0758833	707	0.0701574
706	0.0142016	706	0.00229859	706	0.0739637	706	0.0683956
705	0.0140892	705	0.00229221	705	0.0720864	705	0.0667656
704	0.0138837	704	0.00236373	704	0.0703053	704	0.0651929
703	0.0137466	703	0.00230798	703	0.068549	703	0.0635053
702	0.0136811	702	0.00228448	702	0.0667657	702	0.061915
701	0.0134911	701	0.00232786	701	0.0650794	701	0.0603761
700	0.0133733	700	0.00226882	700	0.0634648	700	0.0588525
699	0.0132149	699	0.00228563	699	0.0617691	699	0.057372
698	0.0130944	698	0.00224753	698	0.0602034	698	0.0558992
697	0.0129158	697	0.00227824	697	0.0586862	697	0.0545585
696	0.0127676	696	0.00228932	696	0.0571404	696	0.0531952
695	0.0125565	695	0.00232284	695	0.0556715	695	0.0518631
694	0.0124371	694	0.00229747	694	0.0542725	694	0.0505572
693	0.0122686	693	0.00229419	693	0.0528733	693	0.0492796
692	0.0121106	692	0.00230356	692	0.0515316	692	0.0481015
691	0.011955	691	0.00231776	691	0.0502124	691	0.046879
690	0.0117924	690	0.0023332	690	0.0489809	690	0.0457531
689	0.0116069	689	0.00234566	689	0.0477829	689	0.0446379
688	0.0114686	688	0.00231371	688	0.046556	688	0.0434927
687	0.0112907	687	0.00229263	687	0.0454312	687	0.0424981
686	0.0111038	686	0.00237809	686	0.0443286	686	0.0415401
685	0.0109411	685	0.00235589	685	0.0432469	685	0.0405082
684	0.0107943	684	0.00232588	684	0.0422021	684	0.0395714
683	0.0105936	683	0.00236427	683	0.0411731	683	0.0386888
682	0.0104016	682	0.00239408	682	0.0402508	682	0.0378221
681	0.0102334	681	0.00238801	681	0.0393282	681	0.036961
680	0.010015	680	0.0024136	680	0.038488	680	0.0361599
679	0.00987793	679	0.00240758	679	0.0375727	679	0.0353377
678	0.00966936	678	0.00239402	678	0.0367129	678	0.0346046
677	0.00954444	677	0.00235443	677	0.0358324	677	0.0338677
676	0.00935172	676	0.00238892	676	0.0350904	676	0.0332006
675	0.00920545	675	0.00237476	675	0.0343358	675	0.0324679
674	0.00899157	674	0.00240014	674	0.0336284	674	0.0318924
673	0.00879639	673	0.00242708	673	0.0329621	673	0.0312893
672	0.00872569	672	0.00237981	672	0.032315	672	0.0305638
671	0.00853155	671	0.0024035	671	0.0316739	671	0.0300024
670	0.00838598	670	0.00243005	670	0.0310671	670	0.0294385
669	0.00822347	669	0.00239017	669	0.0304791	669	0.0289843
668	0.00806981	668	0.00239704	668	0.0299579	668	0.0284735
667	0.00786252	667	0.0024666	667	0.0295278	667	0.0280364
666	0.00773425	666	0.00243664	666	0.0289756	666	0.0275538
665	0.00760313	665	0.00244533	665	0.0285175	665	0.0271134
664	0.00744307	664	0.00242719	664	0.0280385	664	0.0267754
663	0.00725188	663	0.00248256	663	0.0276534	663	0.0263869
662	0.00715529	662	0.00246907	662	0.0272169	662	0.0260086
661	0.00704254	661	0.00247128	661	0.0268367	661	0.025686
660	0.00688326	660	0.00246332	660	0.0265052	660	0.0254273
659	0.00672305	659	0.00247899	659	0.0261804	659	0.0250967
658	0.00665907	658	0.00246569	658	0.0258622	658	0.0247518
657	0.0065321	657	0.00249664	657	0.025578	657	0.0245624
656	0.00651391	656	0.00242247	656	0.0252892	656	0.0242281
655	0.00637388	655	0.00247087	655	0.0250819	655	0.0240483
654	0.00629398	654	0.00243156	654	0.0248034	654	0.0238534
653	0.00612799	653	0.0025521	653	0.0247073	653	0.0237679
652	0.0059995	652	0.00257676	652	0.0245707	652	0.0236415
651	0.00590335	651	0.00262962	651	0.0244227	651	0.0235007
650	0.00580191	650	0.00261121	650	0.0242975	650	0.0233805
649	0.00574866	649	0.00259048	649	0.0241518	649	0.0232752
648	0.00565872	648	0.00260595	648	0.0240514	648	0.0232074
647	0.00560599	647	0.00258626	647	0.0239272	647	0.0231058
646	0.00547597	646	0.00263673	646	0.0239023	646	0.0230823
645	0.00538622	645	0.00265304	645	0.0238703	645	0.0230722
644	0.00534411	644	0.00260546	644	0.0237941	644	0.0230117
643	0.00526961	643	0.00265572	643	0.0237892	643	0.0230377
642	0.00516777	642	0.00262069	642	0.023848	642	0.0230975
641	0.00505365	641	0.00267479	641	0.0238774	641	0.0231447
640	0.00503032	640	0.00262832	640	0.0238804	640	0.0231641
639	0.00494776	639	0.00266189	639	0.0239202	639	0.0232064
638	0.00488746	638	0.00262254	638	0.023957	638	0.0232833
637	0.00479708	637	0.00264754	637	0.0240878	637	0.0233916
636	0.00478739	636	0.00257637	636	0.0241626	636	0.0234432
635	0.00476263	635	0.00255629	635	0.0242049	635	0.0235515
634	0.00469909	634	0.00250401	634	0.0243327	634	0.0236988
633	0.00460608	633	0.00258835	633	0.0245307	633	0.0238679
632	0.00456242	632	0.00253028	632	0.0246749	632	0.0240282
631	0.0044489	631	0.00255642	631	0.0249129	631	0.0243345
630	0.00437534	630	0.00262561	630	0.0251286	630	0.0245415
629	0.00430927	629	0.00265851	629	0.0254243	629	0.0247882
628	0.00422308	628	0.00270073	628	0.0257161	628	0.0250321
627	0.00417893	627	0.00264924	627	0.0259408	627	0.0252461
626	0.00419663	626	0.00253965	626	0.0261052	626	0.0254226
625	0.00408888	625	0.00254489	625	0.0263945	625	0.0257047
624	0.00401914	624	0.00258067	624	0.0266812	624	0.0260159
623	0.00394254	623	0.00254827	623	0.0269859	623	0.0263476
622	0.00386967	622	0.00257647	622	0.0273412	622	0.0266341
621	0.00376753	621	0.00257176	621	0.0276719	621	0.0270129
620	0.00369064	620	0.00259343	620	0.0280474	620	0.0273808
619	0.00362447	619	0.00256137	619	0.0283813	619	0.027716
618	0.00354755	618	0.00259244	618	0.0287478	618	0.0280887
617	0.00345222	617	0.00259491	617	0.0291551	617	0.0285061
616	0.00339699	616	0.00259455	616	0.0295389	616	0.0289
615	0.00319448	615	0.00275246	615	0.0300865	615	0.0294433
614	0.00306745	614	0.00271901	614	0.0304891	614	0.0298485
613	0.0030455	613	0.00264637	613	0.0308774	613	0.0302096
612	0.00296149	612	0.00268299	612	0.0313122	612	0.0306546
611	0.00279618	611	0.00270445	611	0.0318068	611	0.0312153
610	0.00269502	610	0.00272863	610	0.0322269	610	0.0316657
609	0.00263837	609	0.00274428	609	0.0327183	609	0.0320794
608	0.00264916	608	0.00270052	608	0.0331485	608	0.0324974
607	0.00245647	607	0.00283263	607	0.0337182	607	0.0331084
606	0.00238179	606	0.00279089	606	0.0341688	606	0.033586
605	0.00234962	605	0.0027621	605	0.0345759	605	0.034076
604	0.00230598	604	0.0027764	604	0.0350742	604	0.0345595
603	0.00225372	603	0.0027919	603	0.0355141	603	0.0350269
602	0.00220007	602	0.00280642	602	0.0360045	602	0.0355429
601	0.00217478	601	0.00280571	601	0.0364828	601	0.0360102
600	0.00211607	600	0.00283849	600	0.0369819	600	0.0365267
599	0.00208917	599	0.00282507	599	0.0374271	599	0.0369571
598	0.00203913	598	0.00282981	598	0.037899	598	0.0374409
597	0.00197154	597	0.00282603	597	0.0383796	597	0.0380084
596	0.00201853	596	0.00280824	596	0.0388107	596	0.0383698
595	0.00199893	595	0.00279115	595	0.0392487	595	0.0388064
594	0.00202251	594	0.002782	594	0.0396982	594	0.0392629
593	0.00196668	593	0.00279649	593	0.0401661	593	0.039744
592	0.0020144	592	0.00274944	592	0.0405488	592	0.0401803
591	0.0019314	591	0.00284787	591	0.0411611	591	0.0407777
590	0.00195415	590	0.00272839	590	0.041477	590	0.0411589
589	0.00196151	589	0.00273568	589	0.0419373	589	0.0416097
588	0.00192443	588	0.0026906	588	0.0423636	588	0.0420816
587	0.00190688	587	0.0026614	587	0.0427683	587	0.0425607
586	0.00183143	586	0.00269286	586	0.0432162	586	0.043117
585	0.00182904	585	0.00264942	585	0.0436292	585	0.0435759
584	0.00172816	584	0.00280501	584	0.044209	584	0.0441285
583	0.00172434	583	0.00268838	583	0.0445968	583	0.0445485
582	0.00165166	582	0.00263447	582	0.0449523	582	0.0450142
581	0.00165932	581	0.00262895	581	0.0453759	581	0.0455124
580	0.00159761	580	0.00256423	580	0.0458331	580	0.0460172
579	0.00152446	579	0.00263502	579	0.0463296	579	0.0465851
578	0.00147708	578	0.00256444	578	0.0467589	578	0.0470463
577	0.00137021	577	0.00256918	577	0.0472048	577	0.0477375
576	0.00132786	576	0.00254478	576	0.0476862	576	0.0482285
575	0.00121684	575	0.00253973	575	0.0481632	575	0.0487669
574	0.0010886	574	0.00254895	574	0.0486576	574	0.0494175
573	0.00107739	573	0.00255489	573	0.0491474	573	0.0499756
572	0.000998507	572	0.00255111	572	0.0496634	572	0.0505401
571	0.000870485	571	0.00255129	571	0.0502036	571	0.0512056
570	0.000741489	570	0.00253299	570	0.0507138	570	0.0519072
569	0.00073581	569	0.00250687	569	0.051228	569	0.0525689
568	0.000666194	568	0.00255502	568	0.0518117	568	0.0532256
567	0.000513778	567	0.00254197	567	0.0524136	567	0.0539787
566	0.000360171	566	0.00255921	566	0.0530056	566	0.0547487
565	0.000262667	565	0.00252429	565	0.0535926	565	0.0554785
564	7.1477e-05	564	0.00259639	564	0.054312	564	0.0563131
563	-4.9957e-05	563	0.00257981	563	0.054934	563	0.0570543
562	-0.000175006	562	0.00256595	562	0.0555772	562	0.057828
561	-0.000291844	561	0.00258259	561	0.0562413	561	0.058643
560	-0.000431098	560	0.0025634	560	0.056954	560	0.0594866
559	-0.000554848	559	0.00257205	559	0.0576615	559	0.0603384
558	-0.000691071	558	0.00256728	558	0.05839	558	0.0612045
557	-0.000827459	557	0.00260501	557	0.0590842	557	0.0620829
556	-0.000957708	556	0.00258762	556	0.0598463	556	0.0629403
555	-0.00113176	555	0.00265476	555	0.0606523	555	0.0639318
554	-0.00125572	554	0.00264442	554	0.0613941	554	0.0648066
553	-0.0013347	553	0.00259473	553	0.0621165	553	0.0656429
552	-0.00150133	552	0.00264504	552	0.0629199	552	0.0666369
551	-0.00164999	551	0.002616	551	0.0637187	551	0.067569
550	-0.00175705	550	0.00260731	550	0.0644042	550	0.0684854
549	-0.00189614	549	0.00262439	549	0.0652593	549	0.0694021
548	-0.0020338	548	0.00262027	548	0.0660279	548	0.0703509
547	-0.00218847	547	0.00262788	547	0.0667705	547	0.0713132
546	-0.00233005	546	0.00268179	546	0.0675665	546	0.0722395
545	-0.00244343	545	0.00264694	545	0.0683227	545	0.0731303
544	-0.00263618	544	0.00270161	544	0.0691817	544	0.0740491
543	-0.00272751	543	0.00266306	543	0.0698269	543	0.0749607
542	-0.00288893	542	0.00267934	542	0.0706277	542	0.0758827
541	-0.00299989	541	0.0027293	541	0.0713431	541	0.0766856
540	-0.00310991	540	0.0026665	540	0.0720043	540	0.0775913
539	-0.00322339	539	0.00265866	539	0.0726349	539	0.078373
538	-0.00338827	538	0.00270273	538	0.0733667	538	0.0792146
537	-0.00350769	537	0.00266885	537	0.073952	537	0.0799474
536	-0.00364987	536	0.00267382	536	0.0746201	536	0.0807052
535	-0.00378517	535	0.0026721	535	0.0751531	535	0.0813921
534	-0.00396497	534	0.00272485	534	0.0757842	534	0.0821341
533	-0.00408956	533	0.00272487	533	0.0763379	533	0.0827989
532	-0.00420925	532	0.00269497	532	0.0767678	532	0.0834422
531	-0.00436427	531	0.00270315	531	0.0772549	531	0.0841042
530	-0.00453107	530	0.00269864	530	0.0777353	530	0.0846953
529	-0.00466938	529	0.00271727	529	0.0781436	529	0.0852852
528	-0.00479331	528	0.00265754	528	0.0784974	528	0.0857913
527	-0.00495115	527	0.00264694	527	0.078848	527	0.0863322
526	-0.00511245	526	0.00269461	526	0.0791583	526	0.0868366
525	-0.00525656	525	0.00269336	525	0.079465	525	0.087264
524	-0.0053857	524	0.00265668	524	0.0796846	524	0.087671
523	-0.00555962	523	0.00265439	523	0.0799509	523	0.088082
522	-0.00572192	522	0.00265114	522	0.0801358	522	0.0884833
521	-0.00586149	521	0.00266127	521	0.0802999	521	0.0888505
520	-0.00611405	520	0.00273292	520	0.0805536	520	0.0892675
519	-0.00635998	519	0.00287807	519	0.0807511	519	0.0896784
518	-0.00652301	518	0.00284625	518	0.080848	518	0.0899659
517	-0.00664264	517	0.00284591	517	0.0807791	517	0.09018
516	-0.00682319	516	0.0027467	516	0.0808085	516	0.090449
515	-0.00692037	515	0.00261731	515	0.0807689	515	0.0906678
514	-0.00708247	514	0.00266413	514	0.080814	514	0.0908493
513	-0.00717669	513	0.00260895	513	0.0807557	513	0.0910516
512	-0.00733122	512	0.0026179	512	0.0807412	512	0.0912144
511	-0.00744783	511	0.00258929	511	0.0807173	511	0.091386
510	-0.00762576	510	0.00261165	510	0.0806728	510	0.0916019
509	-0.00773115	509	0.00256775	509	0.0805781	509	0.091707
508	-0.00783428	508	0.00254405	508	0.0805101	508	0.0918125
507	-0.00795894	507	0.00250877	507	0.0804098	507	0.0919588
506	-0.00809525	506	0.0025158	506	0.0803387	506	0.0920856
505	-0.00819727	505	0.00242312	505	0.0802436	505	0.0921474
504	-0.00831487	504	0.00238707	504	0.0801559	504	0.092273
503	-0.00847468	503	0.00241555	503	0.0801301	503	0.0924742
502	-0.00857179	502	0.00237107	502	0.0800559	502	0.0925201
501	-0.00864001	501	0.0023085	501	0.0799893	501	0.0925246
500	-0.00884175	500	0.00232909	500	0.0800244	500	0.0927381
499	-0.008908	499	0.0022825	499	0.0799646	499	0.0927983
498	-0.00900324	498	0.00223494	498	0.0799215	498	0.0928336
497	-0.00917293	497	0.00222448	497	0.0800594	497	0.0929662
496	-0.00928641	496	0.00222554	496	0.0801191	496	0.0930313
495	-0.00939561	495	0.00219528	495	0.0801973	495	0.0931051
494	-0.00951197	494	0.00217962	494	0.080377	494	0.0931328
493	-0.00959583	493	0.00214765	493	0.0805049	493	0.0931825
492	-0.00976104	492	0.00214898	492	0.0807106	492	0.09328
491	-0.00988479	491	0.00210244	491	0.0809582	491	0.0933807
490	-0.00996844	490	0.0020642	490	0.0811664	490	0.0933984
489	-0.0100987	489	0.00205495	489	0.0814897	489	0.0935098
488	-0.0102472	488	0.00205952	488	0.0818855	488	0.0936052
487	-0.0103554	487	0.00208121	487	0.0822603	487	0.0936877
486	-0.010489	486	0.00205882	486	0.0826967	486	0.0938505
485	-0.0105723	485	0.00199864	485	0.083162	485	0.0939495
484	-0.0107047	484	0.00199578	484	0.0837038	484	0.0941441
483	-0.0108657	483	0.00201817	483	0.0843242	483	0.094355
482	-0.0109653	482	0.00196174	482	0.084959	482	0.0945568
481	-0.0110926	481	0.001975	481	0.0856452	481	0.0948251
480	-0.0112129	480	0.00191145	480	0.0864209	480	0.0951114
479	-0.0113311	479	0.00191265	479	0.0872231	479	0.0954614
478	-0.011438	478	0.001897	478	0.0881308	478	0.0958331
477	-0.011577	477	0.00189642	477	0.089062	477	0.0962389
476	-0.0117055	476	0.00188904	476	0.0900338	476	0.0966745
475	-0.0118708	475	0.00194138	475	0.0911394	475	0.0972959
474	-0.0119374	474	0.00184407	474	0.0922346	474	0.0977842
473	-0.0120515	473	0.00185501	473	0.0934143	473	0.0984107
472	-0.0121806	472	0.00183172	472	0.0946785	472	0.0991054
471	-0.0123154	471	0.00181204	471	0.0960148	471	0.099913
470	-0.012417	470	0.00175013	470	0.0973854	470	0.100716
469	-0.0125552	469	0.00178612	469	0.0988265	469	0.101586
468	-0.0126798	468	0.00178038	468	0.100342	468	0.102525
467	-0.0127882	467	0.0017835	467	0.101963	467	0.103498
466	-0.0128806	466	0.0017198	466	0.103517	466	0.10452
465	-0.0130716	465	0.00181305	465	0.105268	465	0.105772
464	-0.0131824	464	0.0017789	464	0.10699	464	0.106971
463	-0.0133025	463	0.00173406	463	0.108765	463	0.108225
462	-0.0134202	462	0.00181347	462	0.110739	462	0.109579
461	-0.0134431	461	0.00178576	461	0.112578	461	0.110823
460	-0.0134904	460	0.00166855	460	0.114442	460	0.112202
459	-0.0136229	459	0.00165288	459	0.116514	459	0.113731
458	-0.0137121	458	0.00159767	458	0.118533	458	0.115313
457	-0.0139218	457	0.00166291	457	0.120804	457	0.117073
456	-0.01402	456	0.00160494	456	0.122959	456	0.118763
455	-0.0141204	455	0.00159826	455	0.125153	455	0.120568
454	-0.014239	454	0.00160608	454	0.127433	454	0.122404
453	-0.0142768	453	0.00157945	453	0.129789	453	0.124306
452	-0.0143549	452	0.00154186	452	0.132165	452	0.12634
451	-0.0144959	451	0.00157005	451	0.134654	451	0.128402
450	-0.0145747	450	0.00148573	450	0.137123	450	0.130482
449	-0.0147559	449	0.00154194	449	0.139726	449	0.132771
448	-0.0148929	448	0.00153298	448	0.142395	448	0.135049
447	-0.0148744	447	0.00146773	447	0.145009	447	0.137349
446	-0.0149689	446	0.00147723	446	0.147787	446	0.139766
445	-0.0150741	445	0.00144487	445	0.150625	445	0.142207
444	-0.0152182	444	0.0014644	444	0.153497	444	0.144829
443	-0.0152458	443	0.00145142	443	0.156437	443	0.147449
442	-0.0153308	442	0.00144612	442	0.159461	442	0.15019
441	-0.015465	441	0.00139508	441	0.162546	441	0.152986
440	-0.0155928	440	0.00141654	440	0.165728	440	0.155928
439	-0.0155879	439	0.00134946	439	0.168901	439	0.158817
438	-0.0156838	438	0.00137356	438	0.172254	438	0.16187
437	-0.0158348	437	0.00131975	437	0.175659	437	0.165051
436	-0.0159326	436	0.00133201	436	0.179084	436	0.168217
435	-0.01593	435	0.00129763	435	0.182665	435	0.171516
434	-0.0160194	434	0.00125152	434	0.186325	434	0.174881
433	-0.0161922	433	0.00126933	433	0.190073	433	0.178416
432	-0.0162206	432	0.00129	432	0.19386	432	0.181991
431	-0.01633	431	0.00126757	431	0.197783	431	0.185611
430	-0.0164606	430	0.00127736	430	0.201821	430	0.189359
429	-0.0165086	429	0.00123242	429	0.205924	429	0.193124
428	-0.0165615	428	0.00120708	428	0.210075	428	0.197011
427	-0.01668	427	0.0011457	427	0.214334	427	0.200987
426	-0.0167229	426	0.00117222	426	0.218701	426	0.204951
425	-0.0168091	425	0.00115735	425	0.223096	425	0.209111
424	-0.0169235	424	0.00113207	424	0.227598	424	0.213333
423	-0.0169587	423	0.00114902	423	0.232171	423	0.217526
422	-0.0170347	422	0.00110274	422	0.236814	422	0.221688
421	-0.0171345	421	0.00111626	421	0.241545	421	0.226043
420	-0.0171888	420	0.00107012	420	0.246249	420	0.23035
419	-0.0172881	419	0.00105865	419	0.25102	419	0.234732
418	-0.0173516	418	0.000993578	418	0.255853	418	0.239076
417	-0.0174676	417	0.00102087	417	0.26076	417	0.243593
416	-0.0174624	416	0.000982759	416	0.265608	416	0.247984
415	-0.017535	415	0.0010087	415	0.270492	415	0.252505
414	-0.0176972	414	0.00101348	414	0.275516	414	0.25714
413	-0.0177344	413	0.000994304	413	0.280526	413	0.261612
412	-0.0177668	412	0.000929627	412	0.285408	412	0.266082
411	-0.0178864	411	0.000923505	411	0.29045	411	0.27067
410	-0.0179257	410	0.000919225	410	0.295325	410	0.275147
409	-0.0180155	409	0.000898032	409	0.300282	409	0.279592
408	-0.0179671	408	0.000854093	408	0.305093	408	0.283982
407	-0.0179932	407	0.000816512	407	0.310054	407	0.28849
406	-0.0181399	406	0.000846623	406	0.314953	406	0.292854
405	-0.0181821	405	0.000822632	405	0.319726	405	0.297222
404	-0.0181425	404	0.000841202	404	0.324467	404	0.301553
403	-0.0182218	403	0.00071989	403	0.329136	403	0.305829
402	-0.0183779	402	0.000855415	402	0.333787	402	0.310123
401	-0.0183234	401	0.000815837	401	0.338386	401	0.314259
400	-0.0183338	400	0.000819857	400	0.342874	400	0.318334
399	-0.0184645	399	0.0008633	399	0.347358	399	0.322506
398	-0.0184014	398	0.000771439	398	0.351704	398	0.326502
397	-0.0183998	397	0.000749631	397	0.355989	397	0.330442
396	-0.0184338	396	0.000760367	396	0.360262	396	0.334354
395	-0.0185162	395	0.000806527	395	0.364448	395	0.338293
394	-0.0184658	394	0.000721082	394	0.368509	394	0.342206
393	-0.0184263	393	0.000722949	393	0.372567	393	0.345886
392	-0.0185121	392	0.000736718	392	0.376583	392	0.349669
391	-0.0185294	391	0.000726787	391	0.380499	391	0.353467
390	-0.018436	390	0.000698369	390	0.384245	390	0.357081
389	-0.0184515	389	0.000782046	389	0.387962	389	0.36048
388	-0.0184318	388	0.000734125	388	0.391477	388	0.364031
387	-0.0184193	387	0.00070257	387	0.395008	387	0.367477
386	-0.0183001	386	0.000741385	386	0.398248	386	0.370744
385	-0.0181973	385	0.000718801	385	0.401396	385	0.373944
384	-0.0181941	384	0.00076755	384	0.404651	384	0.377088
383	-0.018068	383	0.000732336	383	0.407477	383	0.380118
382	-0.0178934	382	0.000637936	382	0.410262	382	0.382985
381	-0.0177572	381	0.000639725	381	0.412914	381	0.385743
380	-0.0177251	380	0.000790785	380	0.415557	380	0.388535
379	-0.0175424	379	0.000656524	379	0.417815	379	0.391287
378	-0.0173868	378	0.000722379	378	0.420099	378	0.393794
377	-0.0172024	377	0.000745067	377	0.422325	377	0.396224
376	-0.0169934	376	0.000703347	376	0.424532	376	0.398552
375	-0.0168283	375	0.000696036	375	0.426535	375	0.401064
374	-0.0167376	374	0.000751809	374	0.428657	374	0.403508
373	-0.0164596	373	0.000700469	373	0.430601	373	0.405658
372	-0.0161764	372	0.000689321	372	0.432493	372	0.4079
371	-0.0160492	371	0.00074486	371	0.434427	371	0.410262
370	-0.0159324	370	0.000714704	370	0.436401	370	0.412598
369	-0.0156853	369	0.000615798	369	0.438215	369	0.414789
368	-0.0154371	368	0.000690306	368	0.439939	368	0.416816
367	-0.0152371	367	0.000667439	367	0.441451	367	0.418834
366	-0.0151328	366	0.000662383	366	0.443074	366	0.420791
365	-0.0148314	365	0.000757981	365	0.444357	365	0.422372
364	-0.0145943	364	0.000658702	364	0.445273	364	0.423839
363	-0.0144916	363	0.000649239	363	0.446214	363	0.425111
362	-0.0142595	362	0.000781709	362	0.446721	362	0.426058
361	-0.0139897	361	0.000705811	361	0.446923	361	0.426641
360	-0.0138345	360	0.000646102	360	0.446802	360	0.426978
359	-0.0134751	359	0.000648332	359	0.44626	359	0.42695
358	-0.0132468	358	0.000686209	358	0.445498	358	0.426667
357	-0.0130541	357	0.000629796	357	0.444395	357	0.425849
356	-0.012861	356	0.000605973	356	0.443118	356	0.424944
355	-0.0127138	355	0.000677939	355	0.44167	355	0.424044
354	-0.0124609	354	0.000681698	354	0.440015	354	0.422822
353	-0.0121933	353	0.000662305	353	0.43839	353	0.421345
352	-0.0120225	352	0.000674257	352	0.436731	352	0.420045
351	-0.0117897	351	0.000573261	351	0.434794	351	0.418508
350	-0.0115477	350	0.000625285	350	0.433218	350	0.41715
349	-0.00775353	349	0.00023674	349	0.43177	349	0.41524
348	-0.0079141	348	0.000911443	348	0.430426	348	0.414924
347	-0.00724533	347	9.95947e-05	347	0.429223	347	0.413146
346	-0.00731905	346	0.000898577	346	0.428054	346	0.412757
345	-0.00716208	345	0.000412844	345	0.427352	345	0.412211
344	-0.00673766	344	0.000299682	344	0.426559	344	0.41145
343	-0.00683338	343	0.000809406	343	0.426281	343	0.41178
342	-0.00626191	342	0.000220294	342	0.426068	342	0.411665
341	-0.00629727	341	0.000749916	341	0.42641	341	0.412131
340	-0.00619271	340	0.000640192	340	0.427116	340	0.413412
339	-0.00642304	339	0.000613957	339	0.427894	339	0.414205
338	-0.00592937	338	0.000338617	338	0.429162	338	0.415693
337	-0.00588187	337	0.000621786	337	0.431116	337	0.41807
336	-0.00548166	336	0.000478818	336	0.433441	336	0.420629
335	-0.00534975	335	0.000615227	335	0.436704	335	0.424045
334	-0.00504173	334	0.000402713	334	0.440556	334	0.428235
333	-0.00480658	333	0.000428158	333	0.44534	333	0.433374
332	-0.00468746	332	0.00057466	332	0.451532	332	0.4398
331	-0.00426939	331	0.000415513	331	0.458811	331	0.446952
330	-0.00399801	330	0.000553147	330	0.46714	330	0.455931
329	-0.00388073	329	0.000690228	329	0.477321	329	0.466378
328	-0.00347112	328	0.000537103	328	0.489172	328	0.478161
327	-0.00330335	327	0.000645662	327	0.503457	327	0.492913
326	-0.00279958	326	0.000476123	326	0.519772	326	0.509345
325	-0.00257201	325	0.000457776	325	0.538309	325	0.528447
324	-0.00226156	324	0.000388463	324	0.560053	324	0.55039
323	-0.00203751	323	0.000593038	323	0.5848	323	0.575577
322	-0.00165948	322	0.000541821	322	0.612349	322	0.604204
321	-0.0012295	321	0.000398568	321	0.643546	321	0.636245
320	-0.00114498	320	0.000651883	320	0.676921	320	0.671364
319	-0.000767668	319	0.000415669	319	0.713296	319	0.709486
318	-0.000569635	318	0.000584484	318	0.751666	318	0.750215
317	-0.000154926	317	0.000407818	317	0.790759	317	0.791716
316	0.000134421	316	0.000433392	316	0.828806	316	0.832825
315	0.000325198	315	0.000492941	315	0.863856	315	0.871356
314	0.000626115	314	0.000352891	314	0.894949	314	0.905387
313	0.000982292	313	0.000463166	313	0.920495	313	0.933188
312	0.00134424	312	0.00046555	312	0.940649	312	0.955088
311	0.00177003	311	0.000514555	311	0.956593	311	0.972155
310	0.00201479	310	0.000577978	310	0.970547	310	0.986957
309	0.00241797	309	0.000495663	309	0.984352	309	1.00102
308	0.0026215	308	0.0004776	308	0.999083	308	1.01643
307	0.00276332	307	0.000542365	307	1.01506	307	1.03245
306	0.00309659	306	0.000418493	306	1.03302	306	1.05048
305	0.00321737	305	0.00045521	305	1.0533	305	1.0707
304	0.0035179	304	0.000264558	304	1.07428	304	1.09194
303	0.0034194	303	0.000558642	303	1.09717	303	1.11474
302	0.0034971	302	0.000357917	302	1.12172	302	1.13887
301	0.00352505	301	0.00049587	301	1.14735	301	1.16415
300	0.00363099	300	0.000444353	300	1.17379	300	1.19068
299	0.00359307	299	0.000468633	299	1.20226	299	1.21873
298	0.0035382	298	0.000552706	298	1.23401	298	1.25082
297	0.00359847	297	0.000440129	297	1.26989	297	1.28742
296	0.00342383	296	0.000386028	296	1.30874	296	1.32742
295	0.00332105	295	0.00052303	295	1.35086	295	1.37086
294	0.00334061	294	0.000463891	294	1.39488	294	1.41577
293	0.00322984	293	0.000439844	293	1.4391	293	1.46192
292	0.00332136	292	0.000444845	292	1.48435	292	1.50776
291	0.0035904	291	0.000406678	291	1.52798	291	1.55274
290	0.00387241	290	0.000425308	290	1.57206	290	1.5978
289	0.00454298	289	0.000335949	289	1.61605	289	1.6426
288	0.00549582	288	0.000391106	288	1.65935	288	1.6876
287	0.00643632	287	0.000405019	287	1.70216	287	1.73252
286	0.00735012	286	0.000390976	286	1.74498	286	1.77766
285	0.00800061	285	0.000322814	285	1.78562	285	1.82111
284	0.00810652	284	0.000296988	284	1.82551	284	1.86387
283	0.00758495	283	0.000319317	283	1.86203	283	1.9036
282	0.00714658	282	0.000425593	282	1.8992	282	1.94233
281	0.00713765	281	0.000268572	281	1.93432	281	1.97806
280	0.00736255	280	0.000271137	280	1.96531	280	2.00984
279	0.00769191	279	0.000323151	279	1.99202	279	2.03632
278	0.00793641	278	0.00030937	278	2.01438	278	2.05824
277	0.00771934	277	0.000357892	277	2.03254	277	2.07572
276	0.00735449	276	0.00038652	276	2.04893	276	2.09032
275	0.00696854	275	0.000274452	275	2.06131	275	2.10155
274	0.00639576	274	0.000290512	274	2.07099	274	2.11058
273	0.0056812	273	0.00043233	273	2.07891	273	2.1182
272	0.00504925	272	0.000369861	272	2.08332	272	2.12216
271	0.00439218	271	0.000344161	271	2.08629	271	2.12584
270	0.00378605	270	0.000289994	270	2.08735	270	2.1261
269	0.0030052	269	0.000207396	269	2.08463	269	2.12287
268	0.00218849	268	0.000340897	268	2.07823	268	2.11489
267	0.00147534	267	0.000336519	267	2.06625	267	2.10242
266	0.00073358	266	0.000395251	266	2.05235	266	2.08558
265	9.55556e-05	265	0.000421861	265	2.03681	265	2.06883
264	-0.000655094	264	0.000351803	264	2.01976	264	2.04948
263	-0.0012789	263	0.000300537	263	2.00344	263	2.03053
262	-0.00192238	262	0.000325716	262	1.98643	262	2.0098
261	-0.00244564	261	0.00029577	261	1.9688	261	1.9894
260	-0.00298226	260	0.000277431	260	1.95037	260	1.96852
259	-0.00342998	259	0.000247178	259	1.93266	259	1.94827
258	-0.00400781	258	0.000344342	258	1.91547	258	1.92811
257	-0.0045177	257	0.000311986	257	1.89876	257	1.90856
256	-0.00500417	256	0.000246401	256	1.88311	256	1.89059
255	-0.00553927	255	0.000325172	255	1.86828	255	1.87351
254	-0.00605922	254	0.000339083	254	1.85442	254	1.8582
253	-0.00656131	253	0.000316804	253	1.84133	253	1.84518
252	-0.00699257	252	0.000343824	252	1.8314	252	1.8345
251	-0.00725995	251	0.000242516	251	1.82355	251	1.82697
250	-0.00746762	250	0.000241117	250	1.81897	250	1.82321
249	-0.0076691	249	0.000284684	249	1.81876	249	1.82376
248	-0.00769382	248	0.000276162	248	1.82311	248	1.8295
247	-0.00753606	247	0.000234927	247	1.83379	247	1.84251
246	-0.00713458	246	0.000244536	246	1.8517	246	1.86224
245	-0.00644788	245	0.000222055	245	1.87814	245	1.891
244	-0.0055427	244	0.000242153	244	1.91648	244	1.93221
243	-0.00412213	243	0.000220009	243	1.96623	243	1.98424
242	-0.00233556	242	0.000234098	242	2.03018	242	2.05058
241	0.000101278	241	0.000174118	241	2.10868	241	2.13066
240	0.00319935	240	0.000127792	240	2.20269	240	2.22727
239	0.00671088	239	0.000195535	239	2.30722	239	2.3346
238	0.0107891	238	3.56982e-05	238	2.42525	238	2.45299
237	0.0148324	237	8.86944e-05	237	2.55244	237	2.58167
236	0.0187501	236	3.42485e-05	236	2.68518	236	2.71823
235	0.0218586	235	5.82991e-05	235	2.81835	235	2.85161
234	0.0242635	234	-1.59455e-05	234	2.95518	234	2.98709
233	0.0256892	233	-4.67475e-05	233	3.08277	233	3.11524
232	0.0265042	232	-8.40177e-05	232	3.20119	232	3.22742
231	0.0267617	231	-4.65922e-05	231	3.30202	231	3.33058
230	0.0268505	230	-8.22061e-05	230	3.37569	230	3.39427
229	0.0262608	229	-6.54348e-05	229	3.41415	229	3.43063
228	0.0251274	228	-4.48322e-05	228	3.42199	228	3.43166
227	0.0235411	227	-7.95662e-05	227	3.3911	227	3.40126
226	0.0213724	226	-7.81749e-06	226	3.33256	226	3.33514
225	0.0189671	225	-6.85406e-05	225	3.23163	225	3.23399
224	0.0164039	224	4.22221e-05	224	3.1048	224	3.10092
223	0.014143	223	0.00039007	223	2.93073	223	2.92793
222	0.0125406	222	0.000601774	222	2.72101	222	2.71063
221	0.0116952	221	0.00174867	221	2.45249	221	2.44239
220	0.0107544	220	0.0035939	220	2.12524	220	2.11222
219	0.00939523	219	0.00956691	219	1.73603	219	1.72104
218	0.00202329	218	0.0352459	218	1.26666	218	1.25208
217	-0.0242678	217	0.118809	217	0.768817	217	0.752347
216	-0.0901546	216	0.403036	216	0.372434	216	0.360838
215	-0.153835	215	0.973613	215	0.212425	215	0.205846
214	-0.170848	214	1.43414	214	0.18146	214	0.181104
213	-0.172352	213	1.55154	213	0.175115	213	0.172415
212	-0.175716	212	1.56938	212	0.172854	212	0.18003
211	-0.179352	211	1.6062	211	0.180603	211	0.179649
210	-0.183344	210	1.66836	210	0.186922	210	0.188284
209	-0.184124	209	1.59419	209	0.183851	209	0.188592
208	-0.185471	208	1.59511	208	0.19205	208	0.182977
207	-0.188795	207	1.58731	207	0.203328	207	0.193834
206	-0.190375	206	1.64521	206	0.205809	206	0.200483
205	-0.196255	205	1.60487	205	0.210706	205	0.198214
204	-0.192083	204	1.55298	204	0.206691	204	0.203134
203	-0.190825	203	1.57349	203	0.213124	203	0.204886
202	-0.188158	202	1.6109	202	0.209802	202	0.205828
201	-0.180962	201	1.56216	201	0.205232	201	0.198277
200	-0.180181	200	1.56461	200	0.19597	200	0.19517
199	-0.181882
Baseline 100%T
Baseline 100%T
Collection Time: 7/7/2023 10:07:58 AM
Operator Name :
Scan Version 6.2.0.1588
Parameter List :
Instrument Cary 6000i
Instrument Version 2.24
Method Log :
Method Name :
Date/Time stamp: 7/7/2023 9:51:36 AM
Method Modifications:
ConcentrationReportSelected Changed: 7/7/2023 9:51:37 AM	Old:Choice 0	New:Choice 1
ConcentrationReportSelected Changed: 7/7/2023 9:51:37 AM	Old:ON	New:Choice 0
MCAReportSelected Changed: 7/7/2023 9:51:37 AM	Old:Choice 0	New:Choice 1
MCAReportSelected Changed: 7/7/2023 9:51:37 AM	Old:ON	New:Choice 0
X Start nm Changed: 7/7/2023 10:07:24 AM	Old:800.000	New:1500.000
UVVIS Scan Rate nm Changed: 7/7/2023 10:07:24 AM	Old: 602.007	New: 600.000
NIR Scan Rate nm Changed: 7/7/2023 10:07:24 AM	Old: 602.007	New: 600.000
Sipper Type Changed: 7/7/2023 10:07:24 AM	Old:Internal RSA	New:External sipper
Baseline Correction Changed: 7/7/2023 10:07:48 AM	Old:0	New:1
End Method Modifications
<Current Wavelength>	199
<SBW (nm)>	2
<Energy>	1819.7
<Slit Height>	Full
DCM-DCM
DCM-DCM
Collection Time: 7/7/2023 10:12:00 AM
Operator Name :
Scan Version 6.2.0.1588
Parameter List :
Instrument Cary 6000i
Instrument Version 2.24
Method Log :
Method Name :
Date/Time stamp: 7/7/2023 9:51:36 AM
Method Modifications:
ConcentrationReportSelected Changed: 7/7/2023 9:51:37 AM	Old:Choice 0	New:Choice 1
ConcentrationReportSelected Changed: 7/7/2023 9:51:37 AM	Old:ON	New:Choice 0
MCAReportSelected Changed: 7/7/2023 9:51:37 AM	Old:Choice 0	New:Choice 1
MCAReportSelected Changed: 7/7/2023 9:51:37 AM	Old:ON	New:Choice 0
X Start nm Changed: 7/7/2023 10:07:24 AM	Old:800.000	New:1500.000
UVVIS Scan Rate nm Changed: 7/7/2023 10:07:24 AM	Old: 602.007	New: 600.000
NIR Scan Rate nm Changed: 7/7/2023 10:07:24 AM	Old: 602.007	New: 600.000
Sipper Type Changed: 7/7/2023 10:07:24 AM	Old:Internal RSA	New:External sipper
Baseline Correction Changed: 7/7/2023 10:07:48 AM	Old:0	New:1
End Method Modifications
<Current Wavelength>	200
<SBW (nm)>	2
<Energy>	2089.3
<Slit Height>	Full
DCM-SPD274-first
DCM-SPD274-first
Collection Time: 7/7/2023 10:15:54 AM
Operator Name :
Scan Version 6.2.0.1588
Parameter List :
Instrument Cary 6000i
Instrument Version 2.24
Method Log :
Method Name :
Date/Time stamp: 7/7/2023 9:51:36 AM
Method Modifications:
ConcentrationReportSelected Changed: 7/7/2023 9:51:37 AM	Old:Choice 0	New:Choice 1
ConcentrationReportSelected Changed: 7/7/2023 9:51:37 AM	Old:ON	New:Choice 0
MCAReportSelected Changed: 7/7/2023 9:51:37 AM	Old:Choice 0	New:Choice 1
MCAReportSelected Changed: 7/7/2023 9:51:37 AM	Old:ON	New:Choice 0
X Start nm Changed: 7/7/2023 10:07:24 AM	Old:800.000	New:1500.000
UVVIS Scan Rate nm Changed: 7/7/2023 10:07:24 AM	Old: 602.007	New: 600.000
NIR Scan Rate nm Changed: 7/7/2023 10:07:24 AM	Old: 602.007	New: 600.000
Sipper Type Changed: 7/7/2023 10:07:24 AM	Old:Internal RSA	New:External sipper
Baseline Correction Changed: 7/7/2023 10:07:48 AM	Old:0	New:1
End Method Modifications
<Current Wavelength>	200
<SBW (nm)>	2
<Energy>	2089.3
<Slit Height>	Full
DCM-SPD274-after1h
DCM-SPD274-after1h
Collection Time: 7/7/2023 11:17:15 AM
Operator Name :
Scan Version 6.2.0.1588
Parameter List :
Instrument Cary 6000i
Instrument Version 2.24
Method Log :
Method Name :
Date/Time stamp: 7/7/2023 9:51:36 AM
Method Modifications:
ConcentrationReportSelected Changed: 7/7/2023 9:51:37 AM	Old:Choice 0	New:Choice 1
ConcentrationReportSelected Changed: 7/7/2023 9:51:37 AM	Old:ON	New:Choice 0
MCAReportSelected Changed: 7/7/2023 9:51:37 AM	Old:Choice 0	New:Choice 1
MCAReportSelected Changed: 7/7/2023 9:51:37 AM	Old:ON	New:Choice 0
X Start nm Changed: 7/7/2023 10:07:24 AM	Old:800.000	New:1500.000
UVVIS Scan Rate nm Changed: 7/7/2023 10:07:24 AM	Old: 602.007	New: 600.000
NIR Scan Rate nm Changed: 7/7/2023 10:07:24 AM	Old: 602.007	New: 600.000
Sipper Type Changed: 7/7/2023 10:07:24 AM	Old:Internal RSA	New:External sipper
Baseline Correction Changed: 7/7/2023 10:07:48 AM	Old:0	New:1
End Method Modifications
<Current Wavelength>	200
<SBW (nm)>	2
<Energy>	2089.3
<Slit Height>	Full
DCM-SPD274-after2h
DCM-SPD274-after2h
Collection Time: 7/7/2023 12:17:51 PM
Operator Name :
Scan Version 6.2.0.1588
Parameter List :
Instrument Cary 6000i
Instrument Version 2.24
Method Log :
Method Name :
Date/Time stamp: 7/7/2023 9:51:36 AM
Method Modifications:
ConcentrationReportSelected Changed: 7/7/2023 9:51:37 AM	Old:Choice 0	New:Choice 1
ConcentrationReportSelected Changed: 7/7/2023 9:51:37 AM	Old:ON	New:Choice 0
MCAReportSelected Changed: 7/7/2023 9:51:37 AM	Old:Choice 0	New:Choice 1
MCAReportSelected Changed: 7/7/2023 9:51:37 AM	Old:ON	New:Choice 0
X Start nm Changed: 7/7/2023 10:07:24 AM	Old:800.000	New:1500.000
UVVIS Scan Rate nm Changed: 7/7/2023 10:07:24 AM	Old: 602.007	New: 600.000
NIR Scan Rate nm Changed: 7/7/2023 10:07:24 AM	Old: 602.007	New: 600.000
Sipper Type Changed: 7/7/2023 10:07:24 AM	Old:Internal RSA	New:External sipper
Baseline Correction Changed: 7/7/2023 10:07:48 AM	Old:0	New:1
End Method Modifications
<Current Wavelength>	200
<SBW (nm)>	2
<Energy>	2089.3
<Slit Height>	Full
DCM-SPD274-after2h1
DCM-SPD274-after2h1
Collection Time: 7/7/2023 12:21:01 PM
Operator Name :
Scan Version 6.2.0.1588
Parameter List :
Instrument Cary 6000i
Instrument Version 2.24
Method Log :
Method Name :
Date/Time stamp: 7/7/2023 9:51:36 AM
Method Modifications:
ConcentrationReportSelected Changed: 7/7/2023 9:51:37 AM	Old:Choice 0	New:Choice 1
ConcentrationReportSelected Changed: 7/7/2023 9:51:37 AM	Old:ON	New:Choice 0
MCAReportSelected Changed: 7/7/2023 9:51:37 AM	Old:Choice 0	New:Choice 1
MCAReportSelected Changed: 7/7/2023 9:51:37 AM	Old:ON	New:Choice 0
X Start nm Changed: 7/7/2023 10:07:24 AM	Old:800.000	New:1500.000
UVVIS Scan Rate nm Changed: 7/7/2023 10:07:24 AM	Old: 602.007	New: 600.000
NIR Scan Rate nm Changed: 7/7/2023 10:07:24 AM	Old: 602.007	New: 600.000
Sipper Type Changed: 7/7/2023 10:07:24 AM	Old:Internal RSA	New:External sipper
Baseline Correction Changed: 7/7/2023 10:07:48 AM	Old:0	New:1
End Method Modifications
<Current Wavelength>	199
<SBW (nm)>	2
<Energy>	2089.3
<Slit Height>	Full
DCM-SPD274-after3h
DCM-SPD274-after3h
Collection Time: 7/7/2023 1:17:04 PM
Operator Name :
Scan Version 6.2.0.1588
Parameter List :
Instrument Cary 6000i
Instrument Version 2.24
Method Log :
Method Name :
Date/Time stamp: 7/7/2023 9:51:36 AM
Method Modifications:
ConcentrationReportSelected Changed: 7/7/2023 9:51:37 AM	Old:Choice 0	New:Choice 1
ConcentrationReportSelected Changed: 7/7/2023 9:51:37 AM	Old:ON	New:Choice 0
MCAReportSelected Changed: 7/7/2023 9:51:37 AM	Old:Choice 0	New:Choice 1
MCAReportSelected Changed: 7/7/2023 9:51:37 AM	Old:ON	New:Choice 0
X Start nm Changed: 7/7/2023 10:07:24 AM	Old:800.000	New:1500.000
UVVIS Scan Rate nm Changed: 7/7/2023 10:07:24 AM	Old: 602.007	New: 600.000
NIR Scan Rate nm Changed: 7/7/2023 10:07:24 AM	Old: 602.007	New: 600.000
Sipper Type Changed: 7/7/2023 10:07:24 AM	Old:Internal RSA	New:External sipper
Baseline Correction Changed: 7/7/2023 10:07:48 AM	Old:0	New:1
End Method Modifications
<Current Wavelength>	200
<SBW (nm)>	2
<Energy>	2089.3
<Slit Height>	Full
DCM-SPD274-after4h
DCM-SPD274-after4h
Collection Time: 7/7/2023 2:17:42 PM
Operator Name :
Scan Version 6.2.0.1588
Parameter List :
Instrument Cary 6000i
Instrument Version 2.24
Method Log :
Method Name :
Date/Time stamp: 7/7/2023 9:51:36 AM
Method Modifications:
ConcentrationReportSelected Changed: 7/7/2023 9:51:37 AM	Old:Choice 0	New:Choice 1
ConcentrationReportSelected Changed: 7/7/2023 9:51:37 AM	Old:ON	New:Choice 0
MCAReportSelected Changed: 7/7/2023 9:51:37 AM	Old:Choice 0	New:Choice 1
MCAReportSelected Changed: 7/7/2023 9:51:37 AM	Old:ON	New:Choice 0
X Start nm Changed: 7/7/2023 10:07:24 AM	Old:800.000	New:1500.000
UVVIS Scan Rate nm Changed: 7/7/2023 10:07:24 AM	Old: 602.007	New: 600.000
NIR Scan Rate nm Changed: 7/7/2023 10:07:24 AM	Old: 602.007	New: 600.000
Sipper Type Changed: 7/7/2023 10:07:24 AM	Old:Internal RSA	New:External sipper
Baseline Correction Changed: 7/7/2023 10:07:48 AM	Old:0	New:1
End Method Modifications
<Current Wavelength>	200
<SBW (nm)>	2
<Energy>	2089.3
<Slit Height>	Full
DCM-SPD274-after5h
DCM-SPD274-after5h
Collection Time: 7/7/2023 3:17:43 PM
Operator Name :
Scan Version 6.2.0.1588
Parameter List :
Instrument Cary 6000i
Instrument Version 2.24
Method Log :
Method Name :
Date/Time stamp: 7/7/2023 9:51:36 AM
Method Modifications:
ConcentrationReportSelected Changed: 7/7/2023 9:51:37 AM	Old:Choice 0	New:Choice 1
ConcentrationReportSelected Changed: 7/7/2023 9:51:37 AM	Old:ON	New:Choice 0
MCAReportSelected Changed: 7/7/2023 9:51:37 AM	Old:Choice 0	New:Choice 1
MCAReportSelected Changed: 7/7/2023 9:51:37 AM	Old:ON	New:Choice 0
X Start nm Changed: 7/7/2023 10:07:24 AM	Old:800.000	New:1500.000
UVVIS Scan Rate nm Changed: 7/7/2023 10:07:24 AM	Old: 602.007	New: 600.000
NIR Scan Rate nm Changed: 7/7/2023 10:07:24 AM	Old: 602.007	New: 600.000
Sipper Type Changed: 7/7/2023 10:07:24 AM	Old:Internal RSA	New:External sipper
Baseline Correction Changed: 7/7/2023 10:07:48 AM	Old:0	New:1
End Method Modifications
<Current Wavelength>	200
<SBW (nm)>	2
<Energy>	2089.3
<Slit Height>	Full
DCM-SPD274-after6h
DCM-SPD274-after6h
Collection Time: 7/7/2023 4:17:41 PM
Operator Name :
Scan Version 6.2.0.1588
Parameter List :
Instrument Cary 6000i
Instrument Version 2.24
Method Log :
Method Name :
Date/Time stamp: 7/7/2023 9:51:36 AM
Method Modifications:
ConcentrationReportSelected Changed: 7/7/2023 9:51:37 AM	Old:Choice 0	New:Choice 1
ConcentrationReportSelected Changed: 7/7/2023 9:51:37 AM	Old:ON	New:Choice 0
MCAReportSelected Changed: 7/7/2023 9:51:37 AM	Old:Choice 0	New:Choice 1
MCAReportSelected Changed: 7/7/2023 9:51:37 AM	Old:ON	New:Choice 0
X Start nm Changed: 7/7/2023 10:07:24 AM	Old:800.000	New:1500.000
UVVIS Scan Rate nm Changed: 7/7/2023 10:07:24 AM	Old: 602.007	New: 600.000
NIR Scan Rate nm Changed: 7/7/2023 10:07:24 AM	Old: 602.007	New: 600.000
Sipper Type Changed: 7/7/2023 10:07:24 AM	Old:Internal RSA	New:External sipper
Baseline Correction Changed: 7/7/2023 10:07:48 AM	Old:0	New:1
End Method Modifications
<Current Wavelength>	200
<SBW (nm)>	2
<Energy>	2089.3
<Slit Height>	Full
DCM-SPD274-after7h
DCM-SPD274-after7h
Collection Time: 7/7/2023 5:19:55 PM
Operator Name :
Scan Version 6.2.0.1588
Parameter List :
Instrument Cary 6000i
Instrument Version 2.24
Method Log :
Method Name :
Date/Time stamp: 7/7/2023 9:51:36 AM
Method Modifications:
ConcentrationReportSelected Changed: 7/7/2023 9:51:37 AM	Old:Choice 0	New:Choice 1
ConcentrationReportSelected Changed: 7/7/2023 9:51:37 AM	Old:ON	New:Choice 0
MCAReportSelected Changed: 7/7/2023 9:51:37 AM	Old:Choice 0	New:Choice 1
MCAReportSelected Changed: 7/7/2023 9:51:37 AM	Old:ON	New:Choice 0
X Start nm Changed: 7/7/2023 10:07:24 AM	Old:800.000	New:1500.000
UVVIS Scan Rate nm Changed: 7/7/2023 10:07:24 AM	Old: 602.007	New: 600.000
NIR Scan Rate nm Changed: 7/7/2023 10:07:24 AM	Old: 602.007	New: 600.000
Sipper Type Changed: 7/7/2023 10:07:24 AM	Old:Internal RSA	New:External sipper
Baseline Correction Changed: 7/7/2023 10:07:48 AM	Old:0	New:1
End Method Modifications
<Current Wavelength>	200
<SBW (nm)>	2
<Energy>	2089.3
<Slit Height>	Full

## Sheet: Fig4b(1)-Da-0.4a-0.1V;100mvs
EXPLAIN
TAG	CV
TITLE	LABEL	Cyclic Voltammetry	Test &Identifier
DATE	LABEL	21.2.2024	Date
TIME	LABEL	10:17:31	Time
NOTES	NOTES	1	&Notes...
PSTAT	PSTAT	IFC1010-31022	Potentiostat
VINIT	POTEN	-0.4	F	Initial &E (V)
VLIMIT1	POTEN	-1	F	Scan Limit &1 (V)
VLIMIT2	POTEN	-0.4	F	Scan Limit &2 (V)
VFINAL	POTEN	-0.4	F	Final &E (V)
SCANRATE	QUANT	99.9998	&Scan Rate (mV/s)
STEPSIZE	QUANT	10	St&ep Size (mV)
CYCLES	IQUANT	2	C&ycles (#)
IMODE	SELECTOR	0	I/E Range &Mode
IRANGE	QUANT	0.3	&Max Current (mA)
AREA	QUANT	1	Electrode &Area (cm^2)
ELECTRODETYPE	SELECTOR	0	Electrode Type
STRIPPING	TOGGLE	F	Used for Stripping
CONDIT	TWOPARAM	F	15	0	Conditionin&g	Time(s)	E(V)
DELAY	TWOPARAM	T	5	0	Init. De&lay	Time(s)	Stab.(mV/s)
EQDELAY	QUANT	0	Equil. &Time (s)
IRCOMP	SELECTOR	2	IRCom&p
PFCOR	QUANT	50	PF Corr. (ohm)
SAMPLINGMODE	SELECTOR	1	Sampling &Mode
OCVCURVE	TABLE	19
	Pt	T	Vf	Vm	Ach	Over	Temp
	#	s	V vs. Ref.	V	V	bits	deg C
	0	0.258333	-0.104301	-0.104301	0	...........	1424.27
	1	0.516667	-0.104297	-0.104084	0	...........	1424.27
	2	0.775	-0.104271	-0.1039	0	...........	1423.98
	3	1.03333	-0.104203	-0.103763	0	...........	1423.83
	4	1.29167	-0.104087	-0.103672	0	...........	1423.83
	5	1.55	-0.103947	-0.103609	0	...........	1423.83
	6	1.80833	-0.103814	-0.103582	0	...........	1424.27
	7	2.06667	-0.103709	-0.103509	0	...........	1424.27
	8	2.325	-0.103629	-0.103401	0	...........	1424.27
	9	2.58333	-0.103561	-0.103247	0	...........	1424.27
	10	2.84167	-0.103482	-0.10307	0	...........	1424.36
	11	3.1	-0.103375	-0.10287	0	...........	1424.36
	12	3.35833	-0.103237	-0.102678	0	...........	1424.36
	13	3.61667	-0.103071	-0.102492	0	...........	1424.36
	14	3.875	-0.10289	-0.102396	0	...........	1424.45
	15	4.13333	-0.102712	-0.102341	0	...........	1424.45
	16	4.39167	-0.102557	-0.102274	0	...........	1424.45
	17	4.65	-0.102438	-0.102265	0	...........	1424.45
	18	4.90833	-0.102355	-0.102237	0	...........	1424.36
EOC	QUANT	-0.102355	Open Circuit (V)
PSTATMODEL	IQUANT	64	Pstat Model
PSTATSECTION	LABEL	IFC1010-31022	Pstat Section
PSTATSERIALNO	LABEL	31022	Pstat Serial Number
CTRLMODE	IQUANT	1	Control Mode
ELECTROMETER	IQUANT	0	RE=0 or CS=1
IESTAB	IQUANT	2	I/E Stability
CASPEED	IQUANT	4	Control Amp Speed
CONVENTION	IQUANT	1	Current Convention
ICHRANGE	IQUANT	2	Ich Range
ICHRANGEMODE	TOGGLE	F	Ich Auto Range
ICHOFFSETENABLE	TOGGLE	F	Ich Offset Enable
ICHOFFSET	QUANT	0	Ich Offset (V)
ICHFILTER	IQUANT	3	Ich Filter
VCHRANGE	IQUANT	2	Vch Range
VCHRANGEMODE	TOGGLE	F	Vch Auto Range
VCHOFFSETENABLE	TOGGLE	F	Vch Offset Enable
VCHOFFSET	QUANT	0	Vch Offset (V)
VCHFILTER	IQUANT	1	Vch Filter
IERANGELOWERLIMIT	IQUANT	4	I/E Range Lower Limit
IERANGEMODE	TOGGLE	T	I/E AutoRange
IERANGE	IQUANT	9	I/E Range
ACHSELECT	IQUANT	0	Ach Select
ACHRANGE	IQUANT	2	Ach Range
ACHOFFSETENABLE	TOGGLE	F	Ach Offset Enable
ACHOFFSET	QUANT	0	Ach Offset (V)
ACHFILTER	IQUANT	1	Ach Filter
SENSECABLEID	IQUANT	14	Sense Cable ID
PWRCABLEID	IQUANT	14	Power Cable ID
DCCALDATE	LABEL	2023-10-18	DC Calibration Date
ACCALDATE	LABEL	2021-09-18	AC Calibration Date
FRAMEWORKVERSION	LABEL	7.8.6	Framework Version
INSTRUMENTVERSION	LABEL	4.50	Instrument Version
CURVE1	TABLE
	Pt	T	Vf	Im	Vu	Sig	Ach	IERange	Over	Temp
	#	s	V vs. Ref.	A	V	V	V	#	bits	deg C
	0	0.1	-0.396502	-1.83689e-07	-0.00348607	-0.4	0	9	...........	1424.36
	1	0.2	-0.407813	-1.21349e-07	-0.00217384	-0.41	0	8	...........	1424.36
	2	0.3	-0.422627	-1.10516e-07	-0.000862807	-0.42	0	7	...........	1424.36
	3	0.4	-0.431536	-1.0344e-07	-0.000689507	-0.43	0	6	...........	1424.36
	4	0.5	-0.440344	-1.02262e-07	-0.00038138	-0.44	0	6	...........	1424.36
	5	0.6	-0.450253	-1.03525e-07	-0.000486732	-0.45	0	6	...........	1424.36
	6	0.7	-0.461064	-1.051e-07	0.00057739	-0.46	0	6	...........	1424.36
	7	0.8	-0.470472	-1.06511e-07	-5.81145e-06	-0.47	0	6	...........	1424.36
	8	0.9	-0.47848	-1.06887e-07	-0.000985593	-0.48	0	6	...........	1424.36
	9	1	-0.489791	-1.08647e-07	-0.000192642	-0.49	0	6	...........	1424.36
	10	1.1	-0.500601	-1.10335e-07	-0.000374138	-0.5	0	6	...........	1424.36
	11	1.2	-0.509509	-1.10366e-07	-0.000707746	-0.51	0	6	...........	1424.36
	12	1.3	-0.519819	-1.11888e-07	-0.000416338	-0.52	0	6	...........	1424.36
	13	1.4	-0.530829	-1.14134e-07	0.000123441	-0.53	0	6	...........	1424.36
	14	1.5	-0.539337	-1.17027e-07	-0.00115317	-0.54	0	6	...........	1424.36
	15	1.6	-0.550348	-1.20739e-07	0.000383377	-0.55	0	6	...........	1424.36
	16	1.7	-0.560557	-1.30048e-07	-0.000662744	-0.56	0	6	...........	1424.36
	17	1.8	-0.569166	-1.37048e-07	-0.000311971	-0.57	0	6	...........	1423.66
	18	1.9	-0.580176	-1.56869e-07	-0.000548303	-0.58	0	6	...........	1423.66
	19	2	-0.589585	-1.78245e-07	-0.000648975	-0.59	0	6	...........	1423.66
	20	2.1	-0.599795	-2.14135e-07	-0.000664294	-0.6	0	6	...........	1423.66
	21	2.2	-0.610104	-2.64124e-07	-0.000600994	-0.61	0	6	...........	1423.66
	22	2.3	-0.619814	-3.31818e-07	-0.000871599	-0.62	0	6	...........	1423.66
	23	2.4	-0.628722	-4.20048e-07	-0.00172758	-0.63	0	6	...........	1423.66
	24	2.5	-0.639933	-5.49022e-07	-0.00075978	-0.64	0	6	...........	1423.66
	25	2.6	-0.649642	-7.41303e-07	-0.0020473	-0.65	0	6	...........	1423.66
	26	2.7	-0.65815	-9.15961e-07	-0.00253916	-0.66	0	6	...........	1423.66
	27	2.8	-0.66926	-1.23114e-06	-0.00267577	-0.67	0	7	...........	1423.3
	28	2.9	-0.679069	-1.55615e-06	-0.0033797	-0.68	0	7	...........	1423.3
	29	3	-0.689179	-1.88938e-06	-0.00352311	-0.69	0	7	...........	1423.3
	30	3.1	-0.70119	-2.25566e-06	-0.00223809	-0.7	0	7	...........	1423.3
	31	3.2	-0.710299	-2.52926e-06	-0.00311941	-0.71	0	7	...........	1423.3
	32	3.3	-0.720208	-2.68063e-06	-0.00199991	-0.72	0	7	...........	1423.3
	33	3.4	-0.730918	-2.8908e-06	-0.00202203	-0.73	0	7	...........	1423.3
	34	3.5	-0.739627	-2.92091e-06	-0.0023101	-0.74	0	7	...........	1423.3
	35	3.6	-0.749836	-2.94399e-06	-0.0020951	-0.75	0	7	...........	1423.3
	36	3.7	-0.759746	-2.91619e-06	-0.00242865	-0.76	0	7	...........	1423.3
	37	3.8	-0.770556	-2.83633e-06	-0.00136536	-0.77	0	7	...........	1423.21
	38	3.9	-0.779665	-2.75168e-06	-0.0027858	-0.78	0	7	...........	1423.21
	39	4	-0.788673	-2.63464e-06	-0.00247717	-0.79	0	7	...........	1423.21
	40	4.1	-0.801285	-2.55169e-06	-0.00136691	-0.8	0	7	...........	1423.21
	41	4.2	-0.810093	-2.44855e-06	-0.00231558	-0.81	0	7	...........	1423.21
	42	4.3	-0.819102	-2.35037e-06	-0.00205421	-0.82	0	7	...........	1423.21
	43	4.4	-0.831213	-2.27456e-06	-0.000928164	-0.83	0	7	...........	1423.21
	44	4.5	-0.839321	-2.1959e-06	-0.00256777	-0.84	0	7	...........	1423.21
	45	4.6	-0.84923	-2.12476e-06	-0.00166965	-0.85	0	7	...........	1423.21
	46	4.7	-0.861041	-2.06602e-06	-0.00134891	-0.86	0	7	...........	1423.21
	47	4.8	-0.86975	-2.00698e-06	-0.00189584	-0.87	0	7	...........	1423.21
	48	4.9	-0.88046	-1.95371e-06	-0.00067544	-0.88	0	7	...........	1423.21
	49	5	-0.889669	-1.90821e-06	-0.00220513	-0.89	0	7	...........	1423.21
	50	5.1	-0.899478	-1.86179e-06	-0.00117004	-0.9	0	7	...........	1423.21
	51	5.2	-0.910889	-1.82573e-06	-0.00124168	-0.91	0	7	...........	1423.21
	52	5.3	-0.919997	-1.78565e-06	-0.00113064	-0.92	0	7	...........	1423.21
	53	5.4	-0.930007	-1.75301e-06	-0.00111866	-0.93	0	7	...........	1423.21
	54	5.5	-0.939516	-1.72064e-06	-0.00159675	-0.94	0	7	...........	1423.21
	55	5.6	-0.950126	-1.6924e-06	-0.000757575	-0.95	0	7	...........	1423.21
	56	5.7	-0.960035	-1.66468e-06	-0.00132948	-0.96	0	7	...........	1423.21
	57	5.8	-0.969744	-1.6406e-06	-0.000870168	-0.97	0	7	...........	1423.21
	58	5.9	-0.979453	-1.61596e-06	-0.00166035	-0.98	0	7	...........	1423.21
	59	6	-0.989263	-1.59476e-06	-0.00133979	-0.99	0	7	...........	1423.21
	60	6.1	-0.999973	-1.57431e-06	-0.00164574	-1	0	7	...........	1423.21
	61	6.2	-0.989763	-1.53781e-06	-0.00136024	-0.99	0	7	...........	1423.21
	62	6.3	-0.981155	-1.50727e-06	-0.000464499	-0.98	0	7	...........	1423.21
	63	6.4	-0.970144	-1.48162e-06	-0.000959098	-0.97	0	7	...........	1423.21
	64	6.5	-0.960435	-1.45673e-06	7.82013e-05	-0.96	0	7	...........	1423.21
	65	6.6	-0.950126	-1.43664e-06	-0.000761032	-0.95	0	7	...........	1423.21
	66	6.7	-0.938715	-1.41442e-06	-0.00115055	-0.94	0	7	...........	1423.21
	67	6.8	-0.930307	-1.39682e-06	-0.000311375	-0.93	0	7	...........	1423.21
	68	6.9	-0.920498	-1.37915e-06	-0.000629187	-0.92	0	7	...........	1423.21
	69	7	-0.909487	-1.36053e-06	-0.000638485	-0.91	0	7	...........	1423.21
	70	7.1	-0.899077	-1.34351e-06	-0.00156963	-0.9	0	7	...........	1423.21
	71	7.2	-0.889669	-1.32758e-06	-0.0009588	-0.89	0	7	...........	1423.21
	72	7.3	-0.88046	-1.31069e-06	-0.000908017	-0.88	0	7	...........	1423.21
	73	7.4	-0.870851	-1.29361e-06	-1.43647e-05	-0.87	0	7	...........	1423.21
	74	7.5	-0.860341	-1.27604e-06	-0.000557005	-0.86	0	7	...........	1423.21
	75	7.6	-0.84923	-1.25552e-06	-0.000656188	-0.85	0	7	...........	1423.21
	76	7.7	-0.839821	-1.23657e-06	-0.000581443	-0.84	0	7	...........	1423.21
	77	7.8	-0.829612	-1.21472e-06	-0.00101519	-0.83	0	7	...........	1423.66
	78	7.9	-0.819802	-1.18685e-06	-0.000600219	-0.82	0	7	...........	1423.66
	79	8	-0.810794	-1.15749e-06	-0.0001297	-0.81	0	7	...........	1423.66
	80	8.1	-0.799884	-1.11284e-06	-0.00053072	-0.8	0	7	...........	1423.66
	81	8.2	-0.790074	-1.0584e-06	-9.07183e-05	-0.79	0	7	...........	1423.66
	82	8.3	-0.779965	-9.90982e-07	-0.00044173	-0.78	0	7	...........	1423.66
	83	8.4	-0.769555	-8.91215e-07	-0.000387251	-0.77	0	7	...........	1423.66
	84	8.5	-0.760647	-7.78989e-07	0.000210404	-0.76	0	7	...........	1423.66
	85	8.6	-0.749636	-6.13583e-07	-0.000806332	-0.75	0	6	...........	1423.66
	86	8.7	-0.739527	-3.84656e-07	-0.000137985	-0.74	0	6	...........	1423.66
	87	8.8	-0.730818	-1.83834e-07	0.000136137	-0.73	0	6	...........	1423.21
	88	8.9	-0.720308	1.30253e-07	0.000100255	-0.72	0	6	...........	1423.21
	89	9	-0.712201	4.64478e-07	0.00250214	-0.71	0	6	...........	1423.21
	90	9.1	-0.702692	7.52686e-07	0.00276059	-0.7	0	6	...........	1423.21
	91	9.2	-0.691081	1.0943e-06	0.00363868	-0.69	0	6	....ih..i..	1423.21
	92	9.3	-0.67997	1.3507e-06	0.00278461	-0.68	0	7	...........	1423.21
	93	9.4	-0.670161	1.50975e-06	0.0039618	-0.67	0	7	...........	1423.21
	94	9.5	-0.659251	1.50575e-06	0.00206316	-0.66	0	7	...........	1423.21
	95	9.6	-0.649041	1.54001e-06	0.00308561	-0.65	0	7	...........	1423.21
	96	9.7	-0.639132	1.43044e-06	0.00119108	-0.64	0	7	...........	1423.21
	97	9.8	-0.628622	1.38196e-06	0.00170034	-0.63	0	7	...........	1423.21
	98	9.9	-0.620414	1.26468e-06	0.00170183	-0.62	0	7	...........	1423.21
	99	10	-0.609103	1.18224e-06	0.00090903	-0.61	0	7	...........	1423.21
	100	10.1	-0.599995	1.08781e-06	0.00178319	-0.6	0	7	...........	1423.21
	101	10.2	-0.589385	9.94829e-07	0.000426054	-0.59	0	7	...........	1423.21
	102	10.3	-0.579676	9.16039e-07	0.00144041	-0.58	0	7	...........	1423.21
	103	10.4	-0.570467	8.36446e-07	0.000985682	-0.57	0	7	...........	1423.21
	104	10.5	-0.559557	7.71318e-07	0.00108296	-0.56	0	7	...........	1423.21
	105	10.6	-0.549947	7.10247e-07	0.000984669	-0.55	0	6	...........	1423.21
	106	10.7	-0.538837	6.54481e-07	-0.000156939	-0.54	0	6	...........	1423.21
	107	10.8	-0.528928	6.0446e-07	-4.78625e-05	-0.53	0	6	...........	1423.21
	108	10.9	-0.52122	5.5819e-07	0.000981867	-0.52	0	6	...........	1423.21
	109	11	-0.509709	5.18288e-07	-0.000255942	-0.51	0	6	...........	1423.21
	110	11.1	-0.499099	4.82059e-07	0.000123322	-0.5	0	6	...........	1423.21
	111	11.2	-0.490691	4.47737e-07	0.000455141	-0.49	0	6	...........	1423.21
	112	11.3	-0.479481	4.17641e-07	-0.000491589	-0.48	0	6	...........	1423.21
	113	11.4	-0.469672	3.90189e-07	0.00018248	-0.47	0	6	...........	1423.21
	114	11.5	-0.459862	3.64398e-07	-0.000636935	-0.46	0	6	...........	1423.21
	115	11.6	-0.450353	3.41943e-07	0.000606269	-0.45	0	6	...........	1423.21
	116	11.7	-0.440744	3.20338e-07	1.68681e-05	-0.44	0	6	...........	1423.21
	117	11.8	-0.429734	3.01736e-07	0.000252068	-0.43	0	6	...........	1423.21
	118	11.9	-0.420225	2.83539e-07	0.000246227	-0.42	0	6	...........	1423.21
	119	12	-0.409915	2.6732e-07	0.000184774	-0.41	0	6	...........	1423.21
	120	12.1	-0.399605	2.52116e-07	-0.000134915	-0.4	0	6	...........	1423.21
CURVE2	TABLE
	Pt	T	Vf	Im	Vu	Sig	Ach	IERange	Over	Temp
	#	s	V vs. Ref.	A	V	V	V	#	bits	deg C
	121	12.2	-0.409715	2.29048e-07	-1.81198e-05	-0.41	0	6	...........	1423.21
	122	12.3	-0.420125	2.09909e-07	-0.000122726	-0.42	0	6	...........	1423.21
	123	12.4	-0.429634	1.93391e-07	-0.000351459	-0.43	0	6	...........	1423.21
	124	12.5	-0.440044	1.78027e-07	4.71175e-05	-0.44	0	6	...........	1423.21
	125	12.6	-0.450053	1.6401e-07	-0.000198185	-0.45	0	6	...........	1423.21
	126	12.7	-0.459362	1.51138e-07	-0.000612199	-0.46	0	6	...........	1423.21
	127	12.8	-0.469772	1.38672e-07	-0.000471383	-0.47	0	6	...........	1423.21
	128	12.9	-0.480682	1.27101e-07	0.000216424	-0.48	0	6	...........	1423.21
	129	13	-0.490091	1.1596e-07	-0.000392675	-0.49	0	6	...........	1423.21
	130	13.1	-0.4998	1.05635e-07	8.32081e-05	-0.5	0	6	...........	1423.21
	131	13.2	-0.51011	9.46882e-08	-0.00036037	-0.51	0	6	...........	1423.21
	132	13.3	-0.518918	8.46531e-08	-0.00104874	-0.52	0	6	...........	1423.21
	133	13.4	-0.529628	7.37185e-08	-0.000574172	-0.53	0	6	...........	1423.21
	134	13.5	-0.541239	5.24383e-08	0.000227928	-0.54	0	5	...........	1423.21
	135	13.6	-0.549147	4.10426e-08	-0.0013262	-0.55	0	5	...........	1423.21
	136	13.7	-0.560658	2.71634e-08	0.000932992	-0.56	0	5	...........	1423.21
	137	13.8	-0.571768	5.07883e-09	0.000542581	-0.57	0	5	...........	1423.66
	138	13.9	-0.579275	-1.02746e-08	0.000303805	-0.58	0	5	...........	1423.66
	139	14	-0.589985	-4.31765e-08	0.000519216	-0.59	0	5	...........	1423.66
	140	14.1	-0.599795	-8.4306e-08	0.000103354	-0.6	0	5	...........	1423.66
	141	14.2	-0.609804	-1.09285e-07	0.000343502	-0.61	0	5	....ih..i..	1423.66
	142	14.3	-0.620814	-1.90919e-07	0.000878572	-0.62	0	6	...........	1423.66
	143	14.4	-0.629122	-2.84082e-07	-0.000571311	-0.63	0	6	...........	1423.66
	144	14.5	-0.637931	-3.97635e-07	-0.00102282	-0.64	0	6	...........	1423.66
	145	14.6	-0.649442	-6.08283e-07	-0.000993848	-0.65	0	6	...........	1423.66
	146	14.7	-0.659951	-8.39387e-07	-0.000977993	-0.66	0	6	...........	1423.66
	147	14.8	-0.667759	-1.08695e-06	-0.00317073	-0.67	0	6	....ih..i..	1423.3
	148	14.9	-0.678769	-1.39775e-06	-0.00217116	-0.68	0	7	...........	1423.3
	149	15	-0.689179	-1.84914e-06	-0.00401801	-0.69	0	7	...........	1423.3
	150	15.1	-0.696886	-2.07811e-06	-0.00530082	-0.7	0	7	...........	1423.3
	151	15.2	-0.708898	-2.45411e-06	-0.00502306	-0.71	0	7	...........	1423.3
	152	15.3	-0.721309	-2.69607e-06	-0.00387555	-0.72	0	7	...........	1423.3
	153	15.4	-0.73212	-2.77374e-06	-0.00280219	-0.73	0	7	...........	1423.3
	154	15.5	-0.742029	-2.77533e-06	-0.00192493	-0.74	0	7	...........	1423.3
	155	15.6	-0.750837	-2.73959e-06	-0.00184703	-0.75	0	7	...........	1423.3
	156	15.7	-0.760346	-2.69159e-06	-0.00157344	-0.76	0	7	...........	1423.3
	157	15.8	-0.769755	-2.62864e-06	-0.00192386	-0.77	0	7	...........	1422.86
	158	15.9	-0.779965	-2.54738e-06	-0.00144738	-0.78	0	7	...........	1422.86
	159	16	-0.790174	-2.46687e-06	-0.00173283	-0.79	0	7	...........	1422.86
	160	16.1	-0.799383	-2.37338e-06	-0.0020439	-0.8	0	7	...........	1422.86
	161	16.2	-0.809693	-2.2908e-06	-0.00196946	-0.81	0	7	...........	1422.86
	162	16.3	-0.820703	-2.21292e-06	-0.00119919	-0.82	0	7	...........	1422.86
	163	16.4	-0.830813	-2.13962e-06	-0.00106674	-0.83	0	7	...........	1422.86
	164	16.5	-0.839521	-2.07081e-06	-0.001616	-0.84	0	7	...........	1422.86
	165	16.6	-0.84923	-2.01177e-06	-0.00167668	-0.85	0	7	...........	1422.86
	166	16.7	-0.85964	-1.95924e-06	-0.00174284	-0.86	0	7	...........	1422.86
	167	16.8	-0.870751	-1.91078e-06	-0.000905991	-0.87	0	7	...........	1423.21
	168	16.9	-0.88026	-1.86582e-06	-0.00138229	-0.88	0	7	...........	1423.21
	169	17	-0.889568	-1.82411e-06	-0.00130582	-0.89	0	7	...........	1423.21
	170	17.1	-0.900078	-1.78802e-06	-0.00129968	-0.9	0	7	...........	1423.21
	171	17.2	-0.909687	-1.75425e-06	-0.00144905	-0.91	0	7	...........	1423.21
	172	17.3	-0.919997	-1.72342e-06	-0.00114197	-0.92	0	7	...........	1423.21
	173	17.4	-0.930307	-1.69498e-06	-0.00105923	-0.93	0	7	...........	1423.21
	174	17.5	-0.941017	-1.66838e-06	-9.83477e-05	-0.94	0	7	...........	1423.21
	175	17.6	-0.948924	-1.64373e-06	-0.00194842	-0.95	0	7	...........	1423.21
	176	17.7	-0.959034	-1.62062e-06	-0.000822425	-0.96	0	7	...........	1423.21
	177	17.8	-0.970345	-1.60195e-06	-0.0015108	-0.97	0	7	...........	1423.21
	178	17.9	-0.979754	-1.58074e-06	-0.000846803	-0.98	0	7	...........	1423.21
	179	18	-0.989663	-1.56391e-06	-0.00168043	-0.99	0	7	...........	1423.21
	180	18.1	-0.998471	-1.546e-06	-0.00213784	-1	0	7	...........	1423.21
	181	18.2	-0.990163	-1.51462e-06	-0.00144541	-0.99	0	7	...........	1423.21
	182	18.3	-0.981755	-1.4888e-06	-0.000374675	-0.98	0	7	...........	1423.21
	183	18.4	-0.970945	-1.46579e-06	-0.000409365	-0.97	0	7	...........	1423.21
	184	18.5	-0.958934	-1.44424e-06	-0.00117964	-0.96	0	7	...........	1423.21
	185	18.6	-0.949725	-1.4263e-06	-0.000673056	-0.95	0	7	...........	1423.21
	186	18.7	-0.940416	-1.40906e-06	-0.000708997	-0.94	0	7	...........	1423.21
	187	18.8	-0.929406	-1.39192e-06	-0.00121307	-0.93	0	7	...........	1423.21
	188	18.9	-0.920498	-1.37598e-06	-0.000111938	-0.92	0	7	...........	1423.21
	189	19	-0.910488	-1.3616e-06	-0.000639915	-0.91	0	7	...........	1423.21
	190	19.1	-0.898977	-1.34532e-06	-0.00090456	-0.9	0	7	...........	1423.21
	191	19.2	-0.89097	-1.33184e-06	0.000339091	-0.89	0	7	...........	1423.21
	192	19.3	-0.88026	-1.3173e-06	-0.000624359	-0.88	0	7	...........	1423.21
	193	19.4	-0.869449	-1.30035e-06	-0.000182211	-0.87	0	7	...........	1423.21
	194	19.5	-0.85934	-1.28625e-06	-0.00105208	-0.86	0	7	...........	1423.21
	195	19.6	-0.84933	-1.26912e-06	-0.00082016	-0.85	0	7	...........	1423.21
	196	19.7	-0.841323	-1.25303e-06	0.000418186	-0.84	0	7	...........	1423.21
	197	19.8	-0.829612	-1.23172e-06	-0.00103891	-0.83	0	7	...........	1423.66
	198	19.9	-0.819002	-1.20274e-06	-0.000397921	-0.82	0	7	...........	1423.66
	199	20	-0.810494	-1.18061e-06	-0.000444114	-0.81	0	7	...........	1423.66
	200	20.1	-0.799984	-1.13896e-06	-0.000445664	-0.8	0	7	...........	1423.66
	201	20.2	-0.789474	-1.0903e-06	-0.000947237	-0.79	0	7	...........	1423.66
	202	20.3	-0.780165	-1.02481e-06	-0.000237703	-0.78	0	7	...........	1423.66
	203	20.4	-0.770456	-9.46232e-07	-0.000475585	-0.77	0	7	...........	1423.66
	204	20.5	-0.759946	-8.17549e-07	-0.000240386	-0.76	0	7	...........	1423.66
	205	20.6	-0.750237	-6.75093e-07	-0.000199854	-0.75	0	7	...........	1423.66
	206	20.7	-0.739226	-4.65878e-07	-0.000941515	-0.74	0	6	...........	1423.66
	207	20.8	-0.729918	-2.30642e-07	-0.000255406	-0.73	0	6	...........	1423.21
	208	20.9	-0.72171	9.27635e-09	0.000760972	-0.72	0	6	...........	1423.21
	209	21	-0.710899	1.09368e-07	0.000679135	-0.71	0	5	....ih..i..	1423.21
	210	21.1	-0.699088	7.11273e-07	-0.000104129	-0.7	0	6	...........	1423.21
	211	21.2	-0.69048	9.8291e-07	0.00129431	-0.69	0	6	.....h.....	1423.21
	212	21.3	-0.683874	1.15049e-06	0.00393236	-0.68	0	7	...........	1423.21
	213	21.4	-0.672063	1.38043e-06	0.00335443	-0.67	0	7	...........	1423.21
	214	21.5	-0.659251	1.55102e-06	0.00330704	-0.66	0	7	...........	1423.21
	215	21.6	-0.649141	1.49025e-06	0.00244951	-0.65	0	7	...........	1423.21
	216	21.7	-0.638531	1.43755e-06	0.00184846	-0.64	0	7	...........	1423.21
	217	21.8	-0.629523	1.34377e-06	0.00209689	-0.63	0	7	...........	1423.3
	218	21.9	-0.619613	1.24672e-06	0.00140357	-0.62	0	7	...........	1423.3
	219	22	-0.609203	1.15798e-06	0.00126332	-0.61	0	7	...........	1423.3
	220	22.1	-0.599995	1.05975e-06	0.00153416	-0.6	0	7	...........	1423.3
	221	22.2	-0.589685	9.69893e-07	0.000975847	-0.59	0	7	...........	1423.3
	222	22.3	-0.579575	8.88241e-07	0.00111073	-0.58	0	7	...........	1423.3
	223	22.4	-0.569866	8.10464e-07	0.000895321	-0.57	0	7	...........	1423.3
	224	22.5	-0.560658	7.47984e-07	0.00167936	-0.56	0	6	...........	1423.3
	225	22.6	-0.549647	6.86126e-07	0.000686347	-0.55	0	6	...........	1423.3
	226	22.7	-0.539438	6.30804e-07	0.00119931	-0.54	0	6	...........	1423.3
	227	22.8	-0.529328	5.79362e-07	9.95994e-05	-0.53	0	6	...........	1423.21
	228	22.9	-0.519118	5.34677e-07	0.000388086	-0.52	0	6	...........	1423.21
	229	23	-0.510911	4.93104e-07	0.000944734	-0.51	0	6	...........	1423.21
	230	23.1	-0.4999	4.57057e-07	0.000429809	-0.5	0	6	...........	1423.21
	231	23.2	-0.48879	4.2407e-07	-0.000195533	-0.49	0	6	...........	1423.21
	232	23.3	-0.479181	3.93525e-07	-0.000308692	-0.48	0	6	...........	1423.21
	233	23.4	-0.470773	3.66136e-07	0.000543416	-0.47	0	6	...........	1423.21
	234	23.5	-0.460663	3.41284e-07	0.000423342	-0.46	0	6	...........	1423.21
	235	23.6	-0.450253	3.19152e-07	0.000761241	-0.45	0	6	...........	1423.21
	236	23.7	-0.439143	2.98007e-07	-0.000338405	-0.44	0	6	...........	1423.21
	237	23.8	-0.429434	2.79272e-07	0.000215441	-0.43	0	6	...........	1423.3
	238	23.9	-0.419825	2.61567e-07	-0.000412852	-0.42	0	6	...........	1423.3
	239	24	-0.409515	2.4556e-07	-0.000209332	-0.41	0	6	...........	1423.3
	240	24.1	-0.400606	2.30956e-07	0.000108659	-0.4	0	6	...........	1423.3
CURVE3	TABLE
	Pt	T	Vf	Im	Vu	Sig	Ach	IERange	Over	Temp
	#	s	V vs. Ref.	A	V	V	V	#	bits	deg C
	241	24.2	-0.400506	2.12855e-07	0.000263631	-0.4	0	6	...........	1423.3

## Sheet: Fig4b(2)-After addition of Fc
EXPLAIN
TAG	CV
TITLE	LABEL	Cyclic Voltammetry	Test &Identifier
DATE	LABEL	21.2.2024	Date
TIME	LABEL	10:24:44	Time
NOTES	NOTES	1	&Notes...
PSTAT	PSTAT	IFC1010-31022	Potentiostat
VINIT	POTEN	-0.4	F	Initial &E (V)
VLIMIT1	POTEN	-1	F	Scan Limit &1 (V)
VLIMIT2	POTEN	1	F	Scan Limit &2 (V)
VFINAL	POTEN	-0.4	F	Final &E (V)
SCANRATE	QUANT	99.9998	&Scan Rate (mV/s)
STEPSIZE	QUANT	10	St&ep Size (mV)
CYCLES	IQUANT	2	C&ycles (#)
IMODE	SELECTOR	0	I/E Range &Mode
IRANGE	QUANT	0.3	&Max Current (mA)
AREA	QUANT	1	Electrode &Area (cm^2)
ELECTRODETYPE	SELECTOR	0	Electrode Type
STRIPPING	TOGGLE	F	Used for Stripping
CONDIT	TWOPARAM	F	15	0	Conditionin&g	Time(s)	E(V)
DELAY	TWOPARAM	T	5	0	Init. De&lay	Time(s)	Stab.(mV/s)
EQDELAY	QUANT	0	Equil. &Time (s)
IRCOMP	SELECTOR	2	IRCom&p
PFCOR	QUANT	50	PF Corr. (ohm)
SAMPLINGMODE	SELECTOR	1	Sampling &Mode
OCVCURVE	TABLE	19
	Pt	T	Vf	Vm	Ach	Over	Temp
	#	s	V vs. Ref.	V	V	bits	deg C
	0	0.258333	-0.0266226	-0.0266226	0	...........	1424.54
	1	0.516667	-0.0266233	-0.0266607	0	...........	1424.54
	2	0.775	-0.0266276	-0.0266859	0	...........	1424.54
	3	1.03333	-0.0266386	-0.02669	0	...........	1424.54
	4	1.29167	-0.0266546	-0.0266632	0	...........	1424.63
	5	1.55	-0.0266674	-0.026614	0	...........	1424.63
	6	1.80833	-0.0266666	-0.0265372	0	...........	1424.63
	7	2.06667	-0.0266447	-0.0264544	0	...........	1424.63
	8	2.325	-0.0266	-0.026363	0	...........	1424.63
	9	2.58333	-0.0265356	-0.0262799	0	...........	1424.63
	10	2.84167	-0.0264586	-0.0262227	0	...........	1424.63
	11	3.1	-0.0263782	-0.0261913	0	...........	1424.63
	12	3.35833	-0.0263051	-0.0261865	0	...........	1424.63
	13	3.61667	-0.0262487	-0.026203	0	...........	1424.63
	14	3.875	-0.0262145	-0.02624	0	...........	1424.63
	15	4.13333	-0.0262038	-0.0262751	0	...........	1424.56
	16	4.39167	-0.0262139	-0.0263149	0	...........	1424.45
	17	4.65	-0.0262385	-0.0263276	0	...........	1424.45
	18	4.90833	-0.0262689	-0.0263161	0	...........	1424.45
EOC	QUANT	-0.0262689	Open Circuit (V)
PSTATMODEL	IQUANT	64	Pstat Model
PSTATSECTION	LABEL	IFC1010-31022	Pstat Section
PSTATSERIALNO	LABEL	31022	Pstat Serial Number
CTRLMODE	IQUANT	1	Control Mode
ELECTROMETER	IQUANT	0	RE=0 or CS=1
IESTAB	IQUANT	2	I/E Stability
CASPEED	IQUANT	4	Control Amp Speed
CONVENTION	IQUANT	1	Current Convention
ICHRANGE	IQUANT	2	Ich Range
ICHRANGEMODE	TOGGLE	F	Ich Auto Range
ICHOFFSETENABLE	TOGGLE	F	Ich Offset Enable
ICHOFFSET	QUANT	0	Ich Offset (V)
ICHFILTER	IQUANT	3	Ich Filter
VCHRANGE	IQUANT	2	Vch Range
VCHRANGEMODE	TOGGLE	F	Vch Auto Range
VCHOFFSETENABLE	TOGGLE	F	Vch Offset Enable
VCHOFFSET	QUANT	0	Vch Offset (V)
VCHFILTER	IQUANT	1	Vch Filter
IERANGELOWERLIMIT	IQUANT	4	I/E Range Lower Limit
IERANGEMODE	TOGGLE	T	I/E AutoRange
IERANGE	IQUANT	9	I/E Range
ACHSELECT	IQUANT	0	Ach Select
ACHRANGE	IQUANT	2	Ach Range
ACHOFFSETENABLE	TOGGLE	F	Ach Offset Enable
ACHOFFSET	QUANT	0	Ach Offset (V)
ACHFILTER	IQUANT	1	Ach Filter
SENSECABLEID	IQUANT	14	Sense Cable ID
PWRCABLEID	IQUANT	14	Power Cable ID
DCCALDATE	LABEL	2023-10-18	DC Calibration Date
ACCALDATE	LABEL	2021-09-18	AC Calibration Date
FRAMEWORKVERSION	LABEL	7.8.6	Framework Version
INSTRUMENTVERSION	LABEL	4.50	Instrument Version
CURVE1	TABLE
	Pt	T	Vf	Im	Vu	Sig	Ach	IERange	Over	Temp
	#	s	V vs. Ref.	A	V	V	V	#	bits	deg C
	0	0.1	-0.397303	-2.67771e-07	-0.00266361	-0.4	0	9	...........	1424.45
	1	0.2	-0.408314	-1.84864e-07	-0.00163096	-0.41	0	8	...........	1424.54
	2	0.3	-0.422327	-1.69008e-07	-0.00035283	-0.42	0	7	...........	1424.54
	3	0.4	-0.431736	-1.5993e-07	5.32568e-05	-0.43	0	6	...........	1424.54
	4	0.5	-0.439643	-1.5592e-07	-0.000556439	-0.44	0	6	...........	1424.54
	5	0.6	-0.450554	-1.54925e-07	0.00057286	-0.45	0	6	...........	1424.54
	6	0.7	-0.460163	-1.55205e-07	-0.000294834	-0.46	0	6	...........	1424.54
	7	0.8	-0.468971	-1.54412e-07	-0.000495166	-0.47	0	6	...........	1424.54
	8	0.9	-0.480081	-1.57373e-07	-0.000113159	-0.48	0	6	...........	1424.54
	9	1	-0.489891	-1.61266e-07	-0.000560015	-0.49	0	6	...........	1424.54
	10	1.1	-0.4999	-1.66616e-07	-5.54025e-05	-0.5	0	6	...........	1424.54
	11	1.2	-0.51041	-1.78138e-07	-2.58088e-05	-0.51	0	6	...........	1423.66
	12	1.3	-0.519218	-1.9251e-07	-0.000737429	-0.52	0	6	...........	1423.66
	13	1.4	-0.529728	-2.16419e-07	-0.000230372	-0.53	0	6	...........	1423.66
	14	1.5	-0.540338	-2.5592e-07	-0.000374913	-0.54	0	6	...........	1423.66
	15	1.6	-0.549947	-3.01572e-07	-0.000234842	-0.55	0	6	...........	1423.66
	16	1.7	-0.560357	-3.72e-07	0.000165761	-0.56	0	6	...........	1423.66
	17	1.8	-0.569566	-4.66979e-07	-0.00062412	-0.57	0	6	...........	1423.66
	18	1.9	-0.578675	-5.83744e-07	-0.00103247	-0.58	0	6	...........	1423.66
	19	2	-0.589485	-7.70797e-07	-0.000965595	-0.59	0	6	...........	1423.66
	20	2.1	-0.599494	-1.00107e-06	-0.00142938	-0.6	0	6	....ih.....	1423.66
	21	2.2	-0.610905	-1.25235e-06	-2.15173e-05	-0.61	0	7	...........	1423.57
	22	2.3	-0.620314	-1.58326e-06	-0.00111008	-0.62	0	7	...........	1423.57
	23	2.4	-0.628622	-1.82339e-06	-0.00132304	-0.63	0	7	...........	1423.57
	24	2.5	-0.639132	-2.22933e-06	-0.00179356	-0.64	0	7	...........	1423.57
	25	2.6	-0.649842	-2.53891e-06	-0.00132495	-0.65	0	7	...........	1423.57
	26	2.7	-0.658951	-2.80715e-06	-0.00272352	-0.66	0	7	...........	1423.57
	27	2.8	-0.66926	-2.94144e-06	-0.00191069	-0.67	0	7	...........	1423.57
	28	2.9	-0.680571	-3.09867e-06	-0.00209939	-0.68	0	7	...........	1423.57
	29	3	-0.688879	-3.06795e-06	-0.00304866	-0.69	0	7	...........	1423.57
	30	3.1	-0.70039	-3.03248e-06	-0.0015223	-0.7	0	7	...........	1423.57
	31	3.2	-0.710199	-2.97874e-06	-0.00271475	-0.71	0	7	...........	1423.48
	32	3.3	-0.719107	-2.85238e-06	-0.00233793	-0.72	0	7	...........	1423.48
	33	3.4	-0.730418	-2.77138e-06	-0.00225884	-0.73	0	7	...........	1423.48
	34	3.5	-0.740227	-2.65944e-06	-0.00195789	-0.74	0	7	...........	1423.48
	35	3.6	-0.748635	-2.55976e-06	-0.00352991	-0.75	0	7	...........	1423.48
	36	3.7	-0.759546	-2.46489e-06	-0.0023725	-0.76	0	7	...........	1423.48
	37	3.8	-0.771457	-2.38559e-06	-0.00197458	-0.77	0	7	...........	1423.48
	38	3.9	-0.780566	-2.29897e-06	-0.00162965	-0.78	0	7	...........	1423.48
	39	4	-0.789774	-2.22678e-06	-0.00214136	-0.79	0	7	...........	1423.48
	40	4.1	-0.799483	-2.16101e-06	-0.0022006	-0.8	0	7	...........	1423.48
	41	4.2	-0.810293	-2.10287e-06	-0.00189203	-0.81	0	7	...........	1423.48
	42	4.3	-0.821004	-2.04765e-06	-0.00114685	-0.82	0	7	...........	1423.48
	43	4.4	-0.830713	-1.997e-06	-0.00115293	-0.83	0	7	...........	1423.48
	44	4.5	-0.838921	-1.95008e-06	-0.00221729	-0.84	0	7	...........	1423.48
	45	4.6	-0.84943	-1.90831e-06	-0.00170839	-0.85	0	7	...........	1423.48
	46	4.7	-0.861041	-1.87123e-06	-0.00110996	-0.86	0	7	...........	1423.48
	47	4.8	-0.87065	-1.83372e-06	-0.000990868	-0.87	0	7	...........	1423.48
	48	4.9	-0.879058	-1.79981e-06	-0.00183278	-0.88	0	7	...........	1423.48
	49	5	-0.889368	-1.76929e-06	-0.00152534	-0.89	0	7	...........	1423.48
	50	5.1	-0.900379	-1.74144e-06	-0.00127155	-0.9	0	7	...........	1423.48
	51	5.2	-0.909287	-1.7142e-06	-0.00211084	-0.91	0	7	...........	1423.48
	52	5.3	-0.920097	-1.68906e-06	-0.00105447	-0.92	0	7	...........	1423.48
	53	5.4	-0.930707	-1.66668e-06	-0.0011735	-0.93	0	7	...........	1423.48
	54	5.5	-0.939115	-1.64383e-06	-0.00177079	-0.94	0	7	...........	1423.48
	55	5.6	-0.949525	-1.624e-06	-0.00162756	-0.95	0	7	...........	1423.48
	56	5.7	-0.960035	-1.6053e-06	-0.00159615	-0.96	0	7	...........	1423.48
	57	5.8	-0.969844	-1.58793e-06	-0.00178719	-0.97	0	7	...........	1423.48
	58	5.9	-0.979553	-1.57145e-06	-0.00184274	-0.98	0	7	...........	1423.48
	59	6	-0.990664	-1.55625e-06	-0.000942171	-0.99	0	7	...........	1423.48
	60	6.1	-1.00067	-1.54285e-06	-0.000978351	-1	0	7	...........	1423.48
	61	6.2	-0.990764	-1.50897e-06	-0.000126839	-0.99	0	7	...........	1423.92
	62	6.3	-0.980554	-1.48376e-06	-0.000348032	-0.98	0	7	...........	1423.92
	63	6.4	-0.969344	-1.46152e-06	-0.000805914	-0.97	0	7	...........	1423.92
	64	6.5	-0.958834	-1.44208e-06	-0.00129676	-0.96	0	7	...........	1423.92
	65	6.6	-0.949725	-1.42467e-06	-0.000929236	-0.95	0	7	...........	1423.92
	66	6.7	-0.940116	-1.40834e-06	-0.00101292	-0.94	0	7	...........	1423.92
	67	6.8	-0.930807	-1.39242e-06	-7.03931e-05	-0.93	0	7	...........	1423.92
	68	6.9	-0.920998	-1.37763e-06	0.000107765	-0.92	0	7	...........	1423.92
	69	7	-0.909487	-1.36266e-06	-0.000398517	-0.91	0	7	...........	1423.92
	70	7.1	-0.899478	-1.34963e-06	-0.000452816	-0.9	0	7	...........	1423.92
	71	7.2	-0.889769	-1.33739e-06	-0.000617445	-0.89	0	7	...........	1423.39
	72	7.3	-0.879159	-1.32489e-06	-0.00124514	-0.88	0	7	...........	1423.39
	73	7.4	-0.86995	-1.31224e-06	-0.000424862	-0.87	0	7	...........	1423.39
	74	7.5	-0.860541	-1.30191e-06	-0.000605643	-0.86	0	7	...........	1423.39
	75	7.6	-0.849631	-1.28878e-06	-0.000763953	-0.85	0	7	...........	1423.39
	76	7.7	-0.839821	-1.27716e-06	-0.00057143	-0.84	0	7	...........	1423.39
	77	7.8	-0.829712	-1.26592e-06	-0.000916123	-0.83	0	7	...........	1423.39
	78	7.9	-0.819903	-1.25314e-06	-0.000497401	-0.82	0	7	...........	1423.39
	79	8	-0.810794	-1.24116e-06	-0.000133753	-0.81	0	7	...........	1423.39
	80	8.1	-0.799884	-1.22634e-06	-0.000532508	-0.8	0	7	...........	1423.39
	81	8.2	-0.789874	-1.211e-06	-0.000301659	-0.79	0	7	...........	1423.48
	82	8.3	-0.779765	-1.1944e-06	-0.000657678	-0.78	0	7	...........	1423.48
	83	8.4	-0.769755	-1.17338e-06	-0.000443578	-0.77	0	7	...........	1423.48
	84	8.5	-0.759746	-1.15091e-06	-0.000924885	-0.76	0	7	...........	1423.48
	85	8.6	-0.749836	-1.11861e-06	-0.00058192	-0.75	0	7	...........	1423.48
	86	8.7	-0.740027	-1.08273e-06	-0.000889242	-0.74	0	7	...........	1423.48
	87	8.8	-0.729417	-1.02692e-06	-0.00100982	-0.73	0	7	...........	1423.48
	88	8.9	-0.720108	-9.64615e-07	-0.000827312	-0.72	0	7	...........	1423.48
	89	9	-0.710599	-8.72255e-07	-0.000318885	-0.71	0	7	...........	1423.48
	90	9.1	-0.70089	-7.47293e-07	0.000230372	-0.7	0	7	...........	1423.48
	91	9.2	-0.689479	-5.73026e-07	-0.000679076	-0.69	0	6	...........	1423.48
	92	9.3	-0.680371	-3.55271e-07	0.000665069	-0.68	0	6	...........	1423.48
	93	9.4	-0.670561	-1.52796e-07	-0.000129342	-0.67	0	6	...........	1423.48
	94	9.5	-0.659251	2.10686e-07	4.82798e-05	-0.66	0	6	...........	1423.48
	95	9.6	-0.649942	4.53954e-07	-0.000246584	-0.65	0	6	...........	1423.48
	96	9.7	-0.639933	7.82464e-07	-1.97887e-05	-0.64	0	6	...........	1423.48
	97	9.8	-0.630624	1.0503e-06	0.000405788	-0.63	0	6	....ih.....	1423.48
	98	9.9	-0.620214	1.28167e-06	0.000270665	-0.62	0	7	...........	1423.48
	99	10	-0.611005	1.46268e-06	0.00152802	-0.61	0	7	...........	1423.48
	100	10.1	-0.600595	1.52874e-06	0.000877798	-0.6	0	7	...........	1423.48
	101	10.2	-0.590586	1.58438e-06	0.00212014	-0.59	0	7	...........	1423.48
	102	10.3	-0.580777	1.51938e-06	0.00180095	-0.58	0	7	...........	1423.48
	103	10.4	-0.570467	1.46394e-06	0.00249404	-0.57	0	7	...........	1423.48
	104	10.5	-0.559957	1.36048e-06	0.00173169	-0.56	0	7	...........	1423.48
	105	10.6	-0.550148	1.26618e-06	0.0026949	-0.55	0	7	...........	1423.48
	106	10.7	-0.539437	1.15756e-06	0.00123554	-0.54	0	7	...........	1423.48
	107	10.8	-0.529028	1.06845e-06	0.00181705	-0.53	0	7	...........	1423.48
	108	10.9	-0.520319	9.72405e-07	0.00160581	-0.52	0	7	...........	1423.48
	109	11	-0.509009	8.95351e-07	0.000781536	-0.51	0	7	...........	1423.48
	110	11.1	-0.500701	8.21899e-07	0.00224605	-0.5	0	7	...........	1423.48
	111	11.2	-0.490391	7.5545e-07	0.00115687	-0.49	0	7	...........	1423.48
	112	11.3	-0.47868	7.04408e-07	0.000956297	-0.48	0	6	...........	1423.48
	113	11.4	-0.469972	6.49202e-07	0.0012463	-0.47	0	6	...........	1423.48
	114	11.5	-0.459262	6.00979e-07	0.000286579	-0.46	0	6	...........	1423.48
	115	11.6	-0.449553	5.57869e-07	0.000855923	-0.45	0	6	...........	1423.48
	116	11.7	-0.439243	5.17776e-07	-0.00047949	-0.44	0	6	...........	1423.48
	117	11.8	-0.429534	4.82399e-07	0.000318736	-0.43	0	6	...........	1423.48
	118	11.9	-0.420325	4.49127e-07	-0.000127107	-0.42	0	6	...........	1423.48
	119	12	-0.409415	4.20038e-07	-0.000303119	-0.41	0	6	...........	1423.48
	120	12.1	-0.401307	3.9259e-07	0.0010691	-0.4	0	6	...........	1423.48
	121	12.2	-0.390797	3.67804e-07	0.000558078	-0.39	0	6	...........	1423.48
	122	12.3	-0.379887	3.45684e-07	0.000882536	-0.38	0	6	...........	1423.48
	123	12.4	-0.369177	3.24354e-07	-0.000328332	-0.37	0	6	...........	1423.48
	124	12.5	-0.359768	3.05496e-07	0.000759512	-0.36	0	6	...........	1423.48
	125	12.6	-0.351059	2.87239e-07	0.000830352	-0.35	0	6	...........	1423.48
	126	12.7	-0.340249	2.71517e-07	0.00101525	-0.34	0	6	...........	1423.48
	127	12.8	-0.329539	2.56494e-07	0.000298262	-0.33	0	6	...........	1423.48
	128	12.9	-0.318729	2.42766e-07	-0.000253975	-0.32	0	6	...........	1423.48
	129	13	-0.310021	2.29808e-07	0.00027734	-0.31	0	6	...........	1423.48
	130	13.1	-0.300612	2.18198e-07	0.000371814	-0.3	0	6	...........	1423.48
	131	13.2	-0.289802	2.08515e-07	4.74751e-05	-0.29	0	6	...........	1423.48
	132	13.3	-0.279792	1.99943e-07	5.88e-05	-0.28	0	6	...........	1423.48
	133	13.4	-0.270383	1.92625e-07	0.000386417	-0.27	0	6	...........	1423.48
	134	13.5	-0.259873	1.87387e-07	-0.000122994	-0.26	0	6	...........	1423.48
	135	13.6	-0.249664	1.84772e-07	0.000166565	-0.25	0	6	...........	1423.48
	136	13.7	-0.240655	1.83128e-07	0.000660539	-0.24	0	6	...........	1423.48
	137	13.8	-0.229945	1.85122e-07	0.000187695	-0.23	0	6	...........	1423.48
	138	13.9	-0.219936	1.8908e-07	0.000677437	-0.22	0	6	...........	1423.48
	139	14	-0.209726	1.90314e-07	-3.02196e-05	-0.21	0	6	...........	1423.48
	140	14.1	-0.199516	1.93279e-07	0.000241622	-0.2	0	6	...........	1423.48
	141	14.2	-0.190708	1.93167e-07	0.000713348	-0.19	0	6	...........	1423.48
	142	14.3	-0.179998	1.96066e-07	0.000224903	-0.18	0	6	...........	1423.48
	143	14.4	-0.169788	1.98337e-07	0.000516385	-0.17	0	6	...........	1423.48
	144	14.5	-0.160279	1.96569e-07	0.000507578	-0.16	0	6	...........	1423.48
	145	14.6	-0.149569	1.95154e-07	6.22571e-05	-0.15	0	6	...........	1423.48
	146	14.7	-0.139359	1.91733e-07	-0.000149742	-0.14	0	6	...........	1423.48
	147	14.8	-0.129951	1.8688e-07	-7.03484e-05	-0.13	0	6	...........	1423.48
	148	14.9	-0.120642	1.83026e-07	0.000382155	-0.12	0	6	...........	1423.48
	149	15	-0.110032	1.8071e-07	2.41101e-05	-0.11	0	6	...........	1423.48
	150	15.1	-0.0993216	1.80109e-07	-0.000184089	-0.1	0	6	...........	1423.48
	151	15.2	-0.0906134	1.79505e-07	0.000617489	-0.09	0	6	...........	1423.74
	152	15.3	-0.0801034	1.81924e-07	-0.000149265	-0.08	0	6	...........	1423.74
	153	15.4	-0.070094	1.89087e-07	0.000584051	-0.07	0	6	...........	1423.74
	154	15.5	-0.0608853	1.93033e-07	0.000644911	-0.06	0	6	...........	1423.74
	155	15.6	-0.0498749	2.01851e-07	0.000345327	-0.05	0	6	...........	1423.74
	156	15.7	-0.0401657	2.06657e-07	0.000891339	-0.04	0	6	...........	1423.74
	157	15.8	-0.0297559	2.06306e-07	-2.20183e-05	-0.03	0	6	...........	1423.74
	158	15.9	-0.0192459	2.06399e-07	0.000229718	-0.02	0	6	...........	1423.74
	159	16	-0.00953676	1.98781e-07	-0.000473147	-0.01	0	6	...........	1423.74
	160	16.1	-0.000127868	1.92789e-07	0.000371451	0	0	6	...........	1423.74
	161	16.2	0.00938112	1.83812e-07	0.000114207	0.01	0	6	...........	1423.83
	162	16.3	0.0196909	1.77413e-07	0.000524096	0.02	0	6	...........	1423.83
	163	16.4	0.0296002	1.69811e-07	0.000393573	0.03	0	6	...........	1423.83
	164	16.5	0.0403103	1.65083e-07	0.000170767	0.04	0	6	...........	1423.83
	165	16.6	0.0507202	1.6175e-07	-0.000265252	0.05	0	6	...........	1423.83
	166	16.7	0.0601291	1.61406e-07	0.000102494	0.06	0	6	...........	1423.83
	167	16.8	0.0693378	1.64935e-07	0.00040298	0.07	0	6	...........	1423.83
	168	16.9	0.0806485	1.7708e-07	-0.000656419	0.08	0	6	...........	1423.83
	169	17	0.0903577	1.99838e-07	0.000131615	0.09	0	6	...........	1423.83
	170	17.1	0.0986655	2.2429e-07	0.000571646	0.1	0	6	...........	1423.83
	171	17.2	0.110276	2.84561e-07	-4.08292e-05	0.11	0	6	...........	1423.48
	172	17.3	0.120386	3.63809e-07	9.36836e-05	0.12	0	6	...........	1423.48
	173	17.4	0.129294	4.66647e-07	0.00068453	0.13	0	6	...........	1423.48
	174	17.5	0.139104	6.31509e-07	0.000867426	0.14	0	6	...........	1423.48
	175	17.6	0.150414	8.9929e-07	0.000299454	0.15	0	6	...........	1423.48
	176	17.7	0.159523	1.23193e-06	0.00120313	0.16	0	7	...........	1423.48
	177	17.8	0.16733	1.67543e-06	0.00289384	0.17	0	7	...........	1423.48
	178	17.9	0.179342	2.45897e-06	0.00188027	0.18	0	7	...........	1423.48
	179	18	0.188651	3.64327e-06	0.0043416	0.19	0	7	...........	1423.48
	180	18.1	0.197759	4.62313e-06	0.00422528	0.2	0	7	...........	1423.48
	181	18.2	0.208169	6.74176e-06	0.0060361	0.21	0	7	...........	1423.48
	182	18.3	0.217278	8.52982e-06	0.00693545	0.22	0	7	...........	1423.48
	183	18.4	0.226586	1.09418e-05	0.00937586	0.23	0	7	....ih..i..	1423.48
	184	18.5	0.235495	1.39631e-05	0.011484	0.24	0	8	...........	1423.48
	185	18.6	0.243102	1.75121e-05	0.0163634	0.25	0	8	...........	1423.48
	186	18.7	0.25211	2.08305e-05	0.0193595	0.26	0	8	...........	1423.48
	187	18.8	0.26262	2.53434e-05	0.023636	0.27	0	8	...........	1423.48
	188	18.9	0.27283	2.84444e-05	0.0264099	0.28	0	8	...........	1423.48
	189	19	0.28354	3.15718e-05	0.0302098	0.29	0	8	...........	1423.48
	190	19.1	0.295051	3.28429e-05	0.0314605	0.3	0	8	...........	1423.48
	191	19.2	0.30436	3.33482e-05	0.0358776	0.31	0	8	...........	1423.39
	192	19.3	0.31487	3.20481e-05	0.0366239	0.32	0	8	...........	1423.39
	193	19.4	0.334388	3.07627e-05	0.0315941	0.33	0	8	...........	1423.39
	194	19.5	0.349402	2.86293e-05	0.0270802	0.34	0	8	...........	1423.39
	195	19.6	0.358311	2.65323e-05	0.0231866	0.35	0	8	...........	1423.39
	196	19.7	0.365718	2.50023e-05	0.0212906	0.36	0	8	...........	1423.39
	197	19.8	0.373325	2.37837e-05	0.0199332	0.37	0	8	...........	1423.39
	198	19.9	0.381633	2.27967e-05	0.0196142	0.38	0	8	...........	1423.39
	199	20	0.392243	2.19236e-05	0.0177718	0.39	0	8	...........	1423.39
	200	20.1	0.401852	2.11534e-05	0.017634	0.4	0	8	...........	1423.39
	201	20.2	0.411161	2.04479e-05	0.0165699	0.41	0	8	...........	1423.48
	202	20.3	0.42127	1.98349e-05	0.0164554	0.42	0	8	...........	1423.48
	203	20.4	0.430179	1.92824e-05	0.0162926	0.43	0	8	...........	1423.48
	204	20.5	0.441289	1.87835e-05	0.015182	0.44	0	8	...........	1423.48
	205	20.6	0.451599	1.83398e-05	0.0146367	0.45	0	8	...........	1423.48
	206	20.7	0.461108	1.79334e-05	0.0141058	0.46	0	8	...........	1423.48
	207	20.8	0.470317	1.75703e-05	0.0143797	0.47	0	8	...........	1423.48
	208	20.9	0.479525	1.72379e-05	0.0144273	0.48	0	8	...........	1423.48
	209	21	0.491236	1.69377e-05	0.0132104	0.49	0	8	...........	1423.48
	210	21.1	0.500245	1.66647e-05	0.0142204	0.5	0	8	...........	1423.48
	211	21.2	0.510455	1.64078e-05	0.012727	0.51	0	8	...........	1423.48
	212	21.3	0.520864	1.61818e-05	0.0133372	0.52	0	8	...........	1423.48
	213	21.4	0.529272	1.59642e-05	0.013444	0.53	0	8	...........	1423.48
	214	21.5	0.540383	1.57713e-05	0.0128039	0.54	0	8	...........	1423.48
	215	21.6	0.550292	1.55876e-05	0.0131549	0.55	0	8	...........	1423.48
	216	21.7	0.560302	1.54175e-05	0.0123901	0.56	0	8	...........	1423.48
	217	21.8	0.569711	1.52622e-05	0.0135039	0.57	0	8	...........	1423.48
	218	21.9	0.580421	1.5115e-05	0.0120391	0.58	0	8	...........	1423.48
	219	22	0.591431	1.49845e-05	0.0120328	0.59	0	8	...........	1423.48
	220	22.1	0.599339	1.48537e-05	0.0126194	0.6	0	8	...........	1423.48
	221	22.2	0.609749	1.47445e-05	0.0122063	0.61	0	8	...........	1423.92
	222	22.3	0.620058	1.46335e-05	0.0123831	0.62	0	8	...........	1423.92
	223	22.4	0.630068	1.45389e-05	0.0121364	0.63	0	8	...........	1423.92
	224	22.5	0.640177	1.44486e-05	0.0122527	0.64	0	8	...........	1423.92
	225	22.6	0.649987	1.43626e-05	0.0121887	0.65	0	8	...........	1423.92
	226	22.7	0.660997	1.42845e-05	0.0112068	0.66	0	8	...........	1423.92
	227	22.8	0.670206	1.42129e-05	0.011984	0.67	0	8	...........	1423.92
	228	22.9	0.679715	1.41481e-05	0.0114644	0.68	0	8	...........	1423.92
	229	23	0.690425	1.40836e-05	0.0115277	0.69	0	8	...........	1423.92
	230	23.1	0.700434	1.40351e-05	0.0110186	0.7	0	8	...........	1423.92
	231	23.2	0.709443	1.39871e-05	0.0120289	0.71	0	8	...........	1423.48
	232	23.3	0.719552	1.39434e-05	0.0114137	0.72	0	8	...........	1423.48
	233	23.4	0.730563	1.3911e-05	0.01138	0.73	0	8	...........	1423.48
	234	23.5	0.739471	1.3881e-05	0.0119621	0.74	0	8	...........	1423.48
	235	23.6	0.749681	1.38584e-05	0.0117372	0.75	0	8	...........	1423.48
	236	23.7	0.760391	1.38392e-05	0.0115627	0.76	0	8	...........	1423.48
	237	23.8	0.7705	1.38303e-05	0.0111994	0.77	0	8	...........	1423.48
	238	23.9	0.779209	1.38224e-05	0.0122251	0.78	0	8	...........	1423.48
	239	24	0.789518	1.38261e-05	0.0116904	0.79	0	8	...........	1423.48
	240	24.1	0.800429	1.38416e-05	0.0117518	0.8	0	8	...........	1423.48
	241	24.2	0.809237	1.38629e-05	0.0124314	0.81	0	8	...........	1423.48
	242	24.3	0.819246	1.38903e-05	0.0123982	0.82	0	8	...........	1423.48
	243	24.4	0.830357	1.39351e-05	0.0120664	0.83	0	8	...........	1423.48
	244	24.5	0.839966	1.39836e-05	0.0124573	0.84	0	8	...........	1423.48
	245	24.6	0.850376	1.40348e-05	0.011549	0.85	0	8	...........	1423.48
	246	24.7	0.859985	1.41067e-05	0.0124577	0.86	0	8	...........	1423.48
	247	24.8	0.868693	1.41729e-05	0.0127218	0.87	0	8	...........	1423.48
	248	24.9	0.879704	1.42768e-05	0.0127158	0.88	0	8	...........	1423.48
	249	25	0.891014	1.43734e-05	0.0116601	0.89	0	8	...........	1423.48
	250	25.1	0.900223	1.4486e-05	0.0124618	0.9	0	8	...........	1423.48
	251	25.2	0.909031	1.4591e-05	0.0126508	0.91	0	8	...........	1423.48
	252	25.3	0.919741	1.47368e-05	0.0126833	0.92	0	8	...........	1423.48
	253	25.4	0.929851	1.48742e-05	0.0128375	0.93	0	8	...........	1423.48
	254	25.5	0.93906	1.50051e-05	0.0136257	0.94	0	8	...........	1423.48
	255	25.6	0.95017	1.51333e-05	0.012511	0.95	0	8	...........	1423.48
	256	25.7	0.96078	1.52664e-05	0.0129044	0.96	0	8	...........	1423.48
	257	25.8	0.968788	1.53423e-05	0.0136315	0.97	0	8	...........	1423.48
	258	25.9	0.978897	1.54606e-05	0.0140306	0.98	0	8	...........	1423.48
	259	26	0.990108	1.55701e-05	0.0135636	0.99	0	8	...........	1423.48
	260	26.1	0.999917	1.56562e-05	0.0140234	1	0	8	...........	1423.48
CURVE2	TABLE
	Pt	T	Vf	Im	Vu	Sig	Ach	IERange	Over	Temp
	#	s	V vs. Ref.	A	V	V	V	#	bits	deg C
	261	26.2	0.990809	1.52122e-05	0.0126312	0.99	0	8	...........	1423.48
	262	26.3	0.982	1.49167e-05	0.0119333	0.98	0	8	...........	1423.48
	263	26.4	0.97119	1.46416e-05	0.0114847	0.97	0	8	...........	1423.48
	264	26.5	0.959879	1.44325e-05	0.01204	0.96	0	8	...........	1423.48
	265	26.6	0.94977	1.42604e-05	0.0116473	0.95	0	8	...........	1423.48
	266	26.7	0.940461	1.41326e-05	0.0114745	0.94	0	8	...........	1423.48
	267	26.8	0.929951	1.40071e-05	0.0117281	0.93	0	8	...........	1423.48
	268	26.9	0.919842	1.39035e-05	0.0115855	0.92	0	8	...........	1423.48
	269	27	0.910132	1.38201e-05	0.0115368	0.91	0	8	...........	1423.48
	270	27.1	0.899522	1.37448e-05	0.0119163	0.9	0	8	...........	1423.48
	271	27.2	0.890013	1.368e-05	0.0114121	0.89	0	8	...........	1423.48
	272	27.3	0.882106	1.36233e-05	0.00981385	0.88	0	8	...........	1423.48
	273	27.4	0.870395	1.35699e-05	0.0110191	0.87	0	8	...........	1423.48
	274	27.5	0.858484	1.35135e-05	0.0111766	0.86	0	8	...........	1423.48
	275	27.6	0.850076	1.34849e-05	0.0108474	0.85	0	8	...........	1423.48
	276	27.7	0.839065	1.34468e-05	0.0120997	0.84	0	8	...........	1423.48
	277	27.8	0.829857	1.34157e-05	0.0108217	0.83	0	8	...........	1423.48
	278	27.9	0.821048	1.33926e-05	0.010866	0.82	0	8	...........	1423.48
	279	28	0.810038	1.3366e-05	0.0106584	0.81	0	8	...........	1423.48
	280	28.1	0.799628	1.33473e-05	0.011075	0.8	0	8	...........	1423.48
	281	28.2	0.790219	1.33325e-05	0.0104902	0.79	0	8	...........	1423.92
	282	28.3	0.78051	1.33233e-05	0.0104387	0.78	0	8	...........	1423.92
	283	28.4	0.769499	1.33104e-05	0.0109388	0.77	0	8	...........	1423.92
	284	28.5	0.75999	1.33054e-05	0.0104542	0.76	0	8	...........	1423.92
	285	28.6	0.74948	1.32973e-05	0.0114653	0.75	0	8	...........	1423.92
	286	28.7	0.740272	1.32937e-05	0.0101687	0.74	0	8	...........	1423.92
	287	28.8	0.730262	1.32891e-05	0.0111749	0.73	0	8	...........	1423.92
	288	28.9	0.719352	1.32806e-05	0.0108535	0.72	0	8	...........	1423.92
	289	29	0.709743	1.32827e-05	0.0114539	0.71	0	8	...........	1423.92
	290	29.1	0.699733	1.32797e-05	0.0109711	0.7	0	8	...........	1423.92
	291	29.2	0.690525	1.32836e-05	0.0109202	0.69	0	8	...........	1423.48
	292	29.3	0.681817	1.32817e-05	0.00911188	0.68	0	8	...........	1423.48
	293	29.4	0.670206	1.32856e-05	0.0107359	0.67	0	8	...........	1423.48
	294	29.5	0.657594	1.32838e-05	0.0113623	0.66	0	8	...........	1423.48
	295	29.6	0.650087	1.32839e-05	0.0105937	0.65	0	8	...........	1423.48
	296	29.7	0.640678	1.32863e-05	0.0104991	0.64	0	8	...........	1423.48
	297	29.8	0.629567	1.32854e-05	0.0108784	0.63	0	8	...........	1423.48
	298	29.9	0.619858	1.32844e-05	0.0105946	0.62	0	8	...........	1423.48
	299	30	0.609849	1.32855e-05	0.0111101	0.61	0	8	...........	1423.48
	300	30.1	0.599739	1.32884e-05	0.0107362	0.6	0	8	...........	1423.48
	301	30.2	0.58983	1.32885e-05	0.0111142	0.59	0	8	...........	1423.48
	302	30.3	0.57992	1.32861e-05	0.010792	0.58	0	8	...........	1423.48
	303	30.4	0.570111	1.32882e-05	0.0108494	0.57	0	8	...........	1423.48
	304	30.5	0.560102	1.32863e-05	0.0106024	0.56	0	8	...........	1423.48
	305	30.6	0.550192	1.3283e-05	0.0105053	0.55	0	8	...........	1423.48
	306	30.7	0.538681	1.32792e-05	0.0117823	0.54	0	8	...........	1423.48
	307	30.8	0.530073	1.3278e-05	0.0103934	0.53	0	8	...........	1423.48
	308	30.9	0.520464	1.32771e-05	0.0112364	0.52	0	8	...........	1423.48
	309	31	0.509954	1.32757e-05	0.0104858	0.51	0	8	...........	1423.48
	310	31.1	0.500745	1.32745e-05	0.0104494	0.5	0	8	...........	1423.48
	311	31.2	0.489535	1.32715e-05	0.0109127	0.49	0	8	...........	1423.48
	312	31.3	0.478224	1.32683e-05	0.0122362	0.48	0	8	...........	1423.48
	313	31.4	0.469816	1.3261e-05	0.0111341	0.47	0	8	...........	1423.48
	314	31.5	0.461308	1.32509e-05	0.0108919	0.46	0	8	...........	1423.48
	315	31.6	0.450398	1.32372e-05	0.0108137	0.45	0	8	...........	1423.48
	316	31.7	0.439788	1.32175e-05	0.0111646	0.44	0	8	...........	1423.48
	317	31.8	0.429879	1.31927e-05	0.0108292	0.43	0	8	...........	1423.48
	318	31.9	0.42047	1.31608e-05	0.0107317	0.42	0	8	...........	1423.48
	319	32	0.41016	1.31041e-05	0.0105255	0.41	0	8	...........	1423.48
	320	32.1	0.39935	1.30281e-05	0.0113691	0.4	0	8	...........	1423.48
	321	32.2	0.38914	1.29076e-05	0.0113395	0.39	0	8	...........	1423.48
	322	32.3	0.380432	1.27691e-05	0.0108029	0.38	0	8	...........	1423.48
	323	32.4	0.371223	1.25324e-05	0.0100003	0.37	0	8	...........	1423.48
	324	32.5	0.361514	1.21721e-05	0.00918916	0.36	0	8	...........	1423.48
	325	32.6	0.350904	1.16384e-05	0.00907519	0.35	0	8	...........	1423.48
	326	32.7	0.340794	1.08807e-05	0.00844198	0.34	0	8	...........	1423.48
	327	32.8	0.333087	9.92124e-06	0.00588304	0.33	0	8	...........	1423.48
	328	32.9	0.323678	8.60201e-06	0.00478122	0.32	0	8	...........	1423.48
	329	33	0.312868	6.39578e-06	0.00309363	0.31	0	8	...........	1423.48
	330	33.1	0.302558	4.15217e-06	0.00213304	0.3	0	7	...........	1423.48
	331	33.2	0.292649	1.32938e-06	0.000304282	0.29	0	7	...........	1423.48
	332	33.3	0.28354	-1.36119e-06	-0.00132883	0.28	0	7	...........	1423.48
	333	33.4	0.27303	-4.84609e-06	-0.00278458	0.27	0	7	...........	1423.48
	334	33.5	0.264622	-8.11404e-06	-0.00589034	0.26	0	7	...........	1423.48
	335	33.6	0.256114	-1.09437e-05	-0.00888707	0.25	0	7	....ih..i..	1423.48
	336	33.7	0.245604	-1.51866e-05	-0.0116106	0.24	0	8	...........	1423.48
	337	33.8	0.237897	-1.8288e-05	-0.0169046	0.23	0	8	...........	1423.48
	338	33.9	0.229189	-2.03559e-05	-0.0206792	0.22	0	8	...........	1423.48
	339	34	0.221181	-2.24858e-05	-0.0281518	0.21	0	8	...........	1423.48
	340	34.1	0.205466	-2.22579e-05	-0.0262199	0.2	0	8	...........	1423.48
	341	34.2	0.185047	-2.14052e-05	-0.0232905	0.19	0	8	...........	1423.48
	342	34.3	0.171935	-1.84331e-05	-0.0181791	0.18	0	8	...........	1423.48
	343	34.4	0.162226	-1.61489e-05	-0.0154722	0.17	0	8	...........	1423.48
	344	34.5	0.154618	-1.42453e-05	-0.0128533	0.16	0	8	...........	1423.48
	345	34.6	0.145209	-1.28463e-05	-0.0107129	0.15	0	8	...........	1423.48
	346	34.7	0.137202	-1.1631e-05	-0.00996715	0.14	0	8	...........	1423.48
	347	34.8	0.128093	-1.05938e-05	-0.00884575	0.13	0	8	...........	1423.48
	348	34.9	0.118584	-9.69609e-06	-0.00855709	0.12	0	8	...........	1423.48
	349	35	0.108475	-8.88274e-06	-0.00722603	0.11	0	8	...........	1423.48
	350	35.1	0.0986655	-8.16855e-06	-0.00715055	0.1	0	8	...........	1423.48
	351	35.2	0.0888562	-7.52168e-06	-0.00608537	0.09	0	8	...........	1423.48
	352	35.3	0.0789469	-6.94629e-06	-0.00620196	0.08	0	7	...........	1423.48
	353	35.4	0.0691376	-6.42634e-06	-0.00511555	0.07	0	7	...........	1423.48
	354	35.5	0.0589279	-5.96256e-06	-0.00517009	0.06	0	7	...........	1423.48
	355	35.6	0.0482178	-5.53849e-06	-0.00321804	0.05	0	7	...........	1423.48
	356	35.7	0.0390091	-5.15608e-06	-0.00425362	0.04	0	7	...........	1423.48
	357	35.8	0.0298004	-4.80342e-06	-0.00304087	0.03	0	7	...........	1423.48
	358	35.9	0.01879	-4.48522e-06	-0.00303517	0.02	0	7	...........	1423.48
	359	36	0.0101819	-4.19143e-06	-0.0031752	0.01	0	7	...........	1423.48
	360	36.1	-0.000428151	-3.92055e-06	-0.00258374	0	0	7	...........	1423.48
	361	36.2	-0.0106378	-3.67079e-06	-0.00260636	-0.01	0	7	...........	1423.48
	362	36.3	-0.0195462	-3.44001e-06	-0.00294108	-0.02	0	7	...........	1423.48
	363	36.4	-0.0289551	-3.22563e-06	-0.00354585	-0.03	0	7	...........	1423.48
	364	36.5	-0.0406662	-3.02724e-06	-0.00232489	-0.04	0	7	...........	1423.48
	365	36.6	-0.0511761	-2.84204e-06	-0.00233081	-0.05	0	7	...........	1423.48
	366	36.7	-0.0603848	-2.66837e-06	-0.00184726	-0.06	0	7	...........	1423.48
	367	36.8	-0.0695935	-2.50703e-06	-0.00264411	-0.07	0	7	...........	1423.48
	368	36.9	-0.0799032	-2.35627e-06	-0.00183965	-0.08	0	7	...........	1423.48
	369	37	-0.0909137	-2.21552e-06	-0.00183784	-0.09	0	7	...........	1423.48
	370	37.1	-0.100122	-2.0824e-06	-0.00161973	-0.1	0	7	...........	1423.48
	371	37.2	-0.110832	-1.95875e-06	-0.000906251	-0.11	0	7	...........	1423.74
	372	37.3	-0.119641	-1.8429e-06	-0.00184944	-0.12	0	7	...........	1423.74
	373	37.4	-0.130151	-1.73357e-06	-0.00084658	-0.13	0	7	...........	1423.74
	374	37.5	-0.141361	-1.63176e-06	-0.000383347	-0.14	0	7	...........	1423.74
	375	37.6	-0.149969	-1.53581e-06	-0.000767723	-0.15	0	7	...........	1423.74
	376	37.7	-0.158978	-1.44541e-06	-0.00152414	-0.16	0	7	...........	1423.74
	377	37.8	-0.170289	-1.36144e-06	-0.000459537	-0.17	0	7	...........	1423.74
	378	37.9	-0.180598	-1.28341e-06	-0.000905454	-0.18	0	7	...........	1423.74
	379	38	-0.189407	-1.20911e-06	-0.00107862	-0.19	0	7	...........	1423.74
	380	38.1	-0.201118	-1.14144e-06	0.000120118	-0.2	0	7	...........	1423.74
	381	38.2	-0.210927	-1.07831e-06	-4.7639e-05	-0.21	0	7	...........	1423.48
	382	38.3	-0.219435	-1.0192e-06	-0.000553727	-0.22	0	7	...........	1423.48
	383	38.4	-0.228844	-9.66893e-07	-0.00115518	-0.23	0	7	...........	1423.48
	384	38.5	-0.239654	-9.20648e-07	-0.000810355	-0.24	0	7	...........	1423.48
	385	38.6	-0.250264	-8.797e-07	-0.00097385	-0.25	0	7	...........	1423.48
	386	38.7	-0.259973	-8.40582e-07	-0.000755042	-0.26	0	7	...........	1423.48
	387	38.8	-0.270583	-8.06092e-07	-0.000383049	-0.27	0	7	...........	1423.48
	388	38.9	-0.279192	-7.7179e-07	-0.0015083	-0.28	0	6	...........	1423.48
	389	39	-0.290202	-7.39606e-07	-0.000267416	-0.29	0	6	...........	1423.48
	390	39.1	-0.302013	-7.11053e-07	0.000552297	-0.3	0	6	...........	1423.48
	391	39.2	-0.309821	-6.79441e-07	-0.000417858	-0.31	0	6	...........	1423.48
	392	39.3	-0.318829	-6.51359e-07	-0.000645429	-0.32	0	6	...........	1423.48
	393	39.4	-0.33064	-6.28945e-07	0.00017485	-0.33	0	6	...........	1423.48
	394	39.5	-0.339949	-6.07304e-07	-0.000771821	-0.34	0	6	...........	1423.48
	395	39.6	-0.349358	-5.85544e-07	-0.000386864	-0.35	0	6	...........	1423.48
	396	39.7	-0.360869	-5.70915e-07	0.000132561	-0.36	0	6	...........	1423.48
	397	39.8	-0.370077	-5.55135e-07	-0.000385046	-0.37	0	6	...........	1423.48
	398	39.9	-0.379486	-5.39803e-07	-0.000252664	-0.38	0	6	...........	1423.48
	399	40	-0.390897	-5.284e-07	0.000428379	-0.39	0	6	...........	1423.48
	400	40.1	-0.399605	-5.14354e-07	-0.000616163	-0.4	0	6	...........	1423.48
	401	40.2	-0.409715	-4.99048e-07	0.000271708	-0.41	0	6	...........	1423.57
	402	40.3	-0.420025	-4.86927e-07	-0.000414699	-0.42	0	6	...........	1423.57
	403	40.4	-0.429634	-4.70016e-07	-6.40154e-05	-0.43	0	6	...........	1423.57
	404	40.5	-0.439944	-4.56215e-07	-0.000504285	-0.44	0	6	...........	1423.57
	405	40.6	-0.449853	-4.39535e-07	-0.000120193	-0.45	0	6	...........	1423.57
	406	40.7	-0.460263	-4.25216e-07	-0.000200808	-0.46	0	6	...........	1423.57
	407	40.8	-0.470072	-4.09677e-07	0.000117719	-0.47	0	6	...........	1423.57
	408	40.9	-0.479881	-3.97321e-07	-0.000318825	-0.48	0	6	...........	1423.57
	409	41	-0.490291	-3.86083e-07	0.000321239	-0.49	0	6	...........	1423.57
	410	41.1	-0.4998	-3.79305e-07	-0.000392735	-0.5	0	6	...........	1423.57
	411	41.2	-0.509609	-3.75694e-07	-8.36849e-05	-0.51	0	6	...........	1423.48
	412	41.3	-0.520119	-3.83698e-07	-0.000323415	-0.52	0	6	...........	1423.48
	413	41.4	-0.529528	-3.9582e-07	-0.000419736	-0.53	0	6	...........	1423.48
	414	41.5	-0.539738	-4.25941e-07	-0.000462592	-0.54	0	6	...........	1423.48
	415	41.6	-0.550348	-4.74499e-07	-9.51886e-05	-0.55	0	6	...........	1423.48
	416	41.7	-0.560658	-5.42785e-07	0.000221848	-0.56	0	6	...........	1423.48
	417	41.8	-0.569166	-6.31002e-07	-0.000802517	-0.57	0	6	...........	1423.48
	418	41.9	-0.579475	-7.58602e-07	-0.000225127	-0.58	0	6	...........	1423.48
	419	42	-0.589985	-9.68934e-07	-0.000704288	-0.59	0	6	...........	1423.48
	420	42.1	-0.599895	-1.17188e-06	-0.0003016	-0.6	0	7	...........	1423.48
	421	42.2	-0.609203	-1.48029e-06	-0.00146794	-0.61	0	7	...........	1423.92
	422	42.3	-0.618212	-1.77351e-06	-0.00196493	-0.62	0	7	...........	1423.92
	423	42.4	-0.628422	-2.20646e-06	-0.00300306	-0.63	0	7	...........	1423.92
	424	42.5	-0.640433	-2.55827e-06	-0.00149417	-0.64	0	7	...........	1423.92
	425	42.6	-0.649842	-2.89438e-06	-0.00307488	-0.65	0	7	...........	1423.92
	426	42.7	-0.65845	-2.98933e-06	-0.00297076	-0.66	0	7	...........	1423.92
	427	42.8	-0.670862	-3.20667e-06	-0.00205749	-0.67	0	7	...........	1423.92
	428	42.9	-0.680171	-3.22033e-06	-0.00274491	-0.68	0	7	...........	1423.92
	429	43	-0.68968	-3.15075e-06	-0.00224698	-0.69	0	7	...........	1423.92
	430	43.1	-0.70049	-3.10425e-06	-0.00218236	-0.7	0	7	...........	1423.92
	431	43.2	-0.709698	-2.9883e-06	-0.00247681	-0.71	0	7	...........	1423.83
	432	43.3	-0.720609	-2.87744e-06	-0.00159162	-0.72	0	7	...........	1423.83
	433	43.4	-0.729617	-2.76482e-06	-0.00281602	-0.73	0	7	...........	1423.83
	434	43.5	-0.740027	-2.64511e-06	-0.00137812	-0.74	0	7	...........	1423.83
	435	43.6	-0.750237	-2.55089e-06	-0.00242335	-0.75	0	7	...........	1423.83
	436	43.7	-0.759345	-2.44753e-06	-0.00206113	-0.76	0	7	...........	1423.83
	437	43.8	-0.770556	-2.36552e-06	-0.00188673	-0.77	0	7	...........	1423.83
	438	43.9	-0.780465	-2.28444e-06	-0.00144488	-0.78	0	7	...........	1423.83
	439	44	-0.789274	-2.2132e-06	-0.00263828	-0.79	0	7	...........	1423.83
	440	44.1	-0.799884	-2.14768e-06	-0.00154138	-0.8	0	7	...........	1423.83
	441	44.2	-0.810994	-2.09177e-06	-0.00168431	-0.81	0	7	...........	1423.48
	442	44.3	-0.819802	-2.03581e-06	-0.00159901	-0.82	0	7	...........	1423.48
	443	44.4	-0.829612	-1.98813e-06	-0.00199944	-0.83	0	7	...........	1423.48
	444	44.5	-0.840822	-1.94384e-06	-0.000569105	-0.84	0	7	...........	1423.48
	445	44.6	-0.850431	-1.90432e-06	-0.00147229	-0.85	0	7	...........	1423.48
	446	44.7	-0.858539	-1.8649e-06	-0.00185066	-0.86	0	7	...........	1423.48
	447	44.8	-0.87035	-1.83235e-06	-0.00104111	-0.87	0	7	...........	1423.48
	448	44.9	-0.88066	-1.80057e-06	-0.000981987	-0.88	0	7	...........	1423.48
	449	45	-0.888668	-1.76983e-06	-0.00221926	-0.89	0	7	...........	1423.48
	450	45.1	-0.899378	-1.74318e-06	-0.00153589	-0.9	0	7	...........	1423.48
	451	45.2	-0.910888	-1.71886e-06	-0.00125223	-0.91	0	7	...........	1423.48
	452	45.3	-0.919997	-1.69375e-06	-0.00140846	-0.92	0	7	...........	1423.48
	453	45.4	-0.930307	-1.67125e-06	-0.000831068	-0.93	0	7	...........	1423.48
	454	45.5	-0.940016	-1.65044e-06	-0.0013572	-0.94	0	7	...........	1423.48
	455	45.6	-0.949125	-1.63083e-06	-0.00153732	-0.95	0	7	...........	1423.48
	456	45.7	-0.959735	-1.61262e-06	-0.00138313	-0.96	0	7	...........	1423.48
	457	45.8	-0.970345	-1.59605e-06	-0.00103903	-0.97	0	7	...........	1423.48
	458	45.9	-0.980154	-1.58065e-06	-0.0012182	-0.98	0	7	...........	1423.48
	459	46	-0.989563	-1.56576e-06	-0.00132465	-0.99	0	7	...........	1423.48
	460	46.1	-0.999873	-1.55276e-06	-0.00127184	-1	0	7	...........	1423.48
	461	46.2	-0.990264	-1.51918e-06	-0.000868261	-0.99	0	7	...........	1423.48
	462	46.3	-0.980554	-1.49334e-06	-0.000582814	-0.98	0	7	...........	1423.48
	463	46.4	-0.969944	-1.47049e-06	-0.000684738	-0.97	0	7	...........	1423.48
	464	46.5	-0.960135	-1.45082e-06	-0.00023675	-0.96	0	7	...........	1423.48
	465	46.6	-0.949525	-1.43345e-06	-0.00111759	-0.95	0	7	...........	1423.48
	466	46.7	-0.938915	-1.41686e-06	-0.00122905	-0.94	0	7	...........	1423.48
	467	46.8	-0.930107	-1.40223e-06	-0.000781417	-0.93	0	7	...........	1423.48
	468	46.9	-0.920498	-1.38781e-06	-0.000645936	-0.92	0	7	...........	1423.48
	469	47	-0.910188	-1.37381e-06	-0.000459075	-0.91	0	7	...........	1423.48
	470	47.1	-0.900178	-1.36121e-06	-0.000477195	-0.9	0	7	...........	1423.48
	471	47.2	-0.889668	-1.34861e-06	-0.000716031	-0.89	0	7	...........	1423.48
	472	47.3	-0.880059	-1.33712e-06	-0.000333965	-0.88	0	7	...........	1423.48
	473	47.4	-0.869449	-1.32589e-06	-0.00119019	-0.87	0	7	...........	1423.48
	474	47.5	-0.85944	-1.31404e-06	-0.000709236	-0.86	0	7	...........	1423.48
	475	47.6	-0.851132	-1.30471e-06	-2.03848e-05	-0.85	0	7	...........	1423.48
	476	47.7	-0.839922	-1.29327e-06	-0.000728726	-0.84	0	7	...........	1423.48
	477	47.8	-0.829312	-1.28194e-06	-0.000592351	-0.83	0	7	...........	1423.48
	478	47.9	-0.819903	-1.27219e-06	-0.000754118	-0.82	0	7	...........	1423.48
	479	48	-0.809293	-1.26048e-06	-0.0011335	-0.81	0	7	...........	1423.48
	480	48.1	-0.799583	-1.24908e-06	-0.00107908	-0.8	0	7	...........	1423.48
	481	48.2	-0.790275	-1.2366e-06	-0.000881195	-0.79	0	7	...........	1423.48
	482	48.3	-0.780666	-1.22123e-06	-0.00025332	-0.78	0	7	...........	1423.48
	483	48.4	-0.770055	-1.2038e-06	-0.000879824	-0.77	0	7	...........	1423.48
	484	48.5	-0.759746	-1.17999e-06	-0.000427425	-0.76	0	7	...........	1423.48
	485	48.6	-0.749736	-1.15621e-06	-0.00119323	-0.75	0	7	...........	1423.48
	486	48.7	-0.740027	-1.11724e-06	-0.000404179	-0.74	0	7	...........	1423.48
	487	48.8	-0.730418	-1.07582e-06	-0.000770271	-0.73	0	7	...........	1423.48
	488	48.9	-0.720308	-1.00317e-06	-0.000134528	-0.72	0	7	...........	1423.48
	489	49	-0.710699	-9.19765e-07	2.22921e-05	-0.71	0	7	...........	1423.48
	490	49.1	-0.700089	-7.90737e-07	-7.12276e-05	-0.7	0	7	...........	1423.48
	491	49.2	-0.688879	-6.27592e-07	-0.00104558	-0.69	0	6	...........	1423.48
	492	49.3	-0.67967	-4.24215e-07	-0.000277042	-0.68	0	6	...........	1423.48
	493	49.4	-0.670762	-2.13186e-07	-0.000161409	-0.67	0	6	...........	1423.48
	494	49.5	-0.660452	1.27778e-07	0.000282645	-0.66	0	6	...........	1423.48
	495	49.6	-0.650042	4.51401e-07	-0.000128865	-0.65	0	6	...........	1423.48
	496	49.7	-0.640133	8.07356e-07	0.000409782	-0.64	0	6	...........	1423.48
	497	49.8	-0.630724	1.07097e-06	0.000519633	-0.63	0	6	....ih..i..	1423.48
	498	49.9	-0.619713	1.35499e-06	0.000276804	-0.62	0	7	...........	1423.48
	499	50	-0.611105	1.50867e-06	0.00164682	-0.61	0	7	...........	1423.48
	500	50.1	-0.602597	1.57847e-06	0.00288308	-0.6	0	7	...........	1423.48
	501	50.2	-0.590085	1.64157e-06	0.0018732	-0.59	0	7	...........	1423.48
	502	50.3	-0.580076	1.6036e-06	0.00310528	-0.58	0	7	...........	1423.48
	503	50.4	-0.570066	1.4758e-06	0.00182796	-0.57	0	7	...........	1423.48
	504	50.5	-0.559456	1.39342e-06	0.00247431	-0.56	0	7	...........	1423.48
	505	50.6	-0.549747	1.26739e-06	0.00154054	-0.55	0	7	...........	1423.48
	506	50.7	-0.539938	1.17089e-06	0.00245976	-0.54	0	7	...........	1423.48
	507	50.8	-0.528928	1.06595e-06	0.000458479	-0.53	0	7	...........	1423.48
	508	50.9	-0.519018	9.81344e-07	0.00155276	-0.52	0	7	...........	1423.48
	509	51	-0.51021	8.93349e-07	0.000754654	-0.51	0	7	...........	1423.48
	510	51.1	-0.4995	8.24336e-07	0.00104019	-0.5	0	7	...........	1423.48
	511	51.2	-0.48899	7.57135e-07	-0.000252426	-0.49	0	7	...........	1423.92
	512	51.3	-0.480282	6.9576e-07	0.00130102	-0.48	0	6	...........	1423.92
	513	51.4	-0.470372	6.41507e-07	0.000155836	-0.47	0	6	...........	1423.92
	514	51.5	-0.459662	5.95761e-07	0.000941813	-0.46	0	6	...........	1423.92
	515	51.6	-0.450053	5.51661e-07	0.000316411	-0.45	0	6	...........	1423.92
	516	51.7	-0.439443	5.13735e-07	0.000465065	-0.44	0	6	...........	1423.92
	517	51.8	-0.429233	4.77953e-07	-0.000475854	-0.43	0	6	...........	1423.92
	518	51.9	-0.420525	4.46487e-07	0.00105703	-0.42	0	6	...........	1423.92
	519	52	-0.410716	4.16959e-07	0.000241518	-0.41	0	6	...........	1423.92
	520	52.1	-0.398705	3.91847e-07	-0.000290364	-0.4	0	6	...........	1423.92
	521	52.2	-0.390197	3.6718e-07	0.000440627	-0.39	0	6	...........	1423.48
	522	52.3	-0.380187	3.45156e-07	-4.96507e-05	-0.38	0	6	...........	1423.48
	523	52.4	-0.369977	3.25811e-07	0.000478148	-0.37	0	6	...........	1423.48
	524	52.5	-0.360468	3.07084e-07	0.000433415	-0.36	0	6	...........	1423.48
	525	52.6	-0.349458	2.90696e-07	-6.66976e-05	-0.35	0	6	...........	1423.48
	526	52.7	-0.340049	2.75171e-07	0.00055474	-0.34	0	6	...........	1423.48
	527	52.8	-0.33014	2.60602e-07	0.00016135	-0.33	0	6	...........	1423.48
	528	52.9	-0.31953	2.48109e-07	5.31673e-05	-0.32	0	6	...........	1423.48
	529	53	-0.309921	2.36083e-07	0.000158727	-0.31	0	6	...........	1423.48
	530	53.1	-0.300312	2.25642e-07	0.000318915	-0.3	0	6	...........	1423.48
	531	53.2	-0.289601	2.17002e-07	-0.000140727	-0.29	0	6	...........	1423.48
	532	53.3	-0.279892	2.09754e-07	0.000159353	-0.28	0	6	...........	1423.48
	533	53.4	-0.270083	2.03651e-07	-0.000142753	-0.27	0	6	...........	1423.48
	534	53.5	-0.259473	2.00472e-07	-0.000262409	-0.26	0	6	...........	1423.48
	535	53.6	-0.250164	1.97821e-07	-7.31945e-05	-0.25	0	6	...........	1423.48
	536	53.7	-0.240155	1.97525e-07	-8.2016e-05	-0.24	0	6	...........	1423.48
	537	53.8	-0.229645	1.98566e-07	-0.000363246	-0.23	0	6	...........	1423.48
	538	53.9	-0.219936	1.99237e-07	-6.27488e-05	-0.22	0	6	...........	1423.48
	539	54	-0.210326	1.99446e-07	8.61585e-05	-0.21	0	6	...........	1423.48
	540	54.1	-0.200417	2.01943e-07	0.000405997	-0.2	0	6	...........	1423.48
	541	54.2	-0.190107	2.04452e-07	9.00924e-05	-0.19	0	6	...........	1423.48
	542	54.3	-0.179898	2.08483e-07	0.00038296	-0.18	0	6	...........	1423.48
	543	54.4	-0.170088	2.08353e-07	7.40737e-05	-0.17	0	6	...........	1423.48
	544	54.5	-0.159478	2.09478e-07	-4.60446e-05	-0.16	0	6	...........	1423.48
	545	54.6	-0.15027	2.06053e-07	0.000268355	-0.15	0	6	...........	1423.48
	546	54.7	-0.140561	2.02812e-07	0.00055334	-0.14	0	6	...........	1423.48
	547	54.8	-0.12965	1.99289e-07	-0.000128731	-0.13	0	6	...........	1423.48
	548	54.9	-0.119741	1.95854e-07	0.000207685	-0.12	0	6	...........	1423.48
	549	55	-0.110232	1.91612e-07	-2.37301e-05	-0.11	0	6	...........	1423.48
	550	55.1	-0.0999222	1.91576e-07	0.000156738	-0.1	0	6	...........	1423.48
	551	55.2	-0.0904132	1.91664e-07	0.000408389	-0.09	0	6	...........	1423.48
	552	55.3	-0.0801034	1.95526e-07	0.000322402	-0.08	0	6	...........	1423.48
	553	55.4	-0.0689929	2.01515e-07	-0.000526495	-0.07	0	6	...........	1423.48
	554	55.5	-0.0601846	2.07122e-07	0.000412289	-0.06	0	6	...........	1423.48
	555	55.6	-0.0501752	2.11235e-07	-0.000347529	-0.05	0	6	...........	1423.48
	556	55.7	-0.0397653	2.19619e-07	0.000246331	-0.04	0	6	...........	1423.48
	557	55.8	-0.0304565	2.18372e-07	0.000192679	-0.03	0	6	...........	1423.48
	558	55.9	-0.0198465	2.18406e-07	7.93748e-05	-0.02	0	6	...........	1423.48
	559	56	-0.00993714	2.13134e-07	0.000176067	-0.01	0	6	...........	1423.48
	560	56.1	-0.000428151	2.05496e-07	0.000406084	0	0	6	...........	1423.48
	561	56.2	0.00988159	1.97849e-07	0.000350031	0.01	0	6	...........	1423.48
	562	56.3	0.0201913	1.89661e-07	0.000283267	0.02	0	6	...........	1423.48
	563	56.4	0.0301007	1.81551e-07	0.000127718	0.03	0	6	...........	1423.48
	564	56.5	0.03991	1.75528e-07	0.000316497	0.04	0	6	...........	1423.48
	565	56.6	0.05052	1.71649e-07	-0.000315301	0.05	0	6	...........	1423.48
	566	56.7	0.0601291	1.70838e-07	8.79839e-05	0.06	0	6	...........	1423.48
	567	56.8	0.069538	1.72997e-07	0.0002115	0.07	0	6	...........	1423.48
	568	56.9	0.0803482	1.8311e-07	-0.000359349	0.08	0	6	...........	1423.48
	569	57	0.0903576	2.01902e-07	-0.000119314	0.09	0	6	...........	1423.48
	570	57.1	0.0994662	2.28036e-07	0.000257552	0.1	0	6	...........	1423.48
	571	57.2	0.109576	2.76385e-07	0.000404492	0.11	0	6	...........	1423.92
	572	57.3	0.120186	3.49532e-07	4.07472e-05	0.12	0	6	...........	1423.92
	573	57.4	0.130496	4.58659e-07	-1.12951e-05	0.13	0	6	...........	1423.92
	574	57.5	0.139404	5.99234e-07	0.00057511	0.14	0	6	...........	1423.92
	575	57.6	0.149313	8.21868e-07	0.000659421	0.15	0	6	...........	1423.92
	576	57.7	0.160023	1.0943e-06	0.000450119	0.16	0	6	....ih..i..	1423.92
	577	57.8	0.169833	1.62868e-06	0.000888631	0.17	0	7	...........	1423.92
	578	57.9	0.17704	2.23562e-06	0.00344825	0.18	0	7	...........	1423.92
	579	58	0.187149	3.17484e-06	0.00381221	0.19	0	7	...........	1423.92
	580	58.1	0.19836	4.80795e-06	0.00510031	0.2	0	7	...........	1423.92
	581	58.2	0.208569	6.29587e-06	0.00513566	0.21	0	7	...........	1423.48
	582	58.3	0.217878	8.46807e-06	0.00708628	0.22	0	7	...........	1423.48
	583	58.4	0.226686	1.06081e-05	0.00851375	0.23	0	7	....ih.....	1423.48
	584	58.5	0.235395	1.36209e-05	0.0115675	0.24	0	8	...........	1423.48
	585	58.6	0.242902	1.66894e-05	0.015555	0.25	0	8	...........	1423.48
	586	58.7	0.25171	2.05313e-05	0.0197688	0.26	0	8	...........	1423.48
	587	58.8	0.26252	2.46774e-05	0.0229567	0.27	0	8	...........	1423.48
	588	58.9	0.272129	2.8478e-05	0.0275947	0.28	0	8	...........	1423.48
	589	59	0.28314	3.10887e-05	0.0298547	0.29	0	8	...........	1423.48
	590	59.1	0.296152	3.324e-05	0.0313374	0.3	0	8	...........	1423.48
	591	59.2	0.303659	3.32551e-05	0.0360909	0.31	0	8	...........	1423.48
	592	59.3	0.31557	3.22058e-05	0.0356748	0.32	0	8	...........	1423.48
	593	59.4	0.333587	3.10451e-05	0.0323892	0.33	0	8	...........	1423.48
	594	59.5	0.348702	2.88076e-05	0.0270148	0.34	0	8	...........	1423.48
	595	59.6	0.358911	2.68055e-05	0.023557	0.35	0	8	...........	1423.48
	596	59.7	0.364517	2.51449e-05	0.0224857	0.36	0	8	...........	1423.48
	597	59.8	0.372724	2.39196e-05	0.0207798	0.37	0	8	...........	1423.48
	598	59.9	0.382334	2.29352e-05	0.0201694	0.38	0	8	...........	1423.48
	599	60	0.392743	2.20181e-05	0.0180123	0.39	0	8	...........	1423.48
	600	60.1	0.402953	2.12283e-05	0.0172638	0.4	0	8	...........	1423.48
	601	60.2	0.41056	2.05e-05	0.0174145	0.41	0	8	...........	1423.48
	602	60.3	0.42057	1.98748e-05	0.016653	0.42	0	8	...........	1423.48
	603	60.4	0.43138	1.93175e-05	0.0160781	0.43	0	8	...........	1423.48
	604	60.5	0.441389	1.88083e-05	0.0153247	0.44	0	8	...........	1423.48
	605	60.6	0.450998	1.83529e-05	0.0150003	0.45	0	8	...........	1423.48
	606	60.7	0.460207	1.7943e-05	0.0149844	0.46	0	8	...........	1423.48
	607	60.8	0.470517	1.75711e-05	0.0144273	0.47	0	8	...........	1423.48
	608	60.9	0.480326	1.723e-05	0.0146112	0.48	0	8	...........	1423.48
	609	61	0.490035	1.69218e-05	0.0144033	0.49	0	8	...........	1423.48
	610	61.1	0.500145	1.66427e-05	0.0143126	0.5	0	8	...........	1423.48
	611	61.2	0.510254	1.6383e-05	0.0141812	0.51	0	8	...........	1423.48
	612	61.3	0.520664	1.61457e-05	0.0135465	0.52	0	8	...........	1423.48
	613	61.4	0.531374	1.59307e-05	0.0128429	0.53	0	8	...........	1423.48
	614	61.5	0.540383	1.57276e-05	0.0130746	0.54	0	8	...........	1423.48
	615	61.6	0.549692	1.55398e-05	0.0129991	0.55	0	8	...........	1423.48
	616	61.7	0.561703	1.53689e-05	0.0112511	0.56	0	8	...........	1423.48
	617	61.8	0.569711	1.52071e-05	0.0132371	0.57	0	8	...........	1423.48
	618	61.9	0.578018	1.50583e-05	0.0131954	0.58	0	8	...........	1423.48
	619	62	0.591531	1.49258e-05	0.0116993	0.59	0	8	...........	1423.48
	620	62.1	0.60064	1.47962e-05	0.0125809	0.6	0	8	...........	1423.48
	621	62.2	0.609849	1.46783e-05	0.0118493	0.61	0	8	...........	1423.39
	622	62.3	0.620359	1.45686e-05	0.0120775	0.62	0	8	...........	1423.39
	623	62.4	0.629567	1.44671e-05	0.0121258	0.63	0	8	...........	1423.39
	624	62.5	0.639877	1.43715e-05	0.0120469	0.64	0	8	...........	1423.39
	625	62.6	0.650587	1.42803e-05	0.0115926	0.65	0	8	...........	1423.39
	626	62.7	0.660396	1.42019e-05	0.011537	0.66	0	8	...........	1423.39
	627	62.8	0.669405	1.41236e-05	0.0120208	0.67	0	8	...........	1423.39
	628	62.9	0.679815	1.40546e-05	0.0116279	0.68	0	8	...........	1423.39
	629	63	0.689724	1.39963e-05	0.0122252	0.69	0	8	...........	1423.39
	630	63.1	0.699633	1.3941e-05	0.0120564	0.7	0	8	...........	1423.39
	631	63.2	0.710544	1.3896e-05	0.0116593	0.71	0	8	...........	1423.48
	632	63.3	0.720553	1.38541e-05	0.0113879	0.72	0	8	...........	1423.48
	633	63.4	0.729762	1.38177e-05	0.0119109	0.73	0	8	...........	1423.48
	634	63.5	0.739271	1.37881e-05	0.0121692	0.74	0	8	...........	1423.48
	635	63.6	0.750381	1.37643e-05	0.0115731	0.75	0	8	...........	1423.48
	636	63.7	0.760191	1.37508e-05	0.012011	0.76	0	8	...........	1423.48
	637	63.8	0.769199	1.37389e-05	0.0122629	0.77	0	8	...........	1423.48
	638	63.9	0.78031	1.37368e-05	0.0116299	0.78	0	8	...........	1423.48
	639	64	0.790519	1.37453e-05	0.0116789	0.79	0	8	...........	1423.48
	640	64.1	0.799628	1.37584e-05	0.0120697	0.8	0	8	...........	1423.48
	641	64.2	0.810138	1.37819e-05	0.0115682	0.81	0	8	...........	1423.48
	642	64.3	0.821148	1.38141e-05	0.010752	0.82	0	8	...........	1423.48
	643	64.4	0.829857	1.3852e-05	0.0115584	0.83	0	8	...........	1423.48
	644	64.5	0.838464	1.38952e-05	0.0122098	0.84	0	8	...........	1423.48
	645	64.6	0.848774	1.39588e-05	0.0126414	0.85	0	8	...........	1423.48
	646	64.7	0.860085	1.40367e-05	0.0120938	0.86	0	8	...........	1423.48
	647	64.8	0.869894	1.41203e-05	0.0127549	0.87	0	8	...........	1423.48
	648	64.9	0.879904	1.42041e-05	0.0120147	0.88	0	8	...........	1423.48
	649	65	0.890113	1.43202e-05	0.0125569	0.89	0	8	...........	1423.48
	650	65.1	0.899723	1.44276e-05	0.0122039	0.9	0	8	...........	1423.48
	651	65.2	0.909732	1.45744e-05	0.0127213	0.91	0	8	...........	1423.48
	652	65.3	0.919842	1.47084e-05	0.0123416	0.92	0	8	...........	1423.48
	653	65.4	0.929651	1.48588e-05	0.0130252	0.93	0	8	...........	1423.48
	654	65.5	0.93966	1.49782e-05	0.012521	0.94	0	8	...........	1423.48
	655	65.6	0.94997	1.51256e-05	0.0129489	0.95	0	8	...........	1423.48
	656	65.7	0.959779	1.52265e-05	0.0126296	0.96	0	8	...........	1423.48
	657	65.8	0.969488	1.53484e-05	0.0134245	0.97	0	8	...........	1423.48
	658	65.9	0.978897	1.54371e-05	0.0137761	0.98	0	8	...........	1423.48
	659	66	0.989808	1.55437e-05	0.0136226	0.99	0	8	...........	1423.48
	660	66.1	1.00012	1.5622e-05	0.0135721	1	0	8	...........	1423.48
CURVE3	TABLE
	Pt	T	Vf	Im	Vu	Sig	Ach	IERange	Over	Temp
	#	s	V vs. Ref.	A	V	V	V	#	bits	deg C
	661	66.2	0.990708	1.51799e-05	0.0127242	0.99	0	8	...........	1423.74
	662	66.3	0.982301	1.48651e-05	0.0111228	0.98	0	8	...........	1423.74
	663	66.4	0.97099	1.46049e-05	0.0116871	0.97	0	8	...........	1423.74
	664	66.5	0.959279	1.43688e-05	0.0116471	0.96	0	8	...........	1423.74
	665	66.6	0.950671	1.42189e-05	0.0110236	0.95	0	8	...........	1423.74
	666	66.7	0.941162	1.4071e-05	0.0105194	0.94	0	8	...........	1423.74
	667	66.8	0.929951	1.39303e-05	0.0109693	0.93	0	8	...........	1423.74
	668	66.9	0.919341	1.3823e-05	0.0110816	0.92	0	8	...........	1423.74
	669	67	0.909732	1.37371e-05	0.0111982	0.91	0	8	...........	1423.74
	670	67.1	0.900323	1.36603e-05	0.0106052	0.9	0	8	...........	1423.74
	671	67.2	0.890013	1.35971e-05	0.0111545	0.89	0	8	...........	1423.48
	672	67.3	0.879503	1.35334e-05	0.0109314	0.88	0	8	...........	1423.48
	673	67.4	0.870195	1.34856e-05	0.0109752	0.87	0	8	...........	1423.48
	674	67.5	0.859685	1.34362e-05	0.0112526	0.86	0	8	...........	1423.48
	675	67.6	0.850676	1.33999e-05	0.0102463	0.85	0	8	...........	1423.48
	676	67.7	0.840166	1.33634e-05	0.0110195	0.84	0	8	...........	1423.48
	677	67.8	0.828555	1.33291e-05	0.0116143	0.83	0	8	...........	1423.48
	678	67.9	0.820348	1.33062e-05	0.0105606	0.82	0	8	...........	1423.48
	679	68	0.810538	1.32815e-05	0.0108937	0.81	0	8	...........	1423.48
	680	68.1	0.799928	1.32645e-05	0.0105189	0.8	0	8	...........	1423.48
	681	68.2	0.789919	1.3248e-05	0.0110278	0.79	0	8	...........	1423.48
	682	68.3	0.779609	1.32403e-05	0.010828	0.78	0	8	...........	1423.48
	683	68.4	0.770901	1.32279e-05	0.010044	0.77	0	8	...........	1423.48
	684	68.5	0.760191	1.32204e-05	0.0105183	0.76	0	8	...........	1423.48
	685	68.6	0.74888	1.3212e-05	0.01106	0.75	0	8	...........	1423.48
	686	68.7	0.739871	1.32071e-05	0.0105649	0.74	0	8	...........	1423.48
	687	68.8	0.730062	1.32041e-05	0.0108716	0.73	0	8	...........	1423.48
	688	68.9	0.719452	1.31995e-05	0.0110009	0.72	0	8	...........	1423.48
	689	69	0.710243	1.31965e-05	0.0104715	0.71	0	8	...........	1423.48
	690	69.1	0.699433	1.31978e-05	0.0115157	0.7	0	8	...........	1423.48
	691	69.2	0.689624	1.31947e-05	0.0108219	0.69	0	8	...........	1423.48
	692	69.3	0.680715	1.3193e-05	0.0107417	0.68	0	8	...........	1423.48
	693	69.4	0.670306	1.31922e-05	0.0103787	0.67	0	8	...........	1423.48
	694	69.5	0.660396	1.31919e-05	0.0102949	0.66	0	8	...........	1423.48
	695	69.6	0.648986	1.31912e-05	0.011452	0.65	0	8	...........	1423.48
	696	69.7	0.639677	1.31856e-05	0.0105045	0.64	0	8	...........	1423.48
	697	69.8	0.629867	1.31889e-05	0.0115783	0.63	0	8	...........	1423.48
	698	69.9	0.620058	1.31845e-05	0.0104033	0.62	0	8	...........	1423.48
	699	70	0.61115	1.31832e-05	0.0103011	0.61	0	8	...........	1423.48
	700	70.1	0.599539	1.31829e-05	0.0109192	0.6	0	8	...........	1423.48
	701	70.2	0.589429	1.31763e-05	0.0107722	0.59	0	8	...........	1423.48
	702	70.3	0.580421	1.31764e-05	0.0105435	0.58	0	8	...........	1423.48
	703	70.4	0.569911	1.31713e-05	0.0107953	0.57	0	8	...........	1423.48
	704	70.5	0.560101	1.31757e-05	0.0103591	0.56	0	8	...........	1423.48
	705	70.6	0.549692	1.31712e-05	0.0110105	0.55	0	8	...........	1423.48
	706	70.7	0.539382	1.3172e-05	0.010796	0.54	0	8	...........	1423.48
	707	70.8	0.529873	1.31711e-05	0.0111004	0.53	0	8	...........	1423.48
	708	70.9	0.520164	1.31702e-05	0.0105444	0.52	0	8	...........	1423.48
	709	71	0.510154	1.31736e-05	0.0107878	0.51	0	8	...........	1423.48
	710	71.1	0.499344	1.3165e-05	0.0111053	0.5	0	8	...........	1423.48
	711	71.2	0.489535	1.31666e-05	0.0111534	0.49	0	8	...........	1423.92
	712	71.3	0.480426	1.31588e-05	0.0105196	0.48	0	8	...........	1423.92
	713	71.4	0.469516	1.31544e-05	0.0116842	0.47	0	8	...........	1423.92
	714	71.5	0.459506	1.31358e-05	0.0109476	0.46	0	8	...........	1423.92
	715	71.6	0.451299	1.31267e-05	0.0104178	0.45	0	8	...........	1423.92
	716	71.7	0.439988	1.3106e-05	0.0109651	0.44	0	8	...........	1423.92
	717	71.8	0.430179	1.30711e-05	0.010289	0.43	0	8	...........	1423.92
	718	71.9	0.419469	1.30416e-05	0.0114863	0.42	0	8	...........	1423.92
	719	72	0.408859	1.29751e-05	0.0113277	0.41	0	8	...........	1423.92
	720	72.1	0.400551	1.29132e-05	0.0109122	0.4	0	8	...........	1423.92
	721	72.2	0.390441	1.27873e-05	0.0107886	0.39	0	8	...........	1423.83
	722	72.3	0.380532	1.26164e-05	0.0104536	0.38	0	8	...........	1423.83
	723	72.4	0.370823	1.23689e-05	0.00991216	0.37	0	8	...........	1423.83
	724	72.5	0.360213	1.2005e-05	0.0102303	0.36	0	8	...........	1423.83
	725	72.6	0.351104	1.14669e-05	0.00887987	0.35	0	8	...........	1423.83
	726	72.7	0.342396	1.08022e-05	0.00782499	0.34	0	8	...........	1423.83
	727	72.8	0.332687	9.65463e-06	0.00628605	0.33	0	8	...........	1423.83
	728	72.9	0.323478	8.14682e-06	0.00423497	0.32	0	8	...........	1423.83
	729	73	0.312468	6.164e-06	0.0037536	0.31	0	8	...........	1423.83
	730	73.1	0.301858	3.60385e-06	0.00235012	0.3	0	7	...........	1423.83
	731	73.2	0.29345	1.23613e-06	0.000230044	0.29	0	7	...........	1423.48
	732	73.3	0.28374	-1.85018e-06	-0.00154701	0.28	0	7	...........	1423.48
	733	73.4	0.274331	-5.33085e-06	-0.00410125	0.27	0	7	...........	1423.48
	734	73.5	0.265323	-8.72446e-06	-0.00682741	0.26	0	7	...........	1423.48
	735	73.6	0.256214	-1.09437e-05	-0.0102327	0.25	0	7	....ih..i..	1423.48
	736	73.7	0.246906	-1.5885e-05	-0.0136538	0.24	0	8	...........	1423.48
	737	73.8	0.236696	-1.91123e-05	-0.0169618	0.23	0	8	...........	1423.48
	738	73.9	0.231691	-2.13723e-05	-0.0254198	0.22	0	8	...........	1423.48
	739	74	0.220581	-2.23391e-05	-0.0275611	0.21	0	8	...........	1423.48
	740	74.1	0.202063	-2.31742e-05	-0.0275648	0.2	0	8	...........	1423.48
	741	74.2	0.184547	-2.07853e-05	-0.0220374	0.19	0	8	...........	1423.48
	742	74.3	0.170433	-1.8299e-05	-0.0179373	0.18	0	8	...........	1423.48
	743	74.4	0.163026	-1.58578e-05	-0.0150061	0.17	0	8	...........	1423.48
	744	74.5	0.153417	-1.41427e-05	-0.0113924	0.16	0	8	...........	1423.48
	745	74.6	0.14531	-1.27683e-05	-0.0103081	0.15	0	8	...........	1423.48
	746	74.7	0.138303	-1.15636e-05	-0.00977306	0.14	0	8	...........	1423.48
	747	74.8	0.128093	-1.05825e-05	-0.00833347	0.13	0	8	...........	1423.48
	748	74.9	0.118584	-9.70356e-06	-0.00832167	0.12	0	8	...........	1423.48
	749	75	0.109075	-8.89973e-06	-0.00733013	0.11	0	8	...........	1423.48
	750	75.1	0.0988657	-8.20162e-06	-0.00710732	0.1	0	8	...........	1423.48
	751	75.2	0.0891565	-7.5622e-06	-0.00638384	0.09	0	8	...........	1423.48
	752	75.3	0.0786466	-6.99209e-06	-0.00564244	0.08	0	7	...........	1423.48
	753	75.4	0.0686371	-6.48152e-06	-0.00513665	0.07	0	7	...........	1423.48
	754	75.5	0.0591281	-6.01767e-06	-0.00486901	0.06	0	7	...........	1423.48
	755	75.6	0.0482178	-5.5989e-06	-0.00346477	0.05	0	7	...........	1423.48
	756	75.7	0.0393094	-5.21886e-06	-0.00405784	0.04	0	7	...........	1423.48
	757	75.8	0.0297003	-4.86961e-06	-0.00319532	0.03	0	7	...........	1423.48
	758	75.9	0.0196909	-4.55247e-06	-0.00368829	0.02	0	7	...........	1423.48
	759	76	0.0105823	-4.25922e-06	-0.00382361	0.01	0	7	...........	1423.48
	760	76.1	-0.00152919	-3.99041e-06	-0.00223441	0	0	7	...........	1423.48
	761	76.2	-0.0107379	-3.74131e-06	-0.00301885	-0.01	0	7	...........	1423.48
	762	76.3	-0.0202469	-3.50993e-06	-0.0020116	-0.02	0	7	...........	1423.48
	763	76.4	-0.0311572	-3.29699e-06	-0.00184354	-0.03	0	7	...........	1423.48
	764	76.5	-0.039465	-3.0976e-06	-0.00251998	-0.04	0	7	...........	1423.48
	765	76.6	-0.0503753	-2.91244e-06	-0.00138792	-0.05	0	7	...........	1423.48
	766	76.7	-0.0597842	-2.73891e-06	-0.00270746	-0.06	0	7	...........	1423.48
	767	76.8	-0.0699939	-2.57727e-06	-0.00149532	-0.07	0	7	...........	1423.48
	768	76.9	-0.0804037	-2.42661e-06	-0.00234873	-0.08	0	7	...........	1423.48
	769	77	-0.0904132	-2.28374e-06	-0.00109734	-0.09	0	7	...........	1423.48
	770	77.1	-0.100222	-2.15136e-06	-0.00202512	-0.1	0	7	...........	1423.48
	771	77.2	-0.110132	-2.02599e-06	-0.000870645	-0.11	0	7	...........	1423.48
	772	77.3	-0.120442	-1.90973e-06	-0.00154125	-0.12	0	7	...........	1423.48
	773	77.4	-0.130751	-1.79833e-06	8.04663e-07	-0.13	0	7	...........	1423.48
	774	77.5	-0.14026	-1.69573e-06	-0.00123869	-0.14	0	7	...........	1423.48
	775	77.6	-0.149769	-1.59814e-06	-0.000238433	-0.15	0	7	...........	1423.48
	776	77.7	-0.159879	-1.50788e-06	-0.0013745	-0.16	0	7	...........	1423.48
	777	77.8	-0.170088	-1.42198e-06	-0.000154451	-0.17	0	7	...........	1423.48
	778	77.9	-0.180598	-1.34368e-06	-0.000651628	-0.18	0	7	...........	1423.48
	779	78	-0.189607	-1.26786e-06	-0.000624895	-0.19	0	7	...........	1423.48
	780	78.1	-0.199917	-1.19943e-06	-0.000828668	-0.2	0	7	...........	1423.48
	781	78.2	-0.209526	-1.13519e-06	-0.000955909	-0.21	0	7	...........	1423.57
	782	78.3	-0.220736	-1.0771e-06	1.90437e-05	-0.22	0	7	...........	1423.57
	783	78.4	-0.230045	-1.0244e-06	-0.000928074	-0.23	0	7	...........	1423.57
	784	78.5	-0.239754	-9.75293e-07	-0.000245616	-0.24	0	7	...........	1423.57
	785	78.6	-0.249864	-9.35032e-07	-0.00112398	-0.25	0	7	...........	1423.57
	786	78.7	-0.259173	-8.94549e-07	-0.00106931	-0.26	0	7	...........	1423.57
	787	78.8	-0.270283	-8.60247e-07	-0.000689775	-0.27	0	7	...........	1423.57
	788	78.9	-0.279892	-8.25439e-07	-0.00107875	-0.28	0	7	...........	1423.57
	789	79	-0.290402	-7.91367e-07	-0.000331908	-0.29	0	7	...........	1423.57
	790	79.1	-0.299511	-7.57749e-07	-0.00145397	-0.3	0	6	...........	1423.57
	791	79.2	-0.309821	-7.26098e-07	-0.000408173	-0.31	0	6	...........	1423.48
	792	79.3	-0.320731	-7.00852e-07	-0.000745445	-0.32	0	6	...........	1423.48
	793	79.4	-0.331841	-6.73164e-07	0.00138867	-0.33	0	6	...........	1423.48
	794	79.5	-0.339949	-6.51284e-07	-0.000761837	-0.34	0	6	...........	1423.48
	795	79.6	-0.349058	-6.26456e-07	0.000561923	-0.35	0	6	...........	1423.48
	796	79.7	-0.360068	-6.14568e-07	-0.000673771	-0.36	0	6	...........	1423.48
	797	79.8	-0.369777	-5.95751e-07	0.000284761	-0.37	0	6	...........	1423.48
	798	79.9	-0.380087	-5.84582e-07	-0.000632823	-0.38	0	6	...........	1423.48
	799	80	-0.389796	-5.676e-07	6.03199e-05	-0.39	0	6	...........	1423.48
	800	80.1	-0.401407	-5.55795e-07	0.000691056	-0.4	0	6	...........	1423.48

## Sheet: Fig4b(3)Da-0.4a-0.1V;100mvsVsFc
-0.409715	-0.671715	2.29048e-07		-0.671715	2.29048
-0.420125	-0.682125	2.09909e-07		-0.682125	2.09909
-0.429634	-0.691634	1.93391e-07		-0.691634	1.93391
-0.440044	-0.702044	1.78027e-07		-0.702044	1.78027
-0.450053	-0.712053	1.6401e-07		-0.712053	1.6401
-0.459362	-0.721362	1.51138e-07		-0.721362	1.51138
-0.469772	-0.731772	1.38672e-07		-0.731772	1.38672
-0.480682	-0.742682	1.27101e-07		-0.742682	1.27101
-0.490091	-0.752091	1.1596e-07		-0.752091	1.1596
-0.4998	-0.7618	1.05635e-07		-0.7618	1.05635
-0.51011	-0.77211	9.46882e-08		-0.77211	0.946882
-0.518918	-0.780918	8.46531e-08		-0.780918	0.846531
-0.529628	-0.791628	7.37185e-08		-0.791628	0.737185
-0.541239	-0.803239	5.24383e-08		-0.803239	0.524383
-0.549147	-0.811147	4.10426e-08		-0.811147	0.410426
-0.560658	-0.822658	2.71634e-08		-0.822658	0.271634
-0.571768	-0.833768	5.07883e-09		-0.833768	0.0507883
-0.579275	-0.841275	-1.02746e-08		-0.841275	-0.102746
-0.589985	-0.851985	-4.31765e-08		-0.851985	-0.431765
-0.599795	-0.861795	-8.4306e-08		-0.861795	-0.84306
-0.609804	-0.871804	-1.09285e-07		-0.871804	-1.09285
-0.620814	-0.882814	-1.90919e-07		-0.882814	-1.90919
-0.629122	-0.891122	-2.84082e-07		-0.891122	-2.84082
-0.637931	-0.899931	-3.97635e-07		-0.899931	-3.97635
-0.649442	-0.911442	-6.08283e-07		-0.911442	-6.08283
-0.659951	-0.921951	-8.39387e-07		-0.921951	-8.39387
-0.667759	-0.929759	-1.08695e-06		-0.929759	-10.8695
-0.678769	-0.940769	-1.39775e-06		-0.940769	-13.9775
-0.689179	-0.951179	-1.84914e-06		-0.951179	-18.4914
-0.696886	-0.958886	-2.07811e-06		-0.958886	-20.7811
-0.708898	-0.970898	-2.45411e-06		-0.970898	-24.5411
-0.721309	-0.983309	-2.69607e-06		-0.983309	-26.9607
-0.73212	-0.99412	-2.77374e-06		-0.99412	-27.7374
-0.742029	-1.00403	-2.77533e-06		-1.00403	-27.7533
-0.750837	-1.01284	-2.73959e-06		-1.01284	-27.3959
-0.760346	-1.02235	-2.69159e-06		-1.02235	-26.9159
-0.769755	-1.03175	-2.62864e-06		-1.03175	-26.2864
-0.779965	-1.04197	-2.54738e-06		-1.04197	-25.4738
-0.790174	-1.05217	-2.46687e-06		-1.05217	-24.6687
-0.799383	-1.06138	-2.37338e-06		-1.06138	-23.7338
-0.809693	-1.07169	-2.2908e-06		-1.07169	-22.908
-0.820703	-1.0827	-2.21292e-06		-1.0827	-22.1292
-0.830813	-1.09281	-2.13962e-06		-1.09281	-21.3962
-0.839521	-1.10152	-2.07081e-06		-1.10152	-20.7081
-0.84923	-1.11123	-2.01177e-06		-1.11123	-20.1177
-0.85964	-1.12164	-1.95924e-06		-1.12164	-19.5924
-0.870751	-1.13275	-1.91078e-06		-1.13275	-19.1078
-0.88026	-1.14226	-1.86582e-06		-1.14226	-18.6582
-0.889568	-1.15157	-1.82411e-06		-1.15157	-18.2411
-0.900078	-1.16208	-1.78802e-06		-1.16208	-17.8802
-0.909687	-1.17169	-1.75425e-06		-1.17169	-17.5425
-0.919997	-1.182	-1.72342e-06		-1.182	-17.2342
-0.930307	-1.19231	-1.69498e-06		-1.19231	-16.9498
-0.941017	-1.20302	-1.66838e-06		-1.20302	-16.6838
-0.948924	-1.21092	-1.64373e-06		-1.21092	-16.4373
-0.959034	-1.22103	-1.62062e-06		-1.22103	-16.2062
-0.970345	-1.23235	-1.60195e-06		-1.23235	-16.0195
-0.979754	-1.24175	-1.58074e-06		-1.24175	-15.8074
-0.989663	-1.25166	-1.56391e-06		-1.25166	-15.6391
-0.998471	-1.26047	-1.546e-06		-1.26047	-15.46
-0.990163	-1.25216	-1.51462e-06		-1.25216	-15.1462
-0.981755	-1.24376	-1.4888e-06		-1.24376	-14.888
-0.970945	-1.23294	-1.46579e-06		-1.23294	-14.6579
-0.958934	-1.22093	-1.44424e-06		-1.22093	-14.4424
-0.949725	-1.21172	-1.4263e-06		-1.21172	-14.263
-0.940416	-1.20242	-1.40906e-06		-1.20242	-14.0906
-0.929406	-1.19141	-1.39192e-06		-1.19141	-13.9192
-0.920498	-1.1825	-1.37598e-06		-1.1825	-13.7598
-0.910488	-1.17249	-1.3616e-06		-1.17249	-13.616
-0.898977	-1.16098	-1.34532e-06		-1.16098	-13.4532
-0.89097	-1.15297	-1.33184e-06		-1.15297	-13.3184
-0.88026	-1.14226	-1.3173e-06		-1.14226	-13.173
-0.869449	-1.13145	-1.30035e-06		-1.13145	-13.0035
-0.85934	-1.12134	-1.28625e-06		-1.12134	-12.8625
-0.84933	-1.11133	-1.26912e-06		-1.11133	-12.6912
-0.841323	-1.10332	-1.25303e-06		-1.10332	-12.5303
-0.829612	-1.09161	-1.23172e-06		-1.09161	-12.3172
-0.819002	-1.081	-1.20274e-06		-1.081	-12.0274
-0.810494	-1.07249	-1.18061e-06		-1.07249	-11.8061
-0.799984	-1.06198	-1.13896e-06		-1.06198	-11.3896
-0.789474	-1.05147	-1.0903e-06		-1.05147	-10.903
-0.780165	-1.04217	-1.02481e-06		-1.04217	-10.2481
-0.770456	-1.03246	-9.46232e-07		-1.03246	-9.46232
-0.759946	-1.02195	-8.17549e-07		-1.02195	-8.17549
-0.750237	-1.01224	-6.75093e-07		-1.01224	-6.75093
-0.739226	-1.00123	-4.65878e-07		-1.00123	-4.65878
-0.729918	-0.991918	-2.30642e-07		-0.991918	-2.30642
-0.72171	-0.98371	9.27635e-09		-0.98371	0.0927635
-0.710899	-0.972899	1.09368e-07		-0.972899	1.09368
-0.699088	-0.961088	7.11273e-07		-0.961088	7.11273
-0.69048	-0.95248	9.8291e-07		-0.95248	9.8291
-0.683874	-0.945874	1.15049e-06		-0.945874	11.5049
-0.672063	-0.934063	1.38043e-06		-0.934063	13.8043
-0.659251	-0.921251	1.55102e-06		-0.921251	15.5102
-0.649141	-0.911141	1.49025e-06		-0.911141	14.9025
-0.638531	-0.900531	1.43755e-06		-0.900531	14.3755
-0.629523	-0.891523	1.34377e-06		-0.891523	13.4377
-0.619613	-0.881613	1.24672e-06		-0.881613	12.4672
-0.609203	-0.871203	1.15798e-06		-0.871203	11.5798
-0.599995	-0.861995	1.05975e-06		-0.861995	10.5975
-0.589685	-0.851685	9.69893e-07		-0.851685	9.69893
-0.579575	-0.841575	8.88241e-07		-0.841575	8.88241
-0.569866	-0.831866	8.10464e-07		-0.831866	8.10464
-0.560658	-0.822658	7.47984e-07		-0.822658	7.47984
-0.549647	-0.811647	6.86126e-07		-0.811647	6.86126
-0.539438	-0.801438	6.30804e-07		-0.801438	6.30804
-0.529328	-0.791328	5.79362e-07		-0.791328	5.79362
-0.519118	-0.781118	5.34677e-07		-0.781118	5.34677
-0.510911	-0.772911	4.93104e-07		-0.772911	4.93104
-0.4999	-0.7619	4.57057e-07		-0.7619	4.57057
-0.48879	-0.75079	4.2407e-07		-0.75079	4.2407
-0.479181	-0.741181	3.93525e-07		-0.741181	3.93525
-0.470773	-0.732773	3.66136e-07		-0.732773	3.66136
-0.460663	-0.722663	3.41284e-07		-0.722663	3.41284
-0.450253	-0.712253	3.19152e-07		-0.712253	3.19152
-0.439143	-0.701143	2.98007e-07		-0.701143	2.98007
-0.429434	-0.691434	2.79272e-07		-0.691434	2.79272
-0.419825	-0.681825	2.61567e-07		-0.681825	2.61567
-0.409515	-0.671515	2.4556e-07		-0.671515	2.4556
-0.400606	-0.662606	2.30956e-07		-0.662606	2.30956
